# Supplementary material for: Dual RNA-seq identifies human mucosal immunity protein Mucin-13 as a hallmark of Plasmodium exoerythrocytic infection
Source: Nat Commun. 2019 Jan 30;10:488. doi: 10.1038/s41467-019-08349-0 (PMC6353872; doi:10.1038/s41467-019-08349-0)
Supplement: Supplementary file 3 — Supplementary Data 1 [file 41467_2019_8349_MOESM3_ESM.xlsx]

## Sheet: Sheet1
Supplementary Dataset 1: Coverage for all samples sequenced in this study
Sample Name	Total Reads	Map to Human	Human mapping rate	Map to P. berghei anka	Parasite mapping rate	Total Mapping Rate
Huh751-T0-Uninfected-1	22668157	18036595	0.79568	7974	0.000351771	0.796032
Huh751-T24-Infected-1	19395197	15092982	0.778181	973864	0.0502116	0.828393
Huh751-T24-Uninfected-1	17804823	14734653	0.827565	9372	0.000526374	0.828092
Huh751-T48-Infected-1	19042326	8089196	0.424801	7428630	0.390111	0.814912
Huh751-T48-Uninfected-1	19429404	16213802	0.834498	33908	0.00174519	0.836243
Huh751-T0-Uninfected-2	34906266	27819043	0.796964	16508	0.000472924	0.797437
Huh751-T24-Infected-2	22854532	17790485	0.778423	1143185	0.0500201	0.828443
Huh751-T24-Uninfected-2	16825080	14027412	0.83372	18105	0.00107607	0.834796
Huh751-T48-Infected-2	21031938	10909258	0.5187	6261768	0.297727	0.816426
Huh751-T48-Uninfected-2	22324724	18451499	0.826505	156448	0.00700784	0.833513
Huh751-T0-Uninfected-3	26510288	21213038	0.800181	5399	0.000203657	0.800385
Huh751-T24-Infected-3	16014157	12535405	0.78277	810542	0.0506141	0.833384
Huh751-T24-Uninfected-3	19335358	15738402	0.81397	23136	0.00119656	0.815167
Huh751-T48-Infected-3	21938509	12312175	0.561213	5868225	0.267485	0.828698
Huh751-T48-Uninfected-3	18524993	15401282	0.831379	28838	0.00155671	0.832935
HC04-T48-Infected-1	62983452	36593098	0.580995	13434582	0.213303	0.794299
HC04-T48-Infected-2	52736152	32431961	0.614985	8973002	0.170149	0.785134
HC04-T48-Uninfected-1	57010988	44478356	0.780172	6865	0.000120415	0.780292
HC04-T48-Uninfected-2	46318597	35848008	0.773944	13100	0.000282824	0.774227
HepG2-T48-Infected-1	47486674	30303235	0.638142	6732645	0.14178	0.779922
HepG2-T48-Uninfected-1	49216420	38314603	0.778492	13461	0.000273506	0.778766
Huh751-T48-Infected-4	47651456	25361771	0.532235	12395988	0.260139	0.792374
Huh751-T48-Uninfected-4	63391464	48340512	0.762571	21922	0.000345819	0.762917
Sporozoites T0 #1	82873926	1305941	0.0157582	6492768	0.0783451	0.0941033
Sporozoites T0 #2	80714078	1301013	0.0161188	8163009	0.101135	0.117254
Sporozoites T0 #3	69973556	757888	0.0108311	9571574	0.136788	0.14762
