# Supplementary material for: Dual RNA-seq identifies human mucosal immunity protein Mucin-13 as a hallmark of Plasmodium exoerythrocytic infection
Source: Nat Commun. 2019 Jan 30;10:488. doi: 10.1038/s41467-019-08349-0 (PMC6353872; doi:10.1038/s41467-019-08349-0)
Supplement: Supplementary file 4 — Supplementary Data 2 [file 41467_2019_8349_MOESM4_ESM.xlsx]

## Sheet: Parasite Gene Expression
Supplementary Dataset 2. Number of Reads (as total read count per sample) for the Indicated Parasite Genes and Comparison of 48 hpi to 24hpi transition with data from Tarun et al. 2008 (PMID: 18172196, PMCID: PMC2224207)
P. berghei: P. yoelii ortholog mapping was generated using PlasmoDB release 39. Only syntenic pairs were considered.
Pearson correlation between average transcript abundance (48 hours) and protein spectra abundance (40 hours, selected because of higher coverage) is 0.68 when considering proteins with at least 2 spectra
Spearman rank correlation for ratios between between this study (48 hour to 24 hour in Huh7 cells) and Tarun et al. (50 to 24 hours) is 0.028.
P. berghei Gene ID	Syntenic	P. yoelii Gene ID	Description	Sporozoites_T0_1 Read Count	Sporozoites_T0_2 Read Count	Sporozoites_T0_3 Read Count	Huh751_T24_Infected_1 Read Count	Huh751_T24_Infected_2 Read Count	Huh751_T24_Infected_3 Read Count	Huh751_T48_Infected_1 Read Count	Huh751_T48_Infected_2 Read Count	Huh751_T48_Infected_3 Read Count	Huh751_T48_Infected_4 Read Count	RNASeq Huh7.5.1 24 hour Average	RNASeq Huh7.5.1 48 hour Average	RNASeq Huh7.5.1 48 to 24 hour ratio	RNAseq Huh 7.5.1 48 to 24 hour rank	Tarun Transcription LS50 vs LS24	Tarun Transcription 50 to 24 stage rank	Tarun Table6 Proteomics LS40 Spectra	Tarun Table 6 Proteomics LS50 Spectra	Tarun Table6 Proteomics Rank 40 hour
PBANKA_0711900.1	yes	PY06158	heat shock protein 70	43102	62869	66201	20959	23861	15562	121572	109765	123670	180068	20127.3	133769	6.64612				547	112	1
PBANKA_1326400.1	yes	PY03280	glyceraldehyde-3-phosphate dehydrogenase	102	243	153	19433	17930	15182	48312	34123	32408	26859	17515	35425.5	2.02258	1385	-0.09	878	412	76	2
PBANKA_1214300.1	yes	PY06644	enolase%2C putative	8503	7619	12893	9989	9151	7023	26174	14973	13417	14138	8721	17175.5	1.96944	1388	-0.45	1026	379	78	3
PBANKA_1314800.1	yes	PY05356	elongation factor 2%2C putative	223	583	261	7228	8197	6523	28844	24518	20131	28225	7316	25429.5	3.47587	1285	-0.24	934	285	43	5
PBANKA_1308600.1	yes	PY03709	fructose-bisphosphate aldolase 2	8561	9100	14904	4199	4325	3169	17090	13208	12905	14453	3897.67	14414	3.69811				230	62	6
PBANKA_0823400.1	yes	PY04547	phosphoglycerate kinase%2C putative	120	125	116	2695	2476	1879	12573	8503	7413	9940	2350	9607.25	4.08819	1249	-1.06	1167	203	49	7
PBANKA_1340100.1	yes	PY03885	L-lactate dehydrogenase	11837	6083	17538	8530	7669	5693	15204	9025	7993	10002	7297.33	10556	1.44656	1398	-1.97	1344	194	44	8
PBANKA_1003000.1	yes	PY04387	liver specific protein 2	40	36	26	55	175	257	39056	51500	41750	65393	162.333	49424.8	304.465	14	1.69	33	190	3	9
PBANKA_1331900.1	yes	PY04360	eukaryotic initiation factor 4a%2C putative	86	349	87	3146	3241	2647	6713	4460	3678	5545	3011.33	5099	1.69327	1395	-0.56	1057	158	19	10
PBANKA_1302800.1	yes	PY00414	thioredoxin peroxidase 1	34	102	54	1857	1459	1258	7757	6133	5181	8125	1524.67	6799	4.45934	1218	0.86	302	121	46	11
PBANKA_1026200.1	yes	PY04261	NADP-specific glutamate dehydrogenase%2C putative	4018	2590	6583	314	254	211	11294	6820	7969	7163	259.667	8311.5	32.0083	140	0.78	354	114	31	12
PBANKA_1450300.1	yes	PY00963	ATP synthase subunit beta%2C mitochondrial	5	20	14	676	737	546	5215	4819	3765	6893	653	5173	7.9219	851	-0.35	988	114	36	13
PBANKA_0818900.1	yes	PY05001	heat shock protein 70%2C putative	56	142	52	2556	2413	2084	22199	18637	16441	19916	2351	19298.2	8.20853	820	-0.57	1059	110	68	14
PBANKA_1238800.1	yes	PY00155	karyopherin beta%2C putative	245	501	326	3147	3821	2512	16550	15256	11411	17148	3160	15091.2	4.77571				110	27	15
PBANKA_0702800.1	yes	PY00638	protein disulfide isomerase	57	74	58	2320	2347	1872	22443	18562	16764	26872	2179.67	21160.2	9.70802	672	0.21	723	104	52	16
PBANKA_1352000.1	yes	PY07121	elongation factor 1-gamma%2C putative	41	69	62	2307	2253	1716	10123	7118	5927	11012	2092	8545	4.08461	1250	-0.1	882	91	26	17
PBANKA_0918000.1	yes	PY00659	60S acidic ribosomal protein P0%2C putative	3099	7745	4799	7091	6700	5159	17831	13216	10729	19327	6316.67	15275.8	2.41832	1370	-1.42	1282	87	16	18
PBANKA_0703900.1	yes	PY00516	receptor for activated c kinase%2C putative	228	527	249	5324	4984	4204	12787	10204	8396	14706	4837.33	11523.2	2.38215	1372	0.32	657	85	25	19
PBANKA_0712600.1	yes	PY01841	14-3-3 protein	120	273	191	3159	2816	2366	16288	13101	13305	18222	2780.33	15229	5.4774	1120	-0.54	1051	83	22	20
PBANKA_0930300.1	yes	PY04253	GTP-binding nuclear protein RAN/TC4%2C putative	1033	2883	1267	1696	1560	1197	7473	5491	4720	8679	1484.33	6590.75	4.44021				82	7	21
PBANKA_0941500.1	yes	PY03779	40S ribosomal protein S4%2C putative	55	227	90	3818	3574	2537	10863	7209	6027	12093	3309.67	9048	2.73381	1347	-0.52	1046	82	9	22
PBANKA_1424300.1	yes	PY00457	conserved Plasmodium protein%2C unknown function	848	2488	1047	2128	2388	1798	9503	7357	6069	21239	2104.67	11042	5.24644	1139	0.15	761	82	6	23
PBANKA_1106700.1	yes	PY06225	60S ribosomal protein L4%2C putative	611	1402	983	3185	3994	2764	11839	10173	7977	21696	3314.33	12921.2	3.8986	1261	0.35	636	80	1	24
PBANKA_1423300.1	yes	PY07825	DNA/RNA-binding protein Alba 1%2C putative	210	344	390	5638	6534	4709	26431	24352	20072	42812	5627	28416.8	5.05007	1158	-2.33	1370	73	21	25
PBANKA_1016700.1	yes	PY06840	conserved Plasmodium protein%2C unknown function	63	113	88	1951	2119	1583	12302	8998	8307	16267	1884.33	11468.5	6.08624				72	27	26
PBANKA_1459300.1	yes	PY02240	actin I	3398	3189	5226	2735	2473	2023	25391	21119	21667	35131	2410.33	25827	10.7151	584	0.16	752	70	17	27
PBANKA_0914400.1	yes	PY06981	heat shock protein 70%2C putative	3839	9717	5656	1887	3275	2146	8510	7914	6367	13907	2436	9174.5	3.76622				70	13	28
PBANKA_1137000.1	yes	PY07032	bergheilysin	15056	13840	27027	1486	2027	1265	9278	7961	6332	10998	1592.67	8642.25	5.42628	1124	-1.12	1189	64	26	30
PBANKA_1219300.1	yes	PY05063	heat shock protein 110%2C putative	244	571	327	2418	3670	2377	16035	14995	12658	22688	2821.67	16594	5.88092				63	24	31
PBANKA_1214000.1	yes	PY04614	heat shock protein 60%2C putative	9	4	2	1430	1556	1214	4199	2386	2180	4168	1400	3233.25	2.30946	1375	-0.5	1042	62	8	32
PBANKA_1210200.1	yes	PY03523	PRE-binding protein%2C putative	46	163	110	320	2367	1534	4776	7509	6203	17676	1407	9041	6.42573	1009	-0.78	1101	59	15	33
PBANKA_1018500.1	yes	PY05141	transcription factor 3b%2C putative	266	500	469	1646	1137	916	3080	1834	1220	2988	1233	2280.5	1.84955	1392	0	834	55	20	34
PBANKA_1213600.1	yes	PY04618	cysteine--tRNA ligase%2C putative	2	13	5	676	805	524	3020	2246	1757	4040	668.333	2765.75	4.13828				55	6	35
PBANKA_0929900.1	yes	PY05217	heat shock protein 90%2C putative	2182	3827	3293	929	1058	697	2285	1503	1234	3162	894.667	2046	2.28689	1377	-0.29	955	53	3	36
PBANKA_0833100.1	yes	PY03205	M18 aspartyl aminopeptidase%2C putative	76	182	214	878	812	607	21539	14653	11272	18095	765.667	16389.8	21.4059				53	14	37
PBANKA_1125600.1	yes	PY04645	pyruvate kinase%2C putative	19975	13157	41650	3775	3931	2868	14322	12172	10407	15362	3524.67	13065.8	3.70695	1275	-0.75	1098	53	10	38
PBANKA_0510900.1	yes	PY06059	40S ribosomal protein S2%2C putative	1215	2008	2362	2312	2395	1790	6196	5012	4112	6581	2165.67	5475.25	2.52821	1363	0.01	828	52	24	39
PBANKA_1118600.1	yes	PY03639	cell division cycle protein 48 homologue%2C putative	137	145	205	1112	1118	879	9443	7555	7618	10575	1036.33	8797.75	8.48931				51	30	40
PBANKA_1309900.1	yes	PY01898	M17 leucyl aminopeptidase%2C putative	269	301	457	1159	1117	819	6256	5112	3922	6009	1031.67	5324.75	5.16131	1144	0.23	710	50	11	41
PBANKA_0308600.1	yes	PY05639	asparagine--tRNA ligase%2C putative	1166	1440	1779	1216	1177	825	4597	2673	2143	5295	1072.67	3677	3.42791				50	8	42
PBANKA_1216500.1	yes	PY03668	peptidyl-prolyl cis-trans isomerase%2C putative	40	81	70	3250	2642	2456	10909	8398	7241	11096	2782.67	9411	3.38201	1290	0.62	467	50	15	43
PBANKA_0513600.1	yes	PY02076	adenosine deaminase%2C putative	571	1119	1003	775	695	550	2757	1983	1746	2615	673.333	2275.25	3.37908	1291	-0.54	1052	49	6	44
PBANKA_0816400.1	yes	PY01321	ATP-dependent 6-phosphofructokinase%2C putative	560	2255	532	862	1241	829	5616	4137	4271	6586	977.333	5152.5	5.272				47	6	45
PBANKA_0405400.1	yes	PY05755	40S ribosomal protein S12%2C putative	33	81	62	3020	2337	2165	8390	5766	4939	8987	2507.33	7020.5	2.79999	1339	-0.48	1034	47	24	46
PBANKA_1019500.1	yes	PY06459	60S ribosomal protein L5%2C putative	782	1338	1250	3647	3718	2852	11028	8568	6956	12720	3405.67	9818	2.88284	1324	-0.59	1064	47	17	47
PBANKA_1126200.1	yes	PY04638	protein DJ-1%2C putative	6	13	6	553	470	381	3943	2899	3014	2870	468	3181.5	6.79808	968	-0.1	883	46	20	48
PBANKA_1019400.1	yes	PY06460	60S ribosomal protein L7-3%2C putative	521	1539	1017	3302	3523	2573	11583	8421	7197	14799	3132.67	10500	3.35178	1293	-0.8	1110	46	5	49
PBANKA_1420200.1	yes	PY01860	mitochondrial ribosomal protein S5 precursor%2C putative	17	38	30	153	230	139	1374	964	835	2096	174	1317.25	7.5704				45	0	50
PBANKA_1456100.1	yes	PY04103	40S ribosomal protein S17%2C putative	85	240	105	3076	2579	2050	8196	5538	4531	9551	2568.33	6954	2.70759	1349	-1.16	1202	45	9	51
PBANKA_1006200.1	yes	PY00455	sporozoite invasion-associated protein 1	111554	76245	198883	75	99	68	525	640	424	803	80.6667	598	7.41322				45	0	52
PBANKA_0508100.1	yes	PY02297	chromodomain-helicase-DNA-binding protein 1%2C putative	10200	13732	18581	532	1431	1070	8341	10105	8040	21699	1011	12046.2	11.9152	509	0.16	753	45	0	53
PBANKA_1231800.1	yes	PY04344	60S ribosomal protein L12%2C putative	1681	1402	2720	2381	1805	1715	5925	4139	3786	6987	1967	5209.25	2.64832	1353	-0.19	918	44	14	54
PBANKA_1318400.1	yes	PY00858	6-phosphogluconate dehydrogenase%2C decarboxylating%2C putative	9	7	7	765	651	523	5832	4444	4062	5614	646.333	4988	7.71738				42	13	55
PBANKA_1355100.1	yes	PY06397	40S ribosomal protein S6%2C putative	80	239	104	1891	3452	2413	6217	6409	5381	13290	2585.33	7824.25	3.0264	1311	-0.11	886	41	0	56
PBANKA_1014000.1	yes	PY01264	NADP-specific glutamate dehydrogenase%2C putative	30	38	10	406	415	289	14919	10932	12972	14121	370	13236	35.773	117	1.81	19	40	14	57
PBANKA_0522800.1	yes	PY04062	40S ribosomal protein S19%2C putative	1106	1193	1524	3424	2833	2159	9221	6330	5398	10289	2805.33	7809.5	2.7838	1341	-0.39	1007	39	7	58
PBANKA_1033900.1	yes	PY01682	40S ribosomal protein S8e%2C putative	1054	2074	2468	4263	3925	3057	13090	10071	8288	15831	3748.33	11820	3.1534	1302	-1.02	1152	38	2	59
PBANKA_1410300.1	yes	PY01557	M1-family alanyl aminopeptidase%2C putative	465	827	517	3543	4254	2847	12593	8904	6699	12105	3548	10075.2	2.8397	1333	0.56	508	36	16	60
PBANKA_1444100.1	yes	PY07337	T-complex protein 1 subunit gamma%2C putative	265	577	242	1211	1325	965	9850	8023	6805	10705	1167	8845.75	7.57991	889	-0.25	937	36	3	61
PBANKA_0938400.1	yes	PY05050	endoplasmic reticulum-resident calcium binding protein%2C putative	21	22	11	1700	1641	1297	18471	15110	13758	20831	1546	17042.5	11.0236	563	0.7	416	36	7	62
PBANKA_0603200.1	yes	PY00983	eukaryotic translation initiation factor 5A%2C putative	39	148	74	3010	2542	2141	6805	4646	3694	6808	2564.33	5488.25	2.14022	1383	-0.98	1140	35	8	63
PBANKA_1428700.1	yes	PY04546	eukaryotic translation initiation factor 3 subunit A%2C putative	1833	3099	2687	223	2029	1497	4503	9158	7628	29913	1249.67	12800.5	10.2431	627	-0.45	1027	35	0	64
PBANKA_0617100.1	yes	PY02461	60S ribosomal protein L11a%2C putative	104	410	134	3046	2401	2027	7262	4425	3990	8208	2491.33	5971.25	2.39681	1371	-0.09	879	33	8	65
PBANKA_1202400.1	yes	PY07370	60S ribosomal protein L13%2C putative	2712	3507	4412	4444	3538	2812	9619	6268	5264	10370	3598	7880.25	2.19018	1381	-1.83	1334	33	4	66
PBANKA_1423600.1	yes	PY06464	40S ribosomal protein S16%2C putative	38	56	13	3039	2382	1933	7780	4815	4359	8984	2451.33	6484.5	2.6453	1354	0.26	694	33	8	67
PBANKA_0306800.1	yes	PY00326	ATP-dependent RNA helicase UAP56%2C putative	165	814	165	1950	2043	1607	10083	8387	6546	10835	1866.67	8962.75	4.80147	1192	0.88	291	31	7	68
PBANKA_1111400.1	yes	PY03995	inositol-3-phosphate synthase%2C putative	37	51	33	501	562	313	13239	9577	7810	11162	458.667	10447	22.7769	200	-1.75	1326	31	16	69
PBANKA_0717800.1	yes	PY02811	60S ribosomal protein L15%2C putative	2389	3470	3920	3285	2934	2483	8580	6881	5258	12052	2900.67	8192.75	2.82444	1335	-0.21	923	30	6	70
PBANKA_1137900.1	yes	PY01758	proliferating cell nuclear antigen 1%2C putative	7	39	16	862	683	579	7472	5750	6031	8053	708	6826.5	9.64195	674	0.9	281	30	26	71
PBANKA_1206900.1	yes	PY05711	tubulin beta chain%2C putative	111	99	480	1322	1252	1006	14305	13717	13658	18552	1193.33	15058	12.6184				30	13	72
PBANKA_1303800.1	yes	PY04306	triosephosphate isomerase%2C putative	122	80	160	1546	1413	1198	7066	5313	5263	7154	1385.67	6199	4.47366	1217	-1.04	1159	30	3	73
PBANKA_0943600.1	yes	PY06972	60S acidic ribosomal protein P1%2C putative	94	286	110	3545	2843	2190	7072	4770	3918	8490	2859.33	6062.5	2.12025	1384	-0.72	1091	29	2	74
PBANKA_0610300.1	yes	PY03971	polyubiquitin%2C putative	371	472	534	305	286	258	4179	2548	3116	2718	283	3140.25	11.0963	551	0.03	819	29	9	75
PBANKA_1346700.1	yes	PY07409	60S ribosomal protein L23%2C putative	137	225	296	2019	1886	1629	6082	4332	4170	6235	1844.67	5204.75	2.82151	1336	-1.83	1335	29	3	76
PBANKA_0503600.1	yes	PY05200	60S ribosomal protein L30e%2C putative	22	45	27	1643	1337	1067	4216	2781	2314	4101	1349	3353	2.48554	1367	-0.17	911	28	5	77
PBANKA_0803600.1	yes	PY03814	importin-7%2C putative	163	313	176	646	906	546	4748	4064	3390	6211	699.333	4603.25	6.58234				28	2	78
PBANKA_1362000.1	yes	PY02891	glutamate--tRNA ligase%2C putative	11	40	21	858	962	665	3306	2610	2225	3513	828.333	2913.5	3.5173				27	0	79
PBANKA_0310900.1	yes	PY03932	T-complex protein 1 subunit theta%2C putative	1184	1817	1851	1058	1054	773	5656	4622	3632	6257	961.667	5041.75	5.24272				27	5	80
PBANKA_1364200.1	yes	PY00934	60S ribosomal protein L17%2C putative	416	1264	531	3067	2833	2197	8505	5801	5247	8002	2699	6888.75	2.55233	1358	-0.01	843	26	0	81
PBANKA_1439200.1	yes	PY05398	polyadenylate-binding protein%2C putative	13698	24063	24143	550	3742	2468	10869	23726	20523	89039	2253.33	36039.2	15.9937	335	-2.1	1359	25	7	82
PBANKA_0109100.1	yes	PY03111	transketolase%2C putative	231	588	263	991	1048	765	10244	8038	8103	14943	934.667	10332	11.0542	557	0.81	336	25	18	83
PBANKA_1103100.1	yes	PY04700	actin-depolymerizing factor 1	676	709	1161	826	689	609	3475	2967	2778	4238	708	3364.5	4.75212	1197	-0.2	921	25	7	84
PBANKA_1234800.1	yes	PY02191	40S ribosomal protein S9%2C putative	44	81	35	3192	2899	2359	7920	5570	4427	8473	2816.67	6597.5	2.34231	1374	-1.02	1153	24	0	85
PBANKA_0511900.1	yes	PY05881	60S ribosomal protein L3%2C putative	34	83	25	5018	5129	3790	15522	11510	9579	16259	4645.67	13217.5	2.84512	1332	-0.73	1095	24	0	86
PBANKA_1401300.1	yes	PY03900	40S ribosomal protein S7%2C putative	20	66	27	2906	2837	2014	8087	5497	4471	9210	2585.67	6816.25	2.63617	1355	-0.57	1060	24	4	87
PBANKA_0505100.1	yes	PY04572	ADP-ribosylation factor%2C putative	5	12	1	400	389	315	4071	3846	3373	6379	368	4417.25	12.0034	504	-0.27	945	23	10	89
PBANKA_1310800.1	yes	PY06704	40S ribosomal protein S5%2C putative	1026	1963	1724	4067	4000	3020	11084	8570	7482	13988	3695.67	10281	2.78191	1342	-0.76	1099	23	3	90
PBANKA_1134100.1	yes	PY02937	T-complex protein 1 subunit delta%2C putative	248	936	310	1115	1318	1032	9400	8179	7585	10823	1155	8996.75	7.78939				23	3	91
PBANKA_1117000.1	yes	PY05076	histone H2A%2C putative	2058	4124	5079	1078	1037	746	5986	5334	4001	12314	953.667	6908.75	7.24441	922	-0.6	1069	23	6	92
PBANKA_1305100.1	yes	PY05328	60S ribosomal protein L1%2C putative	10	9	18	2932	2488	1789	8707	5575	4976	9299	2403	7139.25	2.97097	1316	-0.35	989	23	7	93
PBANKA_0618600.1	yes	PY01731	conserved Plasmodium protein%2C unknown function	345	586	305	1066	979	683	9546	6904	5524	10852	909.333	8206.5	9.02474	727	0.74	383	22	3	94
PBANKA_0313800.1	yes	PY05971	ATP synthase F1%2C alpha subunit%2C putative	50	150	25	740	766	573	6014	5664	5131	10582	693	6847.75	9.88131	658	-1.34	1261	22	0	95
PBANKA_1407600.1	yes	PY06973	60S ribosomal protein L24%2C putative	13	76	26	1967	1955	1611	7603	6316	5611	11227	1844.33	7689.25	4.16912	1245	-0.09	880	22	1	96
PBANKA_0405200.1	yes	PY06837	T-complex protein 1 subunit beta%2C putative	10	11	8	1216	1223	979	5427	4383	3181	7187	1139.33	5044.5	4.42759				22	7	97
PBANKA_1231700.1	yes	PY04343	60S ribosomal protein L2%2C putative	434	638	504	4152	3981	3086	12234	10336	8838	15534	3739.67	11735.5	3.13811	1305	-0.18	914	22	2	98
PBANKA_1031900.1	yes	PY04028	eukaryotic translation initiation factor 2 subunit gamma%2C putative	126	314	177	1023	1063	874	4747	4571	3428	7617	986.667	5090.75	5.15954	1146	-0.18	915	22	6	99
PBANKA_1235600.1	yes	PY02893	adenosylhomocysteinase%2C putative	156	230	255	1848	1617	1249	10252	6898	7474	7281	1571.33	7976.25	5.0761	1155	0.25	701	22	4	100
PBANKA_1205000.1	yes	PY03354	single-strand telomeric DNA-binding protein GBP2%2C putative	35	106	40	971	987	787	3439	2579	2097	4675	915	3197.5	3.49454	1283	-0.92	1125	22	4	101
PBANKA_0406500.1	yes	PY01933	T-complex protein 1 subunit eta%2C putative	3	28	3	903	1024	647	6513	4941	4394	6702	858	5637.5	6.57051	997	-0.1	884	21	3	102
PBANKA_1110500.1	yes	PY04896	translationally-controlled tumor protein homolog	47	39	102	1664	1484	1032	7335	5962	5309	8062	1393.33	6667	4.78493	1194	-1.56	1303	21	6	103
PBANKA_0922100.1	yes	PY07508	40S ribosomal protein S18%2C putative	346	545	486	3471	3027	2466	8936	6606	5430	11885	2988	8214.25	2.74908	1345	-1.67	1315	20	2	104
PBANKA_0604300.1	yes	PY01764	conserved Plasmodium protein%2C unknown function	53	142	100	1034	993	737	8423	6919	7016	10607	921.333	8241.25	8.94492	734	-0.73	1096	20	0	105
PBANKA_1338300.1	yes	PY01587	60S ribosomal protein L6%2C putative	33	94	29	3011	2767	2083	6829	4684	4159	6869	2620.33	5635.25	2.15059	1382	-0.21	924	19	0	106
PBANKA_0619100.1	yes	PY06068	40S ribosomal protein S5%2C putative	33	113	45	4019	3467	2808	10160	7119	6635	10528	3431.33	8610.5	2.50937	1366	-1.76	1327	19	2	107
PBANKA_0414600.1	yes	PY04951	40S ribosomal protein S15A%2C putative	137	342	231	2457	2033	1591	6959	4497	4234	7289	2027	5744.75	2.83411	1334	-1.35	1264	19	5	108
PBANKA_0520200.1	yes	PY03882	ADP/ATP transporter on adenylate translocase%2C putative	95	272	189	617	609	443	3865	2970	2537	4365	556.333	3434.25	6.17301	1044	-0.8	1111	19	0	109
PBANKA_0107100.1	yes	PY03034	proteasome subunit alpha type-2%2C putative	4	8	6	451	359	330	3353	2290	2498	3255	380	2849	7.49737	894	0.63	460	19	10	110
PBANKA_0407700.1	yes	PY02905	60S acidic ribosomal protein P2%2C putative	99	190	151	2083	1569	1158	6961	4129	3952	9830	1603.33	6218	3.87817	1264	-1.34	1262	18	0	111
PBANKA_1354400.1	yes	PY01391	60S ribosomal protein L18%2C putative	28	117	61	4156	4126	3081	9666	7410	6660	12306	3787.67	9010.5	2.37891	1373	0.52	535	18	2	112
PBANKA_1340300.1	yes	PY00920	phosphoribosylpyrophosphate synthetase%2C putative	7	22	0	430	415	357	1213	935	624	1190	400.667	990.5	2.47213				18	1	113
PBANKA_1010500.1	yes	PY03138	Hsp70/Hsp90 organizing protein%2C putative	1514	2757	2227	804	1398	919	6750	5731	5190	10685	1040.33	7089	6.81416	965	1.01	234	18	2	114
PBANKA_0922300.1	yes	PY06957	threonine--tRNA ligase%2C putative	957	2232	1087	751	963	627	6629	4553	4593	8009	780.333	5946	7.61982	883	0.72	396	18	6	115
PBANKA_1460400.1	yes	PY02360	peptidyl-prolyl cis-trans isomerase FKBP35%2C putative	791	1050	1354	859	837	604	3779	2695	2445	4291	766.667	3302.5	4.30761	1232	0.26	695	18	5	116
PBANKA_1013100.1	yes	PY02173	60S ribosomal protein L14%2C putative	61	174	74	2391	1911	1623	5109	3806	3149	5802	1975	4466.5	2.26152	1379	-0.42	1017	18	6	117
PBANKA_1444000.1	yes	PY05452	macrophage migration inhibitory factor	47	101	157	720	592	496	6670	4556	4453	5326	602.667	5251.25	8.71336	761	0.47	579	18	12	118
PBANKA_1218200.1	yes	PY00598	T-complex protein 1 subunit epsilon%2C putative	39	41	44	1049	1196	838	6048	5265	4198	7211	1027.67	5680.5	5.52757	1116	-0.35	990	17	4	119
PBANKA_1135100.1	yes	PY03929	40S ribosomal protein S15%2C putative	315	497	459	2585	1959	1574	7347	4505	3904	7227	2039.33	5745.75	2.81746	1337	-0.69	1084	17	3	120
PBANKA_0604800.1	yes	PY00916	eukaryotic translation initiation factor 3 subunit C%2C putative	1295	1662	2910	770	1406	882	4590	4170	3437	7496	1019.33	4923.25	4.82987	1188	-0.51	1045	17	1	121
PBANKA_1441400.1	yes	PY06718	proliferating cell nuclear antigen 2%2C putative	342	649	479	361	285	234	3240	2266	2018	3655	293.333	2794.75	9.52756	690	0.37	631	17	2	122
PBANKA_1231000.1	yes	PY01636	40S ribosomal protein S11%2C putative	91	271	130	1465	1122	971	3715	2819	1959	8548	1186	4260.25	3.59212	1279	-1.92	1339	17	4	123
PBANKA_0807600.1	yes	PY06696	40S ribosomal protein S11%2C putative	719	1083	1040	3089	2574	2095	8630	5551	4988	9122	2586	7072.75	2.73502	1346	-0.32	966	17	0	124
PBANKA_0937700.1	yes	PY06787	60S ribosomal protein L36%2C putative	82	319	136	2463	1776	1616	6944	4533	3808	8620	1951.67	5976.25	3.06213	1308	0.12	775	17	11	125
PBANKA_0108800.1	yes	PY00496	histone H3%2C putative	722	1019	1334	144	154	130	1245	1079	987	2980	142.667	1572.75	11.0239	562	-0.35	991	17	12	126
PBANKA_0520000.1	yes	PY03879	pyruvate kinase 2%2C putative	8	11	2	427	474	335	4301	3126	2965	5109	412	3875.25	9.40595				16	7	127
PBANKA_0814200.1	yes	PY06160	elongation factor 1-beta%2C putative	8	17	4	1495	1250	847	5673	3748	3161	7605	1197.33	5046.75	4.21499	1240	-0.02	846	16	5	128
PBANKA_0917900.1	yes	PY00657	26S protease regulatory subunit 6A%2C putative	36	40	35	522	550	417	4706	3723	3052	5538	496.333	4254.75	8.57236	776	0.17	743	16	0	129
PBANKA_1354500.1	yes	PY01390	60S ribosomal protein L18-2%2C putative	61	161	81	3640	3298	2668	11146	7980	7229	12731	3202	9771.5	3.05169	1310	-2.16	1363	16	1	130
PBANKA_1117500.1	yes	PY03375	ribosomal protein L27a%2C putative	415	976	620	3135	2463	1934	8286	6114	5467	10798	2510.67	7666.25	3.05347	1309	-1.04	1160	16	2	131
PBANKA_1324400.1	yes	PY01750	60S ribosomal protein L27%2C putative	305	764	476	2994	2307	1860	7906	4960	4320	7707	2387	6223.25	2.60714				16	3	132
PBANKA_1010000.1	yes	PY02557	mitochondrial acidic protein MAM33%2C putative	713	1354	1180	2031	1726	1497	5224	4016	3225	6476	1751.33	4735.25	2.7038	1350	-1.36	1266	16	0	133
PBANKA_1351900.1	yes	PY02722	60S ribosomal protein L6-2%2C putative	55	137	35	1798	1714	1264	3976	2555	2292	2991	1592	2953.5	1.85521	1391	0.23	711	16	0	134
PBANKA_1018600.1	yes	PY05142	60S ribosomal protein L21%2C putative	318	878	478	3048	2569	2150	8582	5666	4818	9467	2589	7133.25	2.75521	1344	-0.33	975	16	1	135
PBANKA_1362900.1	yes	PY00115	lysine--tRNA ligase%2C putative	824	1699	1035	860	842	592	5032	3213	2760	5037	764.667	4010.5	5.24477				16	2	136
PBANKA_1423500.1	yes	PY06465	60S ribosomal protein L13-2%2C putative	42	184	76	4210	3948	2942	11080	7343	6304	12730	3700	9364.25	2.53088	1361	-1.47	1293	16	0	137
PBANKA_1120200.1	yes	PY04475	pyridoxine biosynthesis protein PDX1%2C putative	5	43	8	276	268	227	449	230	227	467	257	343.25	1.3356				15	0	138
PBANKA_0205000.1	yes	PY00631	conserved Plasmodium protein%2C unknown function	73	131	121	169	336	249	794	700	626	1778	251.333	974.5	3.87732	1265	-0.96	1136	15	0	139
PBANKA_0610900.1	yes	PY02476	HSP40%2C subfamily A%2C putative	464	1056	667	1478	1636	1183	6283	5461	4479	10180	1432.33	6600.75	4.60839	1210	0.49	565	15	3	140
PBANKA_0614500.1	yes	PY00595	eukaryotic translation initiation factor 3 subunit I%2C putative	148	190	172	541	515	470	2774	2197	1778	4735	508.667	2871	5.64417	1105	-0.37	999	15	0	141
PBANKA_1317400.1	yes	PY00792	co-chaperone p23%2C putative	66	124	80	5399	4521	3329	23174	16513	13706	24975	4416.33	19592	4.43626	1221	0.33	650	15	3	142
PBANKA_0619900.1	yes	PY02266	Obg-like ATPase 1%2C putative	115	316	166	493	544	379	3032	2022	1827	3040	472	2480.25	5.25477				15	5	143
PBANKA_1441100.1	yes	PY03531	haloacid dehalogenase-like hydrolase%2C putative	11	10	13	588	514	378	5887	3998	4854	5886	493.333	5156.25	10.4519	606	0.79	348	15	14	144
PBANKA_0912300.1	yes	PY01228	tudor staphylococcal nuclease%2C putative	130	418	99	455	1195	629	4293	4183	3620	8300	759.667	5099	6.71215	981	0.98	243	15	8	145
PBANKA_1201900.1	yes	PY00943	40S ribosomal protein S20e%2C putative	98	506	159	2448	1917	1536	6441	3937	3229	5642	1967	4812.25	2.44649	1369	-2.05	1352	15	2	146
PBANKA_1359200.1	yes	PY01330	DNA/RNA-binding protein Alba 2%2C putative	116	425	184	685	823	604	2539	1329	1167	2867	704	1975.5	2.80611	1338	0	835	15	1	147
PBANKA_1028400.1	yes	PY07431	60S ribosomal protein L10%2C putative	180	364	186	2571	2337	1824	7963	5435	4665	8898	2244	6740.25	3.00368	1314	-1.33	1254	15	0	148
PBANKA_1122900.1	yes	PY02030	hexokinase%2C putative	4253	3578	7465	1530	1418	1097	5298	4393	3640	7377	1348.33	5177	3.83956				15	8	149
PBANKA_0602700.1	yes	PY05915	nucleosome assembly protein%2C putative	12	8	14	1492	1551	1153	9184	7184	6271	11793	1398.67	8608	6.15443	1045	-0.02	847	15	3	150
PBANKA_1242300.1	yes	PY00398	Hsc70-interacting protein	222	556	305	1575	1557	1123	7094	6288	5399	11329	1418.33	7527.5	5.30729	1134	-0.7	1087	15	3	151
PBANKA_0932200.1	yes	PY00781	peptidyl-prolyl cis-trans isomerase%2C putative	33	25	48	397	267	215	21070	16253	15348	19662	293	18083.2	61.7176	73	1.75	27	15	11	152
PBANKA_1120700.1	yes	PY01462	nascent polypeptide-associated complex subunit alpha%2C putative	422	1224	710	2039	1877	1573	6084	4072	3327	7611	1829.67	5273.5	2.88222	1325	-0.79	1106	14	0	153
PBANKA_0211500.1	yes	PY02094	proteasome subunit alpha type-5%2C putative	5	29	14	559	494	431	4916	3853	3446	5267	494.667	4370.5	8.83524	747	0.13	770	14	8	154
PBANKA_1406700.1	yes	PY06257	carbamoyl phosphate synthetase%2C putative	537	837	694	867	1382	973	4786	4680	3384	8470	1074	5330	4.96276	1171	-0.7	1088	14	0	155
PBANKA_1232500.1	yes	PY01620	eukaryotic translation initiation factor 3 subunit B%2C putative	676	1517	993	1001	1414	924	6989	5696	4662	10626	1113	6993.25	6.28324	1030	0.65	450	14	0	156
PBANKA_1234200.1	yes	PY06213	40S ribosomal protein S24%2C putative	108	211	154	3028	2501	1895	9588	6712	5832	13361	2474.67	8873.25	3.58563	1280	-2.35	1372	14	3	157
PBANKA_0310000.1	yes	PY02986	protein SIS1%2C putative	252	218	318	707	621	554	3822	2855	2352	5027	627.333	3514	5.60149	1109	-0.01	844	14	4	158
PBANKA_1210900.1	yes	PY03478	phosphoglucomutase%2C putative	141	194	304	268	215	147	2674	2170	1873	3542	210	2564.75	12.2131	488	-0.16	907	14	8	159
PBANKA_1360300.1	yes	PY07482	DNA/RNA-binding protein Alba 4%2C putative	25	24	31	1521	1545	1262	8663	7103	5778	8710	1442.67	7563.5	5.24272	1140	-0.33	976	14	9	160
PBANKA_1117700.1	yes	PY03376	malate dehydrogenase%2C putative	3022	3368	5923	565	444	348	6606	4972	5055	8358	452.333	6247.75	13.8123	409	0.49	566	14	14	161
PBANKA_1229800.1	yes	PY03846	enoyl-acyl carrier reductase	104	270	179	240	179	144	4284	3498	3259	4701	187.667	3935.5	20.9707	234	1.97	13	13	4	162
PBANKA_0302500.1	yes	PY00899	hexose transporter	9319	11523	18320	1100	974	823	5694	4958	4027	6094	965.667	5193.25	5.37789				13	0	163
PBANKA_0614000.1	yes	PY01024	conserved Plasmodium protein%2C unknown function	51	117	71	1699	2022	1323	25835	19954	15414	24568	1681.33	21442.8	12.7534	453	0.48	572	13	0	164
PBANKA_1320900.1	yes	PY04185	thioredoxin 1%2C putative	844	1389	1291	1800	1455	1102	11654	7970	6498	15972	1452.33	10523.5	7.24593	921	-2.83	1388	13	9	165
PBANKA_0934200.1	yes	PY04045	ubiquitin domain-containing protein DSK2%2C putative	1511	2036	2789	1244	1025	764	5314	3520	3008	5588	1011	4357.5	4.31009	1231	0.15	762	13	0	166
PBANKA_0518700.1	yes	PY03894	methionine--tRNA ligase%2C putative	463	1165	571	1734	1966	1330	8723	6853	5722	10174	1676.67	7868	4.69264				13	5	167
PBANKA_1425100.1	yes	PY01795	karyopherin alpha%2C putative	301	688	437	969	1057	788	17927	15594	12627	19616	938	16441	17.5277	295	0.37	632	13	5	168
PBANKA_1301400.1	yes	PY00267	proteasome subunit alpha type-1%2C putative	3	24	25	535	603	542	5457	4385	4001	6167	560	5002.5	8.93304	735	1.08	177	13	4	169
PBANKA_0617200.1	yes	PY02462	40S ribosomal protein S10%2C putative	187	969	158	2974	2416	2100	9044	5386	5007	9169	2496.67	7151.5	2.86442	1328	-0.99	1142	13	5	170
PBANKA_0819300.1	yes	PY02659	eukaryotic translation initiation factor 3 subunit F%2C putative	202	543	145	774	836	542	2735	1873	1654	3177	717.333	2359.75	3.28961	1296	0.76	364	13	2	171
PBANKA_1349300.1	yes	PY03047	conserved Plasmodium protein%2C unknown function	67726	135510	97744	7459	7659	4387	1052	641	364	1109	6501.67	791.5	0.121738	1399	0.11	781	12	0	172
PBANKA_1420600.1	yes	PY02616	histone H2B variant%2C putative	1627	2500	3529	1483	1204	979	6660	4372	3874	7967	1222	5718.25	4.67942	1201	-0.16	908	12	3	173
PBANKA_0519900.1	yes	PY01008	conserved Plasmodium protein%2C unknown function	920	2134	1444	322	1235	921	5622	6698	6081	12651	826	7763	9.39831	700	0.69	425	12	0	174
PBANKA_0417500.1	yes	PY01152	60S ribosomal protein L32%2C putative	223	555	388	1781	1705	1199	5901	4620	3795	9379	1561.67	5923.75	3.79322	1271	0.33	651	12	2	175
PBANKA_1117100.1	yes	PY05073	histone H3 variant%2C putative	3867	8548	7857	986	844	758	6794	5168	4492	8405	862.667	6214.75	7.20412	928	-1.33	1255	12	0	176
PBANKA_0916200.1	yes	PY03629	T-complex protein 1 subunit alpha%2C putative	128	303	169	1227	1334	1053	8286	6618	5313	8049	1204.67	7066.5	5.86594	1081	0.03	820	11	4	177
PBANKA_1426900.1	yes	PY02224	ATP-dependent RNA helicase DBP1%2C putative	1323	3178	2439	817	1234	791	6829	6785	5466	10456	947.333	7384	7.79451				11	0	178
PBANKA_1306200.1	yes	PY02994	tRNA import protein tRIP%2C putative	5	4	0	536	504	363	2225	1522	1124	2325	467.667	1799	3.84676	1268	0.88	292	11	0	179
PBANKA_1207200.1	yes	PY01562	adenylate kinase%2C putative	1	6	1	400	356	256	2665	1778	1727	3236	337.333	2351.5	6.97085	950	0.18	737	11	6	180
PBANKA_1416300.1	yes	PY00188	40S ribosomal protein S19%2C putative	294	1130	563	2650	2206	1867	7983	5342	4811	8353	2241	6622.25	2.95504	1319	0.56	510	11	3	181
PBANKA_1010800.1	yes	PY06911	CCR4-associated factor 16%2C putative	85	53	42	611	565	397	2564	1941	1614	2415	524.333	2133.5	4.06898	1252	-0.33	977	11	3	182
PBANKA_1143600.1	yes	PY03081	alanine--tRNA ligase%2C putative	1812	3416	2834	986	1191	813	5886	4764	3932	8168	996.667	5687.5	5.70652	1101	0.83	322	11	9	183
PBANKA_0719300.1	yes	PY04370	bifunctional dihydrofolate reductase-thymidylate synthase%2C putative	1724	1809	1962	382	358	279	2665	2185	1829	3121	339.667	2450	7.21295	926	0.82	330	11	1	184
PBANKA_1034400.1	yes	PY06899	plasmepsin IV	26	22	34	378	335	305	7643	6856	6900	9498	339.333	7724.25	22.763	202	-1.18	1212	11	1	185
PBANKA_0611600.1	yes	PY03473	ribonucleoside-diphosphate reductase large subunit%2C putative	221	480	372	462	479	413	5508	5000	3854	10490	451.333	6213	13.7659	410	-1.45	1290	11	8	186
PBANKA_0819900.1	yes	PY01605	nucleosome assembly protein	371	833	492	1655	1436	1265	8155	6020	4797	10367	1452	7334.75	5.05148	1157	0.4	624	11	6	187
PBANKA_1130500.1	yes	PY02351	proteasome subunit alpha type-7%2C putative	135	165	108	405	395	289	4427	3295	3326	5098	363	4036.5	11.1198	550	0	836	11	7	188
PBANKA_0808200.1	yes	PY00152	proteasome subunit alpha type-3%2C putative	525	493	910	395	405	248	3730	2306	2585	3761	349.333	3095.5	8.86116	746	1.08	178	10	9	189
PBANKA_0823800.1	yes	PY02416	3-oxoacyl-[acyl-carrier-protein] reductase%2C putative	11	15	36	177	165	167	3800	2690	2749	4390	169.667	3407.25	20.082	252	1.55	44	10	7	190
PBANKA_1107900.1	yes	PY00389	triose phosphate transporter	21	11	6	233	298	174	2673	2162	1550	2475	235	2215	9.42553	695	-0.35	992	10	0	191
PBANKA_1461600.1	yes	PY02896	conserved Plasmodium protein%2C unknown function	1658	2982	2384	152	844	528	3220	4229	3458	15172	508	6519.75	12.8342	448	1.84	16	10	0	192
PBANKA_1116500.1	yes	PY05229	mitochondrial import receptor subunit TOM40%2C putative	36	129	32	552	533	409	2311	1721	1340	3263	498	2158.75	4.33484				10	0	193
PBANKA_1357700.1	yes	PY06210	aspartate carbamoyltransferase%2C putative	492	929	660	273	214	187	1783	1146	1161	2522	224.667	1653	7.35757				10	0	194
PBANKA_0107300.1	yes	PY02258	T-complex protein 1 subunit zeta%2C putative	152	334	163	1186	1210	834	5209	3922	3382	5688	1076.67	4550.25	4.22624	1239	0.71	405	10	0	195
PBANKA_1228000.1	yes	PY04285	1-cys peroxiredoxin%2C putative	301	570	293	477	366	323	4191	1982	2603	3463	388.667	3059.75	7.87243	857	0.61	473	10	15	196
PBANKA_1222800.1	yes	PY04194	tyrosine--tRNA ligase%2C putative	4790	2660	13318	854	660	586	4129	2647	2486	4358	700	3405	4.86429	1185	0.17	744	10	3	197
PBANKA_1209000.1	yes	PY02091	eukaryotic translation initiation factor 2 subunit beta%2C putative	43	56	61	488	500	402	2192	1387	1328	2779	463.333	1921.5	4.14712	1246	0.16	754	10	0	198
PBANKA_1411300.1	yes	PY07184	eukaryotic translation initation factor 4 gamma%2C putative	4592	7610	7991	350	1537	962	5904	7421	6640	19992	949.667	9989.25	10.5187				10	1	199
PBANKA_0720300.1	yes	PY03267	eukaryotic translation initiation factor 3 subunit M%2C putative	53	108	48	255	285	203	1163	662	587	902	247.667	828.5	3.34522				10	0	200
PBANKA_1326000.1	yes	PY05870	conserved Plasmodium protein%2C unknown function	4166	7831	5516	465	593	345	2994	2427	2012	5765	467.667	3299.5	7.05524				10	0	201
PBANKA_0405500.1	yes	PY05756	60S ribosomal protein L7%2C putative	28	56	68	3111	3318	2394	9020	7403	5846	11712	2941	8495.25	2.88856	1322	-0.99	1143	10	2	202
PBANKA_0942500.1	yes	PY03715	thioredoxin%2C putative	21	81	62	509	472	363	6014	4782	3827	5781	448	5101	11.3862	539	0.66	444	10	5	203
PBANKA_0910200.1	yes	PY06845	protein phosphatase PPM2	1098	1966	1540	648	971	658	7141	7149	5935	10640	759	7716.25	10.1663				9	3	204
PBANKA_0904100.1	yes	PY00721	ras-related protein Rab-6	909	1235	1658	326	253	221	1625	1129	1192	2208	266.667	1538.5	5.76937				9	5	205
PBANKA_0208600.1	yes	PY01244	conserved protein%2C unknown function	0	0	1	87	109	68	643	305	371	626	88	486.25	5.52557	1117	0	837	9	3	206
PBANKA_0941100.1	yes	PY03372	conserved Apicomplexan protein%2C unknown function	1858	3279	3300	939	805	752	4159	3391	2484	6161	832	4048.75	4.86629	1184	1.81	20	9	0	207
PBANKA_0824800.1	yes	PY00009	RNA-binding protein%2C putative	114	285	193	396	325	236	1852	1230	1060	1921	319	1515.75	4.75157	1198	0.12	776	9	1	208
PBANKA_0408600.1	yes	PY04581	eukaryotic translation initiation factor 3 subunit K%2C putative	287	307	202	221	274	167	1000	740	594	1012	220.667	836.5	3.79079				9	1	209
PBANKA_0715200.1	yes	PY00540	eukaryotic translation initiation factor 3 subunit G%2C putative	41	139	35	852	858	666	4235	3007	2986	5017	792	3811.25	4.81218	1189	0.26	696	9	0	210
PBANKA_1023400.1	yes	PY01204	glutathione reductase%2C putative	622	777	1244	539	487	398	2350	1759	1470	2951	474.667	2132.5	4.49263				9	0	211
PBANKA_0823000.1	yes	PY00183	ubiquitin-like protein%2C putative	3577	7740	4932	148	729	483	3623	5604	5023	14855	453.333	7276.25	16.0506				9	0	212
PBANKA_0833000.1	yes	PY03207	profilin	3189	3048	6591	478	377	352	6214	4406	5998	9618	402.333	6559	16.3024	329	-0.33	978	9	12	213
PBANKA_1357200.1	yes	PY05402	heat shock protein 110%2C putative	44	102	26	235	487	318	5171	5877	5377	10272	346.667	6674.25	19.2526				9	22	214
PBANKA_1365200.1	yes	PY06242	thioredoxin-related protein%2C putative	17	25	7	488	483	346	4967	3858	3944	7572	439	5085.25	11.5837	521	0.89	286	9	6	215
PBANKA_1434700.1	yes	PY01854	clathrin heavy chain%2C putative	159	320	215	369	531	329	4563	4561	3760	7696	409.667	5145	12.559				9	3	216
PBANKA_0105500.1	yes	PY00223	glutaredoxin-like protein	39	50	28	531	494	388	2865	1838	1611	2536	471	2212.5	4.69745	1200	0.99	241	9	2	217
PBANKA_0205400.1	yes	PY06176	proteasome subunit beta type-3%2C putative	4	5	4	376	319	259	2934	2260	2484	3313	318	2747.75	8.64072	769	0.47	580	9	3	218
PBANKA_0921300.1	yes	PY05536	deoxyuridine 5'-triphosphate nucleotidohydrolase%2C putative	27	15	49	119	82	83	1393	923	885	1515	94.6667	1179	12.4542	475	0.5	551	8	6	219
PBANKA_1232100.1	yes	PY04347	serine/arginine-rich splicing factor 1%2C putative	11	17	3	736	811	646	4798	4470	3556	6456	731	4820	6.59371	996	-0.94	1132	8	0	220
PBANKA_1452600.1	yes	PY04829	calcyclin binding protein%2C putative	324	935	336	556	582	449	2531	1563	1258	2287	529	1909.75	3.61011				8	1	221
PBANKA_1035200.1	yes	PY01071	LCCL domain-containing protein	0	2	4	5	9	16	39	35	42	90	10	51.5	5.15	1147	-0.96	1137	8	0	222
PBANKA_1228300.1	yes	PY02606	conserved Plasmodium protein%2C unknown function	28471	40970	50306	381	2211	1641	10381	12616	8590	41742	1411	18332.2	12.9924				8	0	223
PBANKA_1214200.1	yes	PY07154	ribonucleoside-diphosphate reductase small chain%2C putative	207	318	279	347	340	241	2953	2307	2133	4061	309.333	2863.5	9.257	710	0.67	438	8	6	224
PBANKA_0103300.1	yes	PY04822	conserved Plasmodium protein%2C unknown function	803	1579	1140	80	848	527	1857	4525	3829	11980	485	5547.75	11.4387				8	0	225
PBANKA_0924800.1	yes	PY01448	conserved Plasmodium protein%2C unknown function	715	1302	723	405	491	331	3421	2889	2363	4258	409	3232.75	7.90403				8	0	226
PBANKA_1345800.1	yes	PY02209	RNA-binding protein%2C putative	538	815	1130	690	1198	745	1156	914	787	2694	877.667	1387.75	1.58118	1396	-1.29	1244	8	2	227
PBANKA_0207000.1	yes	PY05776	calcium-transporting ATPase%2C putative	407	578	555	486	588	381	3864	3322	2883	4817	485	3721.5	7.6732	873	-1.34	1263	8	0	228
PBANKA_0923600.1	yes	PY00817	GrpE protein homolog%2C mitochondrial%2C putative	11	4	23	418	381	260	1415	759	731	1471	353	1094	3.09915	1306	0.08	794	8	1	229
PBANKA_1440700.1	yes	PY01879	ubiquitin-activating enzyme E1%2C putative	126	338	136	406	514	337	4653	3934	3609	5939	419	4533.75	10.8204	581	0.7	417	8	12	230
PBANKA_1032700.1	yes	PY01815	CUGBP Elav-like family member 2%2C putative	531	1120	855	786	842	681	4449	3842	2832	5541	769.667	4166	5.41273	1126	0.66	445	8	1	231
PBANKA_0715600.1	yes	PY00544	26S protease regulatory subunit 6B%2C putative	41	145	36	668	586	491	6907	5326	5453	9278	581.667	6741	11.5891	520	-0.12	894	8	0	232
PBANKA_0926700.1	yes	PY04421	exported protein 1	53	124	65	1741	1715	1518	13743	8353	9473	6759	1658	9582	5.77925	1093	-0.62	1074	7	2	233
PBANKA_0942700.1	yes	PY02376	chromatin remodeling protein%2C putative	1052	1734	1683	472	877	536	7842	6525	5531	15975	628.333	8968.25	14.2731	389	0.75	375	7	0	234
PBANKA_1031800.1	yes	PY04029	conserved Plasmodium protein%2C unknown function	9	16	5	123	105	70	1831	1281	1140	2085	99.3333	1584.25	15.9488	337	0.75	376	7	0	235
PBANKA_0209900.1	yes	PY06526	nucleoside transporter 4%2C putative	50	104	46	201	315	213	1996	1178	825	1887	243	1471.5	6.05556	1055	-0.28	950	7	0	236
PBANKA_1036900.1	yes	PY07061	conserved Plasmodium protein%2C unknown function	2060	2932	1924	45	103	50	904	872	894	1664	66	1083.5	16.4167				7	0	237
PBANKA_0517200.1	yes	PY03150	haloacid dehalogenase-like hydrolase%2C putative	5	20	0	267	312	253	1031	639	544	1077	277.333	822.75	2.96665	1317	1.02	226	7	2	238
PBANKA_0212100.1	yes	PY00093	eukaryotic translation initiation factor 2 subunit alpha%2C putative	109	186	161	1050	1125	991	5552	5145	4221	11441	1055.33	6589.75	6.24424	1036	0.35	637	7	2	239
PBANKA_0410600.1	yes	PY04507	60S ribosomal protein L26%2C putative	280	582	455	1889	1461	1238	5481	3400	3219	7841	1529.33	4985.25	3.25975	1299	-0.59	1065	7	0	240
PBANKA_1028300.1	yes	PY07156	serine/threonine protein phosphatase PP1	450	670	779	515	522	410	3113	2399	1907	3881	482.333	2825	5.85695	1083	-0.52	1047	7	4	241
PBANKA_1434200.1	yes	PY01800	arginine--tRNA ligase%2C putative	8472	16992	12231	789	920	629	4318	3580	2819	5893	779.333	4152.5	5.32827				7	0	242
PBANKA_1359000.1	yes	PY02510	protein transport protein SEC61 subunit alpha%2C putative	315	897	326	1567	1597	1363	9394	7889	7894	9405	1509	8645.5	5.72929				6	0	243
PBANKA_1419100.1	yes	PY03521	dihydrolipoyllysine-residue succinyltransferase component of 2-oxoglutarate dehydrogenase complex%2C putative	12	28	24	568	603	478	3709	3055	2514	5164	549.667	3610.5	6.56853	998	-0.79	1107	6	3	244
PBANKA_1222400.1	yes	PY01891	ubiquitin regulatory protein%2C putative	582	905	866	342	320	204	2001	1432	1224	2078	288.667	1683.75	5.83285	1087	1.04	207	6	2	245
PBANKA_1012800.1	yes	PY04058	voltage-dependent anion-selective channel protein%2C putative	124	204	215	459	511	390	2756	2061	1768	3636	453.333	2555.25	5.63658	1106	0.23	712	6	0	246
PBANKA_1024600.1	yes	PY01639	liver specific protein 1	36	72	24	927	1818	1375	28257	23797	18518	36456	1373.33	26757	19.4833	265	1.93	15	6	0	247
PBANKA_1140600.1	yes	PY02779	DNA-directed RNA polymerases I%2C II%2C and III subunit RPABC1%2C putative	830	1981	1512	393	363	305	2542	2072	1760	3707	353.667	2520.25	7.12606	938	0.26	697	6	0	248
PBANKA_1329700.1	yes	PY00248	26S proteasome regulatory subunit RPN2%2C putative	861	1198	1516	818	1177	791	10677	11066	10000	18649	928.667	12598	13.5657				6	3	249
PBANKA_1128500.1	yes	PY00684	SET domain protein%2C putative	2839	3637	3585	37	222	193	4876	5688	6637	29898	150.667	11774.8	78.151	55	1.36	82	6	0	250
PBANKA_0823100.1	yes	PY06246	S-adenosylmethionine synthetase%2C putative	9764	16352	17720	692	761	571	2167	1562	1099	2952	674.667	1945	2.88291	1323	-0.48	1035	6	0	251
PBANKA_1206600.1	yes	PY00768	26S protease regulatory subunit 4%2C putative	6	13	5	792	737	633	6422	6018	5608	11151	720.667	7299.75	10.1292	642	0.04	813	6	0	252
PBANKA_0309100.1	yes	PY03558	peptide chain release factor subunit 1%2C putative	385	662	564	668	612	455	2718	2107	1823	3139	578.333	2446.75	4.23069	1238	0.45	593	6	0	253
PBANKA_0709100.1	yes	PY04247	60S ribosomal protein L22%2C putative	53	93	93	2388	2100	1443	6103	4143	3485	6984	1977	5178.75	2.6195	1356	0.17	745	6	0	254
PBANKA_1022800.1	yes	PY01198	glycine--tRNA ligase%2C putative	572	1217	580	331	497	325	2245	2099	1480	3880	384.333	2426	6.31223				6	7	255
PBANKA_1103400.1	yes	PY00344	60S ribosomal protein L31%2C putative	164	346	248	2470	1966	1608	7218	4783	4004	7475	2014.67	5870	2.91363	1320	0.07	797	6	0	256
PBANKA_1120800.1	yes	PY01463	signal recognition particle subunit SRP68%2C putative	7	29	4	116	245	158	1005	752	704	1540	173	1000.25	5.78179	1092	0.27	684	6	0	257
PBANKA_1113000.1	yes	PY04622	purine nucleoside phosphorylase%2C putative	134	129	267	740	650	546	10436	7546	10822	8783	645.333	9396.75	14.5611	375	-1.13	1192	6	4	258
PBANKA_0903600.1	yes	PY00714	dynamin-like protein%2C putative	43	86	51	240	293	177	5224	4147	4463	8618	236.667	5613	23.7169				6	3	259
PBANKA_0914300.1	yes	PY06980	protein disulfide isomerase related protein%2C putative	56	139	64	209	183	156	2562	2063	2000	2644	182.667	2317.25	12.6857	461	0.91	275	6	2	260
PBANKA_0502200.1	yes	PY02643	26S proteasome regulatory subunit p55%2C putative	10	29	1	290	353	251	3617	3051	2812	4368	298	3462	11.6174	517	1.04	208	6	4	261
PBANKA_1143500.1	yes	PY03082	ribosome biogenesis protein MRT4%2C putative	364	600	554	309	233	199	1138	564	472	1203	247	844.25	3.41802				5	1	263
PBANKA_1134800.1	yes	PY01182	zinc finger protein%2C putative	88	381	71	204	258	195	990	588	428	1012	219	754.5	3.44521				5	0	264
PBANKA_0504900.1	yes	PY04574	histone acetyltransferase%2C putative	211	430	108	197	267	131	673	527	473	1498	198.333	792.75	3.99706				5	0	265
PBANKA_1338600.1	yes	PY04600	60S ribosomal protein L23%2C putative	941	1147	1842	2509	2409	1878	6274	4241	3863	8572	2265.33	5737.5	2.53274	1359	-0.41	1014	5	0	266
PBANKA_1017100.1	yes	PY07191	DNA mismatch repair protein MSH2%2C putative	430	658	560	225	298	212	2162	1973	1750	3408	245	2323.25	9.48265				5	0	267
PBANKA_0938600.1	yes	PY05048	casein kinase 2%2C alpha subunit	3	6	0	673	678	491	3613	2522	2290	3401	614	2956.5	4.81515				5	0	268
PBANKA_0303600.1	yes	PY01123	26S proteasome regulatory subunit RPN1%2C putative	235	511	369	1201	1373	953	12051	11618	9883	17721	1175.67	12818.2	10.903				5	2	269
PBANKA_1429600.1	yes	PY02018	proline--tRNA ligase	40	102	35	1110	1341	1009	3524	2461	1969	3709	1153.33	2915.75	2.52811	1364	-0.19	919	5	5	270
PBANKA_0832600.1	yes	PY03212	proteasome subunit beta type-6%2C putative	3	3	1	202	253	156	1716	1372	1358	1614	203.667	1515	7.43863	900	2.02	11	5	3	271
PBANKA_1210100.1	yes	PY01513	DNA repair protein RAD23%2C putative	209	749	376	334	364	221	2072	1451	1276	2406	306.333	1801.25	5.88003				5	4	272
PBANKA_1336100.1	yes	PY04293	dihydroorotase%2C putative	2	2	0	86	87	79	706	421	459	487	84	518.25	6.16964				5	2	273
PBANKA_1325000.1	yes	PY04142	40S ribosomal protein S28e%2C putative	713	2023	1349	1197	863	594	3416	1788	1726	5299	884.667	3057.25	3.45582	1286	-0.38	1001	5	2	274
PBANKA_1009500.1	yes	PY03719	NAD(P)H-dependent glutamate synthase%2C putative	355	507	662	548	976	691	4804	5488	3906	10619	738.333	6204.25	8.40305				5	0	275
PBANKA_1105100.1	yes	PY02936	DNA mismatch repair protein MSH6%2C putative	373	683	380	159	236	151	2610	2760	2881	5038	182	3322.25	18.2541				5	0	276
PBANKA_0913800.1	yes	PY05002	DNA-directed RNA polymerase I subunit RPA2%2C putative	428	1034	375	312	459	334	2855	2250	1875	3925	368.333	2726.25	7.40158	904	0.03	821	5	0	277
PBANKA_0712900.1	yes	PY07077	high mobility group protein B2	1467	2688	2757	1057	857	698	2020	1367	1000	2137	870.667	1631	1.87328	1390	-0.47	1033	5	2	279
PBANKA_0404800.1	yes	PY05303	FAD-dependent glycerol-3-phosphate dehydrogenase%2C putative	2123	3849	3784	312	395	276	9960	8641	7969	15880	327.667	10612.5	32.3881	137	0.6	478	5	5	280
PBANKA_1209800.1	yes	PY06767	proteasome subunit beta type-5%2C putative	12	55	17	789	693	498	7074	5111	5160	7853	660	6299.5	9.5447	687	-0.08	874	5	5	281
PBANKA_1431050.1	yes	PY02750	10 kDa chaperonin%2C putative	89	136	168	752	578	500	1542	918	933	2237	610	1407.5	2.30738	1376	-0.49	1040	5	0	282
PBANKA_0718800.1	yes	PY04367	small GTP-binding protein sar1%2C putative	201	388	213	502	409	352	2223	1387	1529	2823	421	1990.5	4.72803				5	4	283
PBANKA_0618900.1	yes	PY04725	conserved Plasmodium protein%2C unknown function	1	9	1	278	284	231	1660	1117	1060	1861	264.333	1424.5	5.38903	1129	0.04	814	5	4	284
PBANKA_1142900.1	yes	PY00081	suppressor of kinetochore protein 1%2C putative	162	213	223	448	351	308	2521	1737	1602	3913	369	2443.25	6.62127	995	0.87	296	5	0	285
PBANKA_0919300.1	yes	PY04977	spermidine synthase%2C putative	57	166	77	864	809	552	3441	2386	2113	3583	741.667	2880.75	3.88416	1262	0.29	671	5	0	286
PBANKA_1137800.1	yes	PY01759	glideosome-associated connector	27	10	88	124	112	63	6772	5211	5579	6330	99.6667	5973	59.9298	74	0.81	337	5	16	287
PBANKA_1008800.1	yes	PY00618	glucose-6-phosphate isomerase%2C putative	49	156	48	863	965	583	3989	3090	2591	4819	803.667	3622.25	4.50715				5	0	288
PBANKA_1003800.1	yes	PY05102	V-type proton ATPase subunit B%2C putative	19	36	19	455	427	379	5750	4440	4373	6870	420.333	5358.25	12.7476				5	0	289
PBANKA_1217600.1	yes	PY00436	histone H2A.Z%2C putative	928	1382	1704	1724	1391	1287	11244	8855	9664	14888	1467.33	11162.8	7.60751	887	-1.02	1154	5	1	290
PBANKA_0824700.1	yes	PY02397	thioredoxin reductase%2C putative	28	34	36	243	307	203	2344	1881	2271	3765	251	2565.25	10.2201	630	0.92	270	5	1	291
PBANKA_1211000.1	yes	PY03479	GMP synthase [glutamine-hydrolyzing]%2C putative	86	100	111	319	305	241	1855	1548	1394	2441	288.333	1809.5	6.27572	1033	1.14	150	5	3	292
PBANKA_0706700.1	yes	PY02084	dicarboxylate/tricarboxylate carrier%2C putative	520	968	963	258	219	206	1197	795	719	1945	227.667	1164	5.11274				5	0	293
PBANKA_1131600.1	yes	PY04888	DNA replication licensing factor MCM6%2C putative	84	199	28	287	368	254	4057	3143	2482	5838	303	3880	12.8053				4	10	294
PBANKA_1334100.1	yes	PY06665	proteasome subunit beta type-2%2C putative	7	3	2	419	393	268	3211	2254	2277	3264	360	2751.5	7.64306	879	0.58	491	4	6	295
PBANKA_0923800.1	yes	PY00819	pyruvate dehydrogenase E1 component subunit alpha	17	43	17	218	236	163	5929	5617	4385	6093	205.667	5506	26.7715	166	0.5	552	4	5	296
PBANKA_1221600.1	yes	PY05787	cell division cycle ATPase%2C putative	1119	2234	2015	300	573	384	4110	4029	3324	8428	419	4972.75	11.8681				4	2	297
PBANKA_1415900.1	yes	PY00192	conserved Plasmodium protein%2C unknown function	50	218	32	264	243	208	1572	1220	1083	2232	238.333	1526.75	6.40594	1015	0.44	600	4	0	298
PBANKA_0716000.1	yes	PY00549	structural maintenance of chromosomes protein 3%2C putative	20	89	49	96	524	346	2619	3125	2622	9466	322	4458	13.8447	408	0.63	461	4	0	299
PBANKA_1455000.1	yes	PY01494	mitochondrial carrier protein%2C putative	3219	6863	5394	200	243	158	2774	1866	1408	3956	200.333	2501	12.4842	473	0.34	643	4	0	300
PBANKA_1315600.1	yes	PY01621	ribosome biogenesis protein TSR1%2C putative	2413	4207	4351	368	427	312	1916	1311	1242	2778	369	1811.75	4.90989	1178	-0.32	967	4	0	301
PBANKA_0111200.1	yes	PY03098	nucleolar GTP-binding protein 1%2C putative	973	1144	1527	481	658	386	2142	1773	1349	3222	508.333	2121.5	4.17344	1244	0.64	453	4	0	302
PBANKA_0810500.1	yes	PY03132	apoptosis-related protein%2C putative	43	93	49	250	230	176	1119	741	657	1818	218.667	1083.75	4.95617	1173	0.38	628	4	0	303
PBANKA_0939500.1	yes	PY03786	DNA repair protein RAD51	77	189	100	187	202	200	1915	1463	1258	2669	196.333	1826.25	9.30178				4	0	304
PBANKA_0906200.1	yes	PY04079	conserved Plasmodium protein%2C unknown function	19	54	11	218	265	164	1868	1546	1560	2851	215.667	1956.25	9.07071				4	0	305
PBANKA_0417000.1	yes	PY04820	signal peptidase complex subunit 3%2C putative	2	6	6	63	83	48	403	260	236	353	64.6667	313	4.84021	1187	0.49	567	4	0	306
PBANKA_1126500.1	yes	PY02707	acetyl-CoA synthetase%2C putative	98	317	128	690	729	530	6317	5712	5025	9773	649.667	6706.75	10.3234				4	10	307
PBANKA_1215600.1	yes	PY02290	40S ribosomal protein S3A%2C putative	26	32	42	4144	3768	3027	12139	8247	7260	11915	3646.33	9890.25	2.71238	1348	-0.36	997	4	0	308
PBANKA_1223100.1	yes	PY04190	proteasome subunit alpha type-6%2C putative	11	10	28	556	444	431	3601	2761	2622	3994	477	3244.5	6.80189	966	0.22	718	4	12	309
PBANKA_0707400.1	yes	PY02680	RNA-binding protein%2C putative	94	161	154	512	680	524	3719	3102	3061	4729	572	3652.75	6.38593				4	4	310
PBANKA_0416600.1	yes	PY00067	replication protein A1%2C small fragment	383	1192	518	286	296	234	2706	1836	1670	3595	272	2451.75	9.01379				4	0	311
PBANKA_1024900.1	yes	PY01644	DNA replication licensing factor MCM2%2C putative	127	367	240	407	382	261	6075	5112	4933	8603	350	6180.75	17.6593	293	1.3	96	4	12	312
PBANKA_1030500.1	yes	PY00426	mini-chromosome maintenance complex-binding protein%2C putative	17	84	3	98	180	108	1886	1698	1554	3147	128.667	2071.25	16.0978	333	0.48	573	4	7	313
PBANKA_0721700.1	yes	PY07276	ran-specific GTPase-activating protein 1%2C putative	342	836	639	400	635	440	2943	3832	3649	15625	491.667	6512.25	13.2453	429	0.17	746	4	2	314
PBANKA_0830200.1	yes	PY05295	high molecular weight rhoptry protein 2	238	201	523	68	110	70	18620	17095	20367	31226	82.6667	21827	264.036				4	29	315
PBANKA_1334300.1	yes	PY05892	exported protein 2	26	44	29	1231	1069	908	4472	3276	2677	3532	1069.33	3489.25	3.26301	1297	-0.98	1141	4	0	316
PBANKA_1430800.1	yes	PY02747	thioredoxin peroxidase 2%2C putative	5	7	7	276	204	199	3630	2628	2618	3510	226.333	3096.5	13.6811				4	10	317
PBANKA_1144000.1	yes	PY03078	26S proteasome regulatory subunit RPN11%2C putative	19	20	7	443	437	322	3240	2422	2493	4071	400.667	3056.5	7.62854	880	0.27	685	4	1	318
PBANKA_0928200.1	yes	PY03020	conserved Plasmodium protein%2C unknown function	452	1570	619	154	906	646	1709	2410	2080	6810	568.667	3252.25	5.71908				4	1	319
PBANKA_0110400.1	yes	PY06519	eukaryotic translation initiation factor 3 subunit L%2C putative	39	39	5	266	316	193	904	562	403	935	258.333	701	2.71355				4	0	320
PBANKA_0101000.1	yes	PY01862	MYND-type zinc finger protein%2C putative	57	299	93	201	183	146	1517	999	811	1492	176.667	1204.75	6.81934				4	2	321
PBANKA_1117400.1	yes	PY05478	conserved Plasmodium protein%2C unknown function	7	17	10	304	287	195	1239	839	742	1337	262	1039.25	3.9666	1258	0.28	674	4	0	322
PBANKA_1345600.1	yes	PY06134	elongation factor Tu%2C putative	59	52	95	504	430	324	2648	2160	2028	3275	419.333	2527.75	6.02802				4	0	323
PBANKA_1462000.1	yes	PY02899	conserved Plasmodium protein%2C unknown function	385	665	486	412	382	286	1376	972	678	1924	360	1237.5	3.4375	1288	1.16	143	4	0	324
PBANKA_1445100.1	yes	PY03772	ATP-dependent protease subunit ClpQ%2C putative	19	86	17	290	281	247	1949	1446	1326	2659	272.667	1845	6.7665	972	0.13	771	4	4	325
PBANKA_0418200.1	yes	PY01824	ras-related protein RAB7%2C putative	17	23	22	261	224	181	4963	3871	4144	5856	222	4708.5	21.2095	229	0.79	349	4	3	326
PBANKA_0601100.1	yes	PY00463	mitochondrial phosphate carrier protein%2C putative	14	17	5	498	395	367	3110	2464	2375	4414	420	3090.75	7.35893	908	0.19	734	4	0	328
PBANKA_1442500.1	yes	PY03999	elongator complex protein 3%2C putative	381	889	497	190	376	225	1451	1373	1163	3432	263.667	1854.75	7.03445	947	-1	1146	4	0	329
PBANKA_0203000.1	yes	PY02400	chromatin assembly factor 1 protein WD40 domain%2C putative	2576	8564	3161	572	520	465	6786	5142	5649	6174	519	5937.75	11.4408	537	0.05	805	4	0	330
PBANKA_0906400.1	yes	PY05736	60S ribosomal protein L35ae%2C putative	97	352	127	2038	1789	1418	4616	3126	2649	5182	1748.33	3893.25	2.22684	1380	-1.11	1186	4	6	331
PBANKA_0821700.1	yes	PY03601	inosine-5'-monophosphate dehydrogenase%2C putative	31	55	94	769	634	589	3398	2183	2248	3782	664	2902.75	4.37161				4	0	332
PBANKA_1226600.1	yes	PY00808	tubulin gamma chain%2C putative	13	12	18	227	284	193	1432	1107	1097	1643	234.667	1319.75	5.62393	1107	0.34	644	4	0	333
PBANKA_0920800.1	yes	PY03550	CRAL/TRIO domain-containing protein%2C putative	10	56	25	369	343	250	6252	4361	4521	6106	320.667	5310	16.5593	321	0.1	785	4	3	334
PBANKA_0610200.1	yes	PY04668	DNA replication licensing factor MCM5%2C putative	424	667	693	336	336	263	4526	3623	4205	7516	311.667	4967.5	15.9385	338	-0.62	1075	4	0	335
PBANKA_1241800.1	yes	PY03736	DNA replication licensing factor MCM3%2C putative	1749	3528	2424	418	522	409	7938	7616	6248	16272	449.667	9518.5	21.1679	230	-0.12	895	3	7	336
PBANKA_1235300.1	yes	PY04487	bis(5'-nucleosyl)-tetraphosphatase [asymmetrical]%2C putative	55	172	67	98	57	67	1159	605	556	1430	74	937.5	12.6689	463	0.09	790	3	5	337
PBANKA_1418900.1	yes	PY07141	ras-related protein Rab-11A	38	153	98	321	246	191	2156	1533	1526	2847	252.667	2015.5	7.97691				3	3	338
PBANKA_0618300.1	yes	PY01726	Ham1-like protein%2C putative	137	377	134	153	142	120	467	292	244	546	138.333	387.25	2.7994	1340	0.71	406	3	1	339
PBANKA_1125100.1	yes	PY04452	3-oxoacyl-acyl-carrier protein synthase%2C putative	1032	1601	2094	455	346	296	11242	10050	10532	16775	365.667	12149.8	33.2263	131	0.97	247	3	1	340
PBANKA_0804600.1	yes	PY00142	AAA family ATPase%2C putative	398	1020	593	376	562	359	1556	1064	877	3002	432.333	1624.75	3.7581	1273	0.48	574	3	0	341
PBANKA_1225800.1	yes	PY00382	peptidyl-prolyl cis-trans isomerase%2C putative	4	9	12	199	221	150	3879	2728	3335	7124	190	4266.5	22.4553				3	0	342
PBANKA_0519500.1	yes	PY01013	conserved Plasmodium protein%2C unknown function	155	188	220	18	29	14	32830	26947	27185	59242	20.3333	36551	1797.59	4	2.67	1	3	0	343
PBANKA_0105300.1	yes	PY01046	conserved Plasmodium protein%2C unknown function	1445	2043	1506	156	394	236	2393	2290	2044	5177	262	2976	11.3588				3	0	344
PBANKA_1443600.1	yes	PY01279	conserved Plasmodium protein%2C unknown function	156	194	102	60	96	36	581	401	376	710	64	517	8.07812				3	0	345
PBANKA_0214400.1	yes	PY01583	AP2 domain transcription factor AP2-L	15588	21500	22532	480	833	519	8799	9055	6687	14305	610.667	9711.5	15.9031				3	0	346
PBANKA_0409600.1	yes	PY01717	dolichyl-diphosphooligosaccharide--protein glycosyltransferase subunit 1%2C putative	41	42	21	244	333	159	2369	1508	1270	2378	245.333	1881.25	7.66814	875	1.56	43	3	0	347
PBANKA_0936500.1	yes	PY01741	replication factor C subunit 5%2C putative	43	31	11	82	109	76	1165	717	816	1217	89	978.75	10.9972				3	0	348
PBANKA_1302200.1	yes	PY02255	translocation protein sec62%2C putative	2	8	4	286	304	217	3625	2683	2510	4562	269	3345	12.4349	476	0.59	486	3	0	349
PBANKA_1408000.1	yes	PY02326	H/ACA ribonucleoprotein complex subunit 1%2C putative	29	56	37	237	209	163	786	537	372	1026	203	680.25	3.35099	1294	1.12	156	3	0	350
PBANKA_0815700.1	yes	PY02653	major facilitator superfamily-related transporter%2C putative	4357	6771	4165	1894	2251	1509	6555	4444	2405	5280	1884.67	4671	2.47842	1368	0.71	407	3	0	351
PBANKA_1462600.1	yes	PY02788	conserved Plasmodium protein%2C unknown function	87	65	109	75	103	147	12355	11604	14311	15235	108.333	13376.2	123.473	34	1.82	18	3	0	352
PBANKA_0807100.1	yes	PY03188	stomatin-like protein	7	50	0	166	230	149	916	569	572	1028	181.667	771.25	4.24541				3	0	353
PBANKA_0813400.1	yes	PY03421	alkaline phosphatase%2C putative	482	349	724	135	146	84	2066	1454	1298	2025	121.667	1710.75	14.061				3	0	354
PBANKA_0937400.1	yes	PY03704	pre-mRNA-processing factor 6%2C putative	47	47	89	73	233	121	1375	1016	1110	2362	142.333	1465.75	10.298				3	0	355
PBANKA_1447000.1	yes	PY04794	cytochrome b5%2C putative	241	483	317	113	125	111	1515	990	819	1838	116.333	1290.5	11.0931	552	1.4	75	3	0	357
PBANKA_1212000.1	yes	PY04831	conserved Plasmodium protein%2C unknown function	1027	1443	1713	25	205	101	3267	4207	3920	11444	110.333	5709.5	51.7477	88	1.34	87	3	0	358
PBANKA_1443800.1	yes	PY05035	multidrug resistance-associated protein 2	1241	1512	848	693	1336	686	3717	2717	1847	4010	905	3072.75	3.3953				3	0	359
PBANKA_1356900.1	yes	PY05621	U4/U6 small nuclear ribonucleoprotein PRP4%2C putative	14	40	8	157	139	106	1542	1105	1076	2683	134	1601.5	11.9515	506	0.6	479	3	0	360
PBANKA_0509000.1	yes	PY05815	conserved Plasmodium protein%2C unknown function	1	2	0	20	34	16	1039	809	1324	1136	23.3333	1077	46.1571	97	-1.67	1316	3	0	361
PBANKA_1203100.1	yes	PY07502	ADP/ATP carrier protein%2C putative	16	7	26	53	26	15	309	216	225	392	31.3333	285.5	9.1117				3	0	363
PBANKA_1038000.1	yes	PY05430	cytochrome c%2C putative	977	1354	2089	340	280	199	1721	1123	1071	2605	273	1630	5.9707	1068	-0.06	866	3	6	364
PBANKA_0708000.1	yes	PY02497	protein transport protein SEC23%2C putative	14	21	46	456	476	380	5633	4217	4253	4991	437.333	4773.5	10.915				3	5	365
PBANKA_0406800.1	yes	PY02344	pre-mRNA-processing factor 19%2C putative	9	42	6	334	340	244	2105	1648	1438	2847	306	2009.5	6.56699	999	1.09	171	3	0	366
PBANKA_0920000.1	yes	PY05916	multiprotein-bridging factor 1%2C putative	199	493	293	192	186	132	1275	763	850	1726	170	1153.5	6.78529	969	0.58	492	3	1	367
PBANKA_1014900.1	yes	PY01272	coatomer subunit beta%2C putative	21	29	53	232	398	236	3793	3295	3288	6628	288.667	4251	14.7263	371	0.44	601	3	1	368
PBANKA_1206300.1	yes	PY00764	zinc finger protein%2C putative	4868	9829	7128	193	747	564	4723	6607	5269	19332	501.333	8982.75	17.9177	289	1.15	147	3	0	369
PBANKA_0314700.1	yes	PY03797	replication factor C subunit 2%2C putative	2	4	4	254	212	156	1720	1279	1373	1899	207.333	1567.75	7.5615				3	2	370
PBANKA_0912100.1	yes	PY06011	casein kinase 1%2C putative	224	286	409	623	601	419	5160	3903	3337	6161	547.667	4640.25	8.47276	784	-0.32	968	3	6	371
PBANKA_1226500.1	yes	PY00806	proteasome subunit beta type-4%2C putative	11	10	19	379	468	323	3161	2539	2300	3536	390	2884	7.39487	905	0.03	822	3	2	372
PBANKA_1142400.1	yes	PY04911	nucleoside diphosphate kinase b%2C putative	9	5	0	55	43	36	671	516	669	1212	44.6667	767	17.1716				3	4	373
PBANKA_1410000.1	yes	PY02805	26S protease regulatory subunit 7%2C putative	1544	1958	2538	502	536	380	5314	4741	4563	8114	472.667	5683	12.0233	502	-0.27	946	3	0	374
PBANKA_0809100.1	yes	PY04117	proteasome activator 28 subunit beta%2C putative	15	50	18	258	311	218	1786	1306	1254	1946	262.333	1573	5.99619				3	4	375
PBANKA_1446500.1	yes	PY06041	asparagine-rich protein%2C putative	490	972	687	300	681	467	5496	5345	6700	6609	482.667	6037.5	12.5086				3	0	376
PBANKA_1347600.1	yes	PY01848	eukaryotic translation initiation factor 6%2C putative	30	79	43	340	297	230	1240	944	703	1386	289	1068.25	3.69637				3	2	377
PBANKA_1418300.1	yes	PY03873	golgi protein 1%2C putative	664	1485	730	642	770	491	4999	4252	3271	5507	634.333	4507.25	7.10549				3	0	378
PBANKA_1235100.1	yes	PY04489	U6 snRNA-associated Sm-like protein LSm2%2C putative	2	7	0	179	166	117	1000	630	551	1228	154	852.25	5.53409				3	2	379
PBANKA_1142800.1	yes	PY00082	conserved Plasmodium protein%2C unknown function	1817	2758	3232	462	765	542	5267	5293	4737	14651	589.667	7487	12.697	458	-0.76	1100	3	3	380
PBANKA_1132600.1	yes	PY01609	ubiquitin-conjugating enzyme E2%2C putative	133	160	242	213	210	158	1469	1018	966	2236	193.667	1422.25	7.3438	911	-0.08	875	3	3	381
PBANKA_0804100.1	yes	PY06087	conserved Plasmodium protein%2C unknown function	24	81	44	223	1499	1027	3262	5091	4549	15577	916.333	7119.75	7.76983	869	0.8	342	3	0	382
PBANKA_1032300.1	yes	PY00624	cytidine triphosphate synthetase%2C putative	32	93	45	482	583	406	1714	1259	1053	2357	490.333	1595.75	3.25442				3	0	383
PBANKA_0923700.1	yes	PY00818	ethanolamine kinase%2C putative	3	10	6	126	111	77	1230	921	838	1819	104.667	1202	11.4841				3	0	384
PBANKA_0937200.1	yes	PY01748	RNA-binding protein%2C putative	0	0	0	0	0	0	0	0	0	0	0	0	#DIV/0!		-0.6		3	0	385
PBANKA_0937200.2	yes	PY01748	RNA-binding protein%2C putative	7	13	0	0	7	1	13	12	11	5	2.66667	10.25	3.84375	1269	-0.6	1070	3	0	385
PBANKA_0829700.1	yes	PY04174	guanylate kinase%2C putative	1	5	5	276	227	152	562	210	262	515	218.333	387.25	1.77366	1394	-0.05	860	3	0	386
PBANKA_1445800.1	yes	PY05254	ras-related protein Rab-2%2C putative	35	61	80	111	141	90	956	581	554	1234	114	831.25	7.29167				3	0	387
PBANKA_1030100.1	yes	PY01545	actin II	3	0	10	442	370	380	1063	672	674	1569	397.333	994.5	2.50294				3	1	388
PBANKA_1450200.1	yes	PY00962	serine hydroxymethyltransferase%2C putative	5	6	14	181	236	148	3801	3349	4710	6120	188.333	4495	23.8673				3	4	389
PBANKA_1424200.1	yes	PY00458	conserved Plasmodium protein%2C unknown function	8	31	28	594	912	693	3400	3265	2895	7035	733	4148.75	5.65996	1103	-0.27	947	3	1	390
PBANKA_1453300.1	yes	PY00791	acyl-CoA synthetase%2C putative	155	225	229	618	670	457	5430	4538	3843	6782	581.667	5148.25	8.85086				3	6	391
PBANKA_0924900.1	yes	PY04385	translation elongation factor EF-1%2C subunit alpha%2C putative	29	97	24	825	900	617	5582	4101	3514	6868	780.667	5016.25	6.4256	1010	-0.54	1053	3	0	392
PBANKA_1439400.1	yes	PY04448	histone chaperone ASF1%2C putative	412	1001	319	345	389	309	5495	3800	3076	7817	347.667	5047	14.5168	377	-0.45	1028	3	0	393
PBANKA_1232200.1	yes	PY05380	FACT complex subunit SPT16	8	18	8	312	726	465	4346	4390	3753	12282	501	6192.75	12.3608	480	-0.31	963	3	3	394
PBANKA_0412800.1	yes	PY04859	eukaryotic translation initiation factor 4E%2C putative	9	69	18	459	409	321	2563	1705	1482	2605	396.333	2088.75	5.27019	1137	-0.39	1008	3	0	395
PBANKA_1303700.1	yes	PY06882	vesicle-associated membrane protein%2C putative	902	1441	1615	312	292	193	2759	2035	1827	3511	265.667	2533	9.5345				3	0	396
PBANKA_1364300.1	yes	PY00935	glycerol kinase%2C putative	67	123	149	204	230	183	5134	4344	4599	6908	205.667	5246.25	25.5085				3	2	397
PBANKA_0401800.1	yes	PY01351	HAD superfamily protein%2C putative	832	1390	1068	155	354	184	3030	3242	3133	7974	231	4344.75	18.8084				3	0	398
PBANKA_1018400.1	yes	PY05140	protein arginine N-methyltransferase 1%2C putative	189	362	137	604	549	399	1750	937	745	1413	517.333	1211.25	2.34133				3	2	399
PBANKA_0105600.1	yes	PY05837	translation initiation factor IF-2%2C putative	12	7	35	78	681	422	1739	3566	2977	10541	393.667	4705.75	11.9536				3	0	400
PBANKA_1347700.1	yes	PY01849	isoleucine--tRNA ligase%2C putative	6	26	5	339	465	311	1999	1719	1296	2755	371.667	1942.25	5.22578				3	0	401
PBANKA_1023900.1	yes	PY05088	glutathione S-transferase%2C putative	12	15	0	44	52	26	562	401	442	553	40.6667	489.5	12.0369	501	0.85	309	3	2	402
PBANKA_0404200.1	yes	PY05886	ubiquitin-conjugating enzyme E2%2C putative	3	15	19	274	264	253	3318	2940	2931	4344	263.667	3383.25	12.8315				2	3	405
PBANKA_0208900.1	yes	PY06307	StAR-related lipid transfer protein%2C putative	17	24	12	1	8	3	4267	2944	4186	6968	4	4591.25	1147.81				2	2	406
PBANKA_1310100.1	yes	PY07062	pyruvate dehydrogenase E1 component subunit beta%2C putative	36	60	53	45	47	61	3044	2069	2223	2836	51	2543	49.8627	90	1.26	103	2	2	407
PBANKA_0101100.1	yes	PY01863	liver merozoite formation protein	97	247	126	99	114	71	2146	1857	1456	2446	94.6667	1976.25	20.8759	236	1.68	34	2	1	408
PBANKA_0835300.1	yes	PY06101	V-type proton ATPase subunit E%2C putative	232	290	229	157	185	123	1920	1305	1382	2386	155	1748.25	11.279				2	1	409
PBANKA_0416300.1	yes	PY00064	nucleoporin NUP100/NSP100%2C putative	2901	4884	4281	303	447	332	4323	3654	3096	7636	360.667	4677.25	12.9683				2	0	410
PBANKA_0416400.1	yes	PY00065	conserved Plasmodium protein%2C unknown function	94	252	98	110	122	84	1168	861	783	1428	105.333	1060	10.0633	645	0.6	480	2	0	411
PBANKA_1038900.1	yes	PY00128	condensin complex subunit 1%2C putative	256	826	301	122	153	96	2107	2071	2267	5665	123.667	3027.5	24.4811				2	0	412
PBANKA_1217400.1	yes	PY00433	conserved Plasmodium protein%2C unknown function	744	1254	965	51	145	73	3287	3574	4472	12231	89.6667	5891	65.6989				2	0	413
PBANKA_1352700.1	yes	PY00558	conserved Plasmodium protein%2C unknown function	652	1166	890	152	151	125	1959	1311	1320	2485	142.667	1768.75	12.3978	477	-0.04	854	2	0	414
PBANKA_0917500.1	yes	PY00653	structural maintenance of chromosomes protein 1%2C putative	934	1703	1015	82	223	101	1033	1195	966	4007	135.333	1800.25	13.3023				2	0	415
PBANKA_0417900.1	yes	PY01157	conserved Plasmodium protein%2C unknown function	1143	2171	1864	130	336	217	2036	2390	2074	4853	227.667	2838.25	12.4667				2	0	416
PBANKA_1121000.1	yes	PY01465	conserved Plasmodium protein%2C unknown function	3	9	12	9	6	8	574	598	770	1570	7.66667	878	114.522				2	0	417
PBANKA_0918300.1	yes	PY02129	major facilitator superfamily-related transporter%2C putative	1448	2421	995	1860	2174	1381	9010	6943	5319	9432	1805	7676	4.25263	1237	0.09	791	2	0	419
PBANKA_0206900.1	yes	PY02262	pre-rRNA-processing protein TSR2%2C putative	0	32	5	103	84	67	445	294	219	612	84.6667	392.5	4.63583	1207	0.84	314	2	0	420
PBANKA_1130900.1	yes	PY02347	large subunit rRNA methyltransferase%2C putative	765	1381	1210	148	736	454	2540	3696	3264	8482	446	4495.5	10.0796	644	0.97	248	2	0	421
PBANKA_0303100.1	yes	PY02526	PCI domain-containing protein%2C putative	12	11	2	135	131	88	1085	711	743	1383	118	980.5	8.30932				2	0	422
PBANKA_0102100.1	yes	PY02580	dihydroorotate dehydrogenase%2C putative	97	339	123	234	239	164	1323	741	662	1972	212.333	1174.5	5.5314				2	0	423
PBANKA_1341100.1	yes	PY02849	conserved Plasmodium protein%2C unknown function	177	320	188	266	263	169	3870	2744	3311	6007	232.667	3983	17.1189	305	1.03	218	2	0	424
PBANKA_0827900.1	yes	PY02909	conserved Plasmodium protein%2C unknown function	0	10	1	93	90	76	659	316	261	632	86.3333	467	5.40927				2	0	425
PBANKA_0710900.1	yes	PY03069	U6 snRNA-associated Sm-like protein LSm3%2C putative	19	20	56	187	144	135	1576	920	876	1681	155.333	1263.25	8.13251	827	0.91	276	2	0	426
PBANKA_0923400.1	yes	PY03511	60S ribosomal protein L35%2C putative	25	80	32	1673	1559	1183	4751	3003	2190	5317	1471.67	3815.25	2.59247	1357	0.2	727	2	0	427
PBANKA_0923200.1	yes	PY03513	conserved Apicomplexan protein%2C unknown function	0	0	7	87	105	73	783	591	625	1155	88.3333	788.5	8.92642	736	1.59	40	2	0	428
PBANKA_0916400.1	yes	PY03631	ubiquitin-like protein%2C putative	2628	4431	4500	286	401	260	3563	3511	3017	7292	315.667	4345.75	13.7669				2	0	429
PBANKA_1441900.1	yes	PY04046	ATP-dependent RNA helicase%2C putative	15	23	6	296	409	295	681	460	356	1580	333.333	769.25	2.30775				2	0	430
PBANKA_0906100.1	yes	PY04080	conserved Plasmodium protein%2C unknown function	659	1385	849	2	4	0	26	20	34	45	2	31.25	15.625				2	0	431
PBANKA_0209200.1	yes	PY04147	parasite-infected erythrocyte surface protein	485	144	70	55	46	34	682	483	445	596	45	551.5	12.2556				2	0	432
PBANKA_0315800.1	yes	PY04494	ribosome associated membrane protein RAMP4%2C putative	99	175	164	132	92	89	2664	1600	1668	3509	104.333	2360.25	22.6222	204	0.17	747	2	0	433
PBANKA_0505000.1	yes	PY04573	dihydrolipoamide acyltransferase%2C putative	12	43	19	71	147	106	5036	4983	5154	8589	108	5940.5	55.0046	79	0.47	581	2	0	434
PBANKA_0508500.1	yes	PY04990	conserved Plasmodium protein%2C unknown function	216	366	269	85	93	46	1033	577	560	1068	74.6667	809.5	10.8415	578	1.16	144	2	0	435
PBANKA_0820000.1	yes	PY05339	DnaJ protein%2C putative	515	629	689	288	360	238	3425	2494	2427	4230	295.333	3144	10.6456	589	0.8	343	2	0	436
PBANKA_1009200.1	yes	PY05582	conserved Plasmodium protein%2C unknown function	44	96	41	7	83	48	601	744	757	2216	46	1079.5	23.4674				2	0	437
PBANKA_1022500.1	yes	PY05715	surface protein P113	12442	19905	12837	674	1000	675	3346	2751	1527	4255	783	2969.75	3.79278				2	0	438
PBANKA_0928500.1	yes	PY05838	ATP-dependent zinc metalloprotease FTSH%2C putative	3767	5584	5718	224	291	211	1343	914	828	1646	242	1182.75	4.8874				2	0	439
PBANKA_1363900.1	yes	PY06217	conserved protein%2C unknown function	9	14	18	121	124	113	1375	949	888	1712	119.333	1231	10.3156	618	0.51	546	2	0	440
PBANKA_0712200.1	yes	PY06542	BEM46-like protein%2C putative	13869	13941	29502	1780	1862	1329	4735	3597	2581	5862	1657	4193.75	2.53093	1360	-0.92	1126	2	0	441
PBANKA_0701500.1	yes	PY07166	prohibitin%2C putative	29	44	34	409	436	308	1644	1111	988	2118	384.333	1465.25	3.81245	1270	0.56	511	2	0	442
PBANKA_0208300.1	yes	PY07333	novel putative transporter 1	1650	2445	1949	1200	1332	811	4144	2806	1918	3008	1114.33	2969	2.66437	1352	0.41	616	2	0	443
PBANKA_1213100.1	yes	PY07442	prohibitin%2C putative	646	1612	1032	593	443	348	2127	1338	1143	2616	461.333	1806	3.91474	1260	-0.03	849	2	0	444
PBANKA_1214700.1	yes	PY01537	conserved Plasmodium protein%2C unknown function	5245	6263	7453	257	456	260	4153	3855	3640	6516	324.333	4541	14.001				2	0	446
PBANKA_0925400.1	yes	PY00078	dynein heavy chain%2C putative	80	81	125	2	5	0	42	42	53	133	2.33333	67.5	28.9286	156	-1.07	1172	2	0	447
PBANKA_1013200.1	yes	PY02175	succinyl-CoA ligase [ADP-forming] subunit beta%2C putative	2557	4188	4236	306	335	224	2815	2584	2194	3881	288.333	2868.5	9.94855	653	0.7	418	2	2	448
PBANKA_1455100.1	yes	PY01493	replication factor C subunit 4%2C putative	6	22	9	345	378	283	4079	2887	2920	4486	335.333	3593	10.7147	585	0.42	611	2	0	449
PBANKA_0905700.1	yes	PY01971	DNA-directed RNA polymerases I and III subunit RPAC1%2C putative	21	75	30	144	219	114	966	637	593	952	159	787	4.94969				2	0	450
PBANKA_0803100.1	yes	PY03236	DNA replication licensing factor MCM7%2C putative	246	402	469	417	386	345	4447	4117	3558	7349	382.667	4867.75	12.7206	457	0.53	529	2	0	451
PBANKA_1112300.1	yes	PY04604	ras-related protein Rab-1B%2C putative	15	7	8	248	189	139	2632	1679	1828	2751	192	2222.5	11.5755	522	0.01	829	2	0	452
PBANKA_0828600.1	yes	PY05589	cytochrome c oxidase subunit 5B%2C putative	5	12	5	191	200	163	1770	1433	1276	2506	184.667	1746.25	9.45623	693	0.16	755	2	0	453
PBANKA_1116800.1	yes	PY05078	conserved Plasmodium protein%2C unknown function	231	550	568	370	1708	1148	5413	7577	7017	17871	1075.33	9469.5	8.80611	749	0.61	474	2	0	454
PBANKA_1200800.1	yes	PY03461	RNA-binding protein%2C putative	177	545	273	625	610	492	3926	3019	2873	5290	575.667	3777	6.56109	1001	0.71	408	2	0	455
PBANKA_1313800.1	yes	PY06341	signal recognition particle subunit SRP54%2C putative	1015	1926	1697	173	159	117	1811	1294	1232	2248	149.667	1646.25	10.9994				2	0	456
PBANKA_0714200.1	yes	PY00565	chaperone protein ClpB1%2C putative	133	409	180	736	920	616	6193	4997	4088	7954	757.333	5808	7.66901				2	7	457
PBANKA_1355500.1	yes	PY01577	casein kinase II beta chain%2C putative	52	128	35	369	378	317	3725	3059	2606	4917	354.667	3576.75	10.0848				2	0	458
PBANKA_1456900.1	yes	PY01209	translation initiation factor SUI1%2C putative	11779	21071	21104	1730	1565	1302	10491	7275	6342	12895	1532.33	9250.75	6.03704	1060	0.06	801	2	0	459
PBANKA_1307800.1	yes	PY01906	heat shock protein 90%2C putative	1523	2849	2443	451	639	327	5188	4263	4243	7669	472.333	5340.75	11.3072				2	3	460
PBANKA_1348900.1	yes	PY02146	chaperone binding protein%2C putative	11	19	4	184	527	267	1233	1359	1220	3402	326	1803.5	5.53221	1114	1.53	51	2	0	461
PBANKA_1010200.1	yes	PY02559	methionine aminopeptidase 2%2C putative	1021	2252	1680	190	296	187	1587	1483	1442	4414	224.333	2231.5	9.94725				2	0	462
PBANKA_0905600.1	yes	PY01973	translation initiation factor eIF-1A%2C putative	346	511	720	640	654	516	2943	2271	2142	4445	603.333	2950.25	4.88992	1182	-0.66	1081	2	1	463
PBANKA_0610800.1	yes	PY02477	eukaryotic initiation factor 2a%2C putative	710	555	1381	242	419	192	2020	2240	2028	5155	284.333	2860.75	10.0613				2	0	464
PBANKA_1350600.1	yes	PY06251	nuclear movement protein%2C putative	1991	2990	3212	256	347	206	1367	1308	955	2337	269.667	1491.75	5.53183	1115	0.45	594	2	0	465
PBANKA_1358000.1	yes	PY00586	thioredoxin 2	22	16	25	148	120	132	1074	571	574	891	133.333	777.5	5.83125	1088	0.97	249	2	1	466
PBANKA_1425900.1	yes	PY04682	conserved Plasmodium protein%2C unknown function	3	0	0	238	257	186	2531	1722	1314	2743	227	2077.5	9.15198	717	-0.48	1036	2	0	467
PBANKA_1202700.1	yes	PY05537	RNA-binding protein%2C putative	957	2007	1690	203	469	312	2976	3461	2776	10419	328	4908	14.9634	367	0.65	451	2	2	468
PBANKA_1322700.1	yes	PY06529	ATP-dependent RNA helicase DBP5%2C putative	351	1280	659	483	687	542	2326	2169	1642	4040	570.667	2544.25	4.45838				2	2	469
PBANKA_0311800.1	yes	PY05999	acyl-CoA synthetase%2C putative	7801	8174	9977	888	1135	777	6612	5535	3154	5532	933.333	5208.25	5.58027	1110	-1.9	1338	2	0	470
PBANKA_0720600.1	yes	PY02417	trafficking protein particle complex subunit 3%2C putative	37	37	101	93	91	78	1069	790	786	1203	87.3333	962	11.0153	565	0.27	686	2	0	471
PBANKA_1358700.1	yes	PY02506	conserved Plasmodium protein%2C unknown function	2	21	7	499	519	317	3205	2489	2179	3989	445	2965.5	6.66404	987	0.86	303	2	0	472
PBANKA_1035900.1	yes	PY03220	glycerophosphodiester phosphodiesterase%2C putative	238	933	126	1001	1090	766	5791	5061	3004	3968	952.333	4456	4.67903	1202	1.68	35	2	0	473
PBANKA_1404700.1	yes	PY02587	conserved Plasmodium protein%2C unknown function	325	910	316	182	205	153	2632	1908	1644	3241	180	2356.25	13.0903				2	0	475
PBANKA_0305600.1	yes	PY04779	acyl carrier protein%2C putative	34	43	50	233	195	159	4327	2265	2210	3395	195.667	3049.25	15.5839	346	1.15	148	2	0	476
PBANKA_1422700.1	yes	PY05422	superoxide dismutase [Fe]%2C putative	3620	3776	5636	407	434	261	5462	3711	4225	5596	367.333	4748.5	12.927	444	-0.92	1127	2	1	477
PBANKA_1318100.1	yes	PY00855	aminopeptidase P%2C putative	225	974	192	734	699	492	7698	6133	5751	8354	641.667	6984	10.8842	573	-0.33	979	2	2	478
PBANKA_0602800.1	yes	PY03025	ubiquitin-conjugating enzyme E2%2C putative	45	66	76	517	428	406	2318	1602	1744	2650	450.333	2078.5	4.61547	1209	0.01	830	2	1	479
PBANKA_1410400.1	yes	PY01556	V-type proton ATPase catalytic subunit A%2C putative	28	67	33	233	232	169	3786	3208	3099	5990	211.333	4020.75	19.0256	270	0.52	536	2	1	480
PBANKA_1456200.1	yes	PY04102	rab specific GDP dissociation inhibitor%2C putative	17	69	30	219	204	188	2544	1560	1757	2574	203.667	2108.75	10.3539	613	-0.42	1018	2	5	481
PBANKA_1127800.1	yes	PY03544	DnaJ protein%2C putative	4	3	8	283	262	187	3794	2672	3057	4503	244	3506.5	14.3709				2	0	483
PBANKA_0405300.1	yes	PY05754	40S ribosomal protein S23%2C putative	24	27	27	2954	2388	2108	8695	6679	5745	9456	2483.33	7643.75	3.07802	1307	-0.79	1108	2	0	484
PBANKA_0311000.1	yes	PY03930	protein transport protein SEC31%2C putative	1559	2721	2277	582	734	506	5568	6229	5243	9738	607.333	6694.5	11.0228				2	1	485
PBANKA_1309700.1	yes	PY01902	ATP-dependent RNA helicase DDX5%2C putative	1604	3019	2768	770	793	625	3040	2996	2221	4094	729.333	3087.75	4.23366				2	0	486
PBANKA_0516600.1	yes	PY02599	leucine-rich repeat protein	5	1	9	177	149	120	1290	890	1021	2676	148.667	1469.25	9.88285	657	0.24	704	2	0	487
PBANKA_0834400.1	yes	PY01832	mitochondrial-processing peptidase subunit beta%2C putative	1729	1638	2674	646	701	510	4415	3274	3161	4873	619	3930.75	6.35016	1023	0.56	512	2	0	488
PBANKA_0414100.1	yes	PY03581	inorganic pyrophosphatase%2C putative	1723	3375	2867	1224	1414	1076	7281	6454	4199	10029	1238	6990.75	5.64681	1104	0.13	772	2	0	489
PBANKA_1008000.1	yes	PY02307	conserved Plasmodium protein%2C unknown function	1756	2414	2591	217	252	153	1246	953	934	1616	207.333	1187.25	5.72629				2	2	490
PBANKA_0926600.1	yes	PY06050	protein GCN20%2C putative	1	21	12	244	364	242	1852	1358	1176	2604	283.333	1747.5	6.16765				2	0	491
PBANKA_0000301.1			fam-b protein	0	0	0	0	0	0	0	0	0	0	0	0	#DIV/0!
PBANKA_0000401.1			tryptophan-rich antigen%2C putative%2C pseudogene	0	0	0	0	0	0	0	0	0	0	0	0	#DIV/0!
PBANKA_0001200.1			fam-a protein%2C pseudogene	0	0	0	0	0	0	0	0	0	0	0	0	#DIV/0!
PBANKA_0001601.1			fam-a protein	0	0	0	0	0	0	0	0	0	0	0	0	#DIV/0!
PBANKA_0007501.1			fam-a protein	0	0	0	0	0	0	0	0	0	0	0	0	#DIV/0!
PBANKA_0007701.1			PIR protein%2C pseudogene	0	0	0	0	0	0	0	0	0	0	0	0	#DIV/0!
PBANKA_0008101.1			fam-a protein	0	0	0	0	0	0	0	0	0	0	0	0	#DIV/0!
PBANKA_0100061.1	yes	PY02404	fam-c protein	85	183	64	23	39	23	263	192	175	325	28.3333	238.75	8.42647	789	1.39	77
PBANKA_0100100.1	yes	PY06147	fam-a protein	0	0	0	3	9	1	33	22	14	81	4.33333	37.5	8.65385	767	-3.58	1395
PBANKA_0100200.1	yes	PY06146	Plasmodium exported protein%2C unknown function	8	60	35	19	15	11	364	274	332	388	15	339.5	22.6333
PBANKA_0100300.1			lysophospholipase%2C putative%2C pseudogene	0	0	0	0	0	0	0	0	0	0	0	0	#DIV/0!
PBANKA_0100400.1	yes	PY06121	reticulocyte binding protein%2C putative	0	0	1	0	1	1	122	84	207	40	0.666667	113.25	169.875
PBANKA_0100500.1	yes	PY06119	PIR protein	3	3	0	2	1	1	221	126	335	192	1.33333	218.5	163.875	26	-1.25	1234
PBANKA_0100600.1	yes	PY06118	schizont membrane associated cytoadherence protein	3	1	0	0	1	1	179	145	344	395	0.666667	265.75	398.625	11	-1.17	1203
PBANKA_0100700.1	yes	PY05136	Plasmodium exported protein%2C unknown function	2	3	1	29	23	10	579	368	671	520	20.6667	534.5	25.8629	172	-2.16	1362
PBANKA_0100800.1	yes	PY02270	conserved Plasmodium protein%2C unknown function	633	1460	1048	71	130	109	818	858	775	1944	103.333	1098.75	10.6331
PBANKA_0100900.1	yes	PY01861	ATP-dependent RNA helicase%2C putative	562	2368	802	321	621	377	2151	2034	1605	4777	439.667	2641.75	6.00853	1065	0.92	269
PBANKA_0101200.1	yes	PY01864	elongation factor G%2C putative	640	1498	1041	153	224	157	1754	1375	1098	2866	178	1773.25	9.96208
PBANKA_0101300.1	yes	PY07078	geranylgeranyltransferase%2C putative	112	327	152	144	163	93	1275	956	924	1578	133.333	1183.25	8.87437	745	1.03	217
PBANKA_0101400.1	yes	PY00220	conserved Plasmodium protein%2C unknown function	1746	3148	2345	277	404	222	4472	4571	4358	8634	301	5508.75	18.3015	280	1.44	67
PBANKA_0101500.1	yes	PY00219	conserved Plasmodium protein%2C unknown function	9	11	19	9	25	14	235	133	139	366	16	218.25	13.6406
PBANKA_0101600.1	yes	PY00218	JmjC domain-containing protein%2C putative	82	211	50	39	108	55	1135	1062	2009	3791	67.3333	1999.25	29.6918	152	1.05	198
PBANKA_0101700.1	yes	PY00217	conserved Plasmodium protein%2C unknown function	441	751	520	183	227	130	1384	1338	1229	2797	180	1687	9.37222	704	1.11	162
PBANKA_0101800.1	yes	PY00216	conserved Plasmodium protein%2C unknown function	1895	3517	2262	202	201	112	1820	1421	1227	3236	171.667	1926	11.2194
PBANKA_0101900.1	yes	PY00215	RNA-binding protein%2C putative	92	183	98	89	129	72	1862	1537	1537	3020	96.6667	1989	20.5759
PBANKA_0102000.1	yes	PY02578	mitochondrial chaperone BCS1%2C putative	292	511	324	169	213	154	1925	1613	1341	3201	178.667	2020	11.306
PBANKA_0102200.1	yes	PY02581	trophozoite exported protein 1%2C putative	45	219	64	88	278	152	2509	2915	2706	7598	172.667	3932	22.7722	201	0.98	242
PBANKA_0102300.1	yes	PY00061	cation/H+ antiporter	179	447	287	106	93	99	2108	1695	1739	2438	99.3333	1995	20.0839
PBANKA_0102400.1	yes	PY00062	conserved Plasmodium protein%2C unknown function	21	36	35	6	6	5	624	665	948	1006	5.66667	810.75	143.074
PBANKA_0102500.1	yes	PY04422	phenylalanine--tRNA ligase%2C putative	7	25	5	120	124	90	739	572	495	978	111.333	696	6.2515
PBANKA_0102600.1	yes	PY03249	centrosomal protein CEP76%2C putative	46	196	41	97	138	129	2520	2498	2858	7135	121.333	3752.75	30.9293
PBANKA_0102700.1	yes	PY03251	conserved Plasmodium protein%2C unknown function	7	1	7	2	2	5	10	3	10	22	3	11.25	3.75
PBANKA_0102800.1	yes	PY05445	conserved Plasmodium protein%2C unknown function	11	3	1	48	107	42	334	278	368	690	65.6667	417.5	6.35787
PBANKA_0102900.1	yes	PY05930	AP2 domain transcription factor%2C putative	0	0	6	0	3	0	69	27	58	113	1	66.75	66.75	67	-0.85	1117
PBANKA_0103000.1	yes	PY05526	mitochondrial ribosomal protein L41%2C putative	11	16	20	40	34	24	450	331	342	579	32.6667	425.5	13.0255	440	-0.3	957
PBANKA_0103100.1	yes	PY05527	conserved Plasmodium protein%2C unknown function	31	40	19	25	63	33	674	603	605	1541	40.3333	855.75	21.2169
PBANKA_0103200.1	yes	PY05528	conserved Plasmodium protein%2C unknown function	2	11	3	0	5	2	19	25	18	53	2.33333	28.75	12.3214
PBANKA_0103400.1	yes	PY04823	glyoxalase I%2C putative	817	499	646	112	93	57	996	631	578	1172	87.3333	844.25	9.66698
PBANKA_0103500.1	yes	PY03728	RAP protein%2C putative	24	60	16	35	66	25	314	216	171	323	42	256	6.09524
PBANKA_0103700.1	yes	PY03727	conserved Plasmodium protein%2C unknown function	43	141	61	59	57	42	364	256	249	684	52.6667	388.25	7.37184				1	0
PBANKA_0103900.1	yes	PY04901	RNA-binding protein%2C putative	5138	8798	6936	505	576	417	3951	4525	3301	5525	499.333	4325.5	8.66255				1	3
PBANKA_0104000.1			conserved Plasmodium protein%2C unknown function	1296	1339	3259	190	219	189	1717	1247	1256	2674	199.333	1723.5	8.64632
PBANKA_0104100.1	yes	PY05614	serine/threonine protein kinase%2C putative	865	894	1927	81	113	65	954	539	571	1298	86.3333	840.5	9.73552
PBANKA_0104200.1	yes	PY05615	calcium-binding protein%2C putative	1	0	0	0	4	0	53	38	50	40	1.33333	45.25	33.9375
PBANKA_0104300.1	yes	PY05616	cyclin dependent kinase binding protein%2C putative	1	0	5	3	5	1	171	134	137	159	3	150.25	50.0833
PBANKA_0104400.1	yes	PY01721	nucleoside diphosphate kinase%2C putative	3	2	6	1	2	0	28	34	52	59	1	43.25	43.25
PBANKA_0104500.1	yes	PY00627	conserved Plasmodium protein%2C unknown function	18	74	73	2	4	1	180	69	102	165	2.33333	129	55.2857	77	-1.34	1257
PBANKA_0104600.1	yes	PY00626	DNA repair protein RAD50%2C putative	13	22	15	35	189	120	789	1302	1064	3549	114.667	1676	14.6163
PBANKA_0104700.1	yes	PY00625	long chain polyunsaturated fatty acid elongation enzyme%2C putative	4	11	4	265	264	146	2507	1812	1631	2205	225	2038.75	9.06111	725	-0.12	889
PBANKA_0104800.1	yes	PY07550	conserved Plasmodium protein%2C unknown function	49	86	55	10	24	33	273	237	278	486	22.3333	318.5	14.2612
PBANKA_0104900.1	yes	PY03158	RNA-binding protein%2C putative	52	356	56	136	290	178	1932	1837	1966	4142	201.333	2469.25	12.2645	483	-0.34	983
PBANKA_0105000.1	yes	PY03157	ubiquitin-conjugating enzyme E2%2C putative	413	826	790	73	60	50	542	428	374	854	61	549.5	9.0082	729	1.07	181
PBANKA_0105100.1	yes	PY01049	conserved Plasmodium protein%2C unknown function	1	6	13	0	0	0	15	7	26	80	0	32	#DIV/0!
PBANKA_0105200.1	yes	PY01048	polypyrimidine tract-binding protein%2C putative	35	75	75	83	127	75	3660	3154	4038	4890	95	3935.5	41.4263
PBANKA_0105400.1	yes	PY01045	coatomer alpha subunit%2C putative	315	382	319	237	384	241	3597	3291	2825	4650	287.333	3590.75	12.4968	471	-0.14	900
PBANKA_0105700.1	yes	PY00650	MYND-type zinc finger protein%2C putative	4	10	0	26	27	17	777	630	598	1496	23.3333	875.25	37.5107
PBANKA_0105800.1	yes	PY00652	RING zinc finger protein%2C putative	10	12	11	174	220	108	653	354	399	679	167.333	521.25	3.11504
PBANKA_0105900.1	yes	PY02528	uroporphyrinogen III decarboxylase	19	31	8	195	236	168	951	565	544	846	199.667	726.5	3.63856	1278	0.71	403
PBANKA_0106000.1	yes	PY02530	G-protein associated signal transduction protein%2C putative	1465	1689	1581	114	145	90	1579	1166	1302	1853	116.333	1475	12.6791	462	0.84	313
PBANKA_0106100.1	yes	PY01399	4-hydroxybenzoate polyprenyltransferase%2C putative	254	273	63	18	41	22	233	176	165	408	27	245.5	9.09259
PBANKA_0106200.1	yes	PY01398	spindle assembly abnormal protein 6	42	66	70	15	20	18	771	758	918	2248	17.6667	1173.75	66.4387
PBANKA_0106300.1	yes	PY04854	conserved Plasmodium protein%2C unknown function	636	860	585	5	49	21	1244	857	1044	3189	25	1583.5	63.34
PBANKA_0106400.1	yes	PY04853	GTP-binding protein%2C putative	55	226	44	79	92	48	1408	1016	1053	2946	73	1605.75	21.9966
PBANKA_0106500.1	yes	PY04852	conserved Plasmodium protein%2C unknown function	2	8	6	43	93	67	728	691	597	1288	67.6667	826	12.2069
PBANKA_0106600.1			diphthine methyltransferase%2C putative	9	35	4	122	126	95	987	729	773	1459	114.333	987	8.63265
PBANKA_0106700.1	yes	PY02622	conserved Plasmodium protein%2C unknown function	13	12	8	16	198	118	545	685	657	2047	110.667	983.5	8.88705	739	1.23	116
PBANKA_0106800.1	yes	PY03039	conserved Plasmodium protein%2C unknown function	25	30	34	31	49	10	160	112	86	143	30	125.25	4.175
PBANKA_0106900.1	yes	PY03036	conserved Plasmodium protein%2C unknown function	23	17	22	11	36	24	297	266	256	1034	23.6667	463.25	19.5739
PBANKA_0106950.1	yes	PY03036	sorting assembly machinery 50 kDa subunit%2C putative	1	0	0	54	76	44	451	365	389	688	58	473.25	8.15948
PBANKA_0107000.1	yes	PY03035	conserved Plasmodium protein%2C unknown function	2	3	4	102	86	79	979	744	756	1503	89	995.5	11.1854	546	1.1	165
PBANKA_0107200.1	yes	PY02260	conserved Plasmodium protein%2C unknown function	8	13	16	7	9	5	87	82	76	294	7	134.75	19.25
PBANKA_0107400.1	yes	PY00104	ornithine aminotransferase%2C putative	1079	1628	1953	220	229	144	1079	686	833	1575	197.667	1043.25	5.27782	1135	-0.82	1116
PBANKA_0107500.1	yes	PY00105	conserved Plasmodium protein%2C unknown function	146	291	145	48	84	32	778	577	582	1607	54.6667	886	16.2073
PBANKA_0107600.1	yes	PY03633	conserved Plasmodium protein%2C unknown function	85	274	53	84	209	141	1510	1446	1210	4533	144.667	2174.75	15.0328
PBANKA_0107700.1	yes	PY01325	zinc transporter ZIP1	142	328	151	391	351	341	1000	667	604	1364	361	908.75	2.51731	1365	0.09	789
PBANKA_0107800.1	yes	PY01324	citrate synthase-like protein%2C putative	46	62	42	37	26	21	308	194	160	401	28	265.75	9.49107	691	0.1	783
PBANKA_0107900.1	yes	PY06902	conserved Plasmodium protein%2C unknown function	2966	3428	4380	24	68	55	517	601	584	1901	49	900.75	18.3827
PBANKA_0108000.1	yes	PY06901	mitochondrial cardiolipin synthase%2C putative	870	1389	555	56	103	35	905	420	436	956	64.6667	679.25	10.5039
PBANKA_0108100.1	yes	PY04467	conserved Plasmodium protein%2C unknown function	1254	2516	1357	2	4	2	286	229	298	1046	2.66667	464.75	174.281
PBANKA_0108200.1	yes	PY01954	conserved Plasmodium protein%2C unknown function	23	42	61	16	28	10	459	365	578	1387	18	697.25	38.7361
PBANKA_0108300.1	yes	PY01955	palmitoyltransferase DHHC2	0	1	7	0	0	0	172	162	229	608	0	292.75	#DIV/0!		-0.55
PBANKA_0108400.1	yes	PY04389	conserved Plasmodium protein%2C unknown function	6	26	5	27	87	44	829	878	863	3075	52.6667	1411.25	26.7959
PBANKA_0108500.1	yes	PY04391	mitochondrial ribosomal protein L19 precursor%2C putative	12	83	25	169	180	135	1048	768	605	1409	161.333	957.5	5.93492
PBANKA_0108600.1	yes	PY04392	pre-mRNA-splicing factor SLU7%2C putative	313	904	350	72	154	81	767	784	762	2076	102.333	1097.25	10.7223
PBANKA_0108700.1	yes	PY04393	RNA-binding protein 25%2C putative	87	307	147	59	420	246	1200	1830	1515	5804	241.667	2587.25	10.7059	586	0.62	465
PBANKA_0108900.1	yes	PY00497	peptidyl-tRNA hydrolase PTRHD1%2C putative	0	5	0	199	180	150	759	377	544	988	176.333	667	3.78261	1272	0.79	347
PBANKA_0109000.1			conserved Plasmodium protein%2C unknown function	9	13	6	85	86	63	832	477	499	555	78	590.75	7.57372
PBANKA_0109200.1	yes	PY03112	transcription elongation factor SPT5%2C putative	202	490	328	79	396	237	2269	3134	2485	10167	237.333	4513.75	19.0186
PBANKA_0109300.1	yes	PY03114	SNARE associated Golgi protein%2C putative	5	7	2	82	85	76	1569	1251	1189	2139	81	1537	18.9753	271	1.06	191
PBANKA_0109400.1	yes	PY03115	succinate dehydrogenase subunit 3%2C putative	0	3	1	27	30	22	484	405	281	970	26.3333	535	20.3165	246	1.07	182
PBANKA_0109500.1	yes	PY03117	AP2 domain transcription factor%2C putative	14	88	12	296	284	229	2468	1962	1573	2867	269.667	2217.5	8.22311	817	1.53	50
PBANKA_0109600.1	yes	PY03118	conserved Apicomplexan protein%2C unknown function	54	165	45	451	400	301	2559	2068	1633	3592	384	2463	6.41406	1012	2.02	12
PBANKA_0109700.1	yes	PY03119	SWIB/MDM2 domain-containing protein%2C putative	555	641	623	140	238	132	1337	1110	1036	1780	170	1315.75	7.73971	871	1.07	183
PBANKA_0109800.1	yes	PY02914	conserved Plasmodium protein%2C unknown function	129	491	132	0	0	0	12	9	5	9	0	8.75	#DIV/0!
PBANKA_0109900.1	yes	PY02915	conserved Plasmodium protein%2C unknown function	12	37	25	3	19	6	199	143	265	839	9.33333	361.5	38.7321	110	0.5	550
PBANKA_0110000.1			60S ribosomal protein L39%2C putative	726	2038	1243	1305	861	647	2999	1552	1327	4241	937.667	2529.75	2.69792
PBANKA_0110100.1	yes	PY02775	conserved Plasmodium protein%2C unknown function	5527	10541	5894	78	248	145	3698	3597	3121	8719	157	4783.75	30.4697
PBANKA_0110200.1	yes	PY06521	lsm12%2C putative	16	66	16	87	91	69	1294	929	968	1984	82.3333	1293.75	15.7136
PBANKA_0110300.1	yes	PY06520	conserved Plasmodium protein%2C unknown function	0	4	0	3	3	2	725	554	690	1737	2.66667	926.5	347.438
PBANKA_0110500.1	yes	PY03350	leucine-rich repeat protein	1109	1441	1261	11	82	40	360	818	853	2564	44.3333	1148.75	25.9117
PBANKA_0110600.1	yes	PY03349	conserved protein%2C unknown function	0	0	0	6	5	5	39	34	23	51	5.33333	36.75	6.89062
PBANKA_0110700.1			conserved Plasmodium protein%2C unknown function	0	3	0	2	6	3	32	19	15	38	3.66667	26	7.09091
PBANKA_0110800.1	yes	PY03102	conserved Plasmodium protein%2C unknown function	0	0	0	3	9	6	45	30	36	59	6	42.5	7.08333
PBANKA_0110900.1	yes	PY03101	cytoplasmic tRNA 2-thiolation protein 1%2C putative	2	14	3	87	101	77	717	562	476	1135	88.3333	722.5	8.17925	822	1.28	100
PBANKA_0111000.1	yes	PY03100	6-cysteine protein	38	34	90	22	20	7	361	209	236	530	16.3333	334	20.449	244	1.16	142
PBANKA_0111100.1	yes	PY03099	6-cysteine protein	1094	1406	1603	113	119	110	743	438	395	648	114	556	4.87719	1183	1.1	166
PBANKA_0111300.1	yes	PY03097	conserved Plasmodium protein%2C unknown function	4	8	6	21	23	9	110	55	52	20	17.6667	59.25	3.35377	1292	1.05	199
PBANKA_0111300.2	yes	PY03097	conserved Plasmodium protein%2C unknown function	1	6	0	17	20	16	66	62	49	66	17.6667	60.75	3.43868	1287	1.05	200
PBANKA_0111400.1	yes	PY04882	conserved Plasmodium protein%2C unknown function	319	489	572	93	62	52	769	680	658	1910	69	1004.25	14.5543	376	-0.22	926
PBANKA_0111500.1			conserved Plasmodium protein%2C unknown function	16	20	15	19	8	11	337	223	191	765	12.6667	379	29.9211
PBANKA_0111600.1	yes	PY01670	rhoptry protein ROP14%2C putative	2	1	37	11	8	7	175	147	151	331	8.66667	201	23.1923
PBANKA_0111700.1	yes	PY01671	apicoplast ribosomal protein L18 precursor%2C putative	9	30	15	130	115	96	1221	956	846	2007	113.667	1257.5	11.063	556	1.24	110
PBANKA_0111800.1	yes	PY01672	AP-3 complex subunit beta%2C putative	1308	1193	1411	112	148	121	1008	956	865	1471	127	1075	8.46457
PBANKA_0111900.1	yes	PY05106	conserved Plasmodium protein%2C unknown function	1483	1127	1742	26	40	26	238	158	172	574	30.6667	285.5	9.30978
PBANKA_0112000.1	yes	PY05107	syntaxin binding protein%2C putative	146	300	92	88	125	82	750	635	540	1177	98.3333	775.5	7.88644
PBANKA_0112100.1	yes	PY01086	AP2 domain transcription factor%2C putative	181	168	333	2	8	7	517	459	586	2112	5.66667	918.5	162.088	27	-0.09	877
PBANKA_0112200.1	yes	PY01085	myosin-like protein%2C putative	29	30	105	0	13	10	566	705	798	1132	7.66667	800.25	104.38
PBANKA_0112300.1	yes	PY01084	conserved Plasmodium protein%2C unknown function	1017	713	2248	26	54	35	665	608	577	1825	38.3333	918.75	23.9674
PBANKA_0112400.1	yes	PY01084	cytosolic Fe-S cluster assembly factor NAR1%2C putative	8327	4476	12108	89	118	82	879	684	568	1271	96.3333	850.5	8.82872
PBANKA_0112500.1	yes	PY00646	major facilitator superfamily-related transporter%2C putative	1678	3737	2625	83	71	50	1053	703	723	1353	68	958	14.0882
PBANKA_0112600.1	yes	PY07183	fam-b protein	2	2	1	58	105	51	1699	1487	1517	1762	71.3333	1616.25	22.6577
PBANKA_0112641.1			fam-b protein	0	0	0	0	0	0	0	0	9	0	0	2.25	#DIV/0!
PBANKA_0112681.1			PIR protein	0	0	0	0	0	0	0	0	0	0	0	0	#DIV/0!
PBANKA_0200400.1			Plasmodium exported protein%2C unknown function	263	873	226	11	27	19	347	300	395	433	19	368.75	19.4079
PBANKA_0200500.1			PIR protein%2C pseudogene	12	21	10	0	1	0	37	46	47	68	0.333333	49.5	148.5
PBANKA_0201100.1			PIR protein%2C pseudogene	0	0	0	0	0	0	0	3	2	4	0	2.25	#DIV/0!
PBANKA_0201200.1			fam-a protein%2C pseudogene	0	2	0	1	7	4	187	120	202	161	4	167.5	41.875
PBANKA_0201250.1			PIR protein%2C pseudogene	4	0	0	0	6	5	1184	580	1012	649	3.66667	856.25	233.523
PBANKA_0201300.1	yes	PY01434	lysophospholipase%2C putative	0	0	0	20	23	15	378	154	238	366	19.3333	284	14.6897	372	-1.37	1267
PBANKA_0201400.1			fam-a protein%2C pseudogene	0	0	0	0	0	0	5	7	9	14	0	8.75	#DIV/0!
PBANKA_0201500.1	yes	PY02244	Plasmodium exported protein%2C unknown function	12	9	8	22	20	16	255	181	235	253	19.3333	231	11.9483	507	-1.08	1173
PBANKA_0201600.1	yes	PY02667	early transcribed membrane protein	3	6	1	7	10	8	1138	1023	1785	2198	8.33333	1536	184.32	21	-2.14	1360
PBANKA_0201700.1	yes	PY01445	conserved Plasmodium protein%2C unknown function	0	4	0	0	3	1	15	10	13	25	1.33333	15.75	11.8125	511	0.04	810
PBANKA_0201800.1	yes	PY01446	TatD-like deoxyribonuclease	4	47	13	88	176	97	563	383	295	889	120.333	532.5	4.42521	1222	0.6	477
PBANKA_0201900.1			conserved protein%2C unknown function	5	14	5	82	90	80	515	333	327	936	84	527.75	6.28274
PBANKA_0202000.1	yes	PY06053	eukaryotic translation initiation factor 4E%2C putative	10	41	23	235	356	234	1663	1239	1069	2853	275	1706	6.20364
PBANKA_0202100.1	yes	PY07840	conserved Plasmodium protein%2C unknown function	2	0	0	18	6	9	65	47	58	44	11	53.5	4.86364
PBANKA_0202200.1			conserved Plasmodium protein%2C unknown function	6	11	0	65	65	69	515	353	391	565	66.3333	456	6.87437
PBANKA_0202300.1	yes	PY05596	UMP-CMP kinase%2C putative	5	34	5	101	145	111	708	319	341	605	119	493.25	4.14496	1247	-0.5	1041
PBANKA_0202400.1	yes	PY05597	conserved Plasmodium protein%2C unknown function	111	240	121	59	85	57	994	823	1005	2206	67	1257	18.7612
PBANKA_0202500.1	yes	PY04378	replication factor c protein%2C putative	251	227	144	37	65	40	817	610	658	1859	47.3333	986	20.831
PBANKA_0202600.1	yes	PY04376	conserved Plasmodium protein%2C unknown function	4	13	4	33	25	18	169	73	55	208	25.3333	126.25	4.98355	1169	0.25	700
PBANKA_0202700.1	yes	PY02372	kinesin-8%2C putative	1075	782	1167	5	23	11	148	167	251	330	13	224	17.2308
PBANKA_0202800.1	yes	PY07323	adenylate kinase-like protein 1%2C putative	248	382	225	80	88	76	220	183	150	277	81.3333	207.5	2.55123
PBANKA_0202900.1	yes	PY06502	transcription initiation factor TFIIB%2C putative	1329	2709	1415	282	244	177	1173	833	771	1358	234.333	1033.75	4.41145
PBANKA_0203100.1	yes	PY02398	phosphatidylinositol-4-phosphate 5-kinase%2C putative	2337	3530	3095	156	284	186	1285	1105	1066	2705	208.667	1540.25	7.38139
PBANKA_0203200.1	yes	PY00423	bromodomain protein%2C putative	18	91	4	37	104	64	594	767	659	2256	68.3333	1069	15.6439
PBANKA_0203300.1	yes	PY00422	DNA-directed RNA polymerase II subunit RPB9%2C putative	5	26	2	162	146	106	939	587	481	876	138	720.75	5.22283
PBANKA_0203400.1	yes	PY00421	FAD-linked sulfhydryl oxidase ERV1%2C putative	64	78	97	25	33	27	285	188	139	311	28.3333	230.75	8.14412
PBANKA_0203500.1	yes	PY00420	selenocysteine-specific elongation factor selB homologue%2C putative	340	562	345	110	204	106	1499	1289	1086	2570	140	1611	11.5071	529	0.02	823
PBANKA_0203600.1	yes	PY00419	conserved Plasmodium protein%2C unknown function	49	113	28	13	56	24	201	238	173	316	31	232	7.48387
PBANKA_0203650.1			conserved Plasmodium protein%2C unknown function	82	180	145	148	133	112	1159	664	690	1207	131	930	7.09924
PBANKA_0203750.1			phosphatidate cytidylyltransferase%2C putative	329	919	312	25	22	15	837	712	740	1117	20.6667	851.5	41.2016
PBANKA_0203800.1	yes	PY00417	phenylalanine--tRNA ligase alpha subunit%2C putative	181	401	114	131	224	148	1378	1170	1181	2322	167.667	1512.75	9.02237	728	-0.7	1086
PBANKA_0203900.1			rRNA biogenesis protein RRP36%2C putative	50	140	64	44	32	30	204	143	139	342	35.3333	207	5.85849
PBANKA_0204000.1			cold-shock protein%2C putative	2	17	0	125	101	53	353	199	185	559	93	324	3.48387
PBANKA_0204100.1	yes	PY01428	N-terminal acetyltransferase%2C putative	122	244	184	179	144	164	979	552	474	1295	162.333	825	5.08214	1153	0.22	715
PBANKA_0204200.1	yes	PY03059	tubulin-specific chaperone a%2C putative	2	13	8	120	57	66	671	346	359	899	81	568.75	7.0216	948	1.06	192	1	0
PBANKA_0204300.1	yes	PY03060	fatty acid elongation protein%2C GNS1/SUR4 family%2C putative%2C pseudogene	2	0	0	16	16	3	88	100	90	118	11.6667	99	8.48571
PBANKA_0204400.1			cleavage and polyadenylation specificity factor subunit 5%2C putative	7	36	12	94	88	70	1079	785	737	1291	84	973	11.5833
PBANKA_0204500.1	yes	PY06758	LCCL domain-containing protein	63	191	46	7	23	7	111	132	133	311	12.3333	171.75	13.9257	402	-1.15	1197
PBANKA_0204600.1	yes	PY05079	photosensitized INA-labeled protein PHIL1%2C putative	203	95	544	7	8	6	262	146	221	344	7	243.25	34.75	124	-1.02	1150
PBANKA_0204700.1			conserved Plasmodium protein%2C unknown function	384	676	440	169	179	122	1317	850	736	1558	156.667	1115.25	7.11862
PBANKA_0204800.1	yes	PY04869	secreted ookinete protein%2C putative	3793	5773	7153	103	330	168	1701	1975	1711	5408	200.333	2698.75	13.4713
PBANKA_0204900.1	yes	PY00632	conserved Plasmodium protein%2C unknown function	5	26	14	26	91	55	1138	880	753	2108	57.3333	1219.75	21.2747	225	0.26	691
PBANKA_0205100.1			mitochondrial carrier protein%2C putative	17	27	33	85	85	69	1058	1039	969	2205	79.6667	1317.75	16.5408
PBANKA_0205200.1	yes	PY00628	conserved Plasmodium protein%2C unknown function	6446	8807	10377	399	981	656	5355	5827	4648	11209	678.667	6759.75	9.96034	651	-0.27	943
PBANKA_0205300.1	yes	PY06175	conserved Plasmodium protein%2C unknown function	2	6	9	82	102	88	940	705	787	1404	90.6667	959	10.5772
PBANKA_0205500.1			conserved Plasmodium protein%2C unknown function	33	21	29	35	24	11	114	83	52	68	23.3333	79.25	3.39643
PBANKA_0205600.1	yes	PY06177	double-strand break repair protein MRE11%2C putative	67	79	46	31	58	35	461	365	358	497	41.3333	420.25	10.1673
PBANKA_0205700.1	yes	PY06178	conserved Plasmodium membrane protein%2C unknown function	13	8	11	7	9	9	47	23	18	52	8.33333	35	4.2	1243	0.55	519
PBANKA_0205800.1	yes	PY06752	serine/threonine protein kinase%2C putative	30512	63501	38141	46	86	35	350	459	388	1201	55.6667	599.5	10.7695
PBANKA_0205900.1	yes	PY03953	lipid/sterol:H+ symporter%2C putative	4947	7165	5681	345	601	329	2877	2338	2066	3536	425	2704.25	6.36294	1019	-1.34	1258
PBANKA_0206000.1	yes	PY06584	conserved Apicomplexan protein%2C unknown function	28	33	14	171	193	127	1525	1259	1082	1999	163.667	1466.25	8.95876	732	1.01	232
PBANKA_0206100.1	yes	PY06583	carbon catabolite repressor protein 4%2C putative	1092	692	1476	98	72	58	1173	1084	980	1974	76	1302.75	17.1414
PBANKA_0206200.1	yes	PY07070	conserved Plasmodium protein%2C unknown function	246	287	432	38	91	75	943	802	631	1693	68	1017.25	14.9596
PBANKA_0206300.1			centrin-1%2C putative	212	241	229	166	180	122	2470	1692	2070	4941	156	2793.25	17.9054
PBANKA_0206400.1	yes	PY07071	2-C-methyl-D-erythritol 4-phosphate cytidylyltransferase%2C putative	0	11	3	36	20	17	340	236	233	628	24.3333	359.25	14.7637	370	1.14	149
PBANKA_0206500.1	yes	PY01029	ras-related protein Rab-5C%2C putative	16	8	10	81	100	90	5331	3935	4308	11160	90.3333	6183.5	68.452	66	0.52	534	0	2
PBANKA_0206600.1	yes	PY04551	asparagine and aspartate rich protein 2%2C putative	100	223	92	59	290	167	974	914	735	2592	172	1303.75	7.57994	888	-0.04	852
PBANKA_0206700.1	yes	PY04550	conserved Plasmodium protein%2C unknown function	5	0	84	0	0	0	41	48	84	192	0	91.25	#DIV/0!
PBANKA_0206800.1	yes	PY02261	conserved Plasmodium protein%2C unknown function	10	1	3	3	32	18	479	436	500	1140	17.6667	638.75	36.1557	116	1.1	167
PBANKA_0207100.1	yes	PY05775	conserved Plasmodium protein%2C unknown function	35	94	14	0	0	0	231	146	224	512	0	278.25	#DIV/0!
PBANKA_0207200.1	yes	PY05774	V-type proton ATPase subunit C%2C putative	98	258	28	102	106	62	1169	884	815	1172	90	1010	11.2222				0	2
PBANKA_0207300.1	yes	PY05773	conserved Plasmodium protein%2C unknown function	150	330	205	48	92	51	1031	982	996	2240	63.6667	1312.25	20.6113
PBANKA_0207400.1	yes	PY06866	DNA binding protein%2C putative	28	30	38	51	46	37	518	521	458	1253	44.6667	687.5	15.3918
PBANKA_0207500.1	yes	PY04326	conserved Plasmodium protein%2C unknown function	321	1239	211	257	361	223	3608	3543	3074	7292	280.333	4379.25	15.6216
PBANKA_0207600.1	yes	PY04325	asparagine-rich antigen%2C putative	393	896	527	50	115	123	3307	3601	4051	8916	96	4968.75	51.7578
PBANKA_0207700.1	yes	PY04766	conserved Plasmodium protein%2C unknown function	33	131	28	54	110	65	1327	1141	1130	2379	76.3333	1494.25	19.5753
PBANKA_0207800.1	yes	PY04768	conserved Plasmodium protein%2C unknown function	7	5	1	108	139	78	1175	779	755	1668	108.333	1094.25	10.1008
PBANKA_0207900.1	yes	PY04769	conserved Plasmodium protein%2C unknown function	0	4	0	3	3	2	140	82	110	340	2.66667	168	63
PBANKA_0208000.1			cyclase-associated protein	5	15	13	28	29	32	1248	845	998	2241	29.6667	1333	44.9326
PBANKA_0208100.1	yes	PY07834	RAP protein%2C putative	153	399	177	347	459	332	2324	1815	1266	2798	379.333	2050.75	5.4062
PBANKA_0208200.1	yes	PY07833	conserved Plasmodium protein%2C unknown function	2227	4137	3902	269	197	152	1885	1590	1220	3230	206	1981.25	9.61772	678	1.01	233
PBANKA_0208400.1	yes	PY05193	major facilitator superfamily-related transporter%2C putative	860	1544	902	55	52	42	1041	917	656	1693	49.6667	1076.75	21.6795
PBANKA_0208500.1	yes	PY05192	conserved Plasmodium protein%2C unknown function	0	4	1	86	136	62	747	533	477	900	94.6667	664.25	7.01673
PBANKA_0208700.1	yes	PY01243	4-hydroxy-3-methylbut-2-enyl diphosphate reductase%2C putative	18	37	24	472	526	343	2666	2049	1631	2802	447	2287	5.11633
PBANKA_0208800.1	yes	PY01242	ubiquitin carboxyl-terminal hydrolase 1%2C putative	46	98	43	49	230	116	2438	6566	7652	23283	131.667	9984.75	75.8335	58	-1.2	1219
PBANKA_0209000.1	yes	PY06306	conserved Plasmodium protein%2C unknown function	15170	11914	22941	6	13	10	418	350	421	735	9.66667	481	49.7586
PBANKA_0209100.1	yes	PY07092	thrombospondin related sporozoite protein	11550	12228	26481	23	35	20	616	424	501	1419	26	740	28.4615
PBANKA_0209300.1	yes	PY04148	actin-related protein	27	39	30	27	15	11	2855	2465	2770	6656	17.6667	3686.5	208.67	19	-1.18	1209
PBANKA_0209400.1	yes	PY04150	L-seryl-tRNA(Sec) kinase%2C putative	64	44	61	29	24	8	343	263	262	669	20.3333	384.25	18.8975
PBANKA_0209500.1	yes	PY04834	ATP dependent RNA helicase%2C putative	480	927	331	85	220	135	631	658	522	2142	146.667	988.25	6.73807
PBANKA_0209600.1	yes	PY04835	conserved Plasmodium protein%2C unknown function	116	105	96	16	15	9	278	186	199	455	13.3333	279.5	20.9625
PBANKA_0209700.1	yes	PY03811	zinc-carboxypeptidase%2C putative	4888	6961	7124	9	20	8	587	662	705	1540	12.3333	873.5	70.8243	64	-1.15	1198
PBANKA_0209800.1	yes	PY03810	conserved Plasmodium protein%2C unknown function	1379	1396	1320	12	34	22	303	134	211	479	22.6667	281.75	12.4301
PBANKA_0210000.1	yes	PY06525	vacuolar protein sorting-associated protein 51%2C putative	29	59	50	27	99	50	708	675	687	1971	58.6667	1010.25	17.2202
PBANKA_0210100.1	yes	PY01512	vacuolar protein sorting-associated protein VTA1%2C putative	174	156	319	5	8	1	609	498	535	1323	4.66667	741.25	158.839
PBANKA_0210200.1	yes	PY01511	aspartate--tRNA ligase%2C putative	145	283	179	622	747	482	4081	2760	2370	5838	617	3762.25	6.09765	1047	-3.2	1391
PBANKA_0210300.1	yes	PY01437	conserved Plasmodium protein%2C unknown function	34	11	26	2	3	4	319	211	223	573	3	331.5	110.5
PBANKA_0210400.1	yes	PY01438	DNA mismatch repair protein PMS1%2C putative	2930	2683	5284	77	183	94	1656	1690	1697	4812	118	2463.75	20.8792
PBANKA_0210500.1	yes	PY01439	conserved Plasmodium protein%2C unknown function	877	1330	1224	36	124	71	1533	1268	1282	3548	77	1907.75	24.776	180	-1.55	1300
PBANKA_0210600.1	yes	PY01440	ubiquitin carboxyl-terminal hydrolase%2C putative	6405	8549	7699	242	870	631	4659	5598	4842	11894	581	6748.25	11.6149
PBANKA_0210700.1	yes	PY02527	conserved Plasmodium protein%2C unknown function	5	6	6	23	57	24	609	522	545	1377	34.6667	763.25	22.0168
PBANKA_0210800.1	yes	PY02101	conserved Plasmodium protein%2C unknown function	250	395	255	168	183	118	1963	1319	1463	2511	156.333	1814	11.6034
PBANKA_0210900.1			dolichyl-diphosphooligosaccharide--protein glycosyltransferase subunit DAD1%2C putative	88	160	114	77	66	36	437	277	230	545	59.6667	372.25	6.23883
PBANKA_0211000.1	yes	PY02099	mitochondrial import inner membrane translocase subunit TIM50%2C putative	262	565	354	148	185	109	908	750	647	1448	147.333	938.25	6.36821
PBANKA_0211100.1	yes	PY02098	vacuolar protein sorting-associated protein 53%2C putative	1038	1050	772	25	32	7	340	295	275	679	21.3333	397.25	18.6211
PBANKA_0211200.1	yes	PY02097	conserved Plasmodium protein%2C unknown function	379	459	805	7	76	32	532	382	414	981	38.3333	577.25	15.0587
PBANKA_0211300.1	yes	PY02096	cysteine desulfurase%2C putative	9163	18265	12184	178	183	130	1911	1296	907	2769	163.667	1720.75	10.5137
PBANKA_0211400.1	yes	PY02095	DNA (cytosine-5)-methyltransferase%2C putative	30	21	16	151	186	117	1567	1187	1091	2531	151.333	1594	10.533
PBANKA_0211600.1	yes	PY02093	mTERF domain-containing protein%2C putative	16	29	0	67	105	52	710	540	700	1339	74.6667	822.25	11.0123
PBANKA_0211700.1	yes	PY01289	conserved Plasmodium protein%2C unknown function	75	121	59	21	36	15	190	108	123	315	24	184	7.66667
PBANKA_0211800.1	yes	PY01290	conserved Plasmodium protein%2C unknown function	20	16	45	10	12	17	399	410	458	991	13	564.5	43.4231
PBANKA_0211900.1	yes	PY01447	cation transporting ATPase%2C putative	68	35	81	149	255	139	2006	1718	1553	3027	181	2076	11.4696	534	-0.43	1021
PBANKA_0212000.1	yes	PY00092	conserved Plasmodium protein%2C unknown function	299	197	130	44	87	46	270	240	221	532	59	315.75	5.35169
PBANKA_0212200.1	yes	PY01306	conserved Plasmodium protein%2C unknown function	1129	1441	1195	38	121	79	1409	1138	1197	3518	79.3333	1815.5	22.8845
PBANKA_0212300.1	yes	PY01307	actin-like protein%2C putative	103	81	126	57	60	32	900	595	553	1345	49.6667	848.25	17.0789
PBANKA_0212400.1	yes	PY01308	conserved Plasmodium protein%2C unknown function	90	71	125	205	271	194	3748	2961	2956	5813	223.333	3869.5	17.3261
PBANKA_0212500.1	yes	PY01310	conserved Plasmodium protein%2C unknown function	225	148	118	32	48	36	159	93	107	266	38.6667	156.25	4.04095
PBANKA_0212600.1			conserved Plasmodium protein%2C unknown function	313	391	254	2	3	5	156	114	112	348	3.33333	182.5	54.75
PBANKA_0212700.1	yes	PY02958	RING zinc finger protein%2C putative	4543	6447	7722	50	118	114	1528	2575	2574	7987	94	3666	39
PBANKA_0212800.1	yes	PY02956	alpha/beta hydrolase%2C putative	123	193	151	15	24	13	613	451	451	1469	17.3333	746	43.0385
PBANKA_0212900.1	yes	PY01479	conserved Plasmodium protein%2C unknown function	218	521	330	87	127	64	1382	1021	994	1852	92.6667	1312.25	14.161	391	0.59	485
PBANKA_0213000.1	yes	PY01477	RNA-binding protein%2C putative	661	1046	923	107	174	126	2071	2093	2020	4637	135.667	2705.25	19.9404
PBANKA_0213100.1			signal recognition particle subunit SRP9%2C putative	89	283	257	86	66	56	655	458	434	784	69.3333	582.75	8.40505
PBANKA_0213200.1	yes	PY01476	conserved Plasmodium protein%2C unknown function	848	1407	1399	88	358	225	3422	4542	4000	17120	223.667	7271	32.5082	136	-2.51	1379
PBANKA_0213300.1	yes	PY01475	1-cys peroxiredoxin%2C putative	0	8	0	100	88	71	1524	943	842	1441	86.3333	1187.5	13.7548	411	0.78	353	1	0
PBANKA_0213400.1	yes	PY01474	60S ribosomal export protein NMD3%2C putative	2353	3664	4087	258	550	352	2167	2131	1715	4014	386.667	2506.75	6.48297
PBANKA_0213500.1	yes	PY01473	ribosome biogenesis protein BRX1 homolog%2C putative	1489	2199	2108	292	288	172	957	620	578	1115	250.667	817.5	3.2613	1298	-0.57	1058
PBANKA_0213600.1	yes	PY01472	mRNA (N6-adenosine)-methyltransferase%2C putative	3053	5314	5497	121	172	92	1269	1095	859	2419	128.333	1410.5	10.9909
PBANKA_0213700.1			conserved Plasmodium protein%2C unknown function	241	543	419	110	105	77	1379	955	1051	2319	97.3333	1426	14.6507
PBANKA_0213800.1	yes	PY01470	conserved Plasmodium protein%2C unknown function	94	235	99	66	105	86	1633	1401	1343	2230	85.6667	1651.75	19.2811
PBANKA_0213900.1	yes	PY01469	dynein light chain%2C putative	0	4	3	4	6	4	156	102	133	190	4.66667	145.25	31.125
PBANKA_0214000.1	yes	PY01468	dynein heavy chain%2C putative	4	37	65	0	4	1	515	525	581	2046	1.66667	916.75	550.05
PBANKA_0214100.1			conserved Plasmodium protein%2C unknown function	157	347	324	20	32	20	382	352	381	1685	24	700	29.1667
PBANKA_0214200.1	yes	PY03001	tRNA pseudouridine synthase D%2C putative	1886	4133	2414	304	393	245	4234	4116	4169	12845	314	6341	20.1943
PBANKA_0214300.1	yes	PY03000	AP-4 complex subunit beta%2C putative	81	272	97	193	256	188	5103	4365	3733	7323	212.333	5131	24.1648
PBANKA_0214500.1	yes	PY02955	IMP1-like protein%2C putative	3	10	43	12	13	7	904	994	868	1910	10.6667	1169	109.594
PBANKA_0214550.1	yes	PY04543	Plasmodium exported protein%2C unknown function%2C pseudogene	0	0	0	0	0	0	79	74	76	51	0	70	#DIV/0!		-2.37
PBANKA_0214600.1	yes	PY04542	Plasmodium exported protein%2C unknown function	5	12	6	4	6	6	451	414	646	381	5.33333	473	88.6875	53	-1.78	1329
PBANKA_0214700.1	yes	PY07103	Plasmodium exported protein%2C unknown function	2	9	14	107	174	90	1429	1163	1307	2267	123.667	1541.5	12.465
PBANKA_0214800.1	yes	PY07104	heat shock protein%2C putative	5	27	23	235	197	201	1840	948	1035	1943	211	1441.5	6.83175	964	-1.94	1340
PBANKA_0214900.1	yes	PY02694	fam-a protein	5	10	11	35	38	11	1294	1166	945	1963	28	1342	47.9286	92	0.26	692
PBANKA_0214951.1	yes	PY02696	conserved rodent malaria protein%2C unknown function	0	0	0	1	0	3	106	101	86	346	1.33333	159.75	119.812
PBANKA_0215900.1			PIR protein%2C pseudogene	0	0	0	0	0	0	0	0	0	0	0	0	#DIV/0!
PBANKA_0216021.1			fam-b protein	0	0	0	0	0	0	0	0	0	0	0	0	#DIV/0!
PBANKA_0216041.1			tryptophan-rich protein%2C pseudogene	0	0	0	0	2	1	16	6	27	12	1	15.25	15.25
PBANKA_0216741.1			lysophospholipase%2C putative%2C pseudogene	0	0	0	1	1	1	31	24	58	82	1	48.75	48.75
PBANKA_0216781.1			fam-a protein	0	13	0	2	4	6	411	401	586	1005	4	600.75	150.188
PBANKA_0216801.1	yes	PY05995	reticulocyte binding protein%2C putative	12	0	5	0	0	0	0	4	4	3	0	2.75	#DIV/0!
PBANKA_0300100.1			PIR protein	0	0	0	0	0	0	127	117	235	216	0	173.75	#DIV/0!
PBANKA_0300500.1	yes	PY00339	PIR protein%2C pseudogene	0	0	0	0	0	0	0	0	0	0	0	0	#DIV/0!
PBANKA_0300600.1	yes	PY05920	Plasmodium exported protein%2C unknown function	9	17	11	0	3	0	78	76	193	132	1	119.75	119.75	36	-2.54	1380
PBANKA_0300700.1	yes	PY00445	conserved Plasmodium protein%2C unknown function	1596	3008	1722	65	119	67	645	467	501	1513	83.6667	781.5	9.34064
PBANKA_0300800.1	yes	PY00446	octaprenyl pyrophosphate synthase%2C putative	215	398	146	48	50	34	521	382	340	559	44	450.5	10.2386
PBANKA_0300900.1			conserved Plasmodium protein%2C unknown function	29	82	10	45	41	39	467	334	271	478	41.6667	387.5	9.3
PBANKA_0301000.1	yes	PY04214	repetitive organellar protein%2C putative	31	43	46	3	5	0	78	220	400	652	2.66667	337.5	126.562
PBANKA_0301100.1	yes	PY07520	conserved Plasmodium protein%2C unknown function	11	22	31	71	119	56	688	491	484	1249	82	728	8.87805	741	1.21	122
PBANKA_0301200.1	yes	PY06905	ERCC1 nucleotide excision repair protein%2C putative	4	4	3	67	56	37	681	361	368	710	53.3333	530	9.9375
PBANKA_0301300.1	yes	PY06904	conserved Plasmodium protein%2C unknown function	165	287	269	250	208	161	1214	927	866	1979	206.333	1246.5	6.0412	1059	-0.79	1103
PBANKA_0301400.1	yes	PY01530	conserved Plasmodium protein%2C unknown function	0	4	0	0	7	6	0	2	0	19	4.33333	5.25	1.21154
PBANKA_0301500.1	yes	PY01531	protein MAK16%2C putative	78	177	89	99	116	82	377	299	278	1193	99	536.75	5.42172
PBANKA_0301600.1	yes	PY06779	conserved Plasmodium protein%2C unknown function	109	400	169	50	25	19	553	437	443	1343	31.3333	694	22.1489	211	-1.68	1317
PBANKA_0301700.1	yes	PY01683	5'-3' exonuclease%2C putative	32	109	5	36	29	10	682	460	487	538	25	541.75	21.67
PBANKA_0301800.1	yes	PY01684	condensin-2 complex subunit H2%2C putative	54	113	57	0	2	1	24	11	14	60	1	27.25	27.25
PBANKA_0301900.1	yes	PY03271	conserved Plasmodium protein%2C unknown function	2108	2007	2535	20	49	39	575	429	564	1394	36	740.5	20.5694
PBANKA_0302000.1	yes	PY00894	conserved Plasmodium protein%2C unknown function	14	8	8	67	60	64	857	614	542	1991	63.6667	1001	15.7225	343	0.24	703
PBANKA_0302100.1	yes	PY00896	conserved Plasmodium protein%2C unknown function	298	254	361	10	45	26	190	179	167	551	27	271.75	10.0648
PBANKA_0302200.1			dynein light chain%2C putative	40	43	34	18	20	11	65	45	56	159	16.3333	81.25	4.97449
PBANKA_0302300.1	yes	PY00897	aspartate aminotransferase%2C putative	76	167	84	131	164	109	204	131	141	343	134.667	204.75	1.52042	1397	0.1	784
PBANKA_0302400.1	yes	PY00898	5'-3' exonuclease%2C putative	29	28	38	42	94	45	224	139	174	293	60.3333	207.5	3.43923
PBANKA_0302600.1	yes	PY00900	3'-5' exonuclease%2C putative	860	779	1281	39	48	23	156	83	75	238	36.6667	138	3.76364
PBANKA_0302700.1	yes	PY00901	methyltransferase%2C putative	505	193	270	28	82	25	203	169	158	205	45	183.75	4.08333
PBANKA_0302800.1	yes	PY00902	conserved Plasmodium protein%2C unknown function	99	78	127	25	28	19	101	83	97	153	24	108.5	4.52083
PBANKA_0302900.1			conserved Plasmodium protein%2C unknown function	2	3	0	0	0	0	1	2	4	39	0	11.5	#DIV/0!
PBANKA_0303000.1			conserved Plasmodium protein%2C unknown function	4	5	0	0	0	0	10	13	8	51	0	20.5	#DIV/0!
PBANKA_0303200.1	yes	PY02525	DNA-directed RNA polymerase II 16 kDa subunit%2C putative	0	0	2	118	88	81	928	556	511	1255	95.6667	812.5	8.49303	779	0.77	361
PBANKA_0303300.1	yes	PY01127	conserved Plasmodium protein%2C unknown function	15	3	0	34	39	19	410	351	325	776	30.6667	465.5	15.1793	358	-0.25	936
PBANKA_0303400.1	yes	PY01125	RNA-binding protein%2C putative	103	235	124	183	101	80	1863	1392	1479	4278	121.333	2253	18.5687	276	1.16	145
PBANKA_0303500.1	yes	PY01124	PH domain-containing protein%2C putative	17	31	12	24	21	11	612	383	462	777	18.6667	558.5	29.9196	150	0.37	630
PBANKA_0303700.1	yes	PY01122	DNA repair protein RAD2%2C putative	1981	1800	3235	309	558	367	4345	4606	4143	9741	411.333	5708.75	13.8786	404	1.07	184
PBANKA_0303800.1	yes	PY05037	cysteine desulfuration protein SufE	3959	2650	7658	83	65	57	863	504	495	1309	68.3333	792.75	11.6012
PBANKA_0303900.1	yes	PY05039	pantothenate transporter	8662	6340	16524	10	22	11	401	284	292	534	14.3333	377.75	26.3547
PBANKA_0304000.1	yes	PY00069	pentafunctional AROM polypeptide%2C putative	1670	1211	1769	10	46	24	437	332	340	690	26.6667	449.75	16.8656
PBANKA_0304100.1	yes	PY00070	conserved Plasmodium protein%2C unknown function	1341	2155	1474	45	83	51	369	250	325	498	59.6667	360.5	6.0419
PBANKA_0304200.1	yes	PY00068	DNA-directed RNA polymerase III subunit RPC10%2C putative	23	66	17	64	54	53	371	236	183	411	57	300.25	5.26754
PBANKA_0304300.1	yes	PY05969	adenylosuccinate lyase%2C putative	51	178	48	140	125	89	869	477	385	898	118	657.25	5.56992
PBANKA_0304400.1	yes	PY07543	merozoite surface protein 4/5	67	212	54	133	149	122	1644	1260	1076	2539	134.667	1629.75	12.1021	495	0.81	335
PBANKA_0304500.1	yes	PY02065	conserved Plasmodium protein%2C unknown function	3165	4002	4341	16	62	22	1010	1081	1257	3759	33.3333	1776.75	53.3025	85	-1.37	1268
PBANKA_0304600.1	yes	PY02064	iron-sulfur assembly protein%2C putative	143	262	171	25	29	22	266	221	241	439	25.3333	291.75	11.5164	528	0.93	264
PBANKA_0304700.1	yes	PY02063	serine repeat antigen 5	26347	25973	55964	12	30	17	111	151	76	172	19.6667	127.5	6.48305	1004	-1.41	1279
PBANKA_0304800.1	yes	PY00291	serine repeat antigen 4	445	643	713	21	25	12	6130	5299	8141	17994	19.3333	9391	485.741				0	3
PBANKA_0304900.1	yes	PY00291	serine repeat antigen 3	241	537	328	192	230	150	12843	10436	12987	16878	190.667	13286	69.6818				0	3
PBANKA_0305000.1	yes	PY00291	serine repeat antigen 2	8	6	10	109	106	78	4689	3857	9907	20243	97.6667	9674	99.0512				0	3
PBANKA_0305100.1	yes	PY00291	serine repeat antigen 1	143	117	163	186	219	153	20854	20754	26645	51098	186	29837.8	160.418				0	3
PBANKA_0305200.1	yes	PY03495	conserved Plasmodium protein%2C unknown function	37	96	34	38	51	27	1272	1166	1538	3723	38.6667	1924.75	49.778
PBANKA_0305300.1	yes	PY03494	KRR1 small subunit processome component%2C putative	892	1333	1218	161	204	132	448	245	233	610	165.667	384	2.31791
PBANKA_0305400.1	yes	PY03493	conserved Plasmodium protein%2C unknown function	628	706	349	44	100	48	485	482	445	889	64	575.25	8.98828
PBANKA_0305500.1	yes	PY03492	conserved Plasmodium protein%2C unknown function	314	384	254	21	46	28	401	367	416	608	31.6667	448	14.1474	393	1.24	111
PBANKA_0305700.1	yes	PY04778	ribosome-recycling factor%2C putative	278	245	361	14	42	35	624	603	591	1765	30.3333	895.75	29.5302
PBANKA_0305800.1	yes	PY04776	conserved Plasmodium protein%2C unknown function	182	159	236	209	221	167	1390	871	791	1568	199	1155	5.80402
PBANKA_0305900.1	yes	PY04775	conserved Plasmodium protein%2C unknown function	7	21	15	58	32	36	682	473	418	686	42	564.75	13.4464
PBANKA_0306000.1	yes	PY03857	6-cysteine protein	4	11	34	7	19	19	26	28	23	68	15	36.25	2.41667
PBANKA_0306100.1	yes	PY02959	6-cysteine protein	1	5	5	0	6	0	15	4	3	4	2	6.5	3.25
PBANKA_0306200.1	yes	PY02960	phospholipase A2%2C putative	291	354	278	100	122	107	1775	1306	1543	2573	109.667	1799.25	16.4065
PBANKA_0306300.1	yes	PY00320	3' exoribonuclease%2C putative	8	26	23	121	117	76	1388	913	974	2480	104.667	1438.75	13.746
PBANKA_0306400.1	yes	PY00321	2C-methyl-D-erythritol 2%2C4-cyclodiphosphate synthase%2C putative	315	184	182	40	53	23	298	186	205	356	38.6667	261.25	6.75647
PBANKA_0306500.1	yes	PY00322	conserved protein%2C unknown function	779	727	1200	96	125	79	1108	891	920	1387	100	1076.5	10.765
PBANKA_0306600.1	yes	PY00324	conserved Plasmodium protein%2C unknown function	1939	1911	2050	13	11	11	224	122	202	428	11.6667	244	20.9143
PBANKA_0306700.1	yes	PY00325	transporter%2C putative	32	81	108	27	38	18	1418	1191	1451	2883	27.6667	1735.75	62.738
PBANKA_0306900.1	yes	PY07642	Sec61-gamma subunit of protein translocation complex%2C putative	5	6	6	205	193	153	1642	1136	1153	2448	183.667	1594.75	8.68285	766	1.07	185	1	0
PBANKA_0307000.1	yes	PY06446	60S ribosomal protein L37ae%2C putative	559	1045	719	1974	1399	1288	4586	3476	3153	5557	1553.67	4193	2.69878	1351	-1.74	1323	0	2
PBANKA_0307100.1	yes	PY06445	conserved Plasmodium protein%2C unknown function	16	27	25	107	241	213	2235	2595	2355	5795	187	3245	17.3529
PBANKA_0307200.1	yes	PY00444	monocarboxylate transporter%2C putative	143	393	223	57	70	51	1007	781	786	1486	59.3333	1015	17.1067
PBANKA_0307300.1			50S ribosomal protein L33%2C putative	35	47	94	20	15	16	438	293	310	687	17	432	25.4118
PBANKA_0307400.1	yes	PY00442	conserved Plasmodium protein%2C unknown function	2263	2095	1476	67	123	53	666	538	442	1060	81	676.5	8.35185
PBANKA_0307500.1	yes	PY00441	conserved Plasmodium protein%2C unknown function	77	80	13	2	5	2	83	54	60	148	3	86.25	28.75
PBANKA_0307600.1			syntaxin%2C putative	112	191	53	37	44	17	263	198	144	290	32.6667	223.75	6.84949
PBANKA_0307700.1			conserved Plasmodium protein%2C unknown function	73	54	6	0	11	3	15	19	7	122	4.66667	40.75	8.73214
PBANKA_0307800.1			conserved Plasmodium protein%2C unknown function	1019	1549	2058	390	454	339	2996	2110	1720	4042	394.333	2717	6.89011
PBANKA_0307900.1	yes	PY04309	conserved Plasmodium protein%2C unknown function	325	550	231	29	47	31	122	82	91	199	35.6667	123.5	3.46262
PBANKA_0308000.1	yes	PY04308	ras-related protein Rab-5A%2C putative	30	37	29	105	83	90	618	384	377	478	92.6667	464.25	5.00989	1164	0.06	799
PBANKA_0308100.1	yes	PY04307	ubiquinol-cytochrome-c reductase complex assembly factor 1%2C putative	46	62	171	194	201	140	1650	1044	951	2106	178.333	1437.75	8.06215	839	-0.12	890
PBANKA_0308200.1			apicoplast beta-ketoacyl-acyl carrier protein synthase III precursor%2C putative	6	8	16	109	102	68	2015	1505	1322	2455	93	1824.25	19.6156
PBANKA_0308300.1	yes	PY04596	GAF domain-related protein%2C putative	1788	2561	2452	49	154	93	1659	1677	1742	4178	98.6667	2314	23.4527
PBANKA_0308400.1	yes	PY04598	UDP-N-acetylglucosamine transferase subunit ALG14%2C putative	2	1	0	18	28	23	106	74	86	139	23	101.25	4.40217
PBANKA_0308500.1	yes	PY02503	tyrosine kinase-like protein%2C putative	673	1073	1125	167	279	198	1004	898	721	2209	214.667	1208	5.62733
PBANKA_0308700.1			conserved Plasmodium protein%2C unknown function	136	155	134	42	36	17	187	124	117	259	31.6667	171.75	5.42368
PBANKA_0308800.1	yes	PY07658	GDP-fructose:GMP antiporter%2C putative	93	106	114	36	38	28	511	427	461	708	34	526.75	15.4926	350	0.66	443
PBANKA_0308900.1	yes	PY03560	conserved Plasmodium protein%2C unknown function	17	0	4	6	37	20	372	374	491	863	21	525	25
PBANKA_0309000.1	yes	PY03559	mitochondrial ribosomal protein L12 precursor%2C putative	5	27	8	146	148	108	1212	834	640	1432	134	1029.5	7.68284
PBANKA_0309200.1	yes	PY03353	conserved Plasmodium protein%2C unknown function	1178	1363	1168	55	130	70	817	789	743	1810	85	1039.75	12.2324
PBANKA_0309400.1	yes	PY02992	conserved Plasmodium protein%2C unknown function	267	636	180	71	298	172	1729	1718	1279	5254	180.333	2495	13.8355
PBANKA_0309500.1	yes	PY02991	secreted protein with altered thrombospondin repeat domain%2C putative	5781	3765	10100	30	26	29	426	232	262	711	28.3333	407.75	14.3912	383	0.14	765
PBANKA_0309600.1	yes	PY02990	SRR1-like protein	161	450	179	42	62	33	384	255	207	507	45.6667	338.25	7.40693	903	1.05	201
PBANKA_0309700.1	yes	PY02989	multidrug efflux pump%2C putative	919	554	825	40	48	21	545	441	452	586	36.3333	506	13.9266	401	0.69	424
PBANKA_0309800.1	yes	PY02988	leucyl/phenylalanyl-tRNA--protein transferase%2C putative	14	1	12	14	19	14	458	240	292	537	15.6667	381.75	24.367
PBANKA_0309900.1	yes	PY02987	conserved Plasmodium protein%2C unknown function	0	0	0	32	38	19	267	166	117	221	29.6667	192.75	6.49719	1002	1.76	25
PBANKA_0310100.1	yes	PY02985	conserved Plasmodium protein%2C unknown function	62	90	74	146	173	133	1356	955	876	1022	150.667	1052.25	6.98396	949	1.12	157
PBANKA_0310200.1			conserved Plasmodium protein%2C unknown function	9	12	3	101	66	44	814	530	488	741	70.3333	643.25	9.14573
PBANKA_0310300.1	yes	PY02983	protein kinase 7	41	79	39	110	124	91	1686	1191	1299	1799	108.333	1493.75	13.7885
PBANKA_0310400.1	yes	PY02982	tetratricopeptide repeat protein%2C putative	76	135	23	58	82	43	522	350	351	753	61	494	8.09836
PBANKA_0310500.1	yes	PY03936	conserved Plasmodium protein%2C unknown function	29	34	34	5	7	6	102	77	106	187	6	118	19.6667
PBANKA_0310600.1	yes	PY03935	conserved protein%2C unknown function	1803	1968	2881	227	196	171	988	677	623	1416	198	926	4.67677	1204	0.22	716
PBANKA_0310700.1	yes	PY03934	conserved Plasmodium protein%2C unknown function	87	39	133	7	17	5	161	117	114	201	9.66667	148.25	15.3362				1	0
PBANKA_0310800.1	yes	PY03933	conserved Plasmodium protein%2C unknown function	132	185	259	124	173	123	1453	1219	1109	2410	140	1547.75	11.0554
PBANKA_0311100.1			mitochondrial large ribosomal subunit%2C putative	354	493	490	232	188	135	1619	979	955	1996	185	1387.25	7.49865
PBANKA_0311200.1	yes	PY03137	conserved Plasmodium protein%2C unknown function	443	1255	492	174	217	182	1078	875	741	2104	191	1199.5	6.2801	1031	1.04	209
PBANKA_0311300.1	yes	PY03305	conserved Plasmodium protein%2C unknown function	152	87	28	33	28	15	161	129	123	182	25.3333	148.75	5.87171	1079	0.8	341
PBANKA_0311400.1	yes	PY06391	serine/threonine protein kinase%2C putative	7319	8506	10714	5	12	2	61	40	36	85	6.33333	55.5	8.76316
PBANKA_0311500.1	yes	PY06392	conserved Plasmodium protein%2C unknown function	7	1	3	0	0	0	45	27	110	129	0	77.75	#DIV/0!
PBANKA_0311600.1	yes	PY05194	conserved Plasmodium protein%2C unknown function	49	96	40	92	122	68	811	654	647	1023	94	783.75	8.33777	802	-0.71	1089
PBANKA_0311700.1	yes	PY05738	rhoptry neck protein 6%2C putative	51	123	52	79	465	315	2696	3221	3220	8106	286.333	4310.75	15.055
PBANKA_0311900.1	yes	PY00197	RING zinc finger protein%2C putative	254	448	468	170	194	119	1753	1319	1159	2772	161	1750.75	10.8742	576	0.77	362
PBANKA_0312000.1	yes	PY00196	conserved Plasmodium protein%2C unknown function	34	54	32	8	4	0	89	55	69	111	4	81	20.25
PBANKA_0312100.1	yes	PY00195	conserved Plasmodium protein%2C unknown function	7	4	12	32	63	27	976	848	1038	1944	40.6667	1201.5	29.5451
PBANKA_0312200.1	yes	PY01112	conserved Plasmodium protein%2C unknown function	13	1	38	19	63	27	424	224	295	582	36.3333	381.25	10.4931
PBANKA_0312300.1	yes	PY01113	conserved Plasmodium protein%2C unknown function	1100	1146	1579	99	126	79	784	668	753	1755	101.333	990	9.76974
PBANKA_0312400.1	yes	PY01115	DNA-directed RNA polymerase II subunit RPB2%2C putative	4928	5133	7043	526	614	413	6721	6926	5397	10862	517.667	7476.5	14.4427	380	-1.39	1275
PBANKA_0312500.1	yes	PY01116	origin recognition complex subunit 5%2C putative	100	105	163	135	156	125	1354	1125	1041	2658	138.667	1544.5	11.1382
PBANKA_0312600.1			palmitoyltransferase DHHC11%2C putative	50	25	61	18	22	14	432	378	382	911	18	525.75	29.2083
PBANKA_0312700.1	yes	PY01120	DEAD/DEAH helicase%2C putative	266	375	337	12	53	19	74	81	83	300	28	134.5	4.80357	1191	-3.14	1389
PBANKA_0312800.1	yes	PY01119	conserved Plasmodium protein%2C unknown function	11	30	19	41	84	52	298	346	365	816	59	456.25	7.73305
PBANKA_0312900.1	yes	PY01118	conserved Plasmodium protein%2C unknown function	7	17	5	48	43	15	311	215	261	303	35.3333	272.5	7.71226
PBANKA_0313000.1	yes	PY01252	conserved Plasmodium protein%2C unknown function	59	80	31	26	42	19	246	182	211	395	29	258.5	8.91379
PBANKA_0313100.1	yes	PY01251	vacuolar protein sorting-associated protein 45%2C putative	992	173	1095	65	59	25	953	772	745	1457	49.6667	981.75	19.7668
PBANKA_0313200.1	yes	PY01250	conserved Plasmodium protein%2C unknown function	29	24	29	0	10	1	150	176	259	323	3.66667	227	61.9091
PBANKA_0313300.1	yes	PY01249	MtN3-like protein	45	46	55	78	54	56	1004	657	839	1634	62.6667	1033.5	16.492
PBANKA_0313400.1	yes	PY02271	autophagy-related protein 11%2C putative	788	929	1584	2	12	5	272	1564	1345	4425	6.33333	1901.5	300.237
PBANKA_0313500.1	yes	PY04635	conserved Plasmodium protein%2C unknown function	2	1	0	0	2	1	143	64	110	187	1	126	126
PBANKA_0313600.1	yes	PY04634	conserved Plasmodium protein%2C unknown function	0	0	0	0	0	0	6	17	28	107	0	39.5	#DIV/0!
PBANKA_0313700.1	yes	PY04633	conserved Plasmodium membrane protein%2C unknown function	0	0	0	0	1	2	12	29	28	73	1	35.5	35.5
PBANKA_0313900.1	yes	PY05970	conserved Plasmodium protein%2C unknown function	174	239	244	15	64	33	223	189	209	394	37.3333	253.75	6.79688
PBANKA_0314000.1	yes	PY01700	AP-2 complex subunit sigma%2C putative	293	260	249	15	13	21	181	123	137	227	16.3333	167	10.2245	629	1.54	47
PBANKA_0314100.1			conserved Plasmodium protein%2C unknown function	474	706	968	84	71	63	605	416	320	955	72.6667	574	7.89908
PBANKA_0314200.1	yes	PY06527	calcium-dependent protein kinase 1	3099	2765	5140	65	102	98	2162	1685	1653	3851	88.3333	2337.75	26.4651
PBANKA_0314300.1	yes	PY06528	conserved Plasmodium protein%2C unknown function	6	11	1	42	88	31	572	574	503	955	53.6667	651	12.1304
PBANKA_0314400.1	yes	PY04711	E2F-associated phosphoprotein%2C putative	10	27	17	105	89	99	523	414	363	730	97.6667	507.5	5.19625
PBANKA_0314500.1	yes	PY04712	40S ribosomal protein S26%2C putative	50	146	78	2023	1505	1346	5751	4102	3480	5531	1624.67	4716	2.90275	1321	-0.73	1094	0	1
PBANKA_0314600.1	yes	PY03798	conserved Plasmodium protein%2C unknown function	2	5	2	44	85	33	426	393	317	514	54	412.5	7.63889
PBANKA_0314800.1	yes	PY03795	conserved Plasmodium membrane protein%2C unknown function	2	1	1	1	2	3	59	47	46	133	2	71.25	35.625	119	-2.26	1367
PBANKA_0314900.1	yes	PY03794	conserved Plasmodium protein%2C unknown function	7	9	0	49	208	134	522	523	638	1434	130.333	779.25	5.9789
PBANKA_0315000.1	yes	PY01246	apicoplast RNA methyltransferase precursor%2C putative	67	39	74	143	176	96	769	469	288	964	138.333	622.5	4.5	1215	0.16	750
PBANKA_0315100.1	yes	PY01247	ATP-dependent RNA helicase DDX47%2C putative	706	1161	766	155	202	113	626	459	402	982	156.667	617.25	3.93989
PBANKA_0315200.1	yes	PY01248	small nuclear ribonucleoprotein Sm D2%2C putative	39	68	31	173	134	116	1085	680	630	1304	141	924.75	6.55851
PBANKA_0315300.1	yes	PY04747	conserved Plasmodium protein%2C unknown function	32	46	40	9	69	36	462	357	393	1335	38	636.75	16.7566
PBANKA_0315400.1	yes	PY04746	pre-mRNA-processing protein 45%2C putative	329	772	418	38	131	82	515	464	515	1623	83.6667	779.25	9.31375	708	0.17	740
PBANKA_0315500.1			conserved Plasmodium protein%2C unknown function%2C pseudogene	10	42	5	99	122	63	263	231	192	569	94.6667	313.75	3.31426
PBANKA_0315600.1			40S ribosomal protein S30%2C putative	660	1183	1465	1466	1059	866	4284	2597	2153	5184	1130.33	3554.5	3.14465
PBANKA_0315700.1	yes	PY04744	conserved Plasmodium protein%2C unknown function	238	436	157	19	7	9	324	207	173	436	11.6667	285	24.4286	184	1.48	60
PBANKA_0315900.1	yes	PY04495	pseudouridine synthase%2C putative	47	104	55	118	159	102	1228	830	845	1383	126.333	1071.5	8.48153	781	-0.87	1118
PBANKA_0316000.1	yes	PY04496	replication factor C subunit 1%2C putative	1912	3585	2788	145	238	149	2967	2760	2599	7548	177.333	3968.5	22.3788
PBANKA_0316100.1	yes	PY04497	Plasmodium exported protein%2C unknown function	211	144	159	26	33	14	542	360	440	476	24.3333	454.5	18.6781	273	0.19	732
PBANKA_0316200.1			Plasmodium exported protein%2C unknown function	13	99	25	0	4	4	80	285	689	579	2.66667	408.25	153.094
PBANKA_0316300.1	yes	PY02058	fam-b protein	1	0	1	0	0	0	33	14	52	26	0	31.25	#DIV/0!
PBANKA_0316400.1			PIR protein%2C pseudogene	0	0	0	0	0	0	0	0	0	0	0	0	#DIV/0!
PBANKA_0316500.1			fam-a protein%2C pseudogene	0	0	0	0	0	0	9	6	16	7	0	9.5	#DIV/0!
PBANKA_0316600.1	yes	PY05054	reticulocyte binding protein%2C putative	1	1	0	3	2	1	375	480	825	941	2	655.25	327.625
PBANKA_0316650.1			PIR protein%2C pseudogene	0	0	0	0	0	0	4	12	17	13	0	11.5	#DIV/0!
PBANKA_0316700.1	yes	PY05057	fam-b protein	0	1	0	5	3	4	389	222	383	324	4	329.5	82.375
PBANKA_0316800.1	yes	PY00800	erythrocyte membrane associated protein 2	1	0	0	6	6	7	220	201	289	257	6.33333	241.75	38.1711	111	-1.17	1204
PBANKA_0316821.1	yes	PY00799	fam-a protein%2C pseudogene	1	0	0	13	13	16	671	371	639	581	14	565.5	40.3929
PBANKA_0316961.1			fam-a protein%2C pseudogene	0	0	0	0	0	0	8	11	12	89	0	30	#DIV/0!
PBANKA_0317181.1			PIR protein	0	0	0	0	0	0	6	0	0	0	0	1.5	#DIV/0!
PBANKA_0400200.1			PIR protein%2C pseudogene	0	0	0	0	0	0	3	2	6	6	0	4.25	#DIV/0!
PBANKA_0400500.1	yes	PY01931	PIR protein	0	0	1	0	1	1	667	429	2161	1337	0.666667	1148.5	1722.75
PBANKA_0400700.1	yes	PY01768	fam-a protein%2C pseudogene	0	0	0	0	0	0	62	81	93	66	0	75.5	#DIV/0!		-1.43
PBANKA_0400800.1	yes	PY01313	fam-a protein%2C pseudogene	1	0	0	6	11	5	341	187	227	250	7.33333	251.25	34.2614
PBANKA_0400900.1			conserved Plasmodium protein%2C unknown function	9	38	8	43	51	31	429	308	307	425	41.6667	367.25	8.814
PBANKA_0401000.1	yes	PY07385	pre-mRNA-splicing factor PRP46%2C putative	6	38	8	138	194	158	1535	1726	1410	3212	163.333	1970.75	12.0658	497	0.06	800
PBANKA_0401100.1	yes	PY06573	serine/threonine protein kinase%2C putative	137	528	204	164	570	315	4612	5129	4638	8368	349.667	5686.75	16.2633
PBANKA_0401200.1	yes	PY03961	ABC transporter B family member 4%2C putative	3	12	2	33	114	62	1105	950	954	2532	69.6667	1385.25	19.884
PBANKA_0401300.1	yes	PY03962	CDGSH iron-sulfur domain-containing protein%2C putative	3	13	4	72	96	71	719	506	391	921	79.6667	634.25	7.9613	850	0.15	759
PBANKA_0401400.1	yes	PY03963	conserved Plasmodium protein%2C unknown function	3571	4434	5896	164	176	143	1283	1356	1029	2232	161	1475	9.16149
PBANKA_0401500.1	yes	PY01601	exportin-1%2C putative	170	337	224	459	728	419	7822	7185	6004	11431	535.333	8110.5	15.1504	360	0.54	525	1	0
PBANKA_0401600.1	yes	PY05628	N-ethylmaleimide-sensitive fusion protein%2C putative	369	674	351	147	225	115	1999	1734	1499	3447	162.333	2169.75	13.366				1	0
PBANKA_0401700.1	yes	PY05089	conserved Plasmodium protein%2C unknown function	44	66	17	69	88	49	589	503	471	1233	68.6667	699	10.1796
PBANKA_0401900.1	yes	PY01352	DNA-directed RNA polymerases I%2C II%2C and III subunit RPABC2%2C putative	349	572	619	255	164	159	1406	864	767	1638	192.667	1168.75	6.06618	1053	0.75	373
PBANKA_0402000.1	yes	PY07037	palmitoyltransferase DHHC1%2C putative	76	32	72	4	2	8	385	369	410	880	4.66667	511	109.5
PBANKA_0402100.1	yes	PY00501	spindle pole body protein%2C putative	57	47	49	55	132	79	1541	1404	1359	3190	88.6667	1873.5	21.1297	231	0.23	707
PBANKA_0402200.1	yes	PY00502	plasmoredoxin	3	12	1	51	40	27	914	671	595	1105	39.3333	821.25	20.8792	235	1.24	112
PBANKA_0402300.1	yes	PY00503	lipoamide acyltransferase component of branched-chain alpha-keto acid dehydrogenase complex%2C putative	37	68	38	44	60	47	1890	1417	1344	2811	50.3333	1865.5	37.0629
PBANKA_0402400.1	yes	PY00504	IBR domain protein%2C putative	16	24	23	5	14	6	571	516	552	1146	8.33333	696.25	83.55
PBANKA_0402500.1	yes	PY00505	phosphatidylethanolamine-binding protein%2C putative	47	79	70	6	6	2	432	362	371	607	4.66667	443	94.9286	48	-1.09	1177
PBANKA_0402600.1	yes	PY00506	inner membrane complex protein 1a	16	11	110	0	0	0	37	23	23	79	0	40.5	#DIV/0!
PBANKA_0402700.1	yes	PY03527	inner membrane complex protein 1e	5	4	91	8	9	1	67	54	61	208	6	97.5	16.25	331	-1.09	1178
PBANKA_0402800.1	yes	PY03528	EH domain-containing protein%2C putative	41	33	34	52	58	37	1589	814	769	1302	49	1118.5	22.8265
PBANKA_0402900.1	yes	PY03529	conserved Plasmodium protein%2C unknown function	26	39	10	149	237	114	994	908	801	1581	166.667	1071	6.426
PBANKA_0403000.1	yes	PY03170	60S ribosomal protein L44%2C putative	35	120	69	1785	1400	1182	5710	3700	3231	7642	1455.67	5070.75	3.48346	1284	0.49	563	1	0
PBANKA_0403100.1	yes	PY03169	1-cys-glutaredoxin-like protein-1%2C putative	123	320	180	90	84	81	1042	749	649	1414	85	963.5	11.3353
PBANKA_0403200.1	yes	PY03168	circumsporozoite (CS) protein	229412	194810	336411	97	215	112	1119	2115	1334	2407	141.333	1743.75	12.3379
PBANKA_0403300.1	yes	PY03898	conserved Plasmodium membrane protein%2C unknown function	1340	1104	1094	24	33	15	204	262	218	640	24	331	13.7917
PBANKA_0403400.1			conserved Plasmodium protein%2C unknown function	103	285	76	82	105	57	496	280	268	495	81.3333	384.75	4.73053
PBANKA_0403500.1	yes	PY07445	elongation factor (EF-TS)%2C putative	22	38	40	95	113	84	872	591	473	1029	97.3333	741.25	7.61558	885	-0.75	1097
PBANKA_0403600.1	yes	PY04595	conserved Plasmodium protein%2C unknown function	358	1565	187	44	124	54	1147	1267	1504	6065	74	2495.75	33.7264
PBANKA_0403700.1	yes	PY05029	conserved Plasmodium protein%2C unknown function	105	246	191	15	94	74	555	482	462	1599	61	774.5	12.6967
PBANKA_0403800.1	yes	PY05028	conserved Plasmodium membrane protein%2C unknown function	842	1057	719	244	298	180	2160	1283	1324	2239	240.667	1751.5	7.2777	919	-1.56	1301
PBANKA_0403900.1			conserved Plasmodium protein%2C unknown function	791	793	1030	150	127	104	1899	1261	1336	3018	127	1878.5	14.7913
PBANKA_0404000.1	yes	PY02646	conserved Plasmodium protein%2C unknown function	547	739	513	41	103	48	1107	1118	983	2254	64	1365.5	21.3359
PBANKA_0404100.1	yes	PY02645	AP endonuclease (DNA-[apurinic or apyrimidinic site] lyase)%2C putative	2	1	0	30	42	22	782	476	549	1508	31.3333	828.75	26.4495
PBANKA_0404300.1	yes	PY05887	P-loop containing nucleoside triphosphate hydrolase%2C putative	0	2	0	0	2	1	47	53	61	152	1	78.25	78.25
PBANKA_0404400.1	yes	PY05888	conserved Plasmodium protein%2C unknown function	10	40	22	162	182	170	1532	1042	1193	2024	171.333	1447.75	8.4499	787	0.62	466
PBANKA_0404500.1	yes	PY07420	conserved Plasmodium protein%2C unknown function	1561	2121	1951	130	211	114	1447	1206	1013	2382	151.667	1512	9.96923
PBANKA_0404600.1	yes	PY05306	activator of Hsp90 ATPase%2C putative	2510	3652	4809	422	438	301	2937	1819	1753	3428	387	2484.25	6.41925
PBANKA_0404700.1	yes	PY05305	glutaredoxin 1%2C putative	924	1666	1519	541	485	359	2926	1976	1924	4386	461.667	2803	6.07148	1052	0.49	564	1	2
PBANKA_0404900.1	yes	PY01192	conserved Plasmodium protein%2C unknown function	4	5	14	228	226	142	2460	1783	1972	3480	198.667	2423.75	12.2001
PBANKA_0405000.1	yes	PY01193	conserved Plasmodium protein%2C unknown function	1	0	0	65	66	61	620	468	501	910	64	624.75	9.76172	666	0.96	253
PBANKA_0405100.1	yes	PY06839	membrane magnesium transporter%2C putative	0	2	5	127	123	87	1270	908	851	1954	112.333	1245.75	11.0898	553	0.44	598
PBANKA_0405600.1	yes	PY06631	microtubule-associated protein RP/EB family%2C putative	5	7	0	11	12	11	158	152	156	276	11.3333	185.5	16.3676
PBANKA_0405700.1	yes	PY06630	ATP-dependent Clp protease proteolytic subunit%2C putative	71	78	207	39	37	36	346	219	203	441	37.3333	302.25	8.09598
PBANKA_0405800.1	yes	PY06713	conserved protein%2C unknown function	23	24	42	85	116	73	906	569	641	1316	91.3333	858	9.39416	701	-0.23	928
PBANKA_0405900.1	yes	PY05494	conserved Plasmodium protein%2C unknown function	5	8	9	76	113	50	749	496	457	1207	79.6667	727.25	9.12866
PBANKA_0406000.1	yes	PY05495	conserved Plasmodium protein%2C unknown function	120	142	277	168	485	275	2948	3401	2812	7983	309.333	4286	13.8556
PBANKA_0406100.1	yes	PY01938	conserved Plasmodium protein%2C unknown function	194	146	177	165	251	137	1342	884	736	1759	184.333	1180.25	6.4028
PBANKA_0406200.1	yes	PY01937	conserved Plasmodium protein%2C unknown function	385	302	482	2	13	6	68	92	104	223	7	121.75	17.3929
PBANKA_0406300.1	yes	PY01936	DNA polymerase delta small subunit%2C putative	382	547	579	81	101	69	1360	1015	1075	1579	83.6667	1257.25	15.0269
PBANKA_0406400.1	yes	PY01935	zinc finger protein%2C putative	14	22	20	0	2	4	121	120	227	601	2	267.25	133.625
PBANKA_0406600.1	yes	PY01932	conserved Plasmodium protein%2C unknown function	3	9	5	11	18	13	210	224	232	506	14	293	20.9286
PBANKA_0406700.1			activator of Hsp90 ATPase%2C putative	0	16	5	336	267	233	1046	482	374	1103	278.667	751.25	2.69587
PBANKA_0406900.1	yes	PY02343	conserved Plasmodium protein%2C unknown function	957	1395	1388	8	16	9	207	146	149	505	11	251.75	22.8864
PBANKA_0407000.1	yes	PY02342	conserved Plasmodium protein%2C unknown function	145	237	169	99	81	57	654	500	396	997	79	636.75	8.06013	840	1.33	88
PBANKA_0407100.1	yes	PY02341	splicing factor 3B subunit 1%2C putative	38	55	40	259	276	168	2814	2945	2605	5670	234.333	3508.5	14.9723
PBANKA_0407200.1	yes	PY03455	dual specificity protein phosphatase	329	546	457	49	80	42	659	521	472	841	57	623.25	10.9342	571	0.17	741
PBANKA_0407300.1			conserved Plasmodium protein%2C unknown function	135	357	131	8	6	3	97	91	90	316	5.66667	148.5	26.2059
PBANKA_0407400.1	yes	PY03956	serine/threonine protein kinase%2C putative	177	675	276	12	55	34	1343	1458	1862	5466	33.6667	2532.25	75.2153
PBANKA_0407500.1	yes	PY03955	N2227-like protein%2C putative	14	7	1	82	142	109	993	732	802	1457	111	996	8.97297
PBANKA_0407600.1	yes	PY02906	asparagine synthetase [glutamine-hydrolyzing]	8	17	11	877	850	674	2563	2257	1782	3473	800.333	2518.75	3.14713	1303	0.55	520
PBANKA_0407800.1	yes	PY02904	SECIS-binding protein 2%2C putative	4	3	8	31	76	35	219	228	316	488	47.3333	312.75	6.60739
PBANKA_0407900.1	yes	PY07308	YTH domain-containing protein%2C putative	3	2	1	49	25	12	383	236	267	648	28.6667	383.5	13.3779
PBANKA_0408000.1	yes	PY05132	conserved Plasmodium protein%2C unknown function	8	9	0	69	98	71	767	637	657	958	79.3333	754.75	9.51366
PBANKA_0408100.1			50S ribosomal protein L9%2C apicoplast%2C putative	2	7	0	143	130	93	920	697	691	1424	122	933	7.64754
PBANKA_0408200.1	yes	PY06394	calcium-dependent protein kinase 3	45	29	76	17	4	8	65	36	73	115	9.66667	72.25	7.47414
PBANKA_0408300.1	yes	PY06128	phd finger protein%2C putative	3148	3748	3172	34	184	131	968	940	797	2441	116.333	1286.5	11.0587
PBANKA_0408400.1	yes	PY07389	phosphoglycerate mutase%2C putative	296	470	269	83	203	120	1888	1916	2127	4401	135.333	2583	19.0862				1	1
PBANKA_0408500.1	yes	PY07388	parasite-infected erythrocyte surface protein	28	32	10	13	17	8	242	195	218	419	12.6667	268.5	21.1974
PBANKA_0408700.1	yes	PY04582	trafficking protein particle complex subunit 4%2C putative	341	546	254	112	120	73	670	458	426	638	101.667	548	5.39016	1128	0.03	817
PBANKA_0408800.1			conserved Plasmodium protein%2C unknown function	322	436	410	87	113	73	763	564	480	766	91	643.25	7.06868
PBANKA_0408900.1	yes	PY05314	conserved Plasmodium protein%2C unknown function	1540	2648	1362	128	217	122	1091	818	797	1439	155.667	1036.25	6.65685	988	0.27	681
PBANKA_0409000.1			conserved Plasmodium protein%2C unknown function	58	73	136	24	105	49	478	638	606	1497	59.3333	804.75	13.5632
PBANKA_0409100.1	yes	PY05315	pre-mRNA splicing factor%2C putative	1	6	8	64	191	129	1155	1560	1606	3716	128	2009.25	15.6973
PBANKA_0409200.1	yes	PY07509	valine--tRNA ligase%2C putative	5	2	15	73	119	53	814	577	539	1126	81.6667	764	9.3551	705	-0.63	1076	1	0
PBANKA_0409300.1	yes	PY06311	phosphatidylinositol 3- and 4-kinase%2C putative	20	71	31	190	324	228	2269	2976	2514	6312	247.333	3517.75	14.2227	390	0.45	592
PBANKA_0409400.1	yes	PY02490	protein kinase%2C putative	0	0	25	7	25	12	237	379	725	880	14.6667	555.25	37.858
PBANKA_0409500.1			conserved Plasmodium protein%2C unknown function	0	0	0	10	8	6	154	100	183	116	8	138.25	17.2812
PBANKA_0409700.1	yes	PY01714	plasmepsin VI	4	36	0	0	2	1	42	35	74	356	1	126.75	126.75	33	-1.23	1225
PBANKA_0409800.1	yes	PY01712	conserved protein%2C unknown function	54	187	34	417	558	339	3983	3233	2516	5695	438	3856.75	8.80537	750	0.46	586
PBANKA_0409900.1	yes	PY01711	conserved Plasmodium protein%2C unknown function	8	7	3	19	35	22	258	100	94	215	25.3333	166.75	6.58224
PBANKA_0410000.1			conserved Plasmodium protein%2C unknown function	3	20	0	68	63	57	940	650	727	1226	62.6667	885.75	14.1343
PBANKA_0410100.1	yes	PY01709	E3 ubiquitin-protein ligase%2C putative	1	7	0	52	61	28	598	420	407	779	47	551	11.7234
PBANKA_0410200.1	yes	PY01708	tetratricopeptide repeat protein%2C putative	1	0	3	7	20	5	122	133	106	326	10.6667	171.75	16.1016
PBANKA_0410300.1	yes	PY01718	26S proteasome regulatory subunit RPN12%2C putative	3	1	23	128	186	101	1839	1743	1899	4042	138.333	2380.75	17.2102	302	1.06	193	0	2
PBANKA_0410400.1	yes	PY01719	glycogen synthase kinase 3%2C putative	1	1	4	150	132	95	1347	981	840	1991	125.667	1289.75	10.2633	624	0.12	774	0	1
PBANKA_0410500.1	yes	PY04506	major facilitator superfamily-related transporter%2C putative	26	43	24	174	281	162	1418	1259	1076	2611	205.667	1591	7.73582
PBANKA_0410650.1	yes	PY04508	conserved Plasmodium protein%2C unknown function	5	20	23	13	13	10	28	49	42	136	12	63.75	5.3125
PBANKA_0410700.1	yes	PY04509	conserved Plasmodium protein%2C unknown function	4	10	0	37	61	35	721	389	399	864	44.3333	593.25	13.3816
PBANKA_0410800.1	yes	PY04510	ubiquitin-protein ligase%2C putative	14	21	1	170	284	177	1544	1167	1050	2330	210.333	1522.75	7.2397	924	0.7	414
PBANKA_0410900.1	yes	PY03661	conserved Plasmodium protein%2C unknown function	0	13	0	33	67	33	434	314	281	545	44.3333	393.5	8.87594	743	2.2	6
PBANKA_0411000.1			conserved Plasmodium protein%2C unknown function	2	10	1	27	35	19	322	195	190	205	27	228	8.44444
PBANKA_0411100.1	yes	PY03662	conserved Plasmodium protein%2C unknown function	13	47	6	81	94	44	575	371	329	1074	73	587.25	8.04452
PBANKA_0411200.1	yes	PY03663	Ras-like G protein%2C putative	27	62	27	32	60	33	348	248	271	798	41.6667	416.25	9.99
PBANKA_0411300.1	yes	PY03664	conserved Plasmodium protein%2C unknown function	391	1723	463	37	75	41	339	456	398	1022	51	553.75	10.8578
PBANKA_0411400.1	yes	PY03104	conserved Plasmodium protein%2C unknown function	7	73	19	107	95	98	1452	1031	804	1826	100	1278.25	12.7825
PBANKA_0411500.1	yes	PY03103	conserved Plasmodium protein%2C unknown function	10	18	9	78	162	82	1110	879	942	1744	107.333	1168.75	10.889
PBANKA_0411600.1	yes	PY05686	conserved Plasmodium protein%2C unknown function	560	858	367	49	134	52	609	577	602	1264	78.3333	763	9.74043
PBANKA_0411700.1	yes	PY02847	co-chaperone p23%2C putative	14	45	24	153	155	166	2014	1286	1412	2358	158	1767.5	11.1867	545	0.86	304
PBANKA_0411800.1	yes	PY02848	vesicle transport v-SNARE protein%2C putative	9	10	10	86	50	52	1019	689	762	1200	62.6667	917.5	14.641	373	0.21	720
PBANKA_0411900.1			conserved Plasmodium protein%2C unknown function	9	8	12	4	6	4	64	73	62	179	4.66667	94.5	20.25
PBANKA_0411950.1	yes	PY02283	conserved Plasmodium protein%2C unknown function	39	80	93	34	101	45	712	592	528	1257	60	772.25	12.8708
PBANKA_0412000.1	yes	PY02283	DER1-like protein%2C putative	11	21	20	6	17	17	114	125	93	339	13.3333	167.75	12.5812
PBANKA_0412100.1	yes	PY02284	serine/threonine protein phosphatase 6	255	194	361	161	152	135	1192	671	794	1284	149.333	985.25	6.59766
PBANKA_0412200.1	yes	PY02285	conserved Plasmodium protein%2C unknown function	2566	3076	3317	196	242	173	833	399	320	801	203.667	588.25	2.8883
PBANKA_0412300.1	yes	PY02286	conserved Plasmodium protein%2C unknown function	864	777	1500	18	43	22	302	167	173	545	27.6667	296.75	10.7259
PBANKA_0412400.1	yes	PY02287	zinc finger protein%2C putative	3254	7544	3514	211	352	244	1005	647	614	1752	269	1004.5	3.7342
PBANKA_0412500.1	yes	PY07280	conserved Plasmodium protein%2C unknown function	546	923	448	8	12	6	252	173	197	271	8.66667	223.25	25.7596
PBANKA_0412600.1			conserved Plasmodium protein%2C unknown function	1102	1164	275	13	6	4	343	336	333	745	7.66667	439.25	57.2935
PBANKA_0412700.1	yes	PY04860	zinc finger protein%2C putative	54	97	53	35	32	20	182	119	98	298	29	174.25	6.00862	1064	0.27	682
PBANKA_0412900.1	yes	PY04858	circumsporozoite- and TRAP-related protein	58	338	60	1	3	7	45	46	43	171	3.66667	76.25	20.7955
PBANKA_0413000.1	yes	PY05835	conserved Plasmodium protein%2C unknown function	105	90	62	3	13	11	426	473	694	1118	9	677.75	75.3056
PBANKA_0413200.1	yes	PY05833	conserved Plasmodium protein%2C unknown function	290	392	233	182	225	114	1383	926	832	1224	173.667	1091.25	6.28359	1029	0.71	404
PBANKA_0413300.1	yes	PY05832	mitochondrial ribosomal protein L29/L47 precursor%2C putative	2	2	4	102	144	94	597	352	294	650	113.333	473.25	4.17574
PBANKA_0413400.1	yes	PY05941	zinc finger protein%2C putative	0	0	4	15	20	7	346	299	449	421	14	378.75	27.0536
PBANKA_0413500.1	yes	PY05939	conserved Plasmodium protein%2C unknown function	1250	851	2546	178	169	103	2045	1897	1793	2737	150	2118	14.12	394	-1.14	1193
PBANKA_0413600.1	yes	PY05938	zinc finger protein%2C putative	272	448	470	154	186	112	805	600	502	1085	150.667	748	4.9646
PBANKA_0413700.1	yes	PY03460	conserved Plasmodium protein%2C unknown function	2060	1178	1532	30	40	34	277	224	228	378	34.6667	276.75	7.98317
PBANKA_0413800.1	yes	PY03459	microneme associated antigen%2C putative	17	5	15	73	106	73	496	357	252	581	84	421.5	5.01786	1162	0.75	374
PBANKA_0413900.1	yes	PY03458	mitochondrial ribosomal protein L27 precursor%2C putative	1	12	1	122	125	109	1280	1085	1255	1832	118.667	1363	11.486	532	1.36	83
PBANKA_0414000.1	yes	PY03457	conserved Plasmodium protein%2C unknown function	105	260	107	62	83	60	826	906	806	1835	68.3333	1093.25	15.9988
PBANKA_0414200.1	yes	PY03582	conserved Plasmodium protein%2C unknown function	9	47	18	87	158	144	984	832	786	2439	129.667	1260.25	9.71915
PBANKA_0414300.1	yes	PY06387	kinetochore protein NUF2%2C putative	224	361	204	71	89	47	620	490	400	1398	69	727	10.5362
PBANKA_0414400.1	yes	PY06388	formate-nitrite transporter%2C putative	5571	6440	9429	482	564	370	3293	2745	2429	4471	472	3234.5	6.85275	961	-1.04	1157
PBANKA_0414500.1			protein YOP1%2C putative	21	52	24	116	100	80	1307	1125	1058	2162	98.6667	1413	14.3209
PBANKA_0414700.1	yes	PY03445	zinc finger protein%2C putative	623	990	654	208	353	164	1105	815	710	1563	241.667	1048.25	4.33759
PBANKA_0414800.1	yes	PY03443	arginase	1659	3031	2610	421	366	274	1593	1124	959	1815	353.667	1372.75	3.88148
PBANKA_0414900.1	yes	PY05018	dynein light intermediate chain 2%2C putative	3614	5767	4663	19	28	15	183	254	264	760	20.6667	365.25	17.6734
PBANKA_0415000.1	yes	PY05017	Maf-like protein%2C putative	33	82	50	71	121	75	1273	1049	967	2347	89	1409	15.8315
PBANKA_0415100.1	yes	PY07152	conserved Plasmodium protein%2C unknown function	18	32	9	38	51	23	524	388	425	931	37.3333	567	15.1875
PBANKA_0415200.1	yes	PY07558	vacuolar protein sorting-associated protein 46%2C putative	425	777	579	89	81	54	1555	1009	928	2474	74.6667	1491.5	19.9754
PBANKA_0415300.1	yes	PY04959	exoribonuclease II%2C putative	964	1678	906	47	151	80	926	879	818	1895	92.6667	1129.5	12.1888	490	-1.71	1321
PBANKA_0415400.1			conserved Plasmodium protein%2C unknown function%2C pseudogene	151	101	206	9	72	55	488	473	478	1267	45.3333	676.5	14.9228
PBANKA_0415500.1	yes	PY05987	coatomer subunit beta%2C putative	89	90	51	248	290	203	2969	2971	2232	4633	247	3201.25	12.9605
PBANKA_0415600.1	yes	PY03790	conserved Plasmodium protein%2C unknown function	1015	781	1105	21	125	76	542	522	538	1115	74	679.25	9.17905
PBANKA_0415700.1	yes	PY04567	autophagy-related protein 3%2C putative	2121	2748	3553	217	176	177	2379	1883	1869	3556	190	2421.75	12.7461	454	0.04	811
PBANKA_0415800.1	yes	PY04566	WD repeat-containing protein 66%2C putative	19	12	11	2	3	0	100	62	96	95	1.66667	88.25	52.95
PBANKA_0415900.1			conserved Plasmodium protein%2C unknown function	14	11	9	4	5	5	135	93	140	221	4.66667	147.25	31.5536
PBANKA_0416000.1	yes	PY01798	high molecular weight rhoptry protein 3%2C putative	10	21	35	77	66	68	19044	16100	18921	23329	70.3333	19348.5	275.097
PBANKA_0416100.1	yes	PY01799	dynein heavy chain%2C putative	58	154	59	19	32	15	202	224	185	453	22	266	12.0909
PBANKA_0416200.1	yes	PY04545	mitochondrial carrier protein%2C putative	1037	1534	983	137	240	126	1456	1251	1076	2349	167.667	1533	9.14314
PBANKA_0416500.1			copper-transporting ATPase	220	484	266	294	540	337	4582	4313	3631	8786	390.333	5328	13.6499
PBANKA_0416700.1	yes	PY04607	bacterial histone-like protein%2C putative	11	27	11	126	119	83	2072	1180	1213	2727	109.333	1798	16.4451	326	1.25	108
PBANKA_0416800.1	yes	PY04608	ubiquitin specific protease%2C putative	286	687	324	173	494	310	2332	2777	2348	4709	325.667	3041.5	9.3393
PBANKA_0416900.1	yes	PY06424	prefoldin subunit 4%2C putative	1	2	0	112	109	69	614	336	324	585	96.6667	464.75	4.80776	1190	0.23	708
PBANKA_0417100.1	yes	PY01148	conserved protein%2C unknown function	183	767	167	2	3	9	47	37	46	73	4.66667	50.75	10.875
PBANKA_0417200.1	yes	PY01149	PH domain-containing protein	0	7	0	4	0	0	3	5	2	6	1.33333	4	3	1315	-1.04	1158
PBANKA_0417300.1	yes	PY01150	AP-4 complex subunit epsilon%2C putative	3	23	11	204	314	229	2137	2119	1888	4388	249	2633	10.5743
PBANKA_0417400.1	yes	PY01151	GTPase-activating protein%2C putative	135	324	230	220	218	156	1190	678	658	1426	198	988	4.9899	1167	0.87	297
PBANKA_0417600.1	yes	PY01153	LCCL domain-containing protein	9	13	10	2	7	3	321	254	269	657	4	375.25	93.8125
PBANKA_0417700.1	yes	PY01155	alpha tubulin 1	239	474	508	670	592	606	4796	4335	4298	7834	622.667	5315.75	8.53707
PBANKA_0417800.1	yes	PY01156	conserved Plasmodium protein%2C unknown function	2125	4032	4085	2	22	29	948	2780	3508	14207	17.6667	5360.75	303.439
PBANKA_0418000.1	yes	PY01108	ATP-dependent RNA helicase DDX60%2C putative	38	284	28	323	731	417	3496	3981	2968	9460	490.333	4976.25	10.1487
PBANKA_0418100.1	yes	PY01109	conserved Plasmodium protein%2C unknown function	292	391	570	6	61	39	1943	3566	3191	8207	35.3333	4226.75	119.625
PBANKA_0418300.1	yes	PY01823	protein RER1%2C putative	63	259	103	179	197	160	1339	839	819	1509	178.667	1126.5	6.30504	1027	0.87	298
PBANKA_0418400.1	yes	PY01822	conserved Plasmodium protein%2C unknown function	0	11	0	27	31	16	266	178	186	274	24.6667	226	9.16216	713	0.51	545
PBANKA_0418500.1			Plasmodium exported protein%2C unknown function	1	22	0	0	1	1	34	54	57	62	0.666667	51.75	77.625
PBANKA_0500100.1			fam-a protein%2C pseudogene	0	0	0	0	0	0	0	0	0	0	0	0	#DIV/0!
PBANKA_0500721.1			PIR protein%2C pseudogene	0	0	0	0	0	0	0	0	0	0	0	0	#DIV/0!
PBANKA_0500781.1			PIR protein	0	0	0	0	0	0	0	0	0	0	0	0	#DIV/0!
PBANKA_0500950.1			PIR protein%2C pseudogene	0	0	0	0	0	0	0	0	0	0	0	0	#DIV/0!
PBANKA_0501100.1	yes	PY00205	early transcribed membrane protein	16	3	21	9	6	8	492	373	542	499	7.66667	476.5	62.1522
PBANKA_0501200.1	yes	PY00204	early transcribed membrane protein	253491	498994	378931	5341	6528	3929	3594	3187	1457	5134	5266	3343	0.634827				1	0
PBANKA_0501300.1	yes	PY00203	DNA polymerase delta catalytic subunit%2C putative	3458	4980	6891	406	489	329	4598	3609	2729	5688	408	4156	10.1863	634	0.53	528	0	1
PBANKA_0501400.1	yes	PY00202	rhoptry neck protein 12%2C putative	4	4	27	10	8	3	27	29	32	104	7	48	6.85714
PBANKA_0501500.1	yes	PY00201	enoyl-CoA hydratase-related protein%2C putative	3	13	7	93	177	105	1273	1144	995	2273	125	1421.25	11.37
PBANKA_0501600.1	yes	PY00200	golgi re-assembly stacking protein%2C putative	2628	4506	4122	94	152	122	1488	942	1092	2899	122.667	1605.25	13.0863
PBANKA_0501700.1	yes	PY00199	phosphomannomutase%2C putative	485	338	506	13	9	8	970	667	596	1984	10	1054.25	105.425	42	1.04	210
PBANKA_0501800.1	yes	PY02639	conserved Plasmodium protein%2C unknown function	1274	892	2008	55	49	50	1393	1079	1365	2525	51.3333	1590.5	30.9838				0	1
PBANKA_0501900.1	yes	PY02640	conserved Plasmodium protein%2C unknown function	323	522	571	56	101	75	1018	931	783	2070	77.3333	1200.5	15.5237
PBANKA_0502000.1	yes	PY02641	conserved Plasmodium protein%2C unknown function	143	445	228	15	17	6	125	113	134	301	12.6667	168.25	13.2829
PBANKA_0502100.1	yes	PY02642	conserved Plasmodium protein%2C unknown function	7	18	1	151	203	100	970	682	605	1380	151.333	909.25	6.00826
PBANKA_0502300.1	yes	PY02575	tRNA pseudouridine synthase%2C putative	346	1114	357	78	152	75	1104	1043	874	2339	101.667	1340	13.1803
PBANKA_0502400.1	yes	PY02574	conserved Plasmodium protein%2C unknown function	187	391	77	18	31	14	232	188	180	462	21	265.5	12.6429
PBANKA_0502500.1	yes	PY02573	serine/threonine protein phosphatase 8	1871	1975	2154	3	27	12	745	728	784	1973	14	1057.5	75.5357	59	-1.18	1210
PBANKA_0502600.1	yes	PY06959	conserved Plasmodium protein%2C unknown function	351	897	422	297	290	214	3796	2804	2806	5822	267	3807	14.2584
PBANKA_0502650.1	yes	PY05007	conserved Plasmodium protein%2C unknown function	27	78	17	10	12	4	153	139	188	358	8.66667	209.5	24.1731	189	-1.14	1194
PBANKA_0502700.1			PHF5-like protein%2C putative	87	297	62	259	216	193	1225	828	813	1715	222.667	1145.25	5.14334
PBANKA_0502800.1	yes	PY05008	tRNA wybutosine-synthesizing protein%2C putative	323	247	299	60	126	80	638	684	546	1291	88.6667	789.75	8.90695
PBANKA_0502900.1	yes	PY02493	conserved Plasmodium protein%2C unknown function	1247	1098	816	75	116	47	727	529	426	634	79.3333	579	7.29832
PBANKA_0503000.1	yes	PY02494	conserved protein%2C unknown function	133	185	206	100	130	102	687	453	364	889	110.667	598.25	5.40587
PBANKA_0503100.1	yes	PY02495	conserved Plasmodium protein%2C unknown function	72	111	25	32	73	49	249	200	260	582	51.3333	322.75	6.28734
PBANKA_0503200.1	yes	PY04040	eukaryotic translation initiation factor subunit eIF2A%2C putative	1603	4566	1919	85	338	230	3030	4229	3756	11591	217.667	5651.5	25.964
PBANKA_0503300.1	yes	PY04041	conserved Plasmodium protein%2C unknown function	7	4	60	2	12	14	227	204	286	560	9.33333	319.25	34.2054	127	-1.06	1165
PBANKA_0503400.1			conserved Plasmodium protein%2C unknown function	3	0	3	0	0	0	12	22	20	27	0	20.25	#DIV/0!
PBANKA_0503500.1	yes	PY04042	zinc finger protein%2C putative	248	565	240	81	194	118	1700	1416	1115	2008	131	1559.75	11.9065
PBANKA_0503700.1	yes	PY05202	conserved Plasmodium protein%2C unknown function	500	1551	501	106	147	73	2989	2426	2163	3693	108.667	2817.75	25.9302
PBANKA_0503800.1	yes	PY00609	conserved Plasmodium protein%2C unknown function	147	432	103	3	18	9	298	138	172	357	10	241.25	24.125
PBANKA_0503900.1	yes	PY00608	conserved Plasmodium protein%2C unknown function	114	134	87	3	18	6	458	323	490	1165	9	609	67.6667
PBANKA_0504000.1	yes	PY00607	tRNA methyltransferase%2C putative	40	139	20	77	83	68	318	240	232	716	76	376.5	4.95395
PBANKA_0504100.1	yes	PY00606	autophagy-related protein 8	131	155	202	26	28	19	228	117	139	193	24.3333	169.25	6.95548
PBANKA_0504200.1	yes	PY00605	RNA-binding protein 34%2C putative	127	391	169	80	123	104	515	498	447	1227	102.333	671.75	6.56433
PBANKA_0504300.1	yes	PY00603	flagellar outer arm dynein-associated protein%2C putative	1	0	32	0	1	1	22	22	17	36	0.666667	24.25	36.375	115	-1.95	1341
PBANKA_0504400.1	yes	PY00603	conserved Plasmodium protein%2C unknown function	0	0	18	0	0	0	18	35	27	36	0	29	#DIV/0!		-1.95
PBANKA_0504500.1	yes	PY00602	cytoplasmic dynein intermediate chain%2C putative	7	17	16	106	115	48	982	978	882	1017	89.6667	964.75	10.7593
PBANKA_0504600.1	yes	PY00601	rRNA (cytosine-C(5))-methyltransferase%2C putative	2	22	0	131	128	85	858	662	513	1167	114.667	800	6.97674
PBANKA_0504700.1			ribosomal silencing factor RsfS%2C putative	6	23	7	10	57	39	335	367	324	791	35.3333	454.25	12.8561
PBANKA_0504800.1	yes	PY00600	conserved Plasmodium protein%2C unknown function	139	145	55	22	102	55	562	650	574	1540	59.6667	831.5	13.9358
PBANKA_0505200.1	yes	PY03164	conserved Plasmodium protein%2C unknown function	5	1	9	209	152	105	2165	1476	1506	3597	155.333	2186	14.073	398	-1.1	1181
PBANKA_0505300.1	yes	PY03165	conserved Plasmodium protein%2C unknown function	776	780	487	109	172	81	1058	924	761	1421	120.667	1041	8.62707
PBANKA_0505400.1	yes	PY04954	conserved Plasmodium protein%2C unknown function	50	65	64	31	69	48	738	663	617	1734	49.3333	938	19.0135
PBANKA_0505500.1			conserved Plasmodium protein%2C unknown function	0	0	1	61	64	33	527	447	385	907	52.6667	566.5	10.7563
PBANKA_0505600.1	yes	PY02254	endomembrane protein 70%2C putative	142	151	172	257	255	183	2979	2068	2004	2931	231.667	2495.5	10.7719
PBANKA_0505700.1	yes	PY02253	ATP-dependent RNA helicase ROK1%2C putative	970	1122	928	134	200	112	980	857	717	2117	148.667	1167.75	7.85482
PBANKA_0505800.1	yes	PY02252	deoxyribose-phosphate aldolase%2C putative	57	80	163	128	69	86	1063	747	657	1381	94.3333	962	10.1979
PBANKA_0505900.1	yes	PY04800	conserved Plasmodium protein%2C unknown function	21	64	21	12	31	20	326	267	322	929	21	461	21.9524	215	-1.23	1226
PBANKA_0506000.1	yes	PY04081	schizont egress antigen-1	2131	4728	3356	65	419	318	2339	3320	2919	8744	267.333	4330.5	16.1989
PBANKA_0506100.1			PHAX domain-containing protein%2C putative	278	1480	316	110	921	583	3325	5561	4955	15329	538	7292.5	13.5548
PBANKA_0506200.1	yes	PY04813	RNA-binding protein%2C putative	6656	16140	7430	516	1280	694	7211	5851	4013	7489	830	6141	7.3988
PBANKA_0506300.1	yes	PY05046	conserved Plasmodium protein%2C unknown function	102	271	165	60	69	58	353	213	183	569	62.3333	329.5	5.2861
PBANKA_0506400.1	yes	PY05045	conserved Plasmodium membrane protein%2C unknown function	31	42	27	140	138	80	865	545	464	917	119.333	697.75	5.84707
PBANKA_0506500.1	yes	PY07622	ZIP domain-containing protein	10330	9135	15012	306	402	352	3746	2442	1880	3403	353.333	2867.75	8.11627
PBANKA_0506600.1	yes	PY01659	serine/arginine-rich splicing factor 4%2C putative	549	412	1693	338	457	306	2252	2495	2021	7045	367	3453.25	9.4094	699	-0.31	961
PBANKA_0506700.1	yes	PY01660	citrate synthase%2C mitochondrial%2C putative	8248	7021	16510	186	201	179	2662	2244	1851	3488	188.667	2561.25	13.5755
PBANKA_0506800.1	yes	PY01661	kelch domain-containing protein%2C putative	6970	5867	17241	112	200	132	1083	831	863	2056	148	1208.25	8.16385
PBANKA_0506900.1	yes	PY01663	phospholipid scramblase%2C putative	1161	1583	1772	51	34	29	551	483	397	921	38	588	15.4737
PBANKA_0507000.1	yes	PY01664	4-hydroxy-3-methylbut-2-en-1-yl diphosphate synthase%2C putative	510	763	736	120	180	123	2151	1791	1583	2582	141	2026.75	14.3741	384	1.24	113
PBANKA_0507100.1	yes	PY01665	CDGSH iron-sulfur domain-containing protein%2C putative	160	238	322	166	179	145	1438	1366	1243	2401	163.333	1612	9.86939	660	0.2	726
PBANKA_0507200.1	yes	PY01666	conserved Plasmodium protein%2C unknown function	2876	2348	3080	19	31	16	436	381	373	737	22	481.75	21.8977
PBANKA_0507300.1	yes	PY01514	dynein heavy chain%2C putative	84	170	173	7	58	61	992	890	777	1815	42	1118.5	26.631	167	0.7	415
PBANKA_0507400.1	yes	PY01515	orotidine 5'-phosphate decarboxylase%2C putative	3	2	2	148	150	95	852	603	488	1003	131	736.5	5.62214
PBANKA_0507500.1	yes	PY01516	conserved Plasmodium protein%2C unknown function	52	94	177	151	82	77	690	479	372	702	103.333	560.75	5.42661
PBANKA_0507600.1	yes	PY01517	HORMA domain protein%2C putative	128	205	204	64	62	38	642	507	464	1046	54.6667	664.75	12.1601
PBANKA_0507700.1			conserved Plasmodium protein%2C unknown function	34	39	25	18	23	18	75	81	85	22	19.6667	65.75	3.34322
PBANKA_0507800.1	yes	PY06471	conserved Plasmodium protein%2C unknown function	1	13	0	12	16	8	108	85	106	184	12	120.75	10.0625
PBANKA_0507900.1	yes	PY02295	conserved Plasmodium protein%2C unknown function	0	0	0	0	0	2	36	29	34	48	0.666667	36.75	55.125
PBANKA_0508000.1	yes	PY02296	conserved Plasmodium protein%2C unknown function	58	97	118	0	1	0	40	31	36	73	0.333333	45	135
PBANKA_0508200.1	yes	PY01461	conserved Plasmodium protein%2C unknown function	57	48	32	78	90	52	503	456	306	560	73.3333	456.25	6.22159	1037	1.2	123
PBANKA_0508300.1	yes	PY01460	conserved Plasmodium protein%2C unknown function	8470	11290	18859	13	59	50	526	874	924	4230	40.6667	1638.5	40.291
PBANKA_0508400.1			RNA-binding protein%2C putative	168	369	311	87	93	51	863	670	640	1393	77	891.5	11.5779
PBANKA_0508600.1	yes	PY04991	conserved Plasmodium protein%2C unknown function	19	33	12	46	60	34	523	459	411	1010	46.6667	600.75	12.8732
PBANKA_0508700.1	yes	PY04992	conserved Plasmodium protein%2C unknown function	30	85	52	57	63	47	448	306	269	543	55.6667	391.5	7.03293
PBANKA_0508800.1	yes	PY04993	RAP protein%2C putative	15	34	13	69	64	43	484	377	319	638	58.6667	454.5	7.74716	870	0.16	751
PBANKA_0508900.1	yes	PY04994	conserved Plasmodium protein%2C unknown function	7	17	2	74	137	80	1105	929	819	2103	97	1239	12.7732
PBANKA_0509100.1	yes	PY05813	conserved Plasmodium protein%2C unknown function	48	183	60	94	124	72	714	527	438	820	96.6667	624.75	6.46293
PBANKA_0509200.1	yes	PY05812	formin 2%2C putative	113	400	178	26	82	54	817	1053	1154	3113	54	1534.25	28.412
PBANKA_0509300.1	yes	PY00101	glutamine--fructose-6-phosphate aminotransferase [isomerizing]%2C putative	71	142	50	133	120	76	2056	1825	1742	3924	109.667	2386.75	21.7637	217	-0.28	949
PBANKA_0509400.1	yes	PY00100	ATP synthase mitochondrial F1 complex assembly factor 2%2C putative	4	10	21	43	50	41	402	292	205	526	44.6667	356.25	7.97575
PBANKA_0509600.1	yes	PY06124	conserved Plasmodium protein%2C unknown function	49	177	39	0	1	1	101	88	119	163	0.666667	117.75	176.625
PBANKA_0509700.1	yes	PY03388	conserved Plasmodium protein%2C unknown function	6	20	0	4	7	5	94	70	97	178	5.33333	109.75	20.5781
PBANKA_0509800.1	yes	PY03823	cytochrome c oxidase copper chaperone%2C putative	8	26	0	54	60	42	551	398	406	913	52	567	10.9038
PBANKA_0509900.1	yes	PY03822	conserved Plasmodium protein%2C unknown function	12	31	9	63	95	58	1233	881	840	1570	72	1131	15.7083
PBANKA_0510000.1	yes	PY03821	conserved Plasmodium protein%2C unknown function	4	10	6	43	47	57	645	381	365	833	49	556	11.3469	541	0.05	804
PBANKA_0510100.1	yes	PY03820	conserved Plasmodium protein%2C unknown function	145	511	257	25	43	19	506	356	357	1136	29	588.75	20.3017
PBANKA_0510200.1	yes	PY03819	conserved Plasmodium protein%2C unknown function	46	84	113	107	245	141	845	971	841	3603	164.333	1565	9.52333
PBANKA_0510300.1	yes	PY06711	conserved Plasmodium protein%2C unknown function	8	14	1	12	28	15	240	136	165	325	18.3333	216.5	11.8091
PBANKA_0510400.1	yes	PY06712	conserved Plasmodium protein%2C unknown function	6	9	14	100	153	90	562	327	216	819	114.333	481	4.207	1241	-0.07	869
PBANKA_0510500.1	yes	PY07495	conserved Plasmodium protein%2C unknown function	3	4	1	17	44	27	953	929	1190	3079	29.3333	1537.75	52.4233
PBANKA_0510600.1	yes	PY07496	cell division cycle protein 20 homolog	28	8	75	1	2	3	43	54	95	133	2	81.25	40.625
PBANKA_0510700.1			conserved Plasmodium protein%2C unknown function	6405	4655	12892	36	37	22	133	53	67	141	31.6667	98.5	3.11053
PBANKA_0510800.1	yes	PY01982	conserved Plasmodium protein%2C unknown function	17579	18695	29654	9	54	33	116	286	221	910	32	383.25	11.9766
PBANKA_0511000.1	yes	PY06060	biotin--acetyl-CoA-carboxylase%2C putative	73	284	33	143	150	127	765	353	238	644	140	500	3.57143
PBANKA_0511100.1	yes	PY06061	conserved Plasmodium protein%2C unknown function	5	10	3	48	193	103	1721	1624	1694	2960	114.667	1999.75	17.4397
PBANKA_0511200.1	yes	PY06994	U3 small nucleolar ribonucleoprotein protein MPP10%2C putative	346	1357	402	183	420	304	2363	2871	2295	11502	302.333	4757.75	15.7368	342	-0.32	964
PBANKA_0511300.1	yes	PY03833	mitochondrial ribosomal protein S22 precursor%2C putative	209	253	384	97	93	85	812	576	521	1148	91.6667	764.25	8.33727
PBANKA_0511400.1	yes	PY03834	peroxiredoxin%2C putative	4550	8097	9003	25	99	52	555	576	811	2833	58.6667	1193.75	20.348	245	-1.17	1205
PBANKA_0511500.1	yes	PY05877	DNA-directed RNA polymerase II subunit RPB7%2C putative	252	450	372	170	165	126	1359	1004	977	1583	153.667	1230.75	8.00922	844	0.44	599
PBANKA_0511600.1	yes	PY05878	conserved Plasmodium protein%2C unknown function	77	46	33	23	27	22	398	294	257	511	24	365	15.2083
PBANKA_0511700.1	yes	PY05879	topoisomerase%2C putative	4206	3450	6555	30	49	21	538	369	440	739	33.3333	521.5	15.645
PBANKA_0511800.1	yes	PY05880	centrin-3%2C putative	26	15	36	91	58	61	1551	1161	1311	2862	70	1721.25	24.5893
PBANKA_0512000.1	yes	PY05972	palmitoyltransferase DHHC10%2C putative	0	0	0	12	12	6	218	171	202	403	10	248.5	24.85	179	-1.33	1253
PBANKA_0512100.1	yes	PY02953	methyltransferase%2C putative	56	62	29	140	135	120	1019	641	580	1495	131.667	933.75	7.09177
PBANKA_0512200.1	yes	PY02951	protoporphyrinogen oxidase%2C putative	553	819	647	52	102	38	618	552	473	1070	64	678.25	10.5977	595	1.1	168
PBANKA_0512300.1	yes	PY02950	RING zinc finger protein%2C putative	38	68	6	20	32	18	337	276	336	476	23.3333	356.25	15.2679
PBANKA_0512400.1	yes	PY05509	rRNA-processing protein EBP2%2C putative	111	236	113	59	230	113	624	580	505	1955	134	916	6.83582
PBANKA_0512500.1	yes	PY05510	nucleolar preribosomal assembly protein%2C putative	67	209	152	139	208	129	384	226	164	673	158.667	361.75	2.27994
PBANKA_0512600.1	yes	PY05511	partial CSTF domain-containing protein%2C putative	189	485	228	53	107	48	523	471	393	1406	69.3333	698.25	10.0709
PBANKA_0512700.1	yes	PY05512	conserved Plasmodium protein%2C unknown function	224	198	619	31	29	28	919	800	776	1489	29.3333	996	33.9545
PBANKA_0512800.1			merozoite TRAP-like protein	5125	1842	13698	114	125	100	580	616	470	1058	113	681	6.02655
PBANKA_0512900.1	yes	PY01427	conserved Plasmodium protein%2C unknown function	263	284	333	139	149	123	1724	1330	1524	2358	137	1734	12.6569
PBANKA_0513000.1	yes	PY07110	inner membrane complex protein 1m%2C putative	9411	6318	17045	15	9	5	464	392	388	861	9.66667	526.25	54.4397
PBANKA_0513100.1	yes	PY02874	conserved Plasmodium protein%2C unknown function	341	249	392	80	101	66	485	445	383	877	82.3333	547.5	6.6498	989	0.93	265
PBANKA_0513200.1	yes	PY02072	WD repeat-containing protein%2C putative	462	518	315	49	68	30	191	117	124	287	49	179.75	3.66837
PBANKA_0513300.1	yes	PY02073	conserved Plasmodium protein%2C unknown function	177	207	120	13	41	25	164	105	119	371	26.3333	189.75	7.2057
PBANKA_0513400.1	yes	PY02074	LEM3/CDC50 family protein%2C putative	16	12	25	26	42	18	352	185	214	376	28.6667	281.75	9.82849
PBANKA_0513500.1	yes	PY02075	conserved Plasmodium protein%2C unknown function	5	3	0	2	7	1	1	0	3	16	3.33333	5	1.5
PBANKA_0513700.1	yes	PY02078	conserved Plasmodium protein%2C unknown function	10862	15197	13777	4	8	4	25	40	30	50	5.33333	36.25	6.79688
PBANKA_0513800.1	yes	PY02079	RAP protein%2C putative	47	118	88	147	178	126	1515	1091	837	2503	150.333	1486.5	9.88803	656	-0.39	1005
PBANKA_0513900.1	yes	PY04105	conserved Plasmodium protein%2C unknown function	82	220	68	89	102	62	579	466	446	1033	84.3333	631	7.48221
PBANKA_0514000.1	yes	PY04106	transcription elongation factor SPT4%2C putative	8	26	11	49	65	47	394	223	250	559	53.6667	356.5	6.64286	991	-0.51	1044
PBANKA_0514100.1	yes	PY04107	pre-mRNA-splicing factor ATP-dependent RNA helicase PRP22%2C putative	328	400	700	199	350	210	2656	2456	2045	5178	253	3083.75	12.1887
PBANKA_0514200.1	yes	PY04569	claudin-like apicomplexan microneme protein%2C putative	6492	5043	13785	38	29	15	351	352	350	813	27.3333	466.5	17.0671
PBANKA_0514300.1	yes	PY04570	conserved Plasmodium protein%2C unknown function	1099	1290	1433	42	109	62	532	813	552	1042	71	734.75	10.3486				1	0
PBANKA_0514400.1	yes	PY07004	conserved Plasmodium protein%2C unknown function	4	6	0	20	33	20	346	325	318	696	24.3333	421.25	17.3116
PBANKA_0514500.1	yes	PY00527	26S proteasome regulatory subunit RPN9%2C putative	6	19	5	157	239	116	1539	1367	1387	2600	170.667	1723.25	10.0972
PBANKA_0514600.1	yes	PY00526	tRNA N6-adenosine threonylcarbamoyltransferase%2C putative	111	342	114	88	186	87	1039	907	778	2055	120.333	1194.75	9.92867
PBANKA_0514700.1	yes	PY00525	RNA methyltransferase%2C putative	36	89	20	87	102	71	490	315	278	734	86.6667	454.25	5.24135	1141	-0.81	1113
PBANKA_0514800.1	yes	PY00524	calmodulin%2C putative	291	409	375	27	44	15	354	262	292	543	28.6667	362.75	12.6541
PBANKA_0514900.1	yes	PY00523	28 kDa ookinete surface protein	131	77	262	7	2	4	21	9	21	66	4.33333	29.25	6.75	975	-1.16	1200
PBANKA_0515000.1	yes	PY00522	25 kDa ookinete surface antigen precursor	734	1171	1200	26	31	45	154	151	143	373	34	205.25	6.03676	1061	-3.81	1397
PBANKA_0515100.1	yes	PY05980	conserved Plasmodium protein%2C unknown function	3	8	5	35	22	24	267	208	224	306	27	251.25	9.30556
PBANKA_0515200.1	yes	PY05981	MORN repeat-containing protein 1%2C putative	44	120	118	15	23	21	228	173	218	337	19.6667	239	12.1525
PBANKA_0515300.1	yes	PY05982	conserved Plasmodium protein%2C unknown function	983	1264	1683	106	189	80	1224	1166	980	3979	125	1837.25	14.698
PBANKA_0515350.1	yes	PY05983	OTU domain-containing protein%2C putative	50	56	98	12	7	4	66	63	45	149	7.66667	80.75	10.5326
PBANKA_0515400.1	yes	PY05979	conserved Plasmodium protein%2C unknown function	2284	3590	3456	103	141	90	1377	1639	1419	3937	111.333	2093	18.7994
PBANKA_0515500.1			protein phosphatase inhibitor 3%2C putative	733	1813	1108	102	80	77	737	500	439	1369	86.3333	761.25	8.81757
PBANKA_0515600.1	yes	PY06322	conserved Plasmodium protein%2C unknown function	3	23	14	5	8	7	390	288	302	713	6.66667	423.25	63.4875
PBANKA_0515700.1	yes	PY04561	conserved Plasmodium protein%2C unknown function	4	4	5	3	7	9	431	337	325	581	6.33333	418.5	66.0789
PBANKA_0515800.1	yes	PY04560	ribosome maturation factor RimM%2C putative	47	127	55	80	102	73	893	624	552	1250	85	829.75	9.76176
PBANKA_0515900.1	yes	PY00841	mRNA-decapping enzyme subunit 1%2C putative	2256	3156	3038	173	375	206	2254	2512	2248	5045	251.333	3014.75	11.995
PBANKA_0516000.1			conserved Plasmodium protein%2C unknown function	18	58	19	6	1	3	43	39	29	99	3.33333	52.5	15.75
PBANKA_0516100.1			conserved Plasmodium protein%2C unknown function	32	42	24	84	108	56	225	189	150	367	82.6667	232.75	2.81552
PBANKA_0516200.1	yes	PY03143	phosphatidylinositol N-acetylglucosaminyltransferase subunit A%2C putative	126	315	252	333	338	253	5415	4440	3885	7594	308	5333.5	17.3166
PBANKA_0516300.1	yes	PY03142	DER1-like protein%2C putative	630	770	795	267	214	187	1945	1481	1354	2374	222.667	1788.5	8.03219	841	-2.83	1387
PBANKA_0516400.1	yes	PY02602	conserved protein%2C unknown function	90	119	46	34	37	30	201	202	149	313	33.6667	216.25	6.42327
PBANKA_0516500.1	yes	PY02600	conserved Plasmodium protein%2C unknown function	481	1143	581	149	244	173	1739	1921	1850	4371	188.667	2470.25	13.0932
PBANKA_0516700.1	yes	PY04752	RNA polymerase II-associated protein 1%2C putative	177	130	230	55	126	48	778	547	534	1508	76.3333	841.75	11.0273
PBANKA_0516800.1	yes	PY04753	conserved Plasmodium protein%2C unknown function	73	44	138	116	122	102	1525	1088	1054	1987	113.333	1413.5	12.4721
PBANKA_0516900.1	yes	PY04754	S-adenosylmethionine decarboxylase/ornithine decarboxylase%2C putative	20507	29261	30905	1378	2101	1210	10951	9511	6235	14466	1563	10290.8	6.58397
PBANKA_0517000.1	yes	PY07506	early transcribed membrane protein	224	177	487	278	290	218	1423	1216	912	2103	262	1413.5	5.39504
PBANKA_0517100.1	yes	PY03151	conserved Plasmodium protein%2C unknown function	2	1	0	60	47	43	407	228	195	418	50	312	6.24
PBANKA_0517300.1	yes	PY03149	WD repeat-containing protein 70%2C putative	11	73	41	123	189	132	1406	1305	1086	3598	148	1848.75	12.4916	472	1.12	158
PBANKA_0517400.1	yes	PY03148	myb2 transcription factor%2C putative	521	2044	661	91	240	184	1914	2117	1678	5344	171.667	2763.25	16.0966
PBANKA_0517500.1	yes	PY03146	bromodomain protein 1%2C putative	208	597	225	580	600	473	3080	2113	1726	3399	551	2579.5	4.68149
PBANKA_0517600.1	yes	PY00469	plasmepsin VII	3	16	27	0	0	0	84	41	62	96	0	70.75	#DIV/0!		-1.3
PBANKA_0517700.1	yes	PY00468	ubiquitin-conjugating enzyme E2%2C putative	1110	1726	2097	47	34	32	4245	3869	4908	6355	37.6667	4844.25	128.608
PBANKA_0517800.1	yes	PY00467	Sec1 family protein%2C putative	30	151	52	133	185	81	2567	2102	1907	4121	133	2674.25	20.1071
PBANKA_0517900.1	yes	PY00466	conserved Plasmodium protein%2C unknown function	4	23	0	65	76	32	749	555	493	1336	57.6667	783.25	13.5824
PBANKA_0518000.1	yes	PY00465	apicoplast ribosomal protein L27 precursor%2C putative	2	36	9	30	89	41	693	547	521	1198	53.3333	739.75	13.8703	406	-0.27	944
PBANKA_0518100.1	yes	PY05467	thioredoxin-like associated protein 2%2C putative	36	101	33	0	0	1	317	352	385	916	0.333333	492.5	1477.5
PBANKA_0518200.1	yes	PY05468	flavoprotein subunit of succinate dehydrogenase%2C putative	20	36	13	383	367	293	2342	1807	1547	2827	347.667	2130.75	6.12872
PBANKA_0518300.1	yes	PY05469	conserved Plasmodium protein%2C unknown function	14	32	5	149	226	123	1575	1582	1381	2871	166	1852.25	11.1581
PBANKA_0518400.1	yes	PY05470	translation initiation factor IF-3%2C putative	5	0	0	50	65	31	389	285	245	714	48.6667	408.25	8.3887
PBANKA_0518500.1	yes	PY05471	ADP-ribosylation factor%2C putative	2	7	5	29	23	25	321	216	194	584	25.6667	328.75	12.8084
PBANKA_0518600.1	yes	PY05474	conserved Plasmodium protein%2C unknown function	259	476	413	238	243	131	964	664	513	1314	204	863.75	4.23407
PBANKA_0518800.1	yes	PY03893	tRNA pseudouridine synthase D%2C putative	4	97	3	112	228	154	1472	1712	1934	4044	164.667	2290.5	13.9099
PBANKA_0518900.1	yes	PY01020	conserved Plasmodium membrane protein%2C unknown function	22	18	28	50	73	45	17069	18201	29195	67980	56	33111.2	591.272	9	2.48	2	1	0
PBANKA_0519000.1	yes	PY01018	S-antigen%2C putative	21	108	28	10	41	28	728	1516	1322	1855	26.3333	1355.25	51.4652
PBANKA_0519100.1	yes	PY01017	conserved Plasmodium protein%2C unknown function	0	0	5	0	1	1	748	546	1459	4145	0.666667	1724.5	2586.75	2	-1.74	1324
PBANKA_0519200.1	yes	PY01016	conserved Plasmodium protein%2C unknown function	1	1	3	0	1	0	600	463	849	1186	0.333333	774.5	2323.5	3	-0.79	1104
PBANKA_0519300.1	yes	PY01015	conserved Plasmodium protein%2C unknown function	2	7	4	16	17	14	2554	2105	2394	4548	15.6667	2900.25	185.122
PBANKA_0519400.1	yes	PY01014	conserved Plasmodium protein%2C unknown function	13	5	59	1	3	1	1937	2733	3496	13288	1.66667	5363.5	3218.1
PBANKA_0519600.1	yes	PY01012	conserved Plasmodium protein%2C unknown function	11	9	6	26	38	26	418	270	236	791	30	428.75	14.2917	387	0.68	432
PBANKA_0519700.1	yes	PY01011	phosducin-like protein%2C putative	13	32	23	151	163	127	1835	1320	1222	2446	147	1705.75	11.6037
PBANKA_0519800.1	yes	PY01010	acetyl-CoA transporter%2C putative	3	10	1	111	144	88	2795	2386	2703	4532	114.333	3104	27.1487	164	0.57	499
PBANKA_0520100.1	yes	PY03881	conserved Plasmodium protein%2C unknown function	2	5	1	16	20	14	949	915	1021	1660	16.6667	1136.25	68.175
PBANKA_0520300.1	yes	PY03883	conserved Plasmodium protein%2C unknown function	36	130	31	65	105	56	901	590	609	1040	75.3333	785	10.4204
PBANKA_0520400.1	yes	PY04073	dynamin-like protein%2C putative	44	130	54	74	127	79	1160	1107	1120	2079	93.3333	1366.5	14.6411
PBANKA_0520500.1	yes	PY04074	DNA repair helicase RAD25%2C putative	113	552	113	123	171	147	1998	1456	1192	3528	147	2043.5	13.9014
PBANKA_0520600.1	yes	PY04075	enhancer of rudimentary homolog%2C putative	74	72	86	303	285	260	1828	1544	1433	2733	282.667	1884.5	6.66686	986	0.43	607	1	4
PBANKA_0520700.1	yes	PY03524	conserved Plasmodium protein%2C unknown function	127	134	218	154	226	106	1526	1250	1241	1392	162	1352.25	8.34722
PBANKA_0520800.1	yes	PY04874	conserved Plasmodium protein%2C unknown function	4	1	1	54	44	51	677	593	586	872	49.6667	682	13.7315	412	0.17	742
PBANKA_0520900.1	yes	PY04877	antigen UB05%2C putative	9	19	9	823	716	558	4592	3550	3533	5952	699	4406.75	6.30436	1028	-0.64	1079
PBANKA_0521000.1	yes	PY06809	GDP dissociation inhibitor%2C putative	2	1	1	53	133	84	1301	1027	1138	2292	90	1439.5	15.9944
PBANKA_0521100.1			conserved Plasmodium protein%2C unknown function	0	0	0	35	29	32	347	183	189	400	32	279.75	8.74219
PBANKA_0521200.1	yes	PY06808	conserved Plasmodium protein%2C unknown function	0	0	0	2	5	8	126	147	166	435	5	218.5	43.7
PBANKA_0521300.1	yes	PY05484	zinc finger protein%2C putative	2067	3952	2891	23	299	180	1081	1979	1813	6677	167.333	2887.5	17.256
PBANKA_0521400.1	yes	PY06287	serine/threonine protein kinase RIO2%2C putative	345	469	318	113	161	79	651	581	517	1190	117.667	734.75	6.24433
PBANKA_0521500.1	yes	PY06286	conserved Plasmodium protein%2C unknown function	39	24	41	0	3	3	96	62	73	212	2	110.75	55.375
PBANKA_0521600.1	yes	PY06285	holo-[acyl-carrier-protein] synthase%2C putative	41	93	113	83	160	70	1192	996	904	2142	104.333	1308.5	12.5415
PBANKA_0521700.1	yes	PY06328	AP2 domain transcription factor%2C putative	37919	60055	70952	260	353	257	2334	2110	1344	3627	290	2353.75	8.11638
PBANKA_0521800.1	yes	PY06329	ribosome-recycling factor%2C putative	21	22	26	41	28	23	352	215	189	677	30.6667	358.25	11.6821
PBANKA_0521900.1	yes	PY06330	conserved Plasmodium protein%2C unknown function	82	64	119	46	93	32	590	554	454	859	57	614.25	10.7763
PBANKA_0522000.1	yes	PY02467	conserved Plasmodium protein%2C unknown function	192	225	142	73	122	66	456	367	379	1267	87	617.25	7.09483
PBANKA_0522100.1	yes	PY02465	conserved Plasmodium protein%2C unknown function	1610	1092	1772	3	0	4	62	66	65	69	2.33333	65.5	28.0714
PBANKA_0522200.1	yes	PY07678	conserved Plasmodium protein%2C unknown function	2444	2885	3793	3	2	1	76	44	28	65	2	53.25	26.625
PBANKA_0522300.1			conserved Plasmodium protein%2C unknown function	55	28	12	0	0	0	0	1	7	12	0	5	#DIV/0!
PBANKA_0522400.1	yes	PY05567	steroid dehydrogenase%2C putative	91	126	169	293	208	195	2383	1601	1562	2027	232	1893.25	8.16056	824	0.97	250	1	0
PBANKA_0522500.1	yes	PY05566	transmembrane emp24 domain-containing protein%2C putative	51	10	48	85	74	56	442	219	281	570	71.6667	378	5.27442
PBANKA_0522600.1	yes	PY05565	erythrocyte membrane-associated antigen%2C putative	4752	7031	7185	69	364	220	2666	3593	3249	9129	217.667	4659.25	21.4054
PBANKA_0522700.1	yes	PY04063	alpha tubulin 2	53	96	50	112	124	111	4565	4424	5929	7063	115.667	5495.25	47.5094
PBANKA_0522900.1	yes	PY04061	pre-mRNA-splicing helicase BRR2%2C putative	288	565	194	104	277	167	1261	1504	1280	3324	182.667	1842.25	10.0853				0	2
PBANKA_0523000.1			conserved Plasmodium protein%2C unknown function	40	72	8	12	24	13	163	102	122	92	16.3333	119.75	7.33163
PBANKA_0523100.1	yes	PY06447	eukaryotic initiation factor 4A-III%2C putative	129	482	119	220	212	150	1949	1327	1259	2273	194	1702	8.7732	754	-0.04	853
PBANKA_0523200.1	yes	PY06448	serpentine receptor%2C putative	68	145	23	29	49	39	633	463	552	782	39	607.5	15.5769	347	-0.54	1050
PBANKA_0523300.1	yes	PY06449	conserved Plasmodium protein%2C unknown function	8	0	1	104	128	84	1435	1083	956	2093	105.333	1391.75	13.2128	432	0.54	526
PBANKA_0523400.1	yes	PY06450	conserved Plasmodium protein%2C unknown function	17	52	29	25	36	23	275	234	282	676	28	366.75	13.0982
PBANKA_0523500.1	yes	PY06451	AP-4 complex subunit sigma%2C putative	0	0	0	36	48	24	269	190	198	272	36	232.25	6.45139
PBANKA_0523600.1	yes	PY06452	BSD-domain protein%2C putative	5	24	2	102	97	59	725	486	413	870	86	623.5	7.25
PBANKA_0523700.1	yes	PY06453	conserved Plasmodium protein%2C unknown function	1365	1618	2662	1	6	1	240	235	254	748	2.66667	369.25	138.469
PBANKA_0523800.1	yes	PY06454	asparagine rich protein%2C putative	1	1	10	0	0	0	7	4	12	26	0	12.25	#DIV/0!
PBANKA_0523900.1	yes	PY06455	glideosome associated protein with multiple membrane spans 2%2C putative	291	545	634	22	51	25	1430	1074	1440	2842	32.6667	1696.5	51.9337	87	-2.17	1364
PBANKA_0524000.1	yes	PY06456	conserved Plasmodium protein%2C unknown function	251	429	170	73	183	110	897	941	925	2219	122	1245.5	10.209	632	-0.88	1119
PBANKA_0524100.1	yes	PY03870	conserved Plasmodium protein%2C unknown function	1	1	0	1	0	2	44	35	39	126	1	61	61
PBANKA_0524200.1	yes	PY03869	early transcribed membrane protein	4	9	8	3	2	2	288	171	473	330	2.33333	315.5	135.214	31	-1.27	1238
PBANKA_0524300.1	yes	PY03625	tryptophan-rich protein	12	27	25	70	53	46	1309	1124	1368	1667	56.3333	1367	24.2663	187	-2.01	1347
PBANKA_0524400.1	yes	PY03623	tryptophan-rich protein	1	0	0	15	12	17	521	312	384	648	14.6667	466.25	31.7898	141	-1.08	1174
PBANKA_0524500.1	yes	PY07470	conserved rodent malaria protein%2C unknown function	0	0	0	0	0	0	1	5	4	5	0	3.75	#DIV/0!
PBANKA_0524600.1	yes	PY07562	PIR protein	12	26	5	53	36	24	471	343	402	585	37.6667	450.25	11.9535
PBANKA_0524700.1	yes	PY04797	Plasmodium exported protein%2C unknown function	2	24	6	57	307	204	933	1392	1468	3269	189.333	1765.5	9.32482
PBANKA_0524800.1	yes	PY04799	early transcribed membrane protein	3	4	1	13	7	5	625	476	934	500	8.33333	633.75	76.05	57	-2.57	1381
PBANKA_0524841.1	yes	PY04438	reticulocyte binding protein%2C putative%2C pseudogene	0	0	0	0	0	0	0	0	0	1	0	0.25	#DIV/0!
PBANKA_0600021.1			fam-a protein	0	0	0	0	0	0	0	0	0	0	0	0	#DIV/0!
PBANKA_0600041.1			PIR protein	0	0	0	0	0	0	0	0	0	0	0	0	#DIV/0!
PBANKA_0600071.1	yes	PY06165	conserved rodent malaria protein%2C unknown function	0	4	0	0	0	0	0	0	0	0	0	0	#DIV/0!
PBANKA_0600351.1	yes	PY02033	reticulocyte binding protein%2C putative	4	0	5	0	0	0	0	0	9	11	0	5	#DIV/0!
PBANKA_0600400.1	yes	PY02034	fam-a protein	2	4	0	8	14	6	38	20	47	36	9.33333	35.25	3.77679
PBANKA_0600500.1	yes	PY01480	XPA binding protein 1%2C putative	131	529	252	227	209	136	1386	919	896	1697	190.667	1224.5	6.4222				1	0
PBANKA_0600600.1			NIMA related kinase 3%2C putative	6	20	4	4	5	1	28	32	36	78	3.33333	43.5	13.05
PBANKA_0600700.1			conserved Plasmodium protein%2C unknown function	9	33	0	0	1	0	4	17	19	23	0.333333	15.75	47.25
PBANKA_0600800.1	yes	PY04195	cytochrome c oxidase assembly protein COX19%2C putative	4	9	16	45	51	39	592	437	402	1078	45	627.25	13.9389
PBANKA_0600900.1	yes	PY04196	conserved Plasmodium protein%2C unknown function	181	330	289	15	24	15	294	236	235	466	18	307.75	17.0972
PBANKA_0601000.1	yes	PY00461	ATP dependent RNA helicase%2C putative	192	314	235	75	86	69	1020	836	704	1856	76.6667	1104	14.4
PBANKA_0601200.1	yes	PY00464	dynein heavy chain%2C putative	3	2	0	9	16	10	39	38	42	84	11.6667	50.75	4.35	1228	0.3	667
PBANKA_0601300.1	yes	PY01525	peptidyl-prolyl cis-trans isomerase%2C putative	22	127	31	180	153	131	609	330	292	714	154.667	486.25	3.14386	1304	0.74	384
PBANKA_0601500.1	yes	PY01523	trimethylguanosine synthase%2C putative	41	75	27	56	103	31	697	501	474	1161	63.3333	708.25	11.1829
PBANKA_0601600.1	yes	PY01520	conserved protein%2C unknown function	28848	17158	64327	136	465	270	3166	4215	3817	12583	290.333	5945.25	20.4773	243	-0.05	857
PBANKA_0601700.1	yes	PY05185	conserved Plasmodium protein%2C unknown function	1141	1408	1758	186	251	150	1077	737	674	1994	195.667	1120.5	5.72658
PBANKA_0601800.1			conserved Plasmodium protein%2C unknown function	21	22	80	56	39	30	465	249	262	576	41.6667	388	9.312
PBANKA_0601900.1	yes	PY05184	high mobility group protein B1%2C putative	1085	1736	2236	876	757	548	5606	4461	3172	8214	727	5363.25	7.37724
PBANKA_0602000.1	yes	PY05283	origin recognition complex subunit 1%2C putative	2134	4546	2846	120	174	132	1612	1851	1735	5606	142	2701	19.0211
PBANKA_0602100.1	yes	PY05284	conserved Plasmodium protein%2C unknown function	37	74	60	95	98	60	612	367	352	879	84.3333	552.5	6.55138
PBANKA_0602200.1	yes	PY05285	signal recognition particle subunit SRP14%2C putative	28	40	21	69	52	37	244	161	130	173	52.6667	177	3.36076
PBANKA_0602300.1	yes	PY05286	conserved Plasmodium protein%2C unknown function	574	700	750	96	130	87	779	558	621	1434	104.333	848	8.1278
PBANKA_0602400.1	yes	PY05287	major facilitator superfamily domain-containing protein%2C putative	979	1856	1298	63	130	59	850	748	937	1242	84	944.25	11.2411
PBANKA_0602500.1	yes	PY05913	threonylcarbamoyl-AMP synthase%2C putative	61	200	90	126	193	124	529	295	247	713	147.667	446	3.02032
PBANKA_0602600.1	yes	PY05914	cytochrome c1 heme lyase	20	108	29	151	137	105	812	512	381	949	131	663.5	5.06489
PBANKA_0602900.1			conserved Plasmodium protein%2C unknown function	356	332	593	2	6	1	15	19	22	72	3	32	10.6667
PBANKA_0603000.1	yes	PY00981	conserved Plasmodium protein%2C unknown function	112	61	71	11	55	21	466	439	443	1417	29	691.25	23.8362	192	1.03	219
PBANKA_0603100.1	yes	PY00982	conserved Plasmodium protein%2C unknown function	6	0	0	19	10	8	79	91	62	151	12.3333	95.75	7.76351
PBANKA_0603300.1			conserved Plasmodium protein%2C unknown function	2	1	1	35	63	41	1267	947	745	1274	46.3333	1058.25	22.8399
PBANKA_0603400.1	yes	PY04716	conserved Plasmodium protein%2C unknown function	4	2	1	44	62	33	360	305	281	676	46.3333	405.5	8.7518
PBANKA_0603500.1	yes	PY04717	cytidine deaminase%2C putative	5	3	0	38	49	44	338	240	275	614	43.6667	366.75	8.39885
PBANKA_0603600.1	yes	PY05381	conserved Plasmodium protein%2C unknown function	2	0	6	108	122	74	785	684	615	1250	101.333	833.5	8.22533	816	0.19	733
PBANKA_0603650.1	yes	PY05382	conserved Plasmodium protein%2C unknown function	30	56	69	3	2	1	148	125	126	365	2	191	95.5
PBANKA_0603700.1	yes	PY05383	conserved Plasmodium protein%2C unknown function	987	1766	1126	107	148	99	1292	1064	1103	2166	118	1406.25	11.9174
PBANKA_0603800.1	yes	PY05385	O-phosphoseryl-tRNA(Sec) selenium transferase%2C putative	12	14	2	178	195	135	765	582	468	946	169.333	690.25	4.07628
PBANKA_0603900.1	yes	PY05386	HAD domain ookinete protein	108	70	205	0	4	0	107	68	99	190	1.33333	116	87
PBANKA_0604000.1			conserved Plasmodium protein%2C unknown function	15	28	2	22	50	32	544	407	369	485	34.6667	451.25	13.0168
PBANKA_0604100.1	yes	PY07399	kelch domain-containing protein%2C putative	119	240	110	97	126	89	1651	1763	1667	3009	104	2022.5	19.4471
PBANKA_0604200.1	yes	PY01765	zinc finger protein%2C putative	745	1130	1048	129	177	104	3222	2704	3036	4796	136.667	3439.5	25.1671
PBANKA_0604400.1	yes	PY01776	targeted glyoxalase II%2C putative	6	17	0	11	24	17	191	187	215	443	17.3333	259	14.9423
PBANKA_0604500.1	yes	PY06049	high mobility group protein B3%2C putative	7323	11855	10410	220	1245	765	5257	7383	6403	19330	743.333	9593.25	12.9057	445	0.3	668
PBANKA_0604600.1	yes	PY07444	conserved protein%2C unknown function	706	1476	1071	76	120	75	1186	1240	1200	3254	90.3333	1720	19.0406
PBANKA_0604700.1	yes	PY00915	shewanella-like protein phosphatase 2%2C putative	4	10	4	137	122	81	1192	789	672	1188	113.333	960.25	8.47279
PBANKA_0604900.1	yes	PY01844	conserved Plasmodium protein%2C unknown function	20603	27513	34046	6	63	26	595	2073	1846	8047	31.6667	3140.25	99.1658
PBANKA_0605000.1	yes	PY01845	rhodanese like protein%2C putative	362	404	381	24	22	8	169	100	91	171	18	132.75	7.375
PBANKA_0605100.1	yes	PY01846	Tat binding protein 1(TBP-1)-interacting protein%2C putative	379	1396	630	0	0	1	42	67	93	500	0.333333	175.5	526.5
PBANKA_0605200.1	yes	PY01847	DNA-directed RNA polymerase III subunit RPC2%2C putative	1763	3127	2947	434	594	401	4069	3455	3027	7440	476.333	4497.75	9.44244
PBANKA_0605300.1	yes	PY07150	eukaryotic translation initiation factor 5%2C putative	1107	1582	2193	326	402	306	2091	1875	1427	3739	344.667	2283	6.62379
PBANKA_0605400.1	yes	PY02726	conserved Plasmodium protein%2C unknown function	17	36	9	59	89	48	637	430	391	661	65.3333	529.75	8.10842				0	1
PBANKA_0605500.1	yes	PY05926	conserved Plasmodium protein%2C unknown function	2081	9176	926	0	6	1	23	24	22	34	2.33333	25.75	11.0357
PBANKA_0605600.1	yes	PY05925	conserved Plasmodium protein%2C unknown function	1307	3002	2017	14	244	179	1209	4507	4020	21379	145.667	7778.75	53.401
PBANKA_0605700.1	yes	PY06370	small subunit rRNA processing factor%2C putative	502	1236	680	194	423	257	1431	1387	1194	2993	291.333	1751.25	6.01116
PBANKA_0605800.1			conserved Plasmodium protein%2C unknown function	831	581	1495	3	4	0	54	48	50	89	2.33333	60.25	25.8214
PBANKA_0605900.1	yes	PY04162	conserved Plasmodium protein%2C unknown function	28882	21925	61729	22	50	19	245	252	259	355	30.3333	277.75	9.15659	716	-1.42	1281
PBANKA_0606000.1	yes	PY04163	RNA-binding protein%2C putative	12	13	8	84	95	52	852	622	606	1113	77	798.25	10.3669
PBANKA_0606100.1	yes	PY04164	tRNA delta(2)-isopentenylpyrophosphate transferase%2C putative	31	113	39	49	57	42	546	332	356	748	49.3333	495.5	10.0439
PBANKA_0606200.1	yes	PY04165	blood stage antigen 41-3 precursor%2C putative	15	32	9	6	1	3	55	85	102	167	3.33333	102.25	30.675	147	-2.01	1348
PBANKA_0606300.1	yes	PY04167	conserved Plasmodium protein%2C unknown function	241	780	379	5	39	22	256	504	568	2392	22	930	42.2727	102	-0.56	1055
PBANKA_0606400.1			conserved Plasmodium protein%2C unknown function	51	163	48	40	47	42	412	261	279	599	43	387.75	9.01744
PBANKA_0606500.1			50S ribosomal protein L29%2C putative	10	27	4	28	33	13	282	165	147	222	24.6667	204	8.27027
PBANKA_0606600.1	yes	PY00074	conserved Plasmodium protein%2C unknown function	1098	2218	1212	116	286	191	1009	978	826	2822	197.667	1408.75	7.1269
PBANKA_0606700.1	yes	PY00076	cysteine repeat modular protein 3	1249	958	1564	10	8	3	199	224	257	547	7	306.75	43.8214
PBANKA_0606800.1			mitochondrial ACP precursor%2C putative	46	59	123	274	213	152	1163	734	673	1096	213	916.5	4.30282
PBANKA_0606900.1	yes	PY06164	amino acid transporter%2C putative	1	5	0	12	24	13	1386	1503	1480	2288	16.3333	1664.25	101.893	43	1.05	202
PBANKA_0607000.1	yes	PY06162	conserved Plasmodium protein%2C unknown function	6	3	11	115	166	58	1813	1573	1549	2782	113	1929.25	17.073
PBANKA_0607100.1	yes	PY06161	mitochondrial import inner membrane translocase subunit TIM10%2C putative	2	7	1	127	142	81	890	530	494	833	116.667	686.75	5.88643	1074	0.93	266
PBANKA_0607200.1	yes	PY06577	conserved protein%2C unknown function	36	22	7	22	59	25	207	144	114	260	35.3333	181.25	5.12972
PBANKA_0607300.1	yes	PY06576	zinc finger protein%2C putative	2783	3757	3540	105	147	69	2557	2147	2046	3005	107	2438.75	22.7921
PBANKA_0607400.1	yes	PY03793	protein phosphatase%2C putative	934	1469	1489	379	768	458	11056	10399	9243	13725	535	11105.8	20.7584
PBANKA_0607500.1	yes	PY06694	conserved Plasmodium protein%2C unknown function	9	0	12	27	26	15	212	114	141	297	22.6667	191	8.42647	790	0.72	397
PBANKA_0607600.1	yes	PY03614	U6 snRNA-associated Sm-like protein LSm7%2C putative	6	49	14	275	233	178	2311	1687	1592	3165	228.667	2188.75	9.57179
PBANKA_0607700.1			zinc finger transcription factor%2C putative	939	1616	1664	168	748	467	4373	5762	4975	18104	461	8303.5	18.0119
PBANKA_0607800.1	yes	PY07576	cytosolic iron-sulfur protein assembly protein 1%2C putative	156	412	102	62	54	43	1077	1104	964	2873	53	1504.5	28.3868
PBANKA_0607900.1	yes	PY01829	3'%2C5'-cyclic nucleotide phosphodiesterase%2C putative	2305	2221	2575	4	12	3	115	54	78	118	6.33333	91.25	14.4079
PBANKA_0608000.1	yes	PY01828	porphobilinogen deaminase	279	689	471	34	36	17	325	200	181	348	29	263.5	9.08621
PBANKA_0608100.1			conserved Plasmodium protein%2C unknown function	1522	2498	2566	72	69	51	1042	834	719	1303	64	974.5	15.2266
PBANKA_0608200.1	yes	PY01827	ATP synthase mitochondrial F1 complex assembly factor 1%2C putative	1392	1593	709	98	92	50	718	593	533	550	80	598.5	7.48125
PBANKA_0608300.1	yes	PY01826	ABC transporter B family member 7%2C putative	40	51	51	120	159	99	1004	701	655	1107	126	866.75	6.87897	958	0.72	398
PBANKA_0608400.1	yes	PY03485	50S ribosomal protein L1%2C apicoplast%2C putative	3	5	0	38	65	34	460	359	255	583	45.6667	414.25	9.07117
PBANKA_0608500.1	yes	PY03484	SNARE protein%2C putative	862	847	792	32	34	20	219	115	115	242	28.6667	172.75	6.02616
PBANKA_0608600.1	yes	PY03482	zinc finger protein%2C putative	12	1	13	24	10	2	31	16	17	57	12	30.25	2.52083
PBANKA_0608700.1	yes	PY07010	conserved Plasmodium protein%2C unknown function	357	179	45	59	63	37	262	178	147	334	53	230.25	4.34434				1	0
PBANKA_0608800.1	yes	PY07011	conserved Plasmodium protein%2C unknown function	877	873	799	0	1	1	61	32	46	122	0.666667	65.25	97.875
PBANKA_0608900.1	yes	PY03064	general transcription factor 3C polypeptide 5%2C putative	67	119	41	44	98	54	1129	871	1024	1385	65.3333	1102.25	16.8712	312	0.66	446
PBANKA_0609000.1	yes	PY03063	conserved Plasmodium protein%2C unknown function	24	20	3	14	36	15	228	176	167	307	21.6667	219.5	10.1308	641	1.23	117
PBANKA_0609100.1	yes	PY02289	conserved Plasmodium protein%2C unknown function	2865	3693	4670	162	261	137	1486	1241	1058	2624	186.667	1602.25	8.58348
PBANKA_0609200.1	yes	PY02288	conserved Plasmodium protein%2C unknown function	194	411	166	59	59	32	807	613	539	997	50	739	14.78	369	1	238
PBANKA_0609300.1	yes	PY02427	GPI mannosyltransferase 1%2C putative	275	548	294	41	63	40	697	573	493	1134	48	724.25	15.0885	362	0.56	507
PBANKA_0609500.1			kinesin-7%2C putative	14756	15336	33179	7	16	6	78	103	77	251	9.66667	127.25	13.1638
PBANKA_0609600.1	yes	PY02428	heat shock protein 20%2C putative	360	441	762	0	0	0	23	20	23	42	0	27	#DIV/0!
PBANKA_0609700.1	yes	PY02429	conserved Plasmodium protein%2C unknown function	228	404	140	54	156	50	675	715	630	1841	86.6667	965.25	11.1375
PBANKA_0609800.1	yes	PY02431	DNA helicase MCM8%2C putative	0	0	0	13	14	20	726	605	641	1043	15.6667	753.75	48.1117
PBANKA_0609900.1	yes	PY01224	heat shock protein DNAJ homologue Pfj4%2C putative	439	1313	618	518	583	447	4292	3267	3044	6745	516	4337	8.40504	794	1.07	186
PBANKA_0610000.1	yes	PY01223	mitochondrial ribosomal protein S18 precursor%2C putative	7	19	3	93	129	79	1202	1002	1171	1677	100.333	1263	12.588
PBANKA_0610100.1	yes	PY03791	lysine-specific histone demethylase 1%2C putative	654	1602	575	40	432	289	1850	3763	3142	9248	253.667	4500.75	17.7428
PBANKA_0610400.1	yes	PY03970	non-SERCA-type Ca2+ -transporting P-ATPase%2C putative	650	790	1409	647	998	655	3425	3291	2959	5962	766.667	3909.25	5.09902
PBANKA_0610500.1			glutathione peroxidase-like thioredoxin peroxidase	11	50	7	206	219	135	1418	1192	1380	2069	186.667	1514.75	8.11473
PBANKA_0610600.1	yes	PY06936	peripheral plastid protein 1%2C putative	63	72	266	78	122	104	1051	703	713	1460	101.333	981.75	9.68832	673	-0.23	929
PBANKA_0610700.1			conserved Plasmodium protein%2C unknown function	89	41	230	11	1	2	166	114	149	263	4.66667	173	37.0714
PBANKA_0611000.1	yes	PY05174	trafficking protein particle complex subunit 5%2C putative	78	232	91	50	68	41	444	255	264	610	53	393.25	7.41981	901	1.13	153
PBANKA_0611100.1	yes	PY05175	succinyl-CoA ligase%2C putative	80	176	57	108	159	99	2205	1730	1631	3001	122	2141.75	17.5553				0	2
PBANKA_0611200.1	yes	PY07497	conserved Plasmodium protein%2C unknown function	3	7	2	20	64	22	90	52	40	185	35.3333	91.75	2.5967
PBANKA_0611300.1	yes	PY07498	conserved Plasmodium protein%2C unknown function	6	26	11	102	106	69	504	289	234	472	92.3333	374.75	4.05866	1253	0.56	509
PBANKA_0611400.1	yes	PY02917	pantothenate kinase 2%2C putative	48	37	61	61	89	58	682	549	439	845	69.3333	628.75	9.06851
PBANKA_0611500.1	yes	PY04927	conserved Plasmodium protein%2C unknown function	76	15	121	2	2	1	34	29	22	64	1.66667	37.25	22.35	207	0.33	649
PBANKA_0611700.1	yes	PY03472	conserved Plasmodium protein%2C unknown function	5	3	17	33	31	22	949	606	689	1232	28.6667	869	30.314	149	1.94	14
PBANKA_0611800.1			N-acetyltransferase%2C putative	4285	5616	9535	268	343	234	3310	2560	2535	4694	281.667	3274.75	11.6263
PBANKA_0611900.1	yes	PY07476	histidine triad protein%2C putative	25	73	103	78	52	64	508	360	394	568	64.6667	457.5	7.07474
PBANKA_0612000.1	yes	PY00556	ATP-dependent Clp protease proteolytic subunit%2C putative	1	0	0	19	19	9	138	127	96	235	15.6667	149	9.51064
PBANKA_0612100.1	yes	PY00556	conserved Plasmodium protein%2C unknown function	19	27	20	45	86	50	513	406	315	828	60.3333	515.5	8.5442
PBANKA_0612200.1	yes	PY04100	conserved Plasmodium protein%2C unknown function	934	1374	1413	87	224	145	1406	1305	1197	2621	152	1632.25	10.7385
PBANKA_0612300.1	yes	PY04099	conserved Plasmodium protein%2C unknown function	43	136	25	41	229	117	753	824	759	1639	129	993.75	7.70349
PBANKA_0612400.1	yes	PY04864	conserved Plasmodium protein%2C unknown function	17	25	82	5	11	5	113	123	137	225	7	149.5	21.3571
PBANKA_0612500.1	yes	PY04865	conserved Plasmodium protein%2C unknown function	63	81	52	19	33	18	311	166	158	265	23.3333	225	9.64286
PBANKA_0612600.1	yes	PY04866	conserved Plasmodium protein%2C unknown function	119	149	107	30	37	23	184	113	144	286	30	181.75	6.05833
PBANKA_0612700.1	yes	PY04867	conserved Plasmodium protein%2C unknown function	230	203	214	9	26	12	276	221	275	431	15.6667	300.75	19.1968	269	-0.17	910
PBANKA_0612800.1	yes	PY04868	DEAD box ATP-dependent RNA helicase%2C putative	24	46	4	79	140	56	736	717	651	1268	91.6667	843	9.19636
PBANKA_0612900.1			conserved Plasmodium protein%2C unknown function	31	22	6	3	2	1	30	45	37	75	2	46.75	23.375
PBANKA_0613000.1	yes	PY07245	conserved Plasmodium protein%2C unknown function	21	38	2	27	53	28	493	485	462	1019	36	614.75	17.0764
PBANKA_0613100.1	yes	PY07033	conserved Plasmodium protein%2C unknown function	1042	965	1052	15	60	37	1331	1356	1847	3735	37.3333	2067.25	55.3728
PBANKA_0613200.1	yes	PY06115	DNA polymerase alpha catalytic subunit A%2C putative	294	526	226	125	243	123	2508	2484	2212	5660	163.667	3216	19.6497
PBANKA_0613300.1	yes	PY05323	conserved Plasmodium protein%2C unknown function	75	132	61	99	125	79	1770	1292	1380	2107	101	1637.25	16.2104	332	-0.12	891
PBANKA_0613400.1	yes	PY05324	mitochondrial ribosomal protein S12 precursor%2C putative	1	7	3	166	160	90	1132	716	650	1179	138.667	919.25	6.62921
PBANKA_0613500.1	yes	PY05325	conserved Plasmodium protein%2C unknown function	9	14	0	117	123	57	755	548	353	873	99	632.25	6.38636	1017	0.04	812
PBANKA_0613600.1	yes	PY05326	phosphopantothenate--cysteine ligase%2C putative	3	1	0	30	41	16	504	222	247	650	29	405.75	13.9914
PBANKA_0613700.1	yes	PY01028	RNA-binding protein%2C putative	42	88	43	119	421	261	1638	1995	1654	7074	267	3090.25	11.574	523	0.03	818
PBANKA_0613800.1	yes	PY01027	protein SDA1%2C putative	1751	3244	2627	41	254	173	752	1230	952	3678	156	1653	10.5962	596	-1.11	1183
PBANKA_0613900.1	yes	PY01026	conserved Plasmodium protein%2C unknown function	437	908	724	229	240	160	781	498	426	1158	209.667	715.75	3.41375
PBANKA_0614100.1	yes	PY01022	transcription initiation factor IIA subunit 1%2C putative	27	53	31	127	112	87	820	526	486	858	108.667	672.5	6.18865	1040	0.76	365
PBANKA_0614200.1			conserved Plasmodium protein%2C unknown function	105	169	127	125	166	94	1187	738	537	1347	128.333	952.25	7.42013
PBANKA_0614300.1	yes	PY06105	cysteine desulfurase	872	486	1015	103	82	72	1049	682	617	1387	85.6667	933.75	10.8998
PBANKA_0614400.1	yes	PY00594	conserved Plasmodium protein%2C unknown function	36	44	32	91	134	83	826	663	561	1154	102.667	801	7.80195
PBANKA_0614600.1	yes	PY00596	drug/metabolite transporter%2C putative	52	158	45	66	82	58	469	363	312	383	68.6667	381.75	5.55947
PBANKA_0614700.1	yes	PY04339	conserved Plasmodium membrane protein%2C unknown function	110	156	144	84	77	47	650	445	388	748	69.3333	557.75	8.04447
PBANKA_0614800.1	yes	PY04340	conserved Plasmodium protein%2C unknown function	1223	1166	1355	123	179	94	1168	1213	1017	2244	132	1410.5	10.6856
PBANKA_0614900.1	yes	PY04342	conserved Plasmodium protein%2C unknown function	2607	2637	4166	126	224	161	1548	1665	1533	5061	170.333	2451.75	14.3938	382	0.61	475
PBANKA_0615000.1	yes	PY00824	transcription initiation factor IIE subunit alpha%2C putative	670	1137	843	122	143	119	1151	837	729	1743	128	1115	8.71094	763	-0.34	984
PBANKA_0615100.1	yes	PY00825	queuine tRNA-ribosyltransferase%2C putative	786	925	852	326	340	250	1297	890	866	2274	305.333	1331.75	4.36163
PBANKA_0615200.1	yes	PY03298	calcium-dependent protein kinase 4	1606	1223	2921	10	7	12	2227	2116	2147	4498	9.66667	2747	284.172
PBANKA_0615300.1	yes	PY03296	conserved Plasmodium protein%2C unknown function	29	67	56	28	57	31	678	751	680	2037	38.6667	1036.5	26.806
PBANKA_0615400.1	yes	PY03295	serine--tRNA ligase%2C putative	13	24	22	355	442	336	2779	1834	1710	3105	377.667	2357	6.24095
PBANKA_0615500.1	yes	PY03294	conserved Plasmodium protein%2C unknown function	848	1853	1273	0	3	3	83	95	130	207	2	128.75	64.375
PBANKA_0615600.1	yes	PY03292	thioredoxin-like protein	23	54	14	81	128	72	683	493	446	1097	93.6667	679.75	7.25712
PBANKA_0615700.1	yes	PY02765	dynein heavy chain%2C putative	955	1849	1124	6	23	16	144	199	206	517	15	266.5	17.7667
PBANKA_0615800.1	yes	PY02763	exported serine/threonine protein kinase	2103	2834	2992	13	115	85	1028	1744	1502	4757	71	2257.75	31.7993
PBANKA_0615900.1	yes	PY05272	cysteine repeat modular protein 2	7181	3800	6993	3	5	1	59	49	52	88	3	62	20.6667
PBANKA_0616000.1	yes	PY05271	mitochondrial ribosomal protein S8 precursor%2C putative	109	87	192	44	86	52	372	199	165	474	60.6667	302.5	4.98626
PBANKA_0616100.1	yes	PY05270	prefoldin subunit 3%2C putative	13	72	20	258	241	184	2052	1453	1420	2244	227.667	1792.25	7.87225	858	0.26	693
PBANKA_0616200.1	yes	PY05860	conserved Plasmodium protein%2C unknown function	6388	8233	14044	7	27	21	388	480	480	1572	18.3333	730	39.8182
PBANKA_0616300.1	yes	PY05859	conserved Plasmodium protein%2C unknown function	1212	1339	1466	64	84	55	778	455	419	683	67.6667	583.75	8.62685
PBANKA_0616400.1	yes	PY05858	conserved Plasmodium protein%2C unknown function	31	52	68	12	21	19	430	283	290	525	17.3333	382	22.0385	212	-0.71	1090
PBANKA_0616500.1	yes	PY05857	conserved Plasmodium protein%2C unknown function	2	13	14	97	65	53	797	445	433	893	71.6667	642	8.95814	733	0.91	277	1	0
PBANKA_0616600.1	yes	PY05856	conserved Plasmodium protein%2C unknown function	58	60	94	193	186	152	1226	721	654	1348	177	987.25	5.57768	1111	-0.32	965
PBANKA_0616700.1	yes	PY02456	NIMA related kinase 4	10	9	14	27	34	25	358	302	379	515	28.6667	388.5	13.5523
PBANKA_0616800.1	yes	PY02457	actin-related protein%2C putative	39	154	36	93	162	121	1475	1432	1359	3004	125.333	1817.5	14.5013	379	0.73	388
PBANKA_0616900.1	yes	PY02458	conserved Plasmodium protein%2C unknown function	232	379	216	28	94	41	368	278	215	657	54.3333	379.5	6.98466
PBANKA_0617000.1	yes	PY02459	LEM3/CDC50 family protein%2C putative	0	0	17	3	2	1	36	26	22	63	2	36.75	18.375
PBANKA_0617300.1	yes	PY02463	conserved Plasmodium protein%2C unknown function	187	170	239	54	120	46	564	484	491	1254	73.3333	698.25	9.52159
PBANKA_0617400.1	yes	PY00331	conserved Plasmodium protein%2C unknown function	1167	1587	1209	79	182	137	1567	1669	1292	3604	132.667	2033	15.3241
PBANKA_0617500.1	yes	PY00332	exosome complex component CSL4%2C putative	140	414	147	79	113	87	676	460	445	991	93	643	6.91398	952	1.35	85
PBANKA_0617600.1	yes	PY00333	small subunit rRNA processing protein%2C putative	219	481	169	36	74	43	967	964	1041	3319	51	1572.75	30.8382	145	1.24	114
PBANKA_0617700.1	yes	PY01430	conserved Plasmodium protein%2C unknown function	51	255	121	96	86	67	1267	786	1103	3229	83	1596.25	19.2319
PBANKA_0617800.1			conserved Plasmodium protein%2C unknown function	0	2	0	11	3	7	74	42	62	86	7	66	9.42857
PBANKA_0617900.1	yes	PY01431	ferrodoxin reductase-like protein%2C putative	8	6	34	92	136	72	808	547	549	1333	100	809.25	8.0925
PBANKA_0618000.1			conserved Plasmodium protein%2C unknown function	3	2	0	16	43	11	328	262	154	293	23.3333	259.25	11.1107
PBANKA_0618100.1			conserved Plasmodium protein%2C unknown function	10	18	11	185	177	126	1896	1318	1313	2568	162.667	1773.75	10.9042
PBANKA_0618200.1	yes	PY01725	phosphoinositide-binding protein%2C putative	65	231	38	51	140	131	1981	2478	2236	7517	107.333	3553	33.1025
PBANKA_0618400.1	yes	PY01727	conserved Plasmodium protein%2C unknown function	101	307	146	223	168	118	1397	881	879	2411	169.667	1392	8.20432	821	0.75	377
PBANKA_0618500.1	yes	PY01728	conserved Plasmodium protein%2C unknown function	92	127	16	34	76	44	1022	908	772	1678	51.3333	1095	21.3312
PBANKA_0618700.1	yes	PY01732	conserved Plasmodium protein%2C unknown function	52	55	33	16	39	6	441	325	351	759	20.3333	469	23.0656
PBANKA_0618800.1	yes	PY04724	ATP-dependent RNA helicase DBP7%2C putative	396	1187	304	113	156	103	974	686	682	1468	124	952.5	7.68145
PBANKA_0619000.1	yes	PY04726	conserved Plasmodium protein%2C unknown function	10	22	21	0	17	2	253	241	288	675	6.33333	364.25	57.5132
PBANKA_0619200.1	yes	PY02842	secreted ookinete protein%2C putative	19	24	70	8	7	5	66	80	75	306	6.66667	131.75	19.7625
PBANKA_0619300.1	yes	PY02841	conserved Plasmodium protein%2C unknown function	5	5	2	172	147	136	1547	1248	1023	2780	151.667	1649.5	10.8758	575	1.14	151	1	0
PBANKA_0619400.1			V-type ATPase V0 subunit e%2C putative	1156	1060	1806	70	64	55	798	605	597	1366	63	841.5	13.3571
PBANKA_0619500.1	yes	PY02839	conserved Plasmodium protein%2C unknown function	351	551	360	25	26	18	199	146	130	277	23	188	8.17391
PBANKA_0619600.1	yes	PY02838	PelOta protein homologue%2C putative	112	205	87	3	8	6	123	55	72	119	5.66667	92.25	16.2794
PBANKA_0619800.1			zinc finger protein%2C putative	388	1113	279	101	298	170	823	830	678	1891	189.667	1055.5	5.56503
PBANKA_0620000.1	yes	PY02267	pre-mRNA-splicing factor CWC15%2C putative	57	76	79	46	57	36	409	233	248	957	46.3333	461.75	9.96583
PBANKA_0620100.1	yes	PY02268	U3 small nucleolar RNA-associated protein 7%2C putative	4270	5344	6787	137	357	199	1009	904	825	2014	231	1188	5.14286
PBANKA_0620200.1	yes	PY02056	conserved Plasmodium protein%2C unknown function	621	688	1249	86	78	53	719	513	543	1296	72.3333	767.75	10.6141	593	-0.49	1038
PBANKA_0620300.1	yes	PY02055	conserved Plasmodium protein%2C unknown function	125	47	158	27	22	27	59	74	102	184	25.3333	104.75	4.13487	1248	-3.38	1393
PBANKA_0620400.1	yes	PY02053	conserved Plasmodium protein%2C unknown function	4	13	17	62	84	48	719	530	547	1466	64.6667	815.5	12.6108
PBANKA_0620500.1	yes	PY02052	tRNAHis guanylyltransferase%2C putative	12	11	16	132	151	96	1266	896	896	1350	126.333	1102	8.72296	758	0.86	305
PBANKA_0620600.1	yes	PY02051	conserved Plasmodium protein%2C unknown function	60	67	89	1	2	0	55	43	63	132	1	73.25	73.25
PBANKA_0620700.1	yes	PY02050	conserved Plasmodium protein%2C unknown function	152	196	167	22	14	3	127	86	90	233	13	134	10.3077	621	-0.66	1080
PBANKA_0620800.1	yes	PY02049	conserved Plasmodium protein%2C unknown function	5675	10678	10718	19	26	24	141	182	203	335	23	215.25	9.3587
PBANKA_0620900.1	yes	PY02048	conserved Plasmodium protein%2C unknown function	2114	3462	3373	98	302	196	1367	1509	1519	3438	198.667	1958.25	9.85696
PBANKA_0621000.1	yes	PY02047	dynactin subunit 5%2C putative	275	502	475	40	35	25	651	460	426	978	33.3333	628.75	18.8625
PBANKA_0621100.1	yes	PY05504	proteasome assembly chaperone 4%2C putative	44	28	21	74	106	64	523	236	238	516	81.3333	378.25	4.65061	1206	-0.24	933
PBANKA_0621200.1	yes	PY05503	metallo-hydrolase/oxidoreductase%2C putative	46	111	29	71	109	56	393	189	213	549	78.6667	336	4.27119	1234	0.47	578
PBANKA_0621300.1	yes	PY00052	conserved Plasmodium protein%2C unknown function	1004	3468	559	73	251	166	1462	1760	1520	5460	163.333	2550.5	15.6153				1	0
PBANKA_0621400.1	yes	PY00053	RNA-binding protein%2C putative	608	583	705	189	428	213	2469	2647	2192	6332	276.667	3410	12.3253	481	-0.81	1114
PBANKA_0621500.1	yes	PY02673	Rab GTPase activator and protein kinase%2C putative	389	425	354	24	70	23	498	560	496	1099	39	663.25	17.0064
PBANKA_0621600.1	yes	PY02675	conserved Plasmodium protein%2C unknown function	791	1261	1490	50	126	84	625	668	602	1253	86.6667	787	9.08077	721	1.06	194
PBANKA_0621700.1	yes	PY01610	type 2A phosphatase-associated protein 42%2C putative	10	7	3	38	55	44	347	208	240	561	45.6667	339	7.42336
PBANKA_0621800.1	yes	PY01611	3-demethylubiquinone-9 3-methyltransferase%2C putative	7	24	8	32	28	25	235	71	128	242	28.3333	169	5.96471
PBANKA_0621900.1	yes	PY01612	mitochondrial import inner membrane translocase subunit TIM14%2C putative	815	1254	1421	156	111	92	745	447	387	881	119.667	615	5.13928	1148	0.21	721
PBANKA_0622000.1	yes	PY01614	conserved Plasmodium protein%2C unknown function	27	141	49	1	0	0	63	62	69	233	0.333333	106.75	320.25
PBANKA_0622100.1	yes	PY01615	protein kinase%2C putative	655	1238	598	78	251	139	1954	1896	1468	3590	156	2227	14.2756
PBANKA_0622200.1	yes	PY03343	conserved Plasmodium protein%2C unknown function	92	200	122	72	291	195	2566	2910	2684	5578	186	3434.5	18.4651
PBANKA_0622300.1	yes	PY07654	kelch domain-containing protein%2C putative	1273	2445	1880	105	103	77	1289	912	957	1870	95	1257	13.2316
PBANKA_0622400.1	yes	PY00879	kinesin-19%2C putative	670	1004	1249	25	43	31	450	332	455	1090	33	581.75	17.6288	294	-1.06	1166
PBANKA_0622500.1	yes	PY00878	exonuclease I%2C putative	1944	2558	3076	24	60	35	865	762	847	1572	39.6667	1011.5	25.5
PBANKA_0622600.1	yes	PY03674	conserved Plasmodium protein%2C unknown function	1217	1371	1627	50	143	62	918	665	569	1618	85	942.5	11.0882	554	1.6	39
PBANKA_0622700.1	yes	PY03676	mago nashi protein homologue%2C putative	58	234	112	120	109	102	1312	838	819	1714	110.333	1170.75	10.611	594	0.02	824
PBANKA_0622800.1	yes	PY03677	conserved Plasmodium protein%2C unknown function	5391	9328	7678	210	302	210	1386	1460	1236	4184	240.667	2066.5	8.58657	775	1.02	227
PBANKA_0622900.1	yes	PY06668	conserved Plasmodium protein%2C unknown function	6	7	0	0	0	0	10	5	9	23	0	11.75	#DIV/0!		0.12
PBANKA_0623000.1	yes	PY06562	Plasmodium exported protein%2C unknown function	1109	5839	631	545	562	520	1309	875	711	1419	542.333	1078.5	1.98863	1387	-1	1144
PBANKA_0623100.1	yes	PY06203	tryptophan-rich protein	158	200	227	56	109	69	935	1157	1736	3213	78	1760.25	22.5673	205	-2.73	1386
PBANKA_0623150.1			conserved rodent malaria protein%2C unknown function	0	3	0	7	6	4	92	55	50	85	5.66667	70.5	12.4412
PBANKA_0623200.1	yes	PY01459	lysophospholipase%2C putative	3	7	4	32	32	26	265	167	359	230	30	255.25	8.50833
PBANKA_0623300.1			tryptophan-rich protein	1	14	1	168	187	130	1008	458	542	942	161.667	737.5	4.56186
PBANKA_0623400.1	yes	PY03285	fam-a protein	0	4	0	1	2	1	136	86	145	108	1.33333	118.75	89.0625	52	-1.05	1163
PBANKA_0623450.1			fam-a protein%2C pseudogene	17	99	40	0	0	0	96	50	129	403	0	169.5	#DIV/0!
PBANKA_0623500.1	yes	PY04740	fam-a protein	1	0	0	11	33	13	278	158	214	266	19	229	12.0526
PBANKA_0623651.1			PIR protein%2C pseudogene	0	0	0	0	0	0	0	0	0	0	0	0	#DIV/0!
PBANKA_0623700.1			PIR protein	0	0	0	0	0	0	0	0	0	0	0	0	#DIV/0!
PBANKA_0623751.1			fam-a protein%2C pseudogene	0	0	0	0	0	0	0	0	0	0	0	0	#DIV/0!
PBANKA_0700011.1	yes	PY02450	PIR protein%2C pseudogene	0	0	0	0	0	0	0	0	0	0	0	0	#DIV/0!
PBANKA_0700021.1	yes	PY02450	PIR protein%2C pseudogene	0	0	0	0	0	0	0	0	0	0	0	0	#DIV/0!
PBANKA_0700041.1	yes	PY02450	PIR protein	0	0	0	0	0	0	0	0	0	0	0	0	#DIV/0!
PBANKA_0700600.1	yes	PY07492	Plasmodium exported protein%2C unknown function	0	0	0	6	11	3	58	25	68	39	6.66667	47.5	7.125
PBANKA_0700700.1	yes	PY06010	Plasmodium exported protein%2C unknown function	1	2	1	29	38	32	298	180	332	528	33	334.5	10.1364
PBANKA_0700800.1	yes	PY04648	Plasmodium exported protein (PHIST)%2C unknown function	0	0	0	6	1	3	298	116	184	403	3.33333	250.25	75.075
PBANKA_0700900.1	yes	PY04647	reticulocyte binding protein%2C putative	1	0	0	3	0	0	97	35	164	107	1	100.75	100.75
PBANKA_0701000.1	yes	PY04984	sporozoite and liver stage tryptophan-rich protein%2C pseudogene	0	0	0	6	1	4	192	72	180	94	3.66667	134.5	36.6818
PBANKA_0701100.1	yes	PY04983	conserved Plasmodium protein%2C unknown function	3	0	0	11	6	4	450	268	648	175	7	385.25	55.0357	78	-1.07	1169
PBANKA_0701200.1	yes	PY06423	conserved Plasmodium protein%2C unknown function	166	439	122	0	2	0	44	133	248	399	0.666667	206	309	13	-1.28	1240
PBANKA_0701300.1	yes	PY06580	prolyl 4-hydroxylase subunit alpha%2C putative	96	145	66	4	4	5	240	161	215	344	4.33333	240	55.3846
PBANKA_0701400.1			U6 snRNA-associated Sm-like protein LSm8%2C putative	162	292	255	60	53	41	652	375	399	827	51.3333	563.25	10.9724
PBANKA_0701600.1	yes	PY07165	conserved protein%2C unknown function	79	118	187	71	102	80	1203	1012	1040	2383	84.3333	1409.5	16.7134	315	0.84	315
PBANKA_0701700.1	yes	PY06243	conserved Plasmodium protein%2C unknown function	888	1216	1009	64	138	74	1053	921	853	2056	92	1220.75	13.269	426	0.76	366
PBANKA_0701800.1			conserved Plasmodium protein%2C unknown function	545	1045	1091	73	63	46	1317	1032	1196	2726	60.6667	1567.75	25.842
PBANKA_0701900.1	yes	PY07130	GPI-anchored micronemal antigen%2C putative	75035	64813	115396	34	63	31	559	471	353	581	42.6667	491	11.5078
PBANKA_0702000.1	yes	PY07131	conserved Plasmodium protein%2C unknown function	657	1098	496	3	0	3	94	98	224	333	2	187.25	93.625
PBANKA_0702100.1	yes	PY07338	folate transporter 1%2C putative	675	655	607	5	5	4	123	65	70	106	4.66667	91	19.5
PBANKA_0702200.1	yes	PY07384	translation initiation factor eIF-2B subunit alpha%2C putative	26	42	5	34	29	38	367	153	188	306	33.6667	253.5	7.5297	892	0.41	615
PBANKA_0702300.1	yes	PY05780	mitochondrial inner membrane protein OXA1%2C putative	24	16	27	179	187	121	1165	693	570	1144	162.333	893	5.50103
PBANKA_0702400.1	yes	PY05779	conserved Plasmodium protein%2C unknown function	925	1768	1948	51	248	133	1986	2170	2458	7027	144	3410.25	23.6823
PBANKA_0702500.1	yes	PY05778	leucine--tRNA ligase%2C putative	1338	1229	1895	34	151	74	540	378	408	927	86.3333	563.25	6.52413
PBANKA_0702600.1	yes	PY01363	conserved Plasmodium protein%2C unknown function	613	678	378	26	31	16	171	102	91	235	24.3333	149.75	6.15411
PBANKA_0702700.1	yes	PY01364	rhomboid protease ROM3	158	193	337	56	53	21	2637	1999	2181	4582	43.3333	2849.75	65.7635	70	-1.18	1211
PBANKA_0702900.1	yes	PY00637	SET domain protein%2C putative	10	35	15	31	165	125	2846	3814	4138	16459	107	6814.25	63.6846
PBANKA_0703000.1			magnesium transporter%2C putative	4	2	0	0	2	1	35	42	52	136	1	66.25	66.25
PBANKA_0703100.1	yes	PY04437	conserved Plasmodium protein%2C unknown function	3	1	0	16	145	55	502	531	582	1777	72	848	11.7778
PBANKA_0703200.1	yes	PY04436	apicoplast ribosomal protein L21 precursor%2C putative	32	70	48	135	149	111	2799	2141	1964	3564	131.667	2617	19.8759	256	0.78	355
PBANKA_0703300.1	yes	PY06194	conserved Plasmodium protein%2C unknown function	173	295	172	22	27	15	462	443	523	834	21.3333	565.5	26.5078
PBANKA_0703400.1	yes	PY06193	conserved Plasmodium protein%2C unknown function	544	986	848	115	172	107	978	812	762	2045	131.333	1149.25	8.75063
PBANKA_0703500.1	yes	PY06192	conserved Plasmodium protein%2C unknown function	16	42	24	4	3	1	37	43	56	108	2.66667	61	22.875
PBANKA_0703600.1	yes	PY06191	translation initiation factor IF-2%2C putative	154	184	57	47	169	54	695	615	733	1658	90	925.25	10.2806
PBANKA_0703700.1	yes	PY03587	ATP-dependent RNA helicase DBP10%2C putative	365	742	459	45	372	220	820	1220	1247	4017	212.333	1826	8.59969	773	1.78	22
PBANKA_0703800.1	yes	PY03586	conserved Plasmodium protein%2C unknown function	122	251	101	9	31	16	252	278	296	1127	18.6667	488.25	26.1562
PBANKA_0704000.1	yes	PY00517	SNARE protein%2C putative	16	72	20	35	74	47	407	184	157	484	52	308	5.92308
PBANKA_0704100.1	yes	PY00518	ubiquitin conjugation factor E4 B%2C putative	7	4	5	146	300	151	2591	2525	2562	4751	199	3107.25	15.6143
PBANKA_0704200.1	yes	PY05574	dehydrodolichyl diphosphate synthetase%2C putative	0	5	12	24	29	13	1234	1009	1086	1960	22	1322.25	60.1023
PBANKA_0704300.1	yes	PY05573	SPRY domain%2C putative	8	33	0	95	107	73	1683	1272	1316	2996	91.6667	1816.75	19.8191
PBANKA_0704400.1	yes	PY05572	alpha/beta hydrolase%2C putative	43	85	24	33	42	20	789	597	675	1124	31.6667	796.25	25.1447
PBANKA_0704500.1	yes	PY00959	E3 ubiquitin-protein ligase%2C putative	1321	3512	1856	211	808	733	3921	4023	3186	12701	584	5957.75	10.2016	633	0.86	306
PBANKA_0704600.1	yes	PY01031	conserved Plasmodium protein%2C unknown function	181	198	122	40	87	57	526	369	468	1053	61.3333	604	9.84783
PBANKA_0704700.1	yes	PY01032	conserved Plasmodium protein%2C unknown function	0	0	9	1	2	1	54	41	75	59	1.33333	57.25	42.9375
PBANKA_0704800.1	yes	PY01888	conserved Plasmodium protein%2C unknown function	2	5	1	1	2	1	6	13	11	25	1.33333	13.75	10.3125	619	-1.11	1184
PBANKA_0704900.1	yes	PY01887	conserved Plasmodium protein%2C unknown function	36	45	24	2	0	1	49	23	27	72	1	42.75	42.75
PBANKA_0705000.1			cytochrome c oxidase assembly protein%2C putative	57	74	34	18	24	27	199	155	148	291	23	198.25	8.61957
PBANKA_0705100.1	yes	PY01886	protein KRI1%2C putative	336	402	562	71	167	108	751	622	634	1845	115.333	963	8.34971
PBANKA_0705200.1			conserved Apicomplexan protein%2C unknown function	46	143	110	175	173	139	1657	1183	1078	2934	162.333	1713	10.5524
PBANKA_0705300.1			SAYSvFN domain-containing protein%2C putative	38	86	18	35	28	23	356	321	260	666	28.6667	400.75	13.9797
PBANKA_0705400.1	yes	PY05664	translation initiation factor IF-3%2C putative	7	2	0	14	30	10	374	193	199	649	18	353.75	19.6528	260	0.46	587
PBANKA_0705500.1	yes	PY05663	ankyrin-repeat protein%2C putative	13	93	1	4	2	0	98	132	133	392	2	188.75	94.375
PBANKA_0705600.1	yes	PY05661	conserved Plasmodium protein%2C unknown function	262	914	417	36	133	110	895	1520	1460	4779	93	2163.5	23.2634
PBANKA_0705700.1	yes	PY03121	conserved Plasmodium protein%2C unknown function	211	392	122	134	197	97	941	832	710	1385	142.667	967	6.77804	971	1.17	136
PBANKA_0705800.1	yes	PY03123	conserved Plasmodium protein%2C unknown function	439	1480	573	163	269	157	2107	2199	2119	6634	196.333	3264.75	16.6286
PBANKA_0705900.1			lipase maturation factor%2C putative	2679	3245	4018	87	97	76	2512	2026	2398	4057	86.6667	2748.25	31.7106
PBANKA_0706000.1	yes	PY03124	Fe-S cluster assembly protein DRE2%2C putative	693	1576	1301	123	119	76	799	591	419	1267	106	769	7.25472
PBANKA_0706100.1	yes	PY03125	conserved Plasmodium protein%2C unknown function	12	7	1	99	108	54	497	302	292	566	87	414.25	4.76149
PBANKA_0706200.1	yes	PY03127	nucleoside transporter 2%2C putative	1	0	11	144	199	145	1193	736	692	848	162.667	867.25	5.33145
PBANKA_0706300.1	yes	PY02080	GTP-binding protein%2C putative	71	136	70	74	104	69	562	476	501	1389	82.3333	732	8.89069
PBANKA_0706400.1	yes	PY02081	conserved Plasmodium protein%2C unknown function	44	79	40	100	138	77	1415	1169	1148	2220	105	1488	14.1714
PBANKA_0706500.1	yes	PY02082	exonuclease%2C putative	0	10	0	21	40	22	157	91	80	198	27.6667	131.5	4.75301
PBANKA_0706600.1	yes	PY02083	conserved Plasmodium protein%2C unknown function	14	99	3	9	18	12	265	243	304	894	13	426.5	32.8077
PBANKA_0706800.1	yes	PY04500	DnaJ protein%2C putative	39	94	22	112	162	71	1394	909	887	1338	115	1132	9.84348	663	0.76	367
PBANKA_0706900.1			mitochondrial import receptor subunit TOM7%2C putative	6	19	22	120	111	108	729	424	394	828	113	593.75	5.25442
PBANKA_0707000.1	yes	PY04501	lipoate-protein ligase B	1	1	1	46	48	28	878	635	669	1014	40.6667	799	19.6475
PBANKA_0707100.1	yes	PY04502	inner membrane complex protein 1i	3	3	5	0	2	1	30	25	17	50	1	30.5	30.5	148	-1.4	1276
PBANKA_0707200.1	yes	PY02678	alpha/beta hydrolase%2C putative	51	142	61	12	18	15	102	97	90	190	15	119.75	7.98333
PBANKA_0707300.1	yes	PY02679	histone acetyltransferase GCN5%2C putative	697	1250	861	154	602	334	3865	5049	4557	12606	363.333	6519.25	17.9429	287	0.22	717
PBANKA_0707500.1	yes	PY02682	RWD domain-containing protein%2C putative	1	16	2	228	233	176	1198	634	603	1574	212.333	1002.25	4.72017
PBANKA_0707600.1	yes	PY02683	serine/threonine protein kinase VPS15%2C putative	8	5	0	37	65	41	796	752	677	1801	47.6667	1006.5	21.1154
PBANKA_0707700.1	yes	PY02500	conserved Plasmodium protein%2C unknown function	31	52	28	21	19	18	593	297	391	760	19.3333	510.25	26.3922	168	-1.21	1222
PBANKA_0707800.1	yes	PY02499	conserved Plasmodium protein%2C unknown function	49	106	73	140	149	95	981	629	646	1172	128	857	6.69531	983	0.97	251
PBANKA_0707900.1	yes	PY02498	thrombospondin-related protein 1	3	9	1	4	0	0	109	94	112	164	1.33333	119.75	89.8125
PBANKA_0708100.1			dynein light chain 1	46	45	78	14	35	34	182	180	155	312	27.6667	207.25	7.49096
PBANKA_0708200.1	yes	PY07232	conserved Plasmodium protein%2C unknown function	11	14	45	55	36	29	240	182	177	330	40	232.25	5.80625
PBANKA_0708400.1	yes	PY07229	small nuclear ribonucleoprotein G%2C putative	5	0	1	158	102	55	1092	638	794	1036	105	890	8.47619	782	0.78	356
PBANKA_0708500.1	yes	PY04241	phosphorylated CTD interacting factor 1 WW domain-containing protein%2C putative	72	43	62	22	64	33	223	214	159	399	39.6667	248.75	6.27101
PBANKA_0708600.1	yes	PY04242	quinone oxidoreductase%2C putative	2	3	6	62	55	34	551	291	276	540	50.3333	414.5	8.2351	814	0.02	825
PBANKA_0708700.1	yes	PY04243	mediator of RNA polymerase II transcription subunit 7%2C putative	0	2	0	39	37	17	355	194	209	439	31	299.25	9.65323
PBANKA_0708800.1	yes	PY04244	mitochondrial ribosomal protein L4 precursor%2C putative	7	32	13	201	189	119	2150	1824	1584	3856	169.667	2353.5	13.8713
PBANKA_0708900.1	yes	PY04245	conserved Plasmodium protein%2C unknown function	1	0	0	74	52	47	610	400	423	839	57.6667	568	9.84971	662	-0.06	865
PBANKA_0709000.1	yes	PY04246	protein transport protein SEC61 subunit beta%2C putative	6	10	27	182	134	133	1068	819	746	2204	149.667	1209.25	8.07962	834	-0.4	1009
PBANKA_0709200.1	yes	PY04248	polyribonucleotide 5'-hydroxyl-kinase Clp1%2C putative	21	21	42	82	123	58	1660	1050	1007	2309	87.6667	1506.5	17.1844
PBANKA_0709300.1			ribosomal RNA small subunit methyltransferase NEP1%2C putative	4	8	13	64	91	40	361	181	165	382	65	272.25	4.18846
PBANKA_0709400.1			conserved Plasmodium protein%2C unknown function	82	71	115	228	179	149	1363	899	911	1671	185.333	1211	6.53417
PBANKA_0709500.1	yes	PY03685	ATP-dependent RNA helicase DHX36%2C putative	233	526	266	313	439	273	2607	2044	1851	3701	341.667	2550.75	7.46561
PBANKA_0709600.1	yes	PY03687	conserved Plasmodium protein%2C unknown function	222	493	299	102	110	60	631	492	488	1855	90.6667	866.5	9.55699
PBANKA_0709700.1	yes	PY05890	protein kinase 1	1251	1217	1550	43	101	57	1109	988	1001	1851	67	1237.25	18.4664
PBANKA_0709800.1	yes	PY07455	conserved Plasmodium protein%2C unknown function	263	390	241	524	660	426	3106	2253	1950	3454	536.667	2690.75	5.01382	1163	1.02	228
PBANKA_0709900.1	yes	PY03028	conserved Plasmodium protein%2C unknown function	66	53	104	12	31	32	178	244	316	677	25	353.75	14.15
PBANKA_0710000.1	yes	PY02422	conserved Plasmodium protein%2C unknown function	54	39	99	38	45	31	364	315	309	572	38	390	10.2632
PBANKA_0710100.1	yes	PY02421	2-oxoglutarate dehydrogenase E1 component%2C putative	421	645	622	736	670	536	6243	6233	4666	11120	647.333	7065.5	10.9148				0	2
PBANKA_0710200.1	yes	PY02420	conserved Plasmodium protein%2C unknown function	82	81	158	31	28	30	479	467	408	1249	29.6667	650.75	21.9354
PBANKA_0710300.1	yes	PY02418	protein transport protein YIF1%2C putative	4859	4548	6889	90	126	81	947	716	507	978	99	787	7.94949
PBANKA_0710400.1	yes	PY04125	conserved Plasmodium protein%2C unknown function	25	32	50	66	72	55	931	529	704	1353	64.3333	879.25	13.6671	414	0.53	530
PBANKA_0710500.1	yes	PY06142	conserved Plasmodium protein%2C unknown function	641	419	277	54	81	28	401	413	430	680	54.3333	481	8.85276
PBANKA_0710600.1	yes	PY03489	phosphatidylglycerophosphate synthase%2C putative	2	10	22	91	124	64	658	391	355	704	93	527	5.66667
PBANKA_0710700.1	yes	PY03490	conserved Plasmodium protein%2C unknown function	61	85	81	55	74	60	467	403	313	691	63	468.5	7.43651
PBANKA_0710800.1	yes	PY01180	Snf2-related CBP activator%2C putative	71	129	90	151	406	241	3899	4111	4295	10186	266	5622.75	21.1382
PBANKA_0711000.1	yes	PY03072	conserved Plasmodium protein%2C unknown function	51	204	25	8	16	13	303	297	301	588	12.3333	372.25	30.1824
PBANKA_0711100.1	yes	PY03073	conserved Plasmodium protein%2C unknown function	3	13	0	42	58	24	852	598	664	1034	41.3333	787	19.0403
PBANKA_0711200.1	yes	PY03074	conserved Plasmodium protein%2C unknown function	2869	2787	4429	37	164	126	752	1424	1429	4761	109	2091.5	19.1881
PBANKA_0711300.1	yes	PY03075	conserved protein%2C unknown function	9	46	14	46	62	35	668	470	409	1017	47.6667	641	13.4476	420	1.12	159
PBANKA_0711400.1	yes	PY03076	perforin-like protein 4	4	28	11	3	4	0	71	52	60	146	2.33333	82.25	35.25
PBANKA_0711500.1	yes	PY03077	conserved Plasmodium protein%2C unknown function	5	10	0	18	33	12	217	149	117	289	21	193	9.19048
PBANKA_0711600.1	yes	PY03943	perforin-like protein 5	81	154	100	16	13	3	160	153	187	342	10.6667	210.5	19.7344
PBANKA_0711700.1			BRIX domain%2C putative	128	272	64	48	87	80	359	230	165	513	71.6667	316.75	4.41977
PBANKA_0711800.1	yes	PY06156	conserved Plasmodium protein%2C unknown function	3095	4850	5558	67	425	286	2857	4335	4907	14703	259.333	6700.5	25.8374
PBANKA_0712000.1	yes	PY03839	U3 small nucleolar ribonucleoprotein protein IMP4%2C putative	1394	491	2163	226	254	196	1496	1080	987	1566	225.333	1282.25	5.69046				1	0
PBANKA_0712100.1	yes	PY03840	DNA helicase%2C putative	830	1709	879	52	168	123	1792	1594	1735	6003	114.333	2781	24.3236	186	0.07	795
PBANKA_0712300.1	yes	PY00088	zinc finger protein%2C putative	1760	1772	3074	284	314	213	2072	1535	1440	1955	270.333	1750.5	6.47534
PBANKA_0712400.1	yes	PY05993	rRNA-processing protein FCF1%2C putative	892	1360	1279	119	115	87	561	269	260	710	107	450	4.20561
PBANKA_0712500.1	yes	PY05992	dynactin subunit 6%2C putative	1	0	43	0	4	0	25	18	29	65	1.33333	34.25	25.6875
PBANKA_0712700.1	yes	PY03958	zinc finger protein%2C putative	2575	3116	2903	24	15	23	602	509	385	830	20.6667	581.5	28.1371
PBANKA_0712800.1	yes	PY03957	conserved protein%2C unknown function	4	18	14	73	145	110	419	447	397	1398	109.333	665.25	6.0846	1049	-1.38	1271
PBANKA_0713000.1	yes	PY07076	conserved Plasmodium protein%2C unknown function	322	682	701	112	83	59	852	566	546	1287	84.6667	812.75	9.59941	682	0.4	623
PBANKA_0713100.1	yes	PY02282	rhoptry neck protein 5%2C putative	190	537	335	48	46	21	1734	1639	1601	3441	38.3333	2103.75	54.8804
PBANKA_0713200.1	yes	PY05167	conserved Plasmodium protein%2C unknown function	3288	5286	6070	15	27	23	345	366	322	1055	21.6667	522	24.0923	190	-1.07	1170
PBANKA_0713300.1	yes	PY05168	protein kinase c inhibitor-like protein%2C putative	21	16	25	468	398	322	3578	2508	2512	3875	396	3118.25	7.87437	855	-0.01	841
PBANKA_0713400.1	yes	PY07469	phosphatase%2C putative	0	5	1	14	49	23	341	190	169	428	28.6667	282	9.83721
PBANKA_0713500.1	yes	PY05735	conserved Plasmodium protein%2C unknown function	32	33	41	52	151	105	1013	852	866	1280	102.667	1002.75	9.76705
PBANKA_0713600.1	yes	PY04364	conserved Plasmodium protein%2C unknown function	481	573	292	26	26	25	104	142	85	219	25.6667	137.5	5.35714
PBANKA_0713700.1	yes	PY04363	tRNA modification GTPase%2C putative	15	65	0	67	185	73	499	386	323	716	108.333	481	4.44
PBANKA_0713800.1			NEDD8-activating enzyme E1 catalytic subunit%2C putative	0	2	0	20	17	8	174	160	148	278	15	190	12.6667
PBANKA_0713900.1	yes	PY05592	adenylate kinase 2%2C putative	1	0	0	9	19	12	619	463	440	816	13.3333	584.5	43.8375
PBANKA_0714000.1	yes	PY05593	meiotic recombination protein DMC1	15	35	23	24	26	15	361	267	291	623	21.6667	385.5	17.7923	291	-1.63	1310
PBANKA_0714100.1			trafficking protein particle complex subunit 2-like protein%2C putative	0	16	2	26	40	29	314	202	170	376	31.6667	265.5	8.38421
PBANKA_0714300.1	yes	PY00566	small heat shock protein HSP20	3675	4651	7278	12	20	10	215	198	182	420	14	253.75	18.125	282	-1.36	1265
PBANKA_0714400.1	yes	PY00567	EF-hand calcium-binding domain-containing protein%2C putative	3568	5893	5889	303	324	239	1928	1301	901	2812	288.667	1735.5	6.01212	1063	0.68	433
PBANKA_0714500.1	yes	PY00568	conserved Plasmodium protein%2C unknown function	908	1512	934	6	4	3	117	116	132	426	4.33333	197.75	45.6346
PBANKA_0714600.1	yes	PY00570	vacuolar protein sorting-associated protein 2%2C putative	96	97	117	63	57	38	561	466	443	998	52.6667	617	11.7152	515	-0.4	1010
PBANKA_0714700.1	yes	PY00571	phosphopantothenoylcysteine decarboxylase%2C putative	4	5	0	14	30	27	600	424	457	822	23.6667	575.75	24.3275
PBANKA_0714800.1	yes	PY00572	ribosome assembly protein RRB1%2C putative	12	97	24	324	402	303	1259	946	719	1659	343	1145.75	3.34038	1295	-1	1145
PBANKA_0714900.1	yes	PY00573	dihydrolipoyl dehydrogenase%2C apicoplast%2C putative	3	1	5	86	89	49	1337	1159	1054	1735	74.6667	1321.25	17.6953	292	1.55	45
PBANKA_0715000.1	yes	PY00538	vacuolar protein sorting-associated protein 9%2C putative	775	778	758	133	286	155	1577	1659	1477	4049	191.333	2190.5	11.4486
PBANKA_0715100.1	yes	PY00539	ubiquitin%2C putative	1	2	0	20	47	23	138	52	53	97	30	85	2.83333
PBANKA_0715300.1	yes	PY00541	conserved Plasmodium protein%2C unknown function	6	6	1	28	34	43	1371	950	1205	2024	35	1387.5	39.6429
PBANKA_0715400.1	yes	PY00542	conserved Apicomplexan protein%2C unknown function	190	242	227	209	243	194	1645	1079	1024	2024	215.333	1443	6.70124
PBANKA_0715500.1	yes	PY00543	phosphoglucomutase-2	8	22	4	198	197	133	2411	1724	1667	3354	176	2289	13.0057	441	-0.36	996
PBANKA_0715700.1			lysine decarboxylase-like protein%2C putative	72	346	135	133	144	96	980	512	497	798	124.333	696.75	5.60389
PBANKA_0715800.1	yes	PY00545	50S ribosomal protein L10%2C putative	237	808	173	77	134	85	935	574	680	1146	98.6667	833.75	8.45017	786	0.5	553
PBANKA_0715900.1	yes	PY00546	ubiquitin carboxyl-terminal hydrolase 13%2C putative	3	23	2	99	201	133	1368	1136	1236	2897	144.333	1659.25	11.496
PBANKA_0716100.1	yes	PY00550	conserved Plasmodium protein%2C unknown function	15	56	12	47	77	39	344	198	168	322	54.3333	258	4.74847
PBANKA_0716200.1			calmodulin-like protein%2C putative	13	11	19	10	9	2	509	341	427	900	7	544.25	77.75
PBANKA_0716300.1			Rab5-interacting protein%2C putative	434	600	549	59	52	32	397	244	222	625	47.6667	372	7.8042
PBANKA_0716400.1	yes	PY02205	conserved Plasmodium protein%2C unknown function	8567	11882	13666	10	15	11	163	171	135	304	12	193.25	16.1042
PBANKA_0716500.1	yes	PY02204	RNA-binding protein%2C putative	15	15	25	45	34	37	654	438	444	880	38.6667	604	15.6207
PBANKA_0716600.1	yes	PY02203	acylated pleckstrin-homology domain-containing protein%2C putative	2066	2642	4507	69	100	60	944	591	583	1107	76.3333	806.25	10.5622
PBANKA_0716700.1	yes	PY02202	GTP-binding protein%2C putative	2623	3516	2688	216	278	183	1066	994	925	1855	225.667	1210	5.36189
PBANKA_0716800.1	yes	PY02201	conserved Plasmodium protein%2C unknown function	19	22	29	0	0	0	0	1	1	5	0	1.75	#DIV/0!
PBANKA_0716900.1	yes	PY02199	armadillo-domain containing rhoptry protein%2C putative	1336	1156	2948	20	20	15	416	288	346	700	18.3333	437.5	23.8636
PBANKA_0717000.1	yes	PY02198	ATPase%2C putative	13	58	23	276	329	263	1631	1108	1057	1743	289.333	1384.75	4.786	1193	1.07	187	1	0
PBANKA_0717100.1	yes	PY02197	conserved protein%2C unknown function	19	14	14	13	10	6	43	32	34	116	9.66667	56.25	5.81897
PBANKA_0717200.1	yes	PY02196	conserved Plasmodium protein%2C unknown function	30	39	11	18	63	22	655	672	876	2336	34.3333	1134.75	33.051
PBANKA_0717300.1	yes	PY04026	cdc2-related protein kinase 3	339	685	308	61	320	223	1676	2279	2185	8547	201.333	3671.75	18.2372
PBANKA_0717400.1	yes	PY04027	coatomer subunit zeta%2C putative	122	121	17	43	75	21	316	236	247	319	46.3333	279.5	6.03237				1	2
PBANKA_0717500.1	yes	PY02814	nuclear cap-binding protein subunit 2%2C putative	45	48	31	164	154	128	621	463	418	999	148.667	625.25	4.20572	1242	0.31	663
PBANKA_0717600.1	yes	PY02813	GTP:AMP phosphotransferase%2C putative	13	20	39	56	56	46	246	202	134	480	52.6667	265.5	5.04114
PBANKA_0717700.1	yes	PY02812	conserved Plasmodium protein%2C unknown function	29	72	32	126	127	77	1156	778	597	1660	110	1047.75	9.525
PBANKA_0717900.1	yes	PY03508	RNA-binding protein%2C putative	1127	1849	2120	230	235	175	1600	1698	1311	2949	213.333	1889.5	8.85703
PBANKA_0718000.1	yes	PY02859	conserved Plasmodium protein%2C unknown function	4	7	0	18	32	13	230	203	150	482	21	266.25	12.6786
PBANKA_0718100.1	yes	PY02858	glutamyl-tRNA(Gln) amidotransferase subunit A	6	34	0	64	102	65	632	361	393	944	77	582.5	7.56494	890	0.32	656
PBANKA_0718200.1			conserved protein%2C unknown function	4	19	7	19	32	15	242	175	240	646	22	325.75	14.8068
PBANKA_0718300.1	yes	PY02857	DNA helicase MCM9%2C putative	102	331	54	102	113	105	1247	1422	1259	3500	106.667	1857	17.4094
PBANKA_0718400.1	yes	PY02860	histone acetyltransferase%2C putative	150	726	155	159	387	200	2961	3122	2804	10287	248.667	4793.5	19.2768
PBANKA_0718500.1	yes	PY02861	repressor of RNA polymerase III transcription MAF1%2C putative	1	2	0	7	11	6	301	198	231	275	8	251.25	31.4062	144	1.32	93
PBANKA_0718600.1	yes	PY02863	prohibitin-like protein%2C putative	4	8	3	22	50	27	145	95	92	121	33	113.25	3.43182
PBANKA_0718700.1	yes	PY02864	CDGSH iron-sulfur domain-containing protein%2C putative	30	70	49	77	65	46	734	564	547	817	62.6667	665.5	10.6197	592	1.64	37
PBANKA_0718900.1	yes	PY04368	conserved Plasmodium protein%2C unknown function	280	526	343	59	173	72	729	540	546	1294	101.333	777.25	7.67023
PBANKA_0719100.1			conserved Plasmodium protein%2C unknown function	8	7	0	8	2	3	59	38	32	89	4.33333	54.5	12.5769
PBANKA_0719200.1	yes	PY04369	mRNA-binding protein PUF2	29943	42379	54717	27	26	22	155	258	280	607	25	325	13
PBANKA_0719400.1	yes	PY04371	LETM1-like protein%2C putative	739	1092	936	89	135	88	909	828	670	1424	104	957.75	9.20913
PBANKA_0719500.1	yes	PY04535	conserved Plasmodium protein%2C unknown function	1192	1447	1436	36	132	89	846	978	789	4228	85.6667	1710.25	19.964
PBANKA_0719600.1	yes	PY04533	memo-like protein	123	209	219	136	174	134	1373	1138	922	1627	148	1265	8.5473				1	0
PBANKA_0719700.1	yes	PY04532	conserved Plasmodium protein%2C unknown function	38	266	60	12	3	4	37	32	17	128	6.33333	53.5	8.44737
PBANKA_0719800.1	yes	PY03318	conserved Plasmodium protein%2C unknown function	232	336	166	11	0	0	62	40	48	61	3.66667	52.75	14.3864
PBANKA_0719900.1	yes	PY03317	cdc2-related protein kinase 1	92	311	77	47	55	36	467	241	371	730	46	452.25	9.83152
PBANKA_0720000.1	yes	PY03185	conserved Plasmodium protein%2C unknown function	3	7	7	14	10	6	99	111	147	303	10	165	16.5
PBANKA_0720100.1	yes	PY03307	conserved Plasmodium protein%2C unknown function	1	4	0	0	0	0	12	16	20	34	0	20.5	#DIV/0!
PBANKA_0720200.1	yes	PY03308	conserved Plasmodium protein%2C unknown function	456	549	414	99	176	106	759	698	725	1173	127	838.75	6.60433
PBANKA_0720400.1	yes	PY03268	conserved Plasmodium protein%2C unknown function	14208	19880	26541	346	674	496	9032	13036	11847	18327	505.333	13060.5	25.8453
PBANKA_0720500.1	yes	PY07423	conserved Plasmodium protein%2C unknown function	61	66	60	70	51	39	2198	2110	1776	3425	53.3333	2377.25	44.5734
PBANKA_0720700.1	yes	PY06816	regulator of chromosome condensation%2C putative	1072	671	1167	1	5	1	311	368	353	1197	2.33333	557.25	238.821
PBANKA_0720800.1	yes	PY05599	RNA-binding protein NOB1%2C putative	7929	3997	8132	110	161	115	905	495	435	1125	128.667	740	5.7513
PBANKA_0720900.1	yes	PY05600	MOLO1 domain-containing protein%2C putative	1139	1301	1505	17	24	9	330	393	374	986	16.6667	520.75	31.245
PBANKA_0721000.1	yes	PY05601	conserved Plasmodium protein%2C unknown function	6042	7777	7272	32	20	7	179	233	153	300	19.6667	216.25	10.9958
PBANKA_0721100.1			conserved Plasmodium protein%2C unknown function	28	26	24	12	19	10	156	123	117	244	13.6667	160	11.7073
PBANKA_0721200.1	yes	PY05479	conserved Plasmodium protein%2C unknown function	27	41	24	23	28	12	122	63	53	117	21	88.75	4.22619
PBANKA_0721300.1	yes	PY07464	protein transport protein GOT1%2C putative	163	289	56	69	54	29	317	183	169	252	50.6667	230.25	4.54441	1214	0.7	419
PBANKA_0721400.1			conserved Plasmodium protein%2C unknown function	77	173	48	37	37	27	606	345	490	778	33.6667	554.75	16.4777
PBANKA_0721500.1	yes	PY06859	conserved Plasmodium protein%2C unknown function	266	317	153	57	140	78	947	740	677	1876	91.6667	1060	11.5636
PBANKA_0721600.1	yes	PY05934	conserved Plasmodium protein%2C unknown function	39	77	20	28	33	19	480	287	342	434	26.6667	385.75	14.4656
PBANKA_0721800.1			apical merozoite protein%2C putative	17	9	2	4	13	4	52	26	21	71	7	42.5	6.07143
PBANKA_0721900.1			60S ribosomal protein L7ae/L30e%2C putative	121	179	167	109	134	86	676	566	530	986	109.667	689.5	6.28723
PBANKA_0722000.1	yes	PY06820	phosphatidylinositol 4-kinase%2C putative	1574	1797	1709	23	100	72	655	775	842	2772	65	1261	19.4
PBANKA_0722100.1			PIR protein%2C pseudogene	2	0	0	0	0	0	0	0	0	0	0	0	#DIV/0!
PBANKA_0722200.1			PIR protein%2C pseudogene	0	0	0	0	0	0	0	0	0	0	0	0	#DIV/0!
PBANKA_0722921.1			PIR protein	0	0	0	1	3	0	182	79	157	133	1.33333	137.75	103.312
PBANKA_0800041.1			fam-a protein%2C pseudogene	0	1	0	0	0	0	4	9	8	94	0	28.75	#DIV/0!
PBANKA_0800200.1			fam-a protein%2C pseudogene	0	0	0	0	0	0	10	10	20	15	0	13.75	#DIV/0!
PBANKA_0800300.1	yes	PY05496	conserved Plasmodium protein%2C unknown function	0	0	0	2	3	2	88	55	140	103	2.33333	96.5	41.3571	107	-1.96	1342
PBANKA_0800400.1	yes	PY05497	conserved Plasmodium protein%2C unknown function	5	15	6	171	116	92	833	483	643	780	126.333	684.75	5.42018	1125	-0.12	892
PBANKA_0800500.1	yes	PY00008	chitinase	0	8	6	0	5	1	47	36	72	248	2	100.75	50.375
PBANKA_0800600.1			centrin%2C putative	6	10	7	49	44	35	554	370	337	639	42.6667	475	11.1328
PBANKA_0800700.1	yes	PY02318	conserved Plasmodium protein%2C unknown function	6	43	1	14	72	40	697	584	641	1434	42	839	19.9762
PBANKA_0800800.1	yes	PY02319	conserved Plasmodium protein%2C unknown function	163	454	194	29	24	14	272	190	234	613	22.3333	327.25	14.653
PBANKA_0800900.1	yes	PY02320	conserved Plasmodium protein%2C unknown function	44	164	29	86	158	110	1801	1581	1496	3269	118	2036.75	17.2606
PBANKA_0801000.1	yes	PY02321	conserved Plasmodium protein%2C unknown function	219	447	338	27	33	18	308	219	234	433	26	298.5	11.4808
PBANKA_0801100.1			conserved Plasmodium protein%2C unknown function	5	0	2	65	83	51	453	324	296	459	66.3333	383	5.77387
PBANKA_0801200.1	yes	PY00683	erythrocyte membrane-associated antigen%2C putative	2908	5906	4474	541	1342	818	5660	5572	4456	8129	900.333	5954.25	6.61338
PBANKA_0801300.1			conserved Plasmodium protein%2C unknown function	33	120	70	20	15	15	1075	682	700	1737	16.6667	1048.5	62.91
PBANKA_0801400.1	yes	PY00681	conserved Plasmodium protein%2C unknown function	1	0	0	12	5	3	89	33	45	94	6.66667	65.25	9.7875	664	-1.32	1249
PBANKA_0801500.1	yes	PY00680	conserved Plasmodium protein%2C unknown function	4	12	0	0	0	0	129	112	297	621	0	289.75	#DIV/0!
PBANKA_0801600.1	yes	PY00678	conserved Plasmodium protein%2C unknown function	460	805	534	53	171	110	839	863	714	2359	111.333	1193.75	10.7223
PBANKA_0801700.1	yes	PY05498	conserved Plasmodium protein%2C unknown function	19	41	8	68	143	78	1100	961	858	1976	96.3333	1223.75	12.7033
PBANKA_0801800.1	yes	PY01949	conserved Plasmodium protein%2C unknown function	5	10	11	3	3	4	250	193	392	897	3.33333	433	129.9
PBANKA_0801900.1	yes	PY01948	methyltransferase%2C putative	134	346	223	107	191	121	1222	1303	1139	3087	139.667	1687.75	12.0841
PBANKA_0802000.1	yes	PY01947	conserved Plasmodium protein%2C unknown function	76	97	197	16	142	80	1202	2110	2598	8912	79.3333	3705.5	46.708
PBANKA_0802100.1	yes	PY01946	phosphoinositide-binding protein%2C putative	52	106	41	109	91	62	1370	900	968	1482	87.3333	1180	13.5115
PBANKA_0802200.1	yes	PY01945	serine/threonine protein kinase%2C putative	1	4	0	18	13	3	311	208	381	1292	11.3333	548	48.3529
PBANKA_0802300.1	yes	PY05241	E3 ubiquitin-protein ligase%2C putative	1710	3051	2224	77	719	522	5452	8306	7251	24558	439.333	11391.8	25.9296	170	0.82	331
PBANKA_0802400.1	yes	PY06023	phosphopantetheine adenylyltransferase%2C putative	89	73	52	28	56	29	293	170	174	492	37.6667	282.25	7.49336
PBANKA_0802500.1	yes	PY06024	conserved Plasmodium protein%2C unknown function	26	30	18	6	14	3	485	416	432	849	7.66667	545.5	71.1522
PBANKA_0802600.1	yes	PY04145	peptide chain release factor 2%2C putative	3	2	10	41	67	34	729	642	584	1289	47.3333	811	17.1338
PBANKA_0802700.1	yes	PY04146	mRNA cap guanine-N7 methyltransferase%2C putative	8	32	30	54	123	112	1131	1006	1087	2904	96.3333	1532	15.9031
PBANKA_0802800.1	yes	PY01051	conserved Plasmodium protein%2C unknown function	146	356	117	32	54	41	580	466	492	956	42.3333	623.5	14.7283
PBANKA_0802900.1			conserved Plasmodium protein%2C unknown function	602	797	697	72	99	62	273	171	128	487	77.6667	264.75	3.4088
PBANKA_0803000.1	yes	PY03235	origin recognition complex subunit 2%2C putative	139	428	197	71	66	54	898	902	1009	3314	63.6667	1530.75	24.0432
PBANKA_0803200.1	yes	PY03237	inositol-phosphate phosphatase%2C putative	4235	6674	5328	111	379	227	3106	3482	3079	7352	239	4254.75	17.8023
PBANKA_0803300.1	yes	PY02474	RNA helicase%2C putative	24	39	24	67	172	91	798	571	521	1697	110	896.75	8.15227
PBANKA_0803400.1			40S ribosomal protein S29%2C putative	3	19	1	954	672	538	2073	1315	1190	3392	721.333	1992.5	2.76225
PBANKA_0803500.1	yes	PY03813	ATP synthase subunit C%2C putative	5	19	9	528	533	436	4423	3623	3519	5512	499	4269.25	8.55561	777	0.56	513
PBANKA_0803700.1	yes	PY03815	conserved Plasmodium protein%2C unknown function	93	333	90	181	363	202	1777	1702	1285	3489	248.667	2063.25	8.29725	809	1.25	109
PBANKA_0803800.1			conserved Plasmodium protein%2C unknown function	3	15	0	43	43	39	345	212	252	708	41.6667	379.25	9.102
PBANKA_0803900.1	yes	PY02794	conserved Plasmodium protein%2C unknown function	1	1	11	13	12	11	61	57	49	171	12	84.5	7.04167
PBANKA_0804000.1	yes	PY02795	60S ribosomal protein L37%2C putative	65	194	141	1493	1235	1016	4170	2953	2557	6233	1248	3978.25	3.1877	1301	-0.89	1121
PBANKA_0804200.1	yes	PY01095	conserved Plasmodium protein%2C unknown function	4	5	0	63	91	55	282	210	218	488	69.6667	299.5	4.29904	1233	-1.17	1206
PBANKA_0804300.1	yes	PY01096	DNA mismatch repair protein MSH2	1	3	0	0	0	1	89	60	108	91	0.333333	87	261
PBANKA_0804400.1	yes	PY01098	conserved Plasmodium protein%2C unknown function	106	223	177	49	107	57	1449	1700	1515	3378	71	2010.5	28.3169
PBANKA_0804500.1	yes	PY00143	rhoptry-associated membrane antigen%2C putative	3	0	45	11	7	4	306	261	272	791	7.33333	407.5	55.5682
PBANKA_0804700.1	yes	PY00141	conserved Plasmodium protein%2C unknown function	8	27	4	55	138	87	1592	1179	1463	2241	93.3333	1618.75	17.3438
PBANKA_0804800.1	yes	PY00140	conserved Plasmodium protein%2C unknown function	271	730	435	74	103	53	782	552	425	1164	76.6667	730.75	9.53152	689	0.52	537
PBANKA_0804900.1	yes	PY00139	E3 ubiquitin-protein ligase%2C putative	25	96	46	205	345	189	1973	1812	1727	3894	246.333	2351.5	9.54601
PBANKA_0805000.1	yes	PY00138	RAP protein%2C putative	115	370	81	186	205	157	1705	1477	1229	3052	182.667	1865.75	10.214
PBANKA_0805100.1	yes	PY00137	ribosomal protein S8e%2C putative	765	1702	1353	426	461	362	2343	1654	1488	2739	416.333	2056	4.93835	1177	0.5	554
PBANKA_0805200.1	yes	PY00136	cytoskeleton associated protein%2C putative	860	834	1539	41	71	45	746	713	486	1701	52.3333	911.5	17.4172
PBANKA_0805300.1	yes	PY00135	conserved Plasmodium protein%2C unknown function	97	182	93	59	60	46	383	286	240	507	55	354	6.43636
PBANKA_0805400.1	yes	PY00134	DNA-directed RNA polymerases I%2C II%2C and III subunit RPABC5%2C putative	25	110	50	64	42	41	302	211	159	483	49	288.75	5.89286	1072	0.48	575
PBANKA_0805500.1	yes	PY00133	conserved Plasmodium protein%2C unknown function	12	38	3	141	164	105	1072	789	653	1947	136.667	1115.25	8.16037
PBANKA_0805600.1	yes	PY00132	EKC/KEOPS complex subunit BUD32%2C putative	18	42	33	160	184	124	1347	1094	1006	1746	156	1298.25	8.32212	806	0.27	683
PBANKA_0805700.1	yes	PY00130	heat shock protein 90%2C putative	4209	7899	6375	15649	21596	14406	53399	41994	40870	66779	17217	50760.5	2.94828
PBANKA_0805800.1	yes	PY00973	RNA-binding protein%2C putative	0	9	7	28	48	31	397	372	299	1000	35.6667	517	14.4953
PBANKA_0805900.1	yes	PY00972	kinesin-8%2C putative	14	112	12	117	250	172	4558	4795	5122	9999	179.667	6118.5	34.0547
PBANKA_0806000.1	yes	PY00971	ubiquitin-conjugating enzyme E2%2C putative	11	27	6	74	77	72	592	472	408	1126	74.3333	649.5	8.73767
PBANKA_0806100.1	yes	PY00970	endonuclease/exonuclease/phosphatase family protein%2C putative	185	466	137	228	266	176	2126	1810	1509	2979	223.333	2106	9.42985
PBANKA_0806200.1	yes	PY00969	E3 ubiquitin-protein ligase RBX1%2C putative	0	10	4	88	104	71	886	605	736	1186	87.6667	853.25	9.73289	671	0.36	633
PBANKA_0806300.1	yes	PY00968	P-type ATPase%2C putative	5	102	3	39	23	18	725	558	770	854	26.6667	726.75	27.2531
PBANKA_0806400.1	yes	PY00755	conserved protein%2C unknown function	33	83	25	86	137	102	843	523	624	1127	108.333	779.25	7.19308
PBANKA_0806500.1	yes	PY00756	triosephosphate isomerase%2C putative	517	858	830	108	143	96	1223	1015	1031	1807	115.667	1269	10.9712
PBANKA_0806600.1	yes	PY00757	cleavage and polyadenylation specificity factor%2C putative	572	954	621	114	204	100	1156	810	742	2031	139.333	1184.75	8.50299
PBANKA_0806700.1	yes	PY00758	conserved Plasmodium protein%2C unknown function	6272	9982	10743	48	246	195	2630	3183	2578	8990	163	4345.25	26.658
PBANKA_0806800.1	yes	PY06071	conserved Plasmodium protein%2C unknown function	2	20	0	15	6	2	53	78	102	188	7.66667	105.25	13.7283
PBANKA_0806900.1	yes	PY03186	conserved Plasmodium protein%2C unknown function	89	169	67	63	101	65	1711	1358	1568	1916	76.3333	1638.25	21.4618
PBANKA_0807000.1	yes	PY03187	DNA-directed RNA polymerase II subunit RPB1%2C putative	628	1701	1084	580	854	648	7581	7998	7085	14083	694	9186.75	13.2374	430	-0.16	904
PBANKA_0807200.1	yes	PY02651	conserved Plasmodium protein%2C unknown function	11	30	0	0	4	1	77	53	72	147	1.66667	87.25	52.35
PBANKA_0807300.1	yes	PY02650	conserved Plasmodium protein%2C unknown function	174	383	144	199	252	163	1586	1284	1047	2302	204.667	1554.75	7.5965
PBANKA_0807400.1	yes	PY02649	26S proteasome non-ATPase regulatory subunit 9%2C putative	39	146	69	103	135	76	821	492	511	1090	104.667	728.5	6.96019	951	1.05	203	1	0
PBANKA_0807500.1	yes	PY02648	conserved Plasmodium protein%2C unknown function	39	129	53	131	257	160	1888	2135	1839	3587	182.667	2362.25	12.932
PBANKA_0807700.1	yes	PY02733	kinesin-5%2C putative	986	879	1246	33	119	69	643	482	469	1090	73.6667	671	9.1086
PBANKA_0807800.1	yes	PY06505	DNA replication complex GINS protein%2C putative	8	1	8	28	23	31	740	428	479	926	27.3333	643.25	23.5335
PBANKA_0807900.1	yes	PY05757	conserved Plasmodium protein%2C unknown function	1498	3292	2023	62	410	301	2070	3669	3025	16156	257.667	6230	24.1785
PBANKA_0808000.1	yes	PY00154	cdc2-related protein kinase 4%2C putative	169	312	210	335	669	478	5608	5507	4401	8976	494	6123	12.3947	478	0.57	500	1	0
PBANKA_0808100.1	yes	PY00153	6-cysteine protein	12610	12860	18044	18	34	20	146	134	122	126	24	132	5.5
PBANKA_0808300.1	yes	PY05143	E3 ubiquitin-protein ligase%2C putative	48	89	8	51	91	38	413	321	337	502	60	393.25	6.55417
PBANKA_0808380.1	yes	PY05144	conserved Plasmodium protein%2C unknown function	1	0	0	0	0	0	1	0	6	11	0	4.5	#DIV/0!
PBANKA_0808420.1	yes	PY05144	tubulin-specific chaperone%2C putative	51	31	44	44	43	35	266	193	224	346	40.6667	257.25	6.32582
PBANKA_0808500.1	yes	PY05145	conserved Plasmodium protein%2C unknown function	1	7	15	53	58	35	442	298	243	499	48.6667	370.5	7.61301	886	0.73	389
PBANKA_0808600.1	yes	PY01950	conserved Plasmodium protein%2C unknown function	24	78	12	93	106	91	1014	798	704	1479	96.6667	998.75	10.3319
PBANKA_0808700.1	yes	PY01953	GTPase-activating protein%2C putative	541	861	641	66	152	78	949	838	907	1772	98.6667	1116.5	11.3159	544	-1.31	1247
PBANKA_0808800.1	yes	PY01952	conserved Plasmodium protein%2C unknown function	372	591	304	45	79	52	278	256	180	569	58.6667	320.75	5.46733	1122	0.52	538
PBANKA_0808900.1	yes	PY01951	ATP-dependent protease ATPase subunit ClpY%2C putative	1229	1973	1577	214	574	322	3881	4145	4215	7663	370	4976	13.4486
PBANKA_0809000.1	yes	PY04116	translation initiation factor SUI1%2C putative	409	368	787	140	255	154	2541	2908	2611	6972	183	3758	20.5355
PBANKA_0809200.1	yes	PY01737	ribosomal protein L35%2C putative	89	19	18	67	71	53	656	481	422	770	63.6667	582.25	9.14529	719	0.84	316
PBANKA_0809300.1	yes	PY01738	peptide deformylase%2C putative	278	162	403	81	100	62	768	592	520	985	81	716.25	8.84259
PBANKA_0809400.1	yes	PY01739	P1 nuclease%2C putative	54	93	60	83	59	55	736	456	538	1790	65.6667	880	13.401
PBANKA_0809500.1	yes	PY00228	conserved Plasmodium protein%2C unknown function	1	0	3	24	27	22	809	631	592	1119	24.3333	787.75	32.3733
PBANKA_0809600.1	yes	PY06648	conserved Plasmodium protein%2C unknown function	179	406	104	40	89	37	730	643	730	1541	55.3333	911	16.4639
PBANKA_0809700.1			conserved protein%2C unknown function	13	11	2	78	83	83	1222	883	937	1499	81.3333	1135.25	13.958
PBANKA_0809800.1	yes	PY05388	ribosomal RNA methyltransferase%2C putative	0	2	2	106	85	60	631	320	309	740	83.6667	500	5.9761	1067	0.21	722
PBANKA_0809900.1			tRNA pseudouridine synthase%2C putative	7	4	0	131	140	87	1144	767	668	1165	119.333	936	7.84358
PBANKA_0810000.1	yes	PY04714	transporter%2C putative	45	178	13	104	109	98	690	528	400	1010	103.667	657	6.33762
PBANKA_0810100.1	yes	PY04713	conserved Plasmodium protein%2C unknown function	25	81	19	40	48	27	240	157	182	226	38.3333	201.25	5.25
PBANKA_0810200.1	yes	PY05994	conserved Plasmodium protein%2C unknown function	37	95	60	24	69	36	578	348	415	685	43	506.5	11.7791
PBANKA_0810300.1	yes	PY03134	conserved Plasmodium protein%2C unknown function	11	38	7	6	6	3	36	29	48	75	5	47	9.4
PBANKA_0810400.1	yes	PY03133	GDP-fucose protein O-fucosyltransferase 2%2C putative	7	16	4	12	7	1	38	38	51	81	6.66667	52	7.8
PBANKA_0810600.1	yes	PY03131	exoribonuclease%2C putative	168	507	337	464	584	385	3957	4299	3553	8866	477.667	5168.75	10.8208	580	0.84	317
PBANKA_0810700.1	yes	PY03130	subpellicular microtubule protein 1%2C putative	2	10	25	1	4	1	406	260	392	289	2	336.75	168.375	25	-2.63	1384
PBANKA_0810800.1	yes	PY03129	conserved Plasmodium protein%2C unknown function	428	781	581	16	5	9	488	305	341	725	10	464.75	46.475
PBANKA_0810900.1	yes	PY03501	FHA domain protein%2C putative	1898	2019	3526	89	100	54	854	821	876	1365	81	979	12.0864
PBANKA_0811000.1	yes	PY03502	small nuclear ribonucleoprotein Sm D3%2C putative	26	128	9	270	205	205	1800	1415	1210	2213	226.667	1659.5	7.32132	914	0.85	310
PBANKA_0811100.1	yes	PY03503	helicase SKI2W%2C putative	73	276	107	214	300	166	1518	1103	736	1684	226.667	1260.25	5.55993
PBANKA_0811200.1	yes	PY03504	SET domain protein%2C putative	1	1	21	4	11	11	382	301	239	291	8.66667	303.25	34.9904
PBANKA_0811300.1	yes	PY05488	exportin-7%2C putative	387	459	524	768	835	531	10582	8675	9826	12483	711.333	10391.5	14.6085				1	2
PBANKA_0811400.1	yes	PY04264	conserved Plasmodium protein%2C unknown function	667	1571	626	37	281	189	2426	3154	3390	12751	169	5430.25	32.1317	139	-0.05	858
PBANKA_0811500.1	yes	PY05529	conserved Plasmodium protein%2C unknown function	1	3	0	29	25	13	329	273	246	362	22.3333	302.5	13.5448
PBANKA_0811600.1	yes	PY05530	selenide water dikinase%2C putative	41	52	60	60	96	76	934	894	1139	2052	77.3333	1254.75	16.2252
PBANKA_0811700.1			SNARE protein%2C putative	428	487	669	58	55	49	509	379	347	773	54	502	9.2963
PBANKA_0811800.1	yes	PY00853	actin-like protein%2C putative	4	2	0	2	0	1	16	7	19	59	1	25.25	25.25
PBANKA_0811900.1	yes	PY00852	cytosolic Fe-S cluster assembly factor NBP35%2C putative	74	307	68	153	133	120	1247	758	934	1458	135.333	1099.25	8.12254
PBANKA_0812000.1	yes	PY00851	DNA primase large subunit%2C putative	957	3179	1332	179	187	133	5177	4808	4045	10083	166.333	6028.25	36.242
PBANKA_0812100.1			phosphatidylinositol N-acetylglucosaminyltransferase%2C putative	468	1005	419	32	41	46	1591	1221	1244	2339	39.6667	1598.75	40.3046
PBANKA_0812200.1	yes	PY00335	conserved Plasmodium protein%2C unknown function	336	287	581	25	28	16	832	874	1140	1698	23	1136	49.3913
PBANKA_0812300.1	yes	PY00336	conserved Plasmodium protein%2C unknown function	686	943	693	52	59	48	1240	921	895	2301	53	1339.25	25.2689	174	1.37	80
PBANKA_0812400.1	yes	PY00337	cysteine repeat modular protein 1	42	44	80	53	96	67	1043	803	736	1501	72	1020.75	14.1771
PBANKA_0812500.1	yes	PY00338	conserved Plasmodium protein%2C unknown function	0	6	6	82	110	46	491	316	289	760	79.3333	464	5.84874
PBANKA_0812600.1	yes	PY02769	conserved Plasmodium protein%2C unknown function	3	4	0	3	2	0	65	69	83	274	1.66667	122.75	73.65
PBANKA_0812700.1	yes	PY03427	conserved Plasmodium protein%2C unknown function	26	59	60	148	188	113	1577	1486	1536	3833	149.667	2108	14.0846	397	1.14	152
PBANKA_0812800.1	yes	PY03426	GTP-binding protein%2C putative	38	45	91	215	277	186	2189	1977	1573	3786	226	2381.25	10.5365	599	1.16	146
PBANKA_0812900.1	yes	PY03425	conserved Plasmodium protein%2C unknown function	44	36	126	71	69	35	494	378	259	760	58.3333	472.75	8.10429
PBANKA_0813000.1			inhibitor of cysteine proteases	39649	50968	67719	873	788	715	7840	6951	4808	10283	792	7470.5	9.43245
PBANKA_0813100.1	yes	PY03424	conserved Plasmodium protein%2C unknown function	2702	3188	4176	150	283	167	2801	2993	2470	5246	200	3377.5	16.8875	311	0.15	760
PBANKA_0813200.1	yes	PY03423	zinc finger protein%2C putative	7	12	0	62	79	32	518	481	453	965	57.6667	604.25	10.4783
PBANKA_0813300.1	yes	PY03422	conserved Plasmodium protein%2C unknown function	95	238	82	25	15	7	229	194	223	381	15.6667	256.75	16.3883
PBANKA_0813500.1	yes	PY07463	SAP domain-containing protein%2C putative	619	772	982	320	339	243	2310	1879	1497	4394	300.667	2520	8.38137	797	0.55	521
PBANKA_0813600.1	yes	PY03440	conserved Plasmodium protein%2C unknown function	61	28	27	0	0	1	22	30	38	80	0.333333	42.5	127.5
PBANKA_0813700.1			conserved Plasmodium protein%2C unknown function	5	8	0	14	11	12	204	114	102	371	12.3333	197.75	16.0338
PBANKA_0813800.1	yes	PY03441	tRNA (adenine(58)-N(1))-methyltransferase non-catalytic subunit TRM6%2C putative	46	65	57	119	148	109	560	453	428	942	125.333	595.75	4.75332	1196	0.41	617
PBANKA_0813900.1	yes	PY05051	26S proteasome regulatory subunit RPN8%2C putative	11	21	5	277	322	236	2179	1945	1604	3420	278.333	2287	8.21677	819	0.43	608	1	0
PBANKA_0814000.1	yes	PY05052	conserved protein%2C unknown function	8	91	21	183	152	122	1078	720	559	1318	152.333	918.75	6.03118	1062	0.59	487
PBANKA_0814100.1	yes	PY05053	conserved Plasmodium protein%2C unknown function	1	5	0	38	89	39	405	368	300	671	55.3333	436	7.87952
PBANKA_0814300.1	yes	PY04842	conserved Plasmodium protein%2C unknown function	0	7	3	87	138	88	608	321	290	723	104.333	485.5	4.65335
PBANKA_0814400.1	yes	PY03638	conserved Plasmodium protein%2C unknown function	43	58	39	155	156	119	846	667	563	1145	143.333	805.25	5.61802				1	3
PBANKA_0814500.1			protease%2C putative	5	1	1	49	51	40	468	279	275	525	46.6667	386.75	8.2875
PBANKA_0814600.1	yes	PY02478	conserved Plasmodium protein%2C unknown function	6	7	2	26	28	19	388	294	297	627	24.3333	401.5	16.5
PBANKA_0814700.1	yes	PY02480	conserved Plasmodium protein%2C unknown function	71	175	77	108	142	78	1180	909	855	1928	109.333	1218	11.1402	549	1.03	220
PBANKA_0814800.1			conserved Plasmodium protein%2C unknown function	5331	4681	12750	59	47	45	526	367	354	1123	50.3333	592.5	11.7715
PBANKA_0814900.1	yes	PY02481	arginine--tRNA ligase%2C putative	24	36	11	18	46	19	247	230	194	533	27.6667	301	10.8795	574	0.83	323
PBANKA_0815000.1	yes	PY02484	pseudouridylate synthase%2C putative	178	315	163	45	59	49	512	276	359	847	51	498.5	9.77451
PBANKA_0815100.1	yes	PY02485	conserved Plasmodium protein%2C unknown function	2127	1572	2245	8	25	14	158	115	119	217	15.6667	152.25	9.71809
PBANKA_0815200.1	yes	PY02486	phospholipid or glycerol acyltransferase%2C putative	6	13	1	130	153	103	2232	2116	2026	3549	128.667	2480.75	19.2804
PBANKA_0815300.1	yes	PY04160	met-10+ like protein%2C putative	0	0	1	59	150	69	370	211	244	584	92.6667	352.25	3.80126
PBANKA_0815400.1	yes	PY02391	conserved Plasmodium protein%2C unknown function	12	5	33	11	14	13	234	147	135	329	12.6667	211.25	16.6776	316	-0.49	1039
PBANKA_0815500.1	yes	PY02390	conserved Plasmodium protein%2C unknown function	67	155	62	1	13	13	201	418	264	870	9	438.25	48.6944
PBANKA_0815600.1	yes	PY06377	transcription elongation factor 1%2C putative	182	389	393	89	76	59	412	276	239	620	74.6667	386.75	5.17969
PBANKA_0815800.1	yes	PY02654	GINS complex subunit Psf3%2C putative	348	462	370	59	76	30	396	165	147	371	55	269.75	4.90455	1181	1.77	24
PBANKA_0815900.1	yes	PY03420	BSD-domain protein%2C putative	1474	2065	1461	124	144	83	1367	982	999	2410	117	1439.5	12.3034
PBANKA_0816000.1	yes	PY03419	type II NADH:ubiquinone oxidoreductase	17	30	5	203	260	162	2090	1621	1622	2223	208.333	1889	9.0672
PBANKA_0816100.1			SUMO-conjugating enzyme UBC9%2C putative	7	19	47	265	209	174	1503	1151	1121	2034	216	1452.25	6.72338
PBANKA_0816200.1			ribonuclease H2 subunit C%2C putative	2205	2535	4917	25	42	25	318	204	247	567	30.6667	334	10.8913
PBANKA_0816300.1	yes	PY01320	conserved Plasmodium protein%2C unknown function	723	743	1368	59	91	42	537	386	295	855	64	518.25	8.09766
PBANKA_0816500.1	yes	PY01322	conserved Plasmodium protein%2C unknown function	0	1	0	14	37	19	61	65	76	97	23.3333	74.75	3.20357
PBANKA_0816600.1	yes	PY07490	conserved Plasmodium protein%2C unknown function	3	2	0	19	72	27	296	358	318	940	39.3333	478	12.1525
PBANKA_0816700.1	yes	PY07489	conserved Plasmodium protein%2C unknown function	20	78	13	51	34	31	1099	862	891	1640	38.6667	1123	29.0431	154	0.5	555
PBANKA_0816800.1	yes	PY07488	glycolipid transfer protein%2C putative	170	528	211	12	9	6	160	150	143	238	9	172.75	19.1944
PBANKA_0816900.1	yes	PY00953	conserved Plasmodium protein%2C unknown function	30	53	64	127	105	79	1419	886	910	2638	103.667	1463.25	14.115	395	1.41	74
PBANKA_0817000.1	yes	PY00954	major facilitator superfamily domain-containing protein%2C putative	42	68	130	2	3	2	172	100	170	263	2.33333	176.25	75.5357	60	-2.09	1356
PBANKA_0817100.1	yes	PY00221	thioredoxin 3%2C putative	49	140	89	19	20	11	334	181	226	344	16.6667	271.25	16.275	330	0.53	531
PBANKA_0817200.1	yes	PY00222	conserved Plasmodium protein%2C unknown function	213	233	201	72	161	78	606	456	429	1205	103.667	674	6.50161
PBANKA_0817300.1			conserved Plasmodium protein%2C unknown function	748	549	1414	45	58	35	789	699	640	1443	46	892.75	19.4076
PBANKA_0817400.1	yes	PY07432	conserved Plasmodium protein%2C unknown function	4064	3932	4821	31	146	81	806	831	898	2084	86	1154.75	13.4273
PBANKA_0817500.1	yes	PY04576	ubiquitin fusion degradation protein 1%2C putative	15	18	13	49	70	28	582	491	357	561	49	497.75	10.1582	636	0.33	652
PBANKA_0817600.1	yes	PY06964	methyltransferase%2C putative	3	6	0	62	83	45	354	194	163	414	63.3333	281.25	4.44079	1220	0.23	709
PBANKA_0817700.1	yes	PY06963	RNA-binding protein musashi%2C putative	824	1247	1232	70	94	73	674	571	413	468	79	531.5	6.72785
PBANKA_0817800.1	yes	PY07484	conserved Plasmodium protein%2C unknown function	83	222	123	134	92	91	971	585	487	1648	105.667	922.75	8.73265	756	0.44	602
PBANKA_0817900.1	yes	PY03266	zinc finger protein%2C putative	29	29	18	156	143	123	1914	1516	1471	2903	140.667	1951	13.8697	407	1.19	128
PBANKA_0818000.1	yes	PY03265	merozoite organizing protein%2C putative	265	320	158	67	144	70	1555	1593	1529	4167	93.6667	2211	23.605	193	1.09	172
PBANKA_0818100.1	yes	PY07176	N-glycosylase/DNA lyase%2C putative	284	527	342	113	93	61	734	517	426	878	89	638.75	7.17697	931	0.71	409
PBANKA_0818200.1	yes	PY07177	conserved Plasmodium membrane protein%2C unknown function	17	55	8	12	13	7	245	209	209	310	10.6667	243.25	22.8047
PBANKA_0818300.1	yes	PY07178	conserved Plasmodium protein%2C unknown function	2	4	8	9	8	1	195	94	124	243	6	164	27.3333
PBANKA_0818400.1	yes	PY07219	conserved Plasmodium protein%2C unknown function	82	298	26	0	1	3	83	56	79	230	1.33333	112	84
PBANKA_0818500.1	yes	PY06081	conserved Plasmodium protein%2C unknown function	585	716	820	86	119	73	2600	2187	2397	4083	92.6667	2816.75	30.3966
PBANKA_0818600.1	yes	PY06080	pre-mRNA-splicing factor ATP-dependent RNA helicase PRP43%2C putative	4	27	9	178	247	164	1629	1223	1048	1974	196.333	1468.5	7.47963
PBANKA_0818700.1	yes	PY06079	GPN-loop GTPase%2C putative	1	18	0	32	34	20	256	160	131	303	28.6667	212.5	7.41279
PBANKA_0818800.1	yes	PY06078	conserved Plasmodium protein%2C unknown function	0	6	0	10	7	9	227	108	107	223	8.66667	166.25	19.1827
PBANKA_0819000.1	yes	PY05000	glideosome-associated protein 50%2C putative	47	22	130	4	0	1	1378	1157	1557	2787	1.66667	1719.75	1031.85	6	-0.01	842	1	0
PBANKA_0819100.1	yes	PY07000	cytochrome b5%2C putative	90	171	67	133	170	98	1270	995	1117	1318	133.667	1175	8.79052	751	-0.1	881
PBANKA_0819200.1	yes	PY07001	50S ribosomal protein L3%2C apicoplast%2C putative	447	846	676	267	273	218	2430	1924	1783	3158	252.667	2323.75	9.1969
PBANKA_0819400.1	yes	PY02656	conserved Plasmodium protein%2C unknown function	167	413	196	37	27	26	321	404	489	596	30	452.5	15.0833
PBANKA_0819500.1	yes	PY07206	ATP-dependent DNA helicase Q1%2C putative	2153	2430	3645	3	21	10	990	799	866	2322	11.3333	1244.25	109.787
PBANKA_0819600.1	yes	PY06799	conserved Plasmodium protein%2C unknown function	26	2	37	40	41	21	557	373	365	763	34	514.5	15.1324
PBANKA_0819700.1	yes	PY06801	dihydrouridine synthase%2C putative	28	44	44	313	351	205	650	433	356	890	289.667	582.25	2.01007	1386	-0.12	893
PBANKA_0819800.1	yes	PY01606	gamma-glutamylcysteine synthetase	1330	1778	2101	213	333	223	1231	1090	1095	2171	256.333	1396.75	5.44896
PBANKA_0820100.1	yes	PY05337	PPPDE peptidase%2C putative	2	0	3	10	11	7	320	153	223	256	9.33333	238	25.5
PBANKA_0820200.1	yes	PY05336	thioredoxin-like protein 1%2C putative	4823	7730	8883	23	18	16	467	311	261	708	19	436.75	22.9868
PBANKA_0820300.1	yes	PY05335	protein disulfide isomerase%2C putative	2314	1743	2634	282	267	201	2458	1464	1108	2018	250	1762	7.048	945	-0.53	1048
PBANKA_0820400.1	yes	PY05332	major facilitator superfamily domain-containing protein%2C putative	9074	3441	10602	5	15	6	103	68	31	151	8.66667	88.25	10.1827
PBANKA_0820500.1	yes	PY05331	dolichyl-diphosphooligosaccharide--protein glycosyltransferase%2C putative	14	8	11	3	8	5	11	11	12	56	5.33333	22.5	4.21875
PBANKA_0820600.1			pyridoxal 5'-phosphate dependent enzyme class III%2C putative	562	956	486	20	34	25	435	252	273	525	26.3333	371.25	14.0981
PBANKA_0820700.1	yes	PY05378	TLD domain-containing protein	1481	1767	1440	37	43	26	570	446	537	1367	35.3333	730	20.6604
PBANKA_0820800.1	yes	PY05377	regulator of chromosome condensation%2C putative	243	547	439	22	138	90	1841	3705	3397	11816	83.3333	5189.75	62.277
PBANKA_0820900.1	yes	PY05248	long chain fatty acid elongation enzyme%2C putative	508	604	484	88	106	54	1661	1203	999	1774	82.6667	1409.25	17.0474	307	1.33	89
PBANKA_0821000.1	yes	PY05250	chaperone%2C putative	1	2	3	40	74	49	282	209	179	386	54.3333	264	4.8589	1186	0.27	687
PBANKA_0821100.1	yes	PY05249	CS domain protein%2C putative	0	17	0	67	119	89	1295	1304	1220	2832	91.6667	1662.75	18.1391
PBANKA_0821200.1			conserved Plasmodium protein%2C unknown function	0	4	0	19	6	6	275	186	177	412	10.3333	262.5	25.4032
PBANKA_0821300.1	yes	PY05463	conserved Plasmodium protein%2C unknown function	3	16	0	8	34	10	149	85	114	265	17.3333	153.25	8.84135
PBANKA_0821400.1	yes	PY05464	ADP-ribosylation factor%2C putative	67	173	191	1	2	1	27	38	30	120	1.33333	53.75	40.3125
PBANKA_0821500.1	yes	PY02621	conserved Plasmodium protein%2C unknown function	113	119	99	65	124	53	925	697	776	1879	80.6667	1069.25	13.2552	428	0.74	385
PBANKA_0821600.1	yes	PY03600	conserved Plasmodium protein%2C unknown function	671	426	217	42	65	23	307	253	228	318	43.3333	276.5	6.38077
PBANKA_0821800.1	yes	PY03602	U4/U6 snRNA-associated-splicing factor%2C putative	123	126	68	65	112	58	592	474	449	899	78.3333	603.5	7.70426
PBANKA_0821900.1	yes	PY03603	ubiquitin-conjugating enzyme E2%2C putative	261	560	421	91	132	93	801	486	576	1220	105.333	770.75	7.31725	915	-0.41	1012
PBANKA_0822000.1	yes	PY03605	conserved Plasmodium protein%2C unknown function	33	21	7	29	23	12	228	187	190	483	21.3333	272	12.75
PBANKA_0822100.1	yes	PY03606	conserved Plasmodium protein%2C unknown function	292	397	217	70	142	75	717	600	502	1145	95.6667	741	7.74564
PBANKA_0822200.1	yes	PY02488	conserved Plasmodium protein%2C unknown function	104	208	108	99	95	60	857	565	535	761	84.6667	679.5	8.02559
PBANKA_0822300.1	yes	PY02489	NifU-like scaffold protein	5	0	0	118	113	62	1336	955	794	1445	97.6667	1132.5	11.5956	518	1.74	28
PBANKA_0822400.1			conserved Plasmodium protein%2C unknown function	3	0	1	22	51	18	291	118	125	251	30.3333	196.25	6.46978
PBANKA_0822500.1	yes	PY04670	tetratricopeptide repeat protein%2C putative	269	789	237	19	56	44	551	520	436	1310	39.6667	704.25	17.7542
PBANKA_0822600.1	yes	PY04671	conserved Plasmodium protein%2C unknown function	275	808	107	80	104	91	1081	1184	1070	2932	91.6667	1566.75	17.0918
PBANKA_0822700.1			ribosome production factor 1%2C putative	14	48	3	135	152	87	719	438	395	955	124.667	626.75	5.02741
PBANKA_0822800.1			conserved Plasmodium protein%2C unknown function	4	30	3	131	183	129	729	698	545	2014	147.667	996.5	6.74831
PBANKA_0822900.1	yes	PY00184	dynein intermediate chain%2C putative	56	142	89	5	14	5	277	237	284	501	8	324.75	40.5938	108	-1.26	1235
PBANKA_0823200.1	yes	PY06247	conserved Plasmodium protein%2C unknown function	1206	2026	3221	0	8	4	76	59	76	233	4	111	27.75
PBANKA_0823300.1	yes	PY04548	para-aminobenzoic acid synthetase%2C putative	2550	3003	3035	52	62	33	468	462	482	1253	49	666.25	13.5969
PBANKA_0823500.1	yes	PY04688	glutamine synthetase%2C putative	1490	1146	1765	158	167	102	1363	884	1126	1381	142.333	1188.5	8.35012
PBANKA_0823600.1			pre-mRNA-splicing factor 18%2C putative	32	21	17	45	70	32	506	332	427	978	49	560.75	11.4439
PBANKA_0823700.1			conserved Plasmodium protein%2C unknown function	322	460	273	22	61	29	449	465	392	1100	37.3333	601.5	16.1116
PBANKA_0823900.1	yes	PY02415	DNA-directed RNA polymerase II subunit RPB3%2C putative	40	181	80	247	254	220	1746	1437	1151	2416	240.333	1687.5	7.0215
PBANKA_0824000.1	yes	PY02414	OTU domain-containing protein%2C putative	0	1	0	5	0	5	37	33	25	54	3.33333	37.25	11.175
PBANKA_0824100.1	yes	PY05179	nitric oxide synthase%2C putative	12	85	12	61	77	71	444	224	256	488	69.6667	353	5.06699
PBANKA_0824200.1	yes	PY05180	perforin-like protein 3	63	124	68	4	7	6	84	68	82	181	5.66667	103.75	18.3088
PBANKA_0824300.1	yes	PY02393	conserved Plasmodium protein%2C unknown function	2559	5023	4026	42	261	141	1337	1204	1296	3795	148	1908	12.8919
PBANKA_0824400.1	yes	PY02394	cyclin-dependent kinases regulatory subunit%2C putative	12	10	25	2	2	1	304	201	265	1042	1.66667	453	271.8
PBANKA_0824500.1	yes	PY02395	lipoate-protein ligase 2%2C putative	87	80	48	5	20	5	189	68	93	150	10	125	12.5
PBANKA_0824600.1	yes	PY02396	conserved protein%2C unknown function	142	164	217	13	7	4	296	275	199	877	8	411.75	51.4688
PBANKA_0824900.1	yes	PY06683	patatin-like phospholipase%2C putative	1036	1015	927	67	83	41	478	352	387	723	63.6667	485	7.6178	884	-1.43	1284
PBANKA_0825000.1			conserved Plasmodium protein%2C unknown function	15	49	26	25	106	44	546	533	446	1558	58.3333	770.75	13.2129
PBANKA_0825100.1	yes	PY05195	conserved Plasmodium protein%2C unknown function	76	55	22	63	130	58	438	311	274	543	83.6667	391.5	4.67928
PBANKA_0825200.1	yes	PY05196	thiamine pyrophosphokinase%2C putative	229	166	176	14	35	24	172	274	215	690	24.3333	337.75	13.8801
PBANKA_0825300.1	yes	PY05197	conserved Plasmodium protein%2C unknown function	1515	1573	2011	112	175	92	707	583	514	1603	126.333	851.75	6.74208
PBANKA_0825400.1	yes	PY05199	conserved Plasmodium protein%2C unknown function	144	170	102	1	4	1	243	201	342	701	2	371.75	185.875
PBANKA_0825500.1	yes	PY05371	conserved Plasmodium protein%2C unknown function	13	24	15	6	10	2	91	82	123	303	6	149.75	24.9583
PBANKA_0825600.1	yes	PY07291	splicing factor 3A subunit 3%2C putative	138	316	94	64	130	58	793	546	614	1520	84	868.25	10.3363	614	0.78	357
PBANKA_0825700.1			telomeric repeat binding factor 1%2C putative	39	182	168	1	0	1	217	163	280	797	0.666667	364.25	546.375
PBANKA_0825800.1			conserved Plasmodium protein%2C unknown function	92	114	120	0	0	0	488	383	579	2006	0	864	#DIV/0!
PBANKA_0825900.1	yes	PY00930	conserved Plasmodium protein%2C unknown function	17805	17448	23176	20	31	22	3224	2931	4003	7475	24.3333	4408.25	181.161	22	-0.47	1032
PBANKA_0826000.1	yes	PY00928	ribosomal RNA-processing protein 8%2C putative	1199	1253	1624	91	141	90	2854	2714	3888	8435	107.333	4472.75	41.6716	105	0.45	595
PBANKA_0826100.1	yes	PY00927	proline--tRNA ligase%2C putative	45	103	29	19	25	18	201	132	100	297	20.6667	182.5	8.83065	748	1.2	124
PBANKA_0826200.1	yes	PY00926	protein phosphatase-beta%2C putative	42	52	49	42	75	41	965	961	874	1946	52.6667	1186.5	22.5285
PBANKA_0826400.1	yes	PY03878	zinc binding protein (Yippee)%2C putative	664	497	1481	9	24	18	602	378	581	1203	17	691	40.6471
PBANKA_0826500.1	yes	PY03877	histone deacetylase 1%2C putative	2135	4236	4143	711	643	508	4042	3404	3562	5909	620.667	4229.25	6.81404
PBANKA_0826600.1	yes	PY03876	conserved Plasmodium protein%2C unknown function	32	102	49	11	11	9	161	103	102	285	10.3333	162.75	15.75
PBANKA_0826700.1	yes	PY00763	conserved Plasmodium protein%2C unknown function	24	48	34	13	8	11	577	352	506	468	10.6667	475.75	44.6016	98	-1.56	1302
PBANKA_0826800.1	yes	PY00762	protein kinase%2C putative	1361	1858	1104	27	86	26	407	273	354	899	46.3333	483.25	10.4299
PBANKA_0826900.1	yes	PY00761	protein kinase%2C putative	371	668	449	94	274	145	4618	4275	4673	8192	171	5439.5	31.8099
PBANKA_0827000.1			conserved Plasmodium protein%2C unknown function	20	8	11	0	2	0	3	5	5	40	0.666667	13.25	19.875
PBANKA_0827100.1	yes	PY04353	protein kinase%2C putative	324	484	487	18	47	25	739	613	845	1866	30	1015.75	33.8583
PBANKA_0827200.1	yes	PY04355	monocarboxylate transporter%2C putative	74	128	54	200	211	153	4857	3266	3531	5162	188	4204	22.3617	206	-0.07	870
PBANKA_0827300.1	yes	PY00250	conserved Plasmodium protein%2C unknown function	2	3	0	19	45	33	313	240	252	493	32.3333	324.5	10.0361
PBANKA_0827400.1	yes	PY00251	conserved Plasmodium protein%2C unknown function	1	7	0	1	1	1	75	75	93	164	1	101.75	101.75	44	-1.37	1269
PBANKA_0827500.1	yes	PY00252	glutamine-dependent NAD(+) synthetase%2C putative	11	19	2	183	237	157	2574	2043	2084	2422	192.333	2280.75	11.8583
PBANKA_0827600.1	yes	PY00253	conserved Plasmodium protein%2C unknown function	1	19	1	25	108	55	981	918	1150	2682	62.6667	1432.75	22.863
PBANKA_0827700.1	yes	PY00254	replication termination factor%2C putative	3	1	2	61	72	28	695	639	537	1492	53.6667	840.75	15.6661	344	1.23	118
PBANKA_0827800.1	yes	PY02910	CS domain protein%2C putative	1	0	0	65	44	35	557	262	341	632	48	448	9.33333	707	1.48	61
PBANKA_0828000.1	yes	PY02907	zinc finger protein%2C putative	3	6	6	92	161	98	1328	1087	1392	2441	117	1562	13.3504
PBANKA_0828100.1	yes	PY05182	fumarate hydratase%2C putative	82	206	163	56	58	46	853	741	622	1413	53.3333	907.25	17.0109
PBANKA_0828200.1	yes	PY05183	conserved Plasmodium protein%2C unknown function	62	129	52	15	16	7	179	164	167	550	12.6667	265	20.9211
PBANKA_0828300.1			dynein light chain%2C putative	4	11	6	5	9	1	220	172	186	621	5	299.75	59.95
PBANKA_0828400.1	yes	PY00449	RNA-binding protein%2C putative	255	756	176	68	132	82	1376	1519	1260	2839	94	1748.5	18.6011
PBANKA_0828500.1	yes	PY00448	serine/threonine protein phosphatase 4	25	73	7	85	72	59	867	764	630	972	72	808.25	11.2257
PBANKA_0828700.1	yes	PY05588	phosphatidylserine decarboxylase%2C putative	46	110	84	256	254	230	4789	3714	4014	5133	246.667	4412.5	17.8885
PBANKA_0828800.1	yes	PY05587	cytochrome c oxidase subunit 6B%2C putative	55	127	76	52	37	37	1338	970	1222	2077	42	1401.75	33.375	130	-0.16	905
PBANKA_0828900.1			conserved Plasmodium protein%2C unknown function	0	3	0	2	3	4	303	406	414	1284	3	601.75	200.583
PBANKA_0829000.1	yes	PY04410	conserved Plasmodium protein%2C unknown function	184	272	220	35	73	27	340	183	208	540	45	317.75	7.06111	944	0.48	576
PBANKA_0829100.1			conserved Plasmodium protein%2C unknown function	673	1300	1098	152	173	99	980	632	626	1382	141.333	905	6.4033
PBANKA_0829200.1	yes	PY03915	conserved Plasmodium protein%2C unknown function	660	1029	960	118	105	73	597	586	476	973	98.6667	658	6.66892
PBANKA_0829300.1	yes	PY03916	conserved Plasmodium protein%2C unknown function	266	383	429	43	49	36	250	220	159	517	42.6667	286.5	6.71484
PBANKA_0829400.1			conserved Plasmodium protein%2C unknown function	0	0	0	9	7	6	52	55	50	40	7.33333	49.25	6.71591
PBANKA_0829500.1	yes	PY04176	conserved Plasmodium protein%2C unknown function	2	10	1	124	203	112	602	418	380	857	146.333	564.25	3.85592
PBANKA_0829600.1	yes	PY04175	serine/threonine protein kinase%2C putative	2	8	11	5	3	1	32	18	17	70	3	34.25	11.4167
PBANKA_0829800.1	yes	PY04173	transcription initiation factor TFIID subunit 7%2C putative	374	520	497	80	89	57	1369	952	984	1816	75.3333	1280.25	16.9945
PBANKA_0829900.1	yes	PY04172	conserved Plasmodium protein%2C unknown function	3	2	2	36	52	45	294	202	150	450	44.3333	274	6.18045
PBANKA_0830000.1	yes	PY05765	RNA-binding protein%2C putative	4	9	3	287	328	231	2422	1881	1767	3157	282	2306.75	8.17996
PBANKA_0830100.1	yes	PY05297	conserved Plasmodium protein%2C unknown function	0	0	0	8	22	13	178	123	135	348	14.3333	196	13.6744
PBANKA_0830300.1	yes	PY05294	conserved protein%2C unknown function	129	83	154	0	0	0	14	28	52	30	0	31	#DIV/0!
PBANKA_0830400.1	yes	PY05293	G2 protein	14	7	155	6	9	2	229	141	203	322	5.66667	223.75	39.4853
PBANKA_0830450.1	yes	PY05292	conserved Plasmodium protein%2C unknown function	42	72	19	96	107	93	1587	1351	1184	2137	98.6667	1564.75	15.859
PBANKA_0830500.1	yes	PY05292	conserved Plasmodium protein%2C unknown function	17	20	11	16	29	19	283	239	198	406	21.3333	281.5	13.1953
PBANKA_0830600.1	yes	PY04278	conserved Plasmodium protein%2C unknown function	21	39	59	67	49	28	591	420	326	768	48	526.25	10.9635	568	-0.16	906
PBANKA_0830700.1			procollagen lysine 5-dioxygenase%2C putative	4	0	1	31	37	20	204	195	196	61	29.3333	164	5.59091
PBANKA_0830800.1	yes	PY04280	conserved Plasmodium protein%2C unknown function	12	35	18	152	288	175	1499	1237	1272	2636	205	1661	8.10244
PBANKA_0830900.1	yes	PY06687	leucine-rich repeat protein	126	238	42	1	0	0	152	112	172	424	0.333333	215	645
PBANKA_0831000.1	yes	PY05748	merozoite surface protein 1	107	145	144	17	10	16	7004	7434	10804	25952	14.3333	12798.5	892.919	8	-1.34	1259	0	28
PBANKA_0831100.1	yes	PY01868	zinc finger protein%2C putative	2082	3804	2515	101	182	135	952	929	871	2905	139.333	1414.25	10.1501
PBANKA_0831200.1	yes	PY01867	diacylglycerol kinase%2C putative	1100	1529	1142	26	54	36	690	610	679	1975	38.6667	988.5	25.5647
PBANKA_0831300.1	yes	PY03175	peptidyl-prolyl cis-trans isomerase%2C putative	601	1711	670	84	124	71	741	633	591	1658	93	905.75	9.73925	670	1.22	120
PBANKA_0831400.1	yes	PY03176	conserved Plasmodium protein%2C unknown function	50	123	29	52	95	49	516	327	303	533	65.3333	419.75	6.42474	1011	1.01	235
PBANKA_0831500.1	yes	PY06205	conserved Plasmodium protein%2C unknown function	70	193	46	21	90	38	704	822	650	1550	49.6667	931.5	18.755
PBANKA_0831600.1	yes	PY06883	conserved Plasmodium protein%2C unknown function	6	3	1	0	0	0	8	0	3	1	0	3	#DIV/0!
PBANKA_0831700.1	yes	PY06884	NifU-like protein%2C putative	686	543	624	17	14	17	247	248	196	465	16	289	18.0625
PBANKA_0831800.1	yes	PY07561	elongation factor Tu%2C putative	549	703	709	57	64	45	535	474	445	972	55.3333	606.5	10.9608
PBANKA_0831900.1	yes	PY05559	nucleolar protein Nop52%2C putative	536	723	688	81	203	82	403	391	304	1129	122	556.75	4.56352	1211	-0.31	962
PBANKA_0832000.1			selenoprotein%2C putative	0	0	1	7	13	13	37	19	30	40	11	31.5	2.86364
PBANKA_0832100.1	yes	PY07352	conserved Plasmodium protein%2C unknown function	1610	3043	1549	87	137	68	977	1007	467	1251	97.3333	925.5	9.50856
PBANKA_0832200.1	yes	PY07648	conserved Plasmodium protein%2C unknown function	5	1	18	49	85	60	1167	1419	1190	3225	64.6667	1750.25	27.0657	165	0.94	258
PBANKA_0832300.1			conserved Plasmodium protein%2C unknown function	24	21	4	13	12	9	129	76	48	88	11.3333	85.25	7.52206
PBANKA_0832400.1			conserved protein%2C unknown function	13	7	8	3	6	2	61	29	34	85	3.66667	52.25	14.25
PBANKA_0832500.1	yes	PY03213	PIH1 domain-containing protein%2C putative	12	11	11	47	68	49	636	488	459	1010	54.6667	648.25	11.8582
PBANKA_0832700.1	yes	PY03211	adenylate kinase-like protein 2%2C putative	4	29	6	0	1	1	35	27	24	96	0.666667	45.5	68.25
PBANKA_0832800.1	yes	PY03210	conserved Plasmodium protein%2C unknown function	117	169	201	18	46	30	377	383	335	880	31.3333	493.75	15.758	341	-0.56	1056
PBANKA_0832900.1	yes	PY03208	protein MAM3%2C putative	326	321	366	41	110	60	861	861	754	2438	70.3333	1228.5	17.4668	297	0.28	675
PBANKA_0833200.1	yes	PY03620	peptide chain release factor 1%2C putative	121	235	199	147	213	115	2633	2054	1806	4500	158.333	2748.25	17.3574	298	0.82	332
[truncated: 2,811 more rows]
