# Supplementary material for: Dual RNA-seq identifies human mucosal immunity protein Mucin-13 as a hallmark of Plasmodium exoerythrocytic infection
Source: Nat Commun. 2019 Jan 30;10:488. doi: 10.1038/s41467-019-08349-0 (PMC6353872; doi:10.1038/s41467-019-08349-0)
Supplement: Supplementary file 5 — Supplementary Data 3 [file 41467_2019_8349_MOESM5_ESM.xlsx]

## Sheet: Human_GeneMatrix
Supplementary Dataset 3: Transcript Read Counts, indicating the total number of reads for each gene (Reads shown as total reads per sample), within all human RNA samples obtained in this study.
This information forms the basis of figure 1A
Gene ID	Gene Name	Huh7.5.1-T0H-Uninfected #1	Huh7.5.1-T24H-Infected #1	Huh7.5.1-T24H-Uninfected #1	Huh7.5.1-T48H-Infected #1	Huh7.5.1-T48H-Uninfected #1	Huh7.5.1-T0H-Uninfected #2	Huh7.5.1-T24H-Infected #2	Huh7.5.1-T24H-Uninfected #2	Huh7.5.1-T48H-Infected #2	Huh7.5.1-T48H-Uninfected #2	Huh7.5.1-T0H-Uninfected #3	Huh7.5.1-T24H-Infected #3	Huh7.5.1-T24H-Uninfected #3	Huh7.5.1-T48H-Infected #3	Huh7.5.1-T48H-Uninfected #3	HC04-T48H-Infected #1	HC04-T48H-Infected #2	HC04-T48H-Uninfected #1	HC04-T48H-Uninfected #2	HepG2-T48H-Infected #1	HepG2-T48H-Uninfected #1	Huh7.5.1-T48H-Infected #4	Huh7.5.1-T48H-Uninfected #4
ENSG00000000003.14	TSPAN6	2172	2049	2194	903	2627	3250	2140	2202	1174	2697	2383	1577	2558	1418	2002	5195	5040	8462	7973	7766	14090	4150	10617
ENSG00000000005.5	TNMD	1	0	0	0	0	0	0	0	0	0	0	0	0	0	0	0	4	0	0	0	0	0	0
ENSG00000000419.12	DPM1	1272	1210	1072	803	1266	2066	1333	1338	891	1483	1549	853	1312	861	878	7708	7072	8335	9271	6688	9782	4959	8431
ENSG00000000457.13	SCYL3	401	241	152	154	192	544	295	161	245	202	423	175	128	202	186	570	612	418	314	435	516	745	782
ENSG00000000460.16	C1orf112	769	606	506	229	542	991	727	581	294	649	825	467	490	273	380	971	978	1913	1912	469	1142	1313	1985
ENSG00000000938.12	FGR	0	0	0	0	0	1	0	0	0	0	0	0	0	0	0	1	0	0	0	0	0	0	0
ENSG00000000971.15	CFH	217	119	52	54	95	248	121	102	49	75	209	76	48	96	76	0	0	0	0	0	0	3172	2864
ENSG00000001036.13	FUCA2	2026	2400	2114	1081	2155	2863	2682	1827	1531	2665	2278	1982	1986	1679	1878	13613	12144	17093	13669	11835	13545	9234	15556
ENSG00000001084.10	GCLC	835	996	339	570	482	1101	906	404	557	434	900	422	376	697	409	26553	16106	14712	9105	8621	4611	4117	2646
ENSG00000001167.14	NFYA	1829	1166	661	640	857	2701	1711	972	834	903	2038	855	668	839	669	6343	6864	5110	4990	4747	4603	4716	4137
ENSG00000001460.17	STPG1	111	84	115	46	149	180	168	131	76	178	145	84	119	97	216	516	451	551	555	262	415	241	584
ENSG00000001461.16	NIPAL3	324	299	274	150	344	474	320	253	268	407	341	256	228	420	454	1519	1330	1477	996	1137	997	1037	888
ENSG00000001497.16	LAS1L	1545	1187	1618	399	1356	2408	1511	1408	764	1532	1861	1278	1428	848	1315	2913	2602	3730	3426	2093	2464	4485	9250
ENSG00000001561.6	ENPP4	309	315	115	185	171	425	351	173	227	139	294	144	90	254	144	0	0	0	0	129	89	1188	943
ENSG00000001617.11	SEMA3F	171	99	202	24	191	276	153	186	84	208	212	160	142	86	241	2890	3167	4263	3328	1467	2618	271	810
ENSG00000001626.14	CFTR	15	9	1	2	5	13	5	5	8	4	9	3	1	3	0	0	0	0	0	0	0	28	40
ENSG00000001629.9	ANKIB1	1078	724	323	564	477	1422	933	420	676	497	1168	509	358	735	435	7675	6541	3832	3407	4641	3614	3311	1740
ENSG00000001630.15	CYP51A1	100	89	63	64	80	253	113	57	126	110	207	111	55	170	96	1249	1157	628	954	863	876	686	339
ENSG00000001631.15	KRIT1	967	760	236	535	391	1520	884	378	703	398	1198	451	299	804	345	2883	2681	1443	1098	1943	1158	2878	1697
ENSG00000002016.17	RAD52	340	203	101	160	130	599	304	176	241	195	463	137	124	198	133	910	914	690	592	732	636	767	526
ENSG00000002079.12	MYH16	5	13	1	2	7	19	26	3	4	2	16	9	12	5	6	12	27	1	6	14	12	22	4
ENSG00000002330.13	BAD	21	40	180	11	103	107	42	35	27	123	64	84	94	37	71	666	441	1859	1623	296	688	138	815
ENSG00000002549.12	LAP3	2542	2656	2576	1123	2270	3397	2922	2132	1341	2337	2479	1820	2214	1365	1489	8363	7441	10288	8519	7867	8964	8373	14692
ENSG00000002586.18	CD99	0	0	0	0	0	0	0	0	0	0	0	0	0	0	0	0	0	0	0	0	0	0	0
ENSG00000002587.9	HS3ST1	18	17	10	5	7	30	18	9	6	15	23	18	11	10	8	0	0	0	0	0	0	32	44
ENSG00000002726.20	AOC1	1	0	0	0	0	0	1	0	0	0	0	0	0	0	5	0	0	0	0	1	0	7	0
ENSG00000002745.12	WNT16	2	0	1	1	0	3	4	0	3	2	3	1	1	0	0	1	9	0	0	0	0	7	0
ENSG00000002746.14	HECW1	116	82	95	31	104	196	116	78	68	109	161	83	90	86	105	1	0	4	0	3	2	348	292
ENSG00000002822.15	MAD1L1	467	414	725	134	638	790	582	553	300	737	652	507	564	284	591	2112	1923	4094	3318	1208	2033	1453	3461
ENSG00000002834.17	LASP1	3350	3295	4262	1160	3580	4546	3928	3718	1841	4456	2757	2742	3321	1870	3221	20124	18545	36870	25467	20525	30581	10004	17908
ENSG00000002919.14	SNX11	454	471	755	140	651	686	533	567	289	839	540	443	820	326	715	2290	2297	4385	3518	1429	2294	1400	5261
ENSG00000002933.7	TMEM176A	14	5	14	2	23	19	9	6	4	25	27	20	41	15	23	0	0	0	0	0	0	64	193
ENSG00000003056.7	M6PR	1863	2413	1669	1260	1831	2849	2844	1648	1668	2176	2195	1660	1301	1498	1501	7293	7091	8421	7067	4909	5610	8244	8274
ENSG00000003096.13	KLHL13	325	278	240	120	210	410	369	281	162	226	285	184	226	128	141	0	0	1	12	88	108	716	913
ENSG00000003137.8	CYP26B1	300	109	119	75	181	520	175	127	153	218	333	94	76	132	183	54	90	123	63	26	23	995	837
ENSG00000003147.17	ICA1	240	222	160	132	179	293	225	106	142	171	200	124	154	134	120	0	0	0	0	21	16	535	730
ENSG00000003249.13	DBNDD1	339	237	482	111	403	653	380	360	221	519	408	321	346	192	473	3373	3324	4676	3305	2989	3424	930	2468
ENSG00000003393.14	ALS2	1923	1515	826	1065	1018	2724	2100	962	1261	1235	2086	1079	693	1393	1070	5651	5392	3464	3082	5088	3151	5529	3006
ENSG00000003400.14	CASP10	385	297	242	209	419	556	375	264	288	372	526	234	376	365	369	3488	2837	3737	3108	2504	2842	652	860
ENSG00000003402.19	CFLAR	1327	748	576	484	712	2091	1002	659	796	793	1653	597	550	772	666	6647	6745	5988	4559	5161	4680	3410	3213
ENSG00000003436.14	TFPI	2604	1987	991	1522	1689	3691	2104	1328	1880	1740	2865	1331	1193	2691	1491	25937	25290	21681	22291	38206	44661	4605	4855
ENSG00000003509.15	NDUFAF7	410	256	182	194	203	569	335	179	212	210	439	194	165	215	164	2964	2595	2438	2153	1980	2065	1226	1199
ENSG00000003756.16	RBM5	2249	993	632	819	840	3482	1479	837	979	915	2689	808	691	874	752	5783	5469	4113	3415	5559	3386	4494	4083
ENSG00000003987.13	MTMR7	39	12	3	15	21	47	23	12	30	7	51	17	13	57	23	174	154	137	52	58	78	117	63
ENSG00000003989.16	SLC7A2	4407	2773	1036	3982	2752	6419	3583	1783	5178	2582	5263	2320	1358	10899	5229	23415	11691	14084	6541	21647	15326	13659	6443
ENSG00000004059.10	ARF5	832	808	1857	277	1500	1523	957	1153	551	1913	1157	1035	1769	603	1715	5004	3994	12544	9339	2673	5984	3053	18669
ENSG00000004139.13	SARM1	78	43	45	26	42	164	48	36	23	38	95	27	43	24	27	29	75	54	15	37	42	190	144
ENSG00000004142.11	POLDIP2	4592	3869	6323	1309	5564	6640	4873	5132	2308	6635	5308	4321	6508	2423	5183	8491	7605	17751	12967	5738	9785	11254	38685
ENSG00000004399.12	PLXND1	188	230	272	107	260	283	324	229	204	314	222	240	186	233	354	12502	9783	17717	10753	6124	8962	1384	2097
ENSG00000004455.16	AK2	1793	1337	1805	665	1929	2700	1792	1687	1067	2719	2150	1291	2241	1391	2312	10694	9319	20704	17218	8335	14380	6351	15399
ENSG00000004468.12	CD38	124	20	18	17	48	160	26	41	24	52	125	40	42	54	50	0	0	0	0	1	0	470	648
ENSG00000004478.7	FKBP4	2738	3314	4717	1204	4121	3982	4166	4159	1982	5224	3051	2934	4635	2291	3507	7561	7066	15161	11739	4209	7156	9778	30382
ENSG00000004487.15	KDM1A	3910	2857	3115	1187	3196	6545	3784	3032	1801	3944	4837	2412	3052	1992	3056	13571	12058	16467	13398	9661	11976	8437	15154
ENSG00000004534.14	RBM6	2207	1440	981	809	1079	3486	2026	1007	1222	1322	2599	1067	974	1135	1002	6577	7880	4210	4012	6247	3805	6096	5544
ENSG00000004660.14	CAMKK1	10	6	6	0	7	8	7	1	0	12	13	2	5	2	6	129	189	128	91	124	75	23	20
ENSG00000004700.15	RECQL	863	714	292	488	415	1227	812	452	536	428	918	476	337	606	282	2848	3211	1771	1739	2043	2035	3029	2047
ENSG00000004766.15	VPS50	452	408	191	197	237	657	545	328	281	253	487	281	226	275	154	2791	2865	1382	1911	1623	1297	1451	1147
ENSG00000004776.11	HSPB6	1	0	2	0	0	0	1	0	1	1	0	0	2	2	0	5	1	8	1	1	3	0	2
ENSG00000004777.18	ARHGAP33	72	20	57	11	68	156	43	50	28	77	154	58	56	38	95	313	248	232	175	179	196	162	302
ENSG00000004779.9	NDUFAB1	857	1136	1861	483	1543	1565	1096	1220	666	1947	1230	1006	2077	874	1408	8852	6360	19016	14529	8687	18975	4337	15580
ENSG00000004799.7	PDK4	38	47	20	11	30	70	45	17	25	13	38	20	25	33	23	0	0	0	0	2	0	51	55
ENSG00000004809.13	SLC22A16	0	2	0	0	0	0	0	0	0	0	2	0	0	0	1	8	4	4	0	32	30	0	0
ENSG00000004838.13	ZMYND10	63	21	18	18	16	85	26	13	20	32	88	16	17	15	29	10	9	27	32	16	23	98	120
ENSG00000004846.16	ABCB5	0	0	0	2	0	0	1	1	2	0	4	3	0	0	0	0	0	0	0	0	0	1	12
ENSG00000004848.7	ARX	0	0	0	0	0	0	0	0	0	2	0	0	0	0	0	15	10	6	17	0	0	0	0
ENSG00000004864.13	SLC25A13	3136	3277	2570	1593	2992	4486	3767	2400	1939	3282	3437	2662	2996	2137	2701	13135	11910	17571	14380	6781	9162	7675	11924
ENSG00000004866.19	ST7	506	492	522	254	555	823	559	396	346	698	611	403	476	300	450	2444	2072	3261	2202	1292	1457	1577	2787
ENSG00000004897.11	CDC27	3277	2615	1253	1620	1845	4580	3100	1903	1690	1870	3445	1769	1600	1862	1318	13611	12779	12061	12104	9803	12179	8340	9775
ENSG00000004939.13	SLC4A1	0	0	0	0	0	0	1	0	0	0	0	0	0	0	0	0	5	0	12	4	0	1	0
ENSG00000004948.13	CALCR	11	6	1	6	6	9	5	4	2	10	11	4	1	6	7	0	0	0	0	0	0	31	26
ENSG00000004961.14	HCCS	491	555	494	237	540	764	569	434	332	596	533	357	489	386	401	2576	2306	3110	2952	1816	2579	1921	3749
ENSG00000004975.11	DVL2	747	626	846	322	821	1226	941	772	472	975	916	829	776	507	987	4302	4050	6893	6416	2828	4363	1997	4289
ENSG00000005001.9	PRSS22	1	0	0	0	1	0	0	0	0	0	0	0	0	1	0	20	25	12	18	5	10	0	0
ENSG00000005007.12	UPF1	4606	2878	3800	1303	4461	8185	4271	3597	2321	5196	6318	3704	3439	2730	5093	10253	9825	14841	9629	6849	7974	13868	19131
ENSG00000005020.12	SKAP2	499	636	292	464	297	544	660	359	526	294	363	280	269	381	224	9730	9656	5611	5335	3009	2403	1991	1244
ENSG00000005022.5	SLC25A5	5625	5583	7999	2601	7570	9029	6401	6520	3964	9209	6970	5936	9757	5517	8346	23616	20912	45139	35174	18421	36123	16522	58580
ENSG00000005059.15	CCDC109B	41	69	46	12	25	67	69	46	23	57	26	36	30	22	20	1184	1035	1874	1528	172	184	167	389
ENSG00000005073.5	HOXA11	5	14	20	8	20	25	30	21	11	29	27	14	26	8	28	79	64	61	34	2	0	60	83
ENSG00000005075.15	POLR2J	500	307	810	164	723	836	512	596	217	793	658	524	761	281	662	3092	2885	8659	6606	1310	3177	2690	13187
ENSG00000005100.12	DHX33	1193	879	478	438	657	1939	1066	661	580	695	1420	516	484	488	480	9346	9246	8673	6890	4524	4072	3777	2820
ENSG00000005102.12	MEOX1	0	0	0	2	0	0	0	0	0	0	0	0	0	0	0	0	0	0	0	0	0	0	0
ENSG00000005108.15	THSD7A	134	88	15	78	40	200	135	45	75	47	106	35	34	58	20	4	10	0	20	9	4	197	76
ENSG00000005156.11	LIG3	2010	1394	1537	568	1573	3092	1898	1505	932	1918	2264	1303	1515	1094	1398	3075	3068	5213	3995	2192	3069	3903	7165
ENSG00000005175.9	RPAP3	1513	1432	551	735	741	1970	1462	835	836	671	1408	729	700	773	390	3127	3598	2820	3045	2318	2421	5034	5878
ENSG00000005187.11	ACSM3	814	335	331	96	286	948	335	311	113	253	488	190	265	149	214	314	420	645	677	3142	4496	347	1198
ENSG00000005189.19	AC004381.6	279	184	225	75	219	365	256	214	110	279	295	188	223	134	269	439	473	833	597	566	846	413	1090
ENSG00000005194.14	CIAPIN1	1112	1011	1777	495	1523	1709	1333	1328	665	1933	1270	1051	1750	641	1186	4562	4683	9891	8634	4370	9433	3102	11894
ENSG00000005206.16	SPPL2B	515	261	351	203	403	1286	421	230	313	437	1057	362	284	351	447	2266	1865	2569	1777	1295	1423	1851	2035
ENSG00000005238.19	FAM214B	81	79	62	57	72	112	99	43	81	81	86	55	59	100	101	992	711	669	614	477	505	372	496
ENSG00000005243.9	COPZ2	10	7	12	0	13	19	10	6	7	25	9	7	14	7	11	36	41	41	18	25	22	35	250
ENSG00000005249.12	PRKAR2B	32	21	16	3	27	65	38	35	14	23	41	16	26	13	18	26	30	14	40	8	10	43	85
ENSG00000005302.17	MSL3	73	70	36	25	61	120	88	50	45	57	99	50	43	53	55	1555	1578	2279	1831	732	873	209	394
ENSG00000005339.14	CREBBP	1309	998	605	482	852	2191	1346	834	806	917	1679	911	568	806	902	6754	6872	4229	2493	6306	4126	3812	2361
ENSG00000005379.15	TSPOAP1	34	9	18	4	16	52	21	23	7	24	68	14	17	17	31	1	0	0	8	7	0	55	119
ENSG00000005381.7	MPO	0	1	0	0	1	0	0	0	0	0	2	2	2	0	0	0	1	1	0	7	6	21	10
ENSG00000005421.8	PON1	576	402	531	266	762	864	498	549	270	698	674	403	716	341	661	105	163	223	208	25	2	833	1878
ENSG00000005436.13	GCFC2	584	426	169	292	290	794	491	268	321	319	668	277	246	346	185	3309	3280	3178	3370	2068	2328	1522	1595
ENSG00000005448.16	WDR54	26	20	21	9	33	43	41	50	17	45	52	28	47	41	110	462	431	655	404	816	1830	85	373
ENSG00000005469.11	CROT	285	205	113	124	188	363	242	156	113	161	282	131	144	134	127	1785	1956	1365	1347	923	736	936	877
ENSG00000005471.15	ABCB4	1290	750	469	495	788	1689	824	397	621	892	1519	677	560	884	989	1451	1415	975	710	1442	1465	1503	1194
ENSG00000005483.20	KMT2E	1539	875	426	655	566	2336	1310	541	868	543	1739	664	362	1043	572	7091	6363	3123	1653	3241	2076	3062	1195
ENSG00000005486.16	RHBDD2	797	584	904	231	878	1154	801	749	462	894	795	725	849	453	831	3238	3741	4543	4644	2046	2824	2287	6867
ENSG00000005513.9	SOX8	0	0	0	0	0	3	0	0	1	0	2	0	0	0	0	4	0	0	0	45	25	13	0
ENSG00000005700.14	IBTK	3646	2562	714	2723	1255	4846	2988	1043	2859	1248	3578	1656	885	2910	998	17141	15617	5109	5086	10382	5411	10558	5372
ENSG00000005801.16	ZNF195	550	391	140	223	170	787	485	207	286	211	608	203	170	214	124	1759	1908	1008	1214	1400	1294	1490	1827
ENSG00000005810.17	MYCBP2	1327	817	321	508	494	1783	1264	412	668	515	1542	588	280	710	460	6985	6920	2748	2144	4994	3003	4626	1301
ENSG00000005812.10	FBXL3	630	609	202	312	316	788	600	340	361	308	586	347	353	387	224	3188	2585	1712	1515	2059	1560	1747	2086
ENSG00000005844.17	ITGAL	257	111	197	57	258	374	121	163	101	302	356	162	268	137	363	70	23	108	52	68	74	232	521
ENSG00000005882.11	PDK2	32	22	35	1	28	70	30	39	20	70	59	45	71	32	88	732	600	1504	1179	698	1220	50	358
ENSG00000005884.17	ITGA3	4	6	6	1	9	10	5	10	2	11	14	10	4	11	21	100	225	163	133	409	574	28	127
ENSG00000005889.15	ZFX	1088	858	337	456	412	1407	1045	475	610	406	1018	514	340	550	304	2105	1866	788	829	2911	2102	1820	1136
ENSG00000005893.15	LAMP2	3798	4451	2090	2827	2723	4578	4554	2224	2994	2740	3397	2402	2111	3224	2109	20609	16862	14866	11803	17668	15772	12259	10863
ENSG00000005961.17	ITGA2B	2	0	1	1	0	3	0	0	1	0	9	5	0	4	2	37	22	12	44	56	50	12	17
ENSG00000005981.12	ASB4	1	2	3	5	3	5	3	4	9	2	7	5	5	9	6	3453	5091	3170	4330	896	1069	80	8
ENSG00000006007.11	GDE1	531	566	498	328	653	831	616	477	369	823	678	473	653	489	706	6380	5849	9613	7567	8287	13356	2930	5777
ENSG00000006015.17	C19orf60	315	232	613	125	398	810	277	308	244	528	560	439	524	170	369	601	500	1622	1039	500	860	1688	7675
ENSG00000006016.10	CRLF1	29	41	50	22	41	52	66	56	21	55	31	51	36	30	42	3513	3655	11904	9677	11207	26866	103	381
ENSG00000006025.11	OSBPL7	58	26	40	29	43	128	50	46	55	59	106	36	21	43	60	671	703	481	492	499	282	254	190
ENSG00000006042.11	TMEM98	1338	1459	2352	391	2172	2024	1631	1851	679	2653	1599	1358	2450	783	2171	7194	6820	16563	13891	4528	10185	2903	13452
ENSG00000006047.12	YBX2	7	11	4	2	8	24	4	3	5	11	18	5	8	2	18	74	147	205	194	29	40	19	52
ENSG00000006059.3	KRT33A	0	0	0	0	0	0	0	0	0	0	0	0	0	0	0	0	0	0	6	0	0	0	0
ENSG00000006062.13	MAP3K14	106	141	94	24	76	152	157	114	37	95	100	69	81	39	64	425	595	591	465	311	420	406	638
ENSG00000006071.12	ABCC8	0	0	0	0	0	0	0	0	0	0	0	0	3	0	0	0	0	0	0	4	0	0	0
ENSG00000006116.3	CACNG3	0	0	0	0	0	0	0	0	0	0	0	0	1	0	0	0	0	0	0	1	0	0	0
ENSG00000006118.14	TMEM132A	2357	1632	2796	490	2467	4735	2285	2067	1155	2826	3187	2231	2099	1286	2525	1791	1780	3343	2277	2074	4022	6334	16442
ENSG00000006125.16	AP2B1	11210	9970	9290	4373	11059	16556	12660	9750	6744	13025	12699	8363	10136	8406	11756	22019	21025	29454	23538	16749	20790	29191	47813
ENSG00000006128.11	TAC1	0	0	0	0	0	0	0	0	0	0	0	0	0	0	0	0	0	0	0	0	0	0	0
ENSG00000006194.9	ZNF263	394	308	267	169	372	588	371	230	257	499	469	246	268	229	307	2787	2515	2799	2306	2350	2500	1515	2643
ENSG00000006210.6	CX3CL1	627	566	888	164	757	1020	782	633	340	753	626	511	619	281	567	2950	3851	5421	4810	7414	12605	1298	1958
ENSG00000006282.20	SPATA20	675	450	677	248	658	874	578	550	370	623	705	525	559	328	508	5889	4609	8269	6140	4936	6805	1673	3276
ENSG00000006283.17	CACNA1G	9	9	12	10	9	6	24	9	14	8	6	12	7	10	16	0	0	1	12	0	1	40	95
ENSG00000006327.13	TNFRSF12A	592	1129	1305	268	719	892	1141	861	495	884	469	785	702	411	595	4803	3842	6660	4822	4019	4863	4175	10391
ENSG00000006377.10	DLX6	148	119	98	89	156	311	199	148	126	166	257	106	108	122	143	529	567	540	326	418	456	374	462
ENSG00000006432.15	MAP3K9	405	356	206	223	297	579	480	268	264	310	381	237	182	286	344	2976	2888	3183	2102	1638	1477	1250	794
ENSG00000006451.7	RALA	1506	1434	824	728	1042	2349	1455	1033	907	1162	1636	850	884	887	783	6577	5615	6006	5417	2956	3053	6230	8755
ENSG00000006453.13	BAIAP2L1	2083	1303	974	1017	1423	3077	1515	1156	1382	1651	2349	939	1052	1286	1369	5321	5035	5536	4155	2392	2120	5553	7660
ENSG00000006459.10	KDM7A	673	336	111	364	217	813	446	199	415	209	638	188	137	495	213	8574	5861	2408	1586	6498	2662	1528	597
ENSG00000006468.13	ETV1	439	182	109	131	294	574	234	191	202	265	436	125	187	236	210	1	1	0	0	23	64	968	1401
ENSG00000006530.15	AGK	847	792	730	352	775	1201	925	728	457	809	937	498	784	504	757	3083	3347	5284	4733	1942	2920	2437	4557
ENSG00000006534.15	ALDH3B1	91	53	90	27	108	123	80	69	52	115	107	100	108	107	199	683	606	1282	1048	389	532	162	413
ENSG00000006555.10	TTC22	60	48	73	12	74	93	67	54	23	80	90	59	85	35	96	51	63	23	44	0	0	155	359
ENSG00000006576.16	PHTF2	279	301	89	204	149	406	364	152	221	152	302	130	80	199	112	3955	3759	3082	3622	1505	1782	1165	1359
ENSG00000006606.8	CCL26	0	0	0	0	0	0	0	0	0	0	0	0	0	0	0	4	0	0	0	0	0	0	0
ENSG00000006607.13	FARP2	1163	891	613	388	783	1592	1089	707	521	922	1199	598	558	557	734	6147	5467	6090	4320	3833	4388	3453	3533
ENSG00000006611.15	USH1C	257	154	339	104	374	436	245	283	174	428	380	244	371	226	511	0	1	0	0	5	14	1069	3330
ENSG00000006625.17	GGCT	631	624	432	304	513	931	604	452	346	596	683	423	425	376	371	2102	1735	2537	2563	770	1192	1865	3621
ENSG00000006634.7	DBF4	1026	939	342	651	545	1480	1093	499	628	629	1141	502	451	712	350	4405	5072	4222	4896	1480	1795	3501	3967
ENSG00000006638.11	TBXA2R	0	0	0	0	0	0	0	0	1	0	0	0	0	0	1	5	10	14	1	3	19	0	24
ENSG00000006652.13	IFRD1	1422	1548	707	1027	956	1929	1741	1033	1273	1184	1494	824	741	1171	714	10487	9617	4150	5201	4309	3264	6344	7287
ENSG00000006659.12	LGALS14	0	0	0	0	0	0	0	0	0	0	0	0	0	0	0	0	0	0	0	0	16	0	0
ENSG00000006695.10	COX10	305	309	251	165	287	405	343	240	215	378	366	224	246	249	354	2217	1761	2749	2005	965	1289	866	1427
ENSG00000006704.10	GTF2IRD1	288	228	237	107	268	481	317	208	188	350	351	259	208	202	343	4433	4202	6001	4533	1747	1866	659	1501
ENSG00000006712.14	PAF1	1130	962	1151	402	1143	1899	1233	1057	631	1328	1403	961	1024	762	1096	4251	3823	5565	3627	2861	3288	3770	7232
ENSG00000006715.15	VPS41	1299	1385	612	788	828	1735	1737	809	928	819	1402	857	600	1042	690	5910	4904	4255	3723	3135	2691	5229	3962
ENSG00000006740.16	ARHGAP44	17	17	13	5	14	16	19	1	10	14	12	15	19	7	11	470	454	799	534	242	339	18	72
ENSG00000006744.18	ELAC2	1616	1414	2171	532	2066	2610	1756	1761	825	2352	1871	1354	2056	812	1601	5938	6297	11953	10344	3580	6595	5528	15996
ENSG00000006747.14	SCIN	10	0	0	4	4	12	3	3	0	1	5	1	7	4	0	2	0	0	18	1	0	11	0
ENSG00000006756.15	ARSD	142	182	146	62	126	184	156	142	78	128	156	90	80	92	152	970	652	1492	866	974	1495	404	619
ENSG00000006757.11	PNPLA4	156	135	224	62	215	272	156	225	83	290	202	168	311	153	263	1125	761	2284	1457	1041	2187	516	2791
ENSG00000006788.12	MYH13	0	0	0	0	0	0	0	0	0	0	0	0	0	0	0	0	0	0	0	0	0	0	0
ENSG00000006831.9	ADIPOR2	3507	2601	1778	1603	2479	5352	3066	2018	2192	2880	3955	1959	1714	2682	2530	14504	13003	11850	9428	11380	10223	11573	10771
ENSG00000006837.11	CDKL3	12	19	7	7	7	15	9	4	14	14	12	4	8	22	6	44	38	19	16	26	36	59	19
ENSG00000007001.12	UPP2	1	7	0	0	2	2	3	1	1	0	2	0	0	1	1	1	1	0	6	9	3	9	0
ENSG00000007038.10	PRSS21	0	0	0	0	0	0	0	0	0	0	0	0	0	0	0	0	1	0	0	0	0	0	0
ENSG00000007047.14	MARK4	255	262	336	198	345	515	344	242	300	343	399	317	248	324	391	2688	1904	2960	1804	1908	2231	1299	2032
ENSG00000007062.11	PROM1	662	468	188	127	277	963	576	293	186	340	556	201	131	149	186	2076	2187	2100	1902	504	407	1746	1844
ENSG00000007080.10	CCDC124	509	673	1484	211	1004	1325	865	773	471	1221	979	957	1112	482	1078	2744	2129	5362	4073	1495	2624	3160	12324
ENSG00000007129.17	CEACAM21	0	0	0	0	0	0	0	0	0	0	0	0	0	0	0	0	0	0	0	0	0	0	0
ENSG00000007168.12	PAFAH1B1	2121	1727	880	874	1179	3282	2113	1225	1155	1270	2501	1038	919	1257	1059	7379	7452	6159	5062	5574	5591	5928	5484
ENSG00000007171.16	NOS2	0	0	1	0	0	0	0	0	0	0	0	0	1	0	0	623	336	1304	544	4	30	2	8
ENSG00000007174.17	DNAH9	1	1	0	0	0	1	1	0	1	0	1	0	0	0	0	0	0	0	0	0	0	4	0
ENSG00000007202.14	KIAA0100	6199	4659	5063	2151	5778	8863	5949	5110	3167	6463	6797	4365	5121	3357	5193	15502	14073	22057	16243	9712	12552	15548	24903
ENSG00000007216.14	SLC13A2	24	7	30	0	11	54	21	27	3	31	42	14	35	0	11	0	0	0	0	6	8	6	0
ENSG00000007237.18	GAS7	0	0	0	0	0	0	0	0	1	0	0	0	6	0	0	2404	2658	2910	1930	40	52	0	0
ENSG00000007255.10	TRAPPC6A	254	217	528	107	408	514	244	283	185	505	334	358	423	282	487	565	428	851	633	490	830	658	3015
ENSG00000007264.14	MATK	0	1	0	0	0	0	0	0	0	0	0	0	2	0	0	0	4	0	0	0	8	0	0
ENSG00000007306.14	CEACAM7	0	0	0	0	0	0	0	0	0	0	0	0	0	0	0	0	0	0	0	0	0	0	0
ENSG00000007312.12	CD79B	0	0	0	0	0	0	0	0	0	0	0	0	0	0	0	5	10	0	8	8	9	0	0
ENSG00000007314.11	SCN4A	1	3	0	0	1	5	1	0	2	1	1	0	0	6	7	6	3	7	0	2	4	0	0
ENSG00000007341.18	ST7L	184	195	149	77	155	289	207	164	106	181	202	138	149	122	123	707	682	781	667	620	641	495	799
ENSG00000007350.16	TKTL1	0	0	0	0	0	0	0	0	0	0	0	0	0	0	0	0	0	0	0	0	2	0	0
ENSG00000007372.20	PAX6	196	122	57	88	93	295	194	93	97	122	258	93	67	144	115	2036	1558	1612	1529	89	58	767	939
ENSG00000007376.7	RPUSD1	251	234	544	79	418	580	296	317	174	497	424	368	406	142	359	1677	1685	5550	4680	1025	1991	1425	6326
ENSG00000007384.15	RHBDF1	311	199	180	123	211	444	290	169	180	211	349	139	138	117	176	645	698	709	526	684	663	904	1028
ENSG00000007392.16	LUC7L	759	538	396	330	449	1425	657	484	373	463	845	332	404	262	351	2856	2999	2662	2276	3075	2155	2142	3005
ENSG00000007402.11	CACNA2D2	6	1	3	1	5	12	3	1	2	2	4	1	1	1	2	10	11	0	16	11	11	15	10
ENSG00000007516.13	BAIAP3	34	7	24	8	34	68	15	18	11	30	74	21	34	8	55	380	277	578	383	508	532	100	219
ENSG00000007520.3	TSR3	234	207	459	65	355	379	286	311	128	370	252	277	314	124	304	1575	1330	2725	2125	1061	1801	965	3541
ENSG00000007541.16	PIGQ	349	228	373	76	347	695	314	287	145	339	482	271	319	144	308	1102	1330	2245	2235	563	911	922	2692
ENSG00000007545.15	CRAMP1	182	145	113	76	127	330	189	146	117	110	226	117	77	105	156	817	832	546	334	778	648	458	379
ENSG00000007866.18	TEAD3	336	242	325	112	379	606	393	306	192	437	504	262	300	245	448	2572	2320	3381	2574	2365	3034	961	1622
ENSG00000007908.15	SELE	0	0	1	0	0	2	0	0	0	0	0	0	0	0	0	0	0	0	0	3	4	0	0
ENSG00000007923.15	DNAJC11	1669	1191	1214	505	1280	2796	1494	1152	884	1639	2104	1134	1291	860	1333	4120	4059	5029	3764	2922	3208	4528	6092
ENSG00000007933.12	FMO3	3	0	0	0	1	0	2	0	0	0	2	1	3	0	2	0	0	0	8	0	0	1	24
ENSG00000007944.14	MYLIP	107	61	35	40	67	208	89	57	76	76	169	50	85	50	82	697	597	530	209	392	346	221	190
ENSG00000007952.17	NOX1	15	11	6	3	18	26	17	12	8	24	12	7	16	9	9	9	18	28	3	10	17	25	65
ENSG00000007968.6	E2F2	225	118	190	43	258	444	184	209	121	295	367	185	236	134	304	776	781	2138	1561	195	499	358	978
ENSG00000008018.8	PSMB1	5011	5000	7264	2047	5975	8420	5220	5902	2753	7228	6028	4142	7328	3219	5090	18718	15962	31711	26167	14784	24866	16408	48325
ENSG00000008056.12	SYN1	0	0	0	0	0	1	1	0	5	0	0	0	10	0	0	160	132	247	198	41	56	0	0
ENSG00000008083.13	JARID2	714	513	337	315	466	1314	708	390	418	456	983	466	305	542	501	2856	2337	1875	1036	2643	2200	1468	1077
ENSG00000008086.11	CDKL5	675	368	192	178	315	1012	560	283	244	255	740	248	184	202	171	748	719	448	290	919	547	586	412
ENSG00000008118.9	CAMK1G	0	0	0	0	0	0	0	0	0	0	0	0	0	0	0	0	0	0	0	0	0	0	0
ENSG00000008128.22	CDK11A	52	15	15	14	10	67	21	7	20	18	59	9	4	15	4	103	107	38	59	66	55	136	48
ENSG00000008130.15	NADK	1257	910	1369	506	1478	2176	1194	1087	784	1525	1622	953	1120	838	1302	5930	5436	9132	7948	3617	5431	3672	7589
ENSG00000008196.12	TFAP2B	0	0	0	0	0	0	0	0	0	0	0	0	0	0	0	0	0	0	0	0	0	0	14
ENSG00000008197.4	TFAP2D	0	0	0	0	0	0	0	0	0	0	0	0	0	0	0	0	0	0	0	0	0	0	0
ENSG00000008226.19	DLEC1	9	2	3	0	6	15	8	1	4	2	11	2	0	4	4	35	44	9	21	23	16	33	30
ENSG00000008256.15	CYTH3	129	145	95	67	116	238	166	125	95	162	180	121	75	98	135	1380	1201	1162	673	1173	998	674	572
ENSG00000008277.14	ADAM22	307	164	56	122	122	385	203	88	118	79	262	79	65	80	75	1684	1559	804	659	876	560	472	383
ENSG00000008282.8	SYPL1	1812	2133	1380	1137	1738	2583	2426	1651	1175	1793	1846	1233	1448	1469	1435	13702	13424	11873	11817	6990	7847	6297	8374
ENSG00000008283.15	CYB561	9	3	10	3	14	10	8	11	3	8	7	1	2	2	2	348	440	571	346	168	283	36	139
ENSG00000008294.20	SPAG9	3088	2670	864	2016	1313	4398	3278	1177	2532	1375	3344	1587	922	2515	1195	18800	17113	8712	7150	15465	9230	13645	6826
ENSG00000008300.15	CELSR3	198	132	73	86	110	318	146	76	128	104	253	106	66	128	131	5881	5284	4162	2802	3248	2696	723	579
ENSG00000008311.14	AASS	1347	473	206	520	430	1810	682	287	865	474	1914	473	302	1314	553	2003	1828	835	691	1768	1079	2434	694
ENSG00000008323.15	PLEKHG6	278	259	415	118	411	464	343	327	180	406	423	384	489	202	597	875	671	1870	1279	643	909	796	3571
ENSG00000008324.10	SS18L2	568	684	707	381	787	864	685	769	415	908	659	444	864	462	557	1542	1527	2370	2731	848	1482	2149	4711
ENSG00000008382.15	MPND	166	122	268	31	193	250	137	129	75	222	183	141	201	78	170	564	544	1129	828	341	629	330	1260
ENSG00000008394.12	MGST1	6161	7565	5747	4720	7218	8225	7118	5318	5156	7774	6931	4901	6816	5478	5688	21025	18313	22908	20300	7705	9713	25186	40136
ENSG00000008405.11	CRY1	885	878	309	591	564	1356	1059	523	744	609	984	531	408	685	384	2638	2590	1174	1298	2463	1679	3397	3038
ENSG00000008438.4	PGLYRP1	3	0	1	1	1	8	1	0	3	1	6	0	0	2	0	0	0	0	0	1	0	8	0
ENSG00000008441.16	NFIX	309	271	311	149	303	558	329	299	226	428	340	256	283	172	285	3042	2566	2945	2244	1240	1828	474	614
ENSG00000008513.14	ST3GAL1	809	498	508	292	844	1301	619	524	489	1062	1224	594	696	1072	2024	4177	3046	5720	2532	2695	3344	1126	1474
ENSG00000008516.16	MMP25	1	0	0	0	0	3	1	1	0	0	4	0	0	0	0	9	13	0	5	11	6	5	12
ENSG00000008517.16	IL32	401	1041	1843	155	492	429	782	898	187	524	140	452	956	182	279	6645	5860	17105	12357	4327	9648	448	1867
ENSG00000008710.18	PKD1	407	201	208	118	236	965	430	209	255	313	844	316	155	265	348	4581	3624	2643	1627	2957	1998	2016	1541
ENSG00000008735.13	MAPK8IP2	39	81	66	34	55	69	81	55	49	63	54	90	74	47	73	188	190	114	86	591	597	304	472
ENSG00000008838.18	MED24	2339	1815	2644	743	2418	3639	2434	2097	1261	3005	2799	2058	2515	1438	2679	5632	5653	9417	7196	5856	6987	6085	12361
ENSG00000008853.16	RHOBTB2	87	100	145	30	119	183	132	136	67	151	154	127	102	77	144	1085	1016	1628	1380	785	1224	603	937
ENSG00000008869.11	HEATR5B	728	548	218	317	302	990	734	288	347	313	676	351	210	435	285	6190	5998	2986	2892	3782	2281	2072	1163
ENSG00000008952.16	SEC62	2715	2204	805	1258	1268	3541	2562	1304	1645	1197	2751	1254	1000	1843	887	10434	10299	7120	6337	8620	8355	8405	10870
ENSG00000008988.9	RPS20	5844	7017	13219	3676	11202	10288	7083	10154	4721	16523	7419	5945	15898	5404	10599	46069	37898	94020	87187	30578	77086	29783	129429
ENSG00000009307.15	CSDE1	19572	17004	10422	9107	12833	28635	19929	12425	11171	13830	21343	12110	11872	12779	9658	50566	41577	41519	34957	32587	31234	41206	45437
ENSG00000009335.17	UBE3C	3074	2595	1590	1316	2063	4459	3220	1874	1806	2443	3420	1641	1633	1812	1859	13799	12554	15216	10685	6833	6894	10037	10279
ENSG00000009413.15	REV3L	1228	544	190	463	376	1729	990	340	664	293	1363	496	196	586	258	5362	6788	2015	2500	4499	2615	3664	1355
ENSG00000009694.13	TENM1	3	0	2	0	0	4	2	3	4	0	4	0	4	1	0	33	110	18	27	1	0	28	28
ENSG00000009709.11	PAX7	0	0	0	0	0	0	0	0	0	0	0	0	0	0	0	0	0	0	0	0	0	0	0
ENSG00000009724.16	MASP2	150	21	45	40	50	201	51	27	43	46	167	35	41	31	74	847	788	1291	724	717	907	119	107
ENSG00000009765.14	IYD	2	6	1	0	2	3	3	1	2	0	2	4	4	0	9	10	6	0	21	24	1	4	13
ENSG00000009780.15	FAM76A	183	213	83	109	111	202	261	103	151	121	195	111	73	146	100	776	735	653	596	672	748	394	403
ENSG00000009790.14	TRAF3IP3	0	0	0	0	0	1	0	0	0	0	0	0	0	0	0	0	0	0	0	0	4	1	0
ENSG00000009830.11	POMT2	460	442	435	216	436	707	496	366	265	496	533	419	409	294	394	2752	2603	2989	2409	1346	1382	1580	2283
ENSG00000009844.15	VTA1	2049	2101	1523	1064	1764	2804	2241	2013	1279	1961	2090	1320	1793	1387	1189	7705	6767	8423	9208	5735	8886	5831	8463
ENSG00000009950.15	MLXIPL	818	185	176	249	284	1826	414	193	437	369	1963	336	255	459	535	5434	6276	4561	3975	4673	3496	1593	976
ENSG00000009954.10	BAZ1B	3741	2805	1606	1404	2368	5944	3756	2090	2084	2352	4453	2039	1496	2220	1894	20130	20395	16752	12433	8786	8305	9459	5785
ENSG00000010017.12	RANBP9	699	531	317	375	457	1018	688	420	519	507	801	417	427	513	398	6544	5873	4073	3648	4718	4209	2282	2923
ENSG00000010030.13	ETV7	2	2	1	0	0	0	0	2	1	2	1	0	0	0	1	0	0	1	0	1	5	2	0
ENSG00000010072.15	SPRTN	649	664	345	372	451	1046	769	442	474	482	781	363	387	365	303	1537	1530	1037	1641	855	918	2085	2155
ENSG00000010165.19	METTL13	1026	1180	1298	406	1175	1604	1197	1070	701	1399	1155	967	1009	687	969	2894	3065	4150	3504	2031	2323	2702	4986
ENSG00000010219.13	DYRK4	102	78	122	31	105	130	116	108	48	143	114	84	150	59	109	590	532	1112	856	530	1010	226	1347
ENSG00000010244.17	ZNF207	3983	2715	2086	1747	2507	6312	3446	2124	1985	2874	4673	1917	2273	1908	2199	12500	11842	14206	12154	9507	10427	11563	19508
ENSG00000010256.10	UQCRC1	5040	4119	9658	1568	7837	8159	5299	6453	2790	8636	6175	5994	9904	4054	8312	21308	16699	47511	33490	14176	28169	11505	65417
ENSG00000010270.13	STARD3NL	457	495	585	241	625	621	600	508	292	694	460	341	568	340	435	4551	4442	6363	6490	2513	3461	1609	3921
ENSG00000010278.12	CD9	93	157	137	54	102	114	123	89	66	131	73	97	108	72	118	68	70	76	6	823	773	156	309
ENSG00000010282.14	HHATL	0	0	0	0	0	0	0	0	0	0	0	0	1	0	0	0	0	0	0	0	0	5	0
ENSG00000010292.12	NCAPD2	5132	4323	4957	1729	6109	8660	6070	5250	2968	8454	7278	4488	5455	3882	7489	13093	11444	22269	13936	10084	15592	11556	22788
ENSG00000010295.19	IFFO1	463	239	298	172	304	825	366	272	136	343	610	253	256	183	279	1159	1041	1177	1162	1094	1037	1448	1732
ENSG00000010310.8	GIPR	30	17	14	7	10	73	12	15	12	14	59	17	11	21	20	55	64	9	4	46	36	100	118
ENSG00000010318.20	PHF7	43	57	38	23	32	100	63	41	43	60	87	54	40	54	55	516	394	475	169	443	387	199	210
ENSG00000010319.6	SEMA3G	29	21	14	6	19	29	14	3	6	23	18	12	9	2	13	1224	716	761	233	2026	1807	13	0
ENSG00000010322.15	NISCH	436	257	326	112	337	833	363	244	198	438	601	321	281	244	407	5060	4437	5606	4352	3925	4103	1200	1557
ENSG00000010327.10	STAB1	0	0	0	0	0	1	0	0	0	0	0	0	1	2	0	107	76	138	77	24	11	1	0
ENSG00000010361.13	FUZ	0	0	0	0	0	0	0	0	0	0	0	0	0	1	1	27	10	22	30	14	17	0	18
ENSG00000010379.15	SLC6A13	60	25	26	18	31	93	20	16	27	28	70	19	12	24	38	7	2	4	8	33	16	141	167
ENSG00000010404.17	IDS	99	218	60	83	76	173	203	68	75	98	116	90	71	133	124	2888	2867	1807	1380	2496	1712	829	499
ENSG00000010438.16	PRSS3	2	0	0	0	0	0	0	0	0	0	1	0	0	0	1	0	0	0	0	0	0	0	0
ENSG00000010539.11	ZNF200	147	126	90	87	103	212	120	116	94	98	156	82	109	90	78	718	713	769	774	818	1012	566	698
ENSG00000010610.9	CD4	1	0	0	4	2	2	2	2	1	2	6	1	3	10	4	26	30	62	61	91	158	6	0
ENSG00000010626.14	LRRC23	63	83	109	48	85	120	93	100	51	111	67	68	110	75	93	377	285	351	252	255	214	272	994
ENSG00000010671.15	BTK	7	9	7	4	9	14	13	6	14	14	17	7	6	14	17	0	0	0	0	0	0	31	11
ENSG00000010704.18	HFE	141	120	102	77	108	161	139	90	67	112	150	96	96	92	121	1091	785	898	800	687	1097	247	489
ENSG00000010803.16	SCMH1	783	538	479	260	573	1113	649	394	366	693	932	510	493	345	530	834	899	1034	951	2438	3422	1063	1962
ENSG00000010810.17	FYN	337	232	235	121	220	516	303	291	190	279	355	195	176	252	311	0	1	25	16	2411	2322	954	1190
ENSG00000010818.8	HIVEP2	472	424	126	400	250	722	552	193	478	189	508	215	96	457	224	1338	1061	147	97	2965	1303	1658	307
ENSG00000010932.15	FMO1	66	65	63	16	88	101	91	57	19	72	64	59	53	26	56	1	4	0	6	3	0	20	105
ENSG00000011007.12	TCEB3	697	431	366	217	424	1069	628	457	380	502	775	344	320	353	326	5470	6525	7607	5970	4567	4875	2367	2210
ENSG00000011009.10	LYPLA2	1994	1499	2786	526	2163	3184	1941	1989	1021	2582	2425	1925	2271	1072	2221	5694	6256	9598	8317	4109	5816	4209	16336
ENSG00000011021.21	CLCN6	1175	437	174	618	406	2002	712	234	769	440	1640	416	221	769	570	4284	4006	1766	1548	4682	2832	2348	690
ENSG00000011028.13	MRC2	1	0	0	1	0	0	0	0	0	0	0	0	2	0	0	5	0	0	5	0	0	1	0
ENSG00000011052.21	NME1-NME2	0	0	0	0	0	0	0	0	0	0	0	0	0	0	0	0	0	0	0	0	0	0	0
ENSG00000011083.8	SLC6A7	0	0	0	0	0	0	0	0	1	0	0	0	0	0	0	0	0	0	0	1	0	0	0
ENSG00000011105.11	TSPAN9	1235	857	1336	378	1464	1774	1061	963	487	1553	1627	1119	1207	794	2036	3439	2632	5582	3242	3750	5786	2374	5364
ENSG00000011114.14	BTBD7	893	670	270	393	446	1301	925	442	409	415	922	358	276	430	357	3749	3735	2691	2069	2900	2360	2297	1422
ENSG00000011132.11	APBA3	252	200	408	82	278	473	273	263	208	283	319	246	280	165	246	1529	1255	3008	2314	761	1091	845	2524
ENSG00000011143.16	MKS1	167	107	190	44	155	283	178	174	91	192	215	160	205	94	209	1465	1600	2518	1736	1400	1733	454	1047
ENSG00000011198.7	ABHD5	506	433	341	172	378	659	455	371	215	388	474	269	415	204	240	713	858	775	881	507	617	1498	2512
ENSG00000011201.11	ANOS1	15	19	10	9	18	34	26	17	6	10	29	9	21	10	7	0	0	0	0	8	5	40	129
ENSG00000011243.17	AKAP8L	633	691	685	280	663	1348	842	599	472	899	972	607	664	547	906	3133	3276	2599	2041	2928	2307	3743	4978
ENSG00000011258.15	MBTD1	889	673	210	536	415	1347	715	333	609	425	955	414	277	620	376	4101	3412	1954	1560	4021	2559	2561	1965
ENSG00000011260.13	UTP18	1123	1462	1205	609	1141	1769	1561	1250	732	1382	1289	973	1233	648	735	7971	7474	10570	10431	4945	7210	4036	9970
ENSG00000011275.18	RNF216	1164	854	891	428	995	1878	1153	956	702	1040	1390	725	803	719	972	6978	7615	8653	7467	4315	5128	3675	4827
ENSG00000011295.15	TTC19	740	596	289	290	506	918	569	388	385	461	726	355	378	458	326	3192	2926	2493	1782	2079	1995	1640	1809
ENSG00000011304.18	PTBP1	6996	6481	8540	2704	8524	13048	8391	7668	4473	11388	9718	6927	8610	4806	9553	34637	28454	57848	41448	20457	33644	25709	59648
ENSG00000011332.19	DPF1	18	7	10	2	30	40	15	17	10	24	38	16	20	13	33	111	101	182	222	84	217	51	248
ENSG00000011347.9	SYT7	660	341	412	298	721	827	446	383	420	741	1048	535	571	1451	2258	438	128	452	228	340	403	1033	1642
ENSG00000011376.9	LARS2	1075	843	902	379	1019	1626	1127	895	554	1162	1404	913	957	741	1144	3980	3998	5635	3806	3005	3462	2720	4017
ENSG00000011405.13	PIK3C2A	2123	1578	464	1597	733	2823	1989	741	1645	727	2165	1075	467	1792	582	13655	13516	5654	5805	9718	6084	7146	2884
ENSG00000011422.11	PLAUR	34	13	13	3	15	47	22	8	10	35	48	17	23	18	20	202	150	294	182	198	118	54	214
ENSG00000011426.10	ANLN	3989	4061	2147	1480	2629	5488	4960	2604	2075	2437	4289	2455	1901	2305	1620	14453	14936	14831	15643	5198	8584	11407	8620
ENSG00000011451.17	WIZ	885	578	828	216	838	1748	820	688	490	913	1267	778	617	448	779	2413	2223	2730	2021	1688	1934	3074	4563
ENSG00000011454.16	RABGAP1	1634	1374	714	780	961	2539	1919	891	977	1054	1997	978	733	1115	832	3700	3765	2590	2204	4106	3139	4310	2546
ENSG00000011465.16	DCN	0	0	1	0	0	0	0	1	0	0	0	0	0	0	0	0	0	0	0	0	0	0	0
ENSG00000011478.11	QPCTL	458	335	550	260	615	822	370	394	432	834	628	358	588	513	743	1865	1575	3550	2829	1803	4478	1390	4085
ENSG00000011485.14	PPP5C	1624	1207	1744	503	1702	2719	1544	1443	844	2061	1964	1318	1776	963	1823	3511	3551	7654	6578	2919	4728	4639	14901
ENSG00000011523.13	CEP68	354	297	242	114	234	513	360	245	129	297	392	235	220	202	223	1263	1164	1524	1370	1539	2100	685	1433
ENSG00000011566.14	MAP4K3	1206	730	298	543	478	1660	848	405	736	498	1106	430	324	719	372	7161	6779	3620	3816	7244	6123	2759	2776
ENSG00000011590.13	ZBTB32	2	0	0	3	1	10	4	5	5	3	8	2	1	4	1	6	5	0	0	13	1	28	23
ENSG00000011600.11	TYROBP	6	1	7	1	4	5	3	7	1	3	3	4	11	3	11	0	0	0	0	1	6	1	10
ENSG00000011638.10	TMEM159	8	20	11	4	10	3	10	8	4	11	4	1	2	12	8	2	16	72	37	849	1167	80	117
ENSG00000011677.12	GABRA3	0	0	0	0	0	0	0	0	0	0	0	0	4	0	0	0	0	0	0	1	4	0	0
ENSG00000012048.20	BRCA1	1490	975	494	617	688	2061	1406	717	839	731	1829	764	474	869	628	2665	3069	2532	2476	1415	1954	2978	1991
ENSG00000012061.15	ERCC1	403	368	757	148	577	652	486	559	263	659	520	482	751	321	626	1847	1879	4436	3107	1924	3613	1020	4652
ENSG00000012124.15	CD22	5	6	1	0	4	7	8	4	4	5	12	9	5	2	9	339	177	184	40	47	40	0	0
ENSG00000012171.18	SEMA3B	72	42	67	55	52	191	65	57	74	72	117	47	24	47	47	9564	5990	11549	6310	8241	10561	182	177
ENSG00000012174.11	MBTPS2	723	750	316	358	467	871	735	341	340	424	696	440	318	474	386	3663	3285	2691	2453	3036	3178	1727	1513
ENSG00000012211.12	PRICKLE3	136	150	152	67	143	225	160	120	123	184	181	145	145	131	224	321	345	629	431	251	384	440	825
ENSG00000012223.12	LTF	0	2	1	0	5	4	0	4	1	7	3	4	5	0	3	0	0	0	0	0	0	0	20
ENSG00000012232.8	EXTL3	869	674	848	208	957	1307	957	890	402	1117	938	656	832	459	1031	4015	3849	7228	4809	3277	5554	2097	4396
ENSG00000012504.13	NR1H4	3088	2311	1615	1600	2397	4577	2476	1826	1883	2624	3298	1657	1986	2062	1624	1520	1124	1110	1511	770	677	6459	10935
ENSG00000012660.13	ELOVL5	4289	3921	1954	2947	3345	6577	4511	2539	3311	3784	5198	2669	2386	3713	3040	15243	15940	9881	10244	12560	10581	10523	9602
ENSG00000012779.10	ALOX5	0	1	0	0	0	0	0	0	0	0	0	0	0	0	0	0	0	0	0	9	8	0	0
ENSG00000012817.15	KDM5D	0	0	0	0	0	0	0	0	0	0	0	0	0	0	0	4475	4239	3234	2563	5444	3496	0	0
ENSG00000012822.15	CALCOCO1	478	293	391	214	393	754	404	305	297	460	616	317	355	429	589	1434	1088	822	407	1867	1153	1294	1708
ENSG00000012963.14	UBR7	465	355	359	165	453	701	488	328	224	485	533	304	400	261	375	2804	2808	5115	4140	1275	2418	1324	2553
ENSG00000012983.11	MAP4K5	679	455	171	402	261	921	592	295	405	275	678	265	204	358	190	4792	4586	2418	2092	3365	2295	2311	1143
ENSG00000013016.15	EHD3	32	33	43	12	30	86	62	40	6	41	45	35	41	21	30	0	0	0	0	144	164	165	290
ENSG00000013275.7	PSMC4	3702	3045	5145	1074	3817	5628	3749	4173	1987	4933	4019	2914	5230	1944	3244	6804	6812	16164	13334	5893	11865	8926	32065
ENSG00000013288.8	MAN2B2	1278	921	851	390	1054	1815	1121	791	685	1155	1500	953	744	744	1206	2123	2229	2230	1743	1894	2263	3555	4408
ENSG00000013293.5	SLC7A14	0	0	0	0	1	0	0	0	0	0	1	0	0	0	0	10	5	6	8	0	0	0	0
ENSG00000013297.10	CLDN11	17	11	8	0	19	22	17	9	8	17	32	17	9	10	21	4398	4055	4797	4289	242	378	40	26
ENSG00000013306.15	SLC25A39	3009	2019	4660	878	4096	4635	2820	3123	1590	4490	3801	3005	4358	1931	4242	14518	13596	31918	24736	8910	16197	8143	35677
ENSG00000013364.18	MVP	38	62	44	28	38	56	87	26	37	66	38	90	53	55	99	8105	7181	7910	5947	5180	4238	190	254
ENSG00000013374.15	NUB1	842	801	671	372	791	1299	991	697	536	857	1047	620	695	578	681	4724	4285	5088	3818	2882	3367	2946	4627
ENSG00000013375.15	PGM3	2347	1566	888	1245	1299	3074	1858	1124	1396	1249	2286	997	1061	1562	904	8365	7304	8142	7477	7409	8088	5329	6852
ENSG00000013392.7	RWDD2A	168	103	86	84	136	249	143	80	110	116	192	81	116	132	105	1131	844	1023	666	992	1177	367	691
ENSG00000013441.15	CLK1	1596	716	327	697	510	2805	930	604	595	423	1938	408	457	608	385	7580	6136	3444	3469	5472	5199	3362	3582
ENSG00000013503.9	POLR3B	792	640	449	295	497	1175	750	506	368	601	855	502	461	386	417	1742	1744	1624	1390	1203	1317	2370	1965
ENSG00000013523.9	ANGEL1	288	179	200	100	260	440	236	215	122	362	382	208	251	194	361	2122	1905	4082	3075	2659	4197	656	1642
ENSG00000013561.17	RNF14	937	1036	636	459	718	1274	1119	649	565	827	957	624	719	698	551	2744	2444	2319	2066	1811	1619	2604	3876
ENSG00000013563.13	DNASE1L1	56	38	67	37	51	95	40	50	45	87	93	53	94	41	88	250	217	467	224	198	318	119	287
ENSG00000013573.16	DDX11	1145	473	465	261	550	1946	725	535	466	644	1708	499	424	363	581	1551	1650	2081	1636	1056	1030	3402	3636
ENSG00000013583.8	HEBP1	380	479	665	246	680	673	510	475	375	886	585	463	728	474	688	1523	1420	2871	2475	1246	2333	1354	3761
ENSG00000013588.6	GPRC5A	1	0	1	1	1	2	5	12	1	2	1	1	0	3	0	61	69	23	14	115	133	10	0
ENSG00000013619.13	MAMLD1	142	92	82	45	121	277	153	189	58	91	185	82	73	39	96	0	0	0	0	3	0	40	53
ENSG00000013725.14	CD6	0	0	0	0	0	0	0	0	0	0	0	0	0	0	0	0	0	1	0	0	0	0	0
ENSG00000013810.18	TACC3	3345	2902	3952	980	3565	5473	4087	3457	1722	4920	4226	2984	3309	1920	3526	6441	6215	12060	9803	3729	7322	10268	24715
ENSG00000014123.9	UFL1	1221	1117	403	699	689	1567	1227	577	810	541	1203	702	466	1063	436	5997	5433	2936	3282	5025	3837	3683	2256
ENSG00000014138.8	POLA2	721	549	811	211	801	1142	704	698	278	917	900	498	888	287	588	1312	1628	4087	3984	509	1518	1466	4235
ENSG00000014164.6	ZC3H3	208	147	285	57	235	381	232	209	137	303	296	269	247	146	282	1464	1222	2557	1701	1111	1336	481	1533
ENSG00000014216.15	CAPN1	1534	1167	2106	457	1809	2300	1534	1614	842	2172	1776	1585	2083	923	1906	13035	12362	22303	17187	7136	10439	4088	11194
ENSG00000014257.15	ACPP	3	2	3	0	2	4	2	6	1	3	4	6	0	1	2	0	0	4	0	0	0	3	14
ENSG00000014641.17	MDH1	4642	4128	6594	2190	6793	6727	4934	6098	3027	7233	5282	4064	8014	3971	5803	28136	23390	47855	42333	15885	31042	9107	26140
ENSG00000014824.13	SLC30A9	1875	1607	652	991	1109	2712	1836	1047	1164	1045	2136	1034	876	1366	837	7622	6685	4733	5262	5257	5077	5470	5223
ENSG00000014914.19	MTMR11	12	8	4	11	9	30	11	6	15	8	15	7	6	5	4	517	360	208	63	177	105	61	6
ENSG00000014919.12	COX15	2054	1710	1360	791	1576	2904	1930	1483	1083	1756	2295	1273	1622	1369	1725	6188	5217	7197	5643	3691	4902	4171	7455
ENSG00000015133.18	CCDC88C	1012	622	517	257	753	1854	959	655	462	818	1479	712	475	455	688	3563	3170	2237	1480	2004	1097	1998	1356
ENSG00000015153.14	YAF2	384	387	199	234	284	533	421	305	274	288	390	218	283	246	189	1201	1115	1037	984	727	884	976	1596
ENSG00000015171.18	ZMYND11	1632	1530	706	809	910	2262	1945	997	938	978	1660	871	674	964	615	8458	8285	5636	5210	4150	3579	4490	3268
ENSG00000015285.10	WAS	16	7	4	3	8	22	11	10	10	25	38	18	13	13	18	29	8	22	20	8	2	30	86
ENSG00000015413.9	DPEP1	3	1	5	1	1	6	4	10	2	12	11	10	8	2	11	1767	1321	5097	3526	779	1439	1	23
ENSG00000015475.18	BID	1166	1131	2120	403	1567	1794	1239	1399	607	1863	1301	1075	1795	649	1132	2850	2591	6917	5827	1347	3248	2473	10127
ENSG00000015479.17	MATR3	115	50	8	26	7	180	49	6	28	3	88	11	15	18	13	247	176	15	82	209	86	214	121
ENSG00000015520.14	NPC1L1	392	139	121	108	220	585	205	152	145	201	517	212	118	243	267	5447	6191	3835	4224	3585	3717	767	931
ENSG00000015532.9	XYLT2	380	261	381	115	414	666	395	377	244	458	471	355	361	327	595	2102	1828	2860	1882	2337	3492	1013	1763
ENSG00000015568.12	RGPD5	0	0	0	0	0	0	0	0	0	0	0	0	0	0	0	4	6	2	2	8	2	0	0
ENSG00000015592.16	STMN4	0	0	0	2	0	1	0	0	1	1	0	0	7	0	0	0	0	1	0	5	0	0	0
ENSG00000015676.17	NUDCD3	1419	921	1613	460	1619	2158	1380	1594	750	1964	1663	1176	1747	804	1657	6760	6485	13594	9559	2631	4737	3597	10293
ENSG00000016082.14	ISL1	114	92	68	19	77	174	82	65	42	120	86	55	53	37	49	0	0	0	0	0	4	160	272
ENSG00000016391.10	CHDH	772	365	318	220	464	1168	475	315	344	471	894	351	291	354	467	9030	8311	10320	7413	7789	9865	1545	1323
ENSG00000016402.13	IL20RA	0	0	0	0	0	0	0	0	0	2	1	0	1	1	0	0	0	0	0	0	0	3	32
ENSG00000016490.15	CLCA1	0	0	0	0	0	0	0	0	0	1	0	0	0	0	0	0	0	0	0	0	0	4	0
ENSG00000016602.9	CLCA4	0	0	0	0	0	1	2	0	0	0	0	0	0	0	0	0	0	0	0	0	0	0	0
ENSG00000016864.17	GLT8D1	321	260	143	144	255	459	285	253	198	284	406	176	186	246	224	4761	4107	4483	3692	4734	5685	882	952
ENSG00000017260.19	ATP2C1	2652	2183	969	1258	1386	3435	2489	1295	1434	1404	2560	1282	889	1514	1010	7620	6408	4928	4503	5776	4573	6879	5119
ENSG00000017427.15	IGF1	1	1	0	0	0	0	0	0	0	0	1	0	0	1	0	6	1	0	0	0	0	4	0
ENSG00000017483.14	SLC38A5	16	1	12	11	7	20	3	12	6	13	13	8	5	5	8	2673	2991	5810	4545	1345	1990	10	24
ENSG00000017797.11	RALBP1	1876	1834	1193	906	1579	3002	2139	1290	1188	1763	2091	1242	1052	1303	1217	7123	5903	6215	4380	5104	4587	7326	7243
ENSG00000018189.12	RUFY3	738	616	223	310	343	968	649	297	408	381	791	244	264	404	227	2001	1744	1109	755	1400	882	2159	1024
ENSG00000018236.14	CNTN1	0	0	0	0	0	0	0	0	0	0	1	0	5	0	0	0	9	0	13	0	0	36	0
ENSG00000018280.16	SLC11A1	10	1	9	2	7	6	4	4	4	14	7	6	10	16	19	937	297	582	224	140	129	9	59
ENSG00000018408.14	WWTR1	196	175	102	148	156	252	201	134	141	162	140	104	82	229	204	7048	4804	6240	4082	6442	6509	624	818
ENSG00000018510.13	AGPS	5245	4527	2019	2371	2520	6265	4775	2786	2353	2214	4431	2322	1981	2223	1477	11374	10870	7887	8889	10769	9917	13460	13031
ENSG00000018607.6	ZNF806	0	0	0	0	0	0	0	0	0	0	0	0	0	0	0	0	0	0	0	0	0	0	0
ENSG00000018610.13	CXorf56	309	332	423	164	419	457	443	393	219	458	339	283	406	175	371	1497	1485	2007	2069	1179	1308	993	1616
ENSG00000018625.14	ATP1A2	3	16	10	3	1	5	18	8	9	3	3	2	40	6	2	4	0	1	0	2	10	0	0
ENSG00000018699.11	TTC27	531	575	372	236	405	809	663	381	315	430	518	391	407	317	282	5012	4690	5739	4551	3168	3624	1606	3049
ENSG00000018869.16	ZNF582	196	131	79	94	106	278	132	111	99	102	227	106	68	81	63	2	18	0	0	77	80	663	596
ENSG00000019102.11	VSIG2	2	0	0	0	0	0	0	0	1	1	1	0	0	0	0	512	456	501	524	159	163	0	0
ENSG00000019144.17	PHLDB1	372	249	236	94	312	573	287	255	190	316	408	164	180	183	282	2538	2742	2997	2518	1560	2060	1058	1301
ENSG00000019169.10	MARCO	1	0	3	2	3	2	1	4	0	0	3	5	0	0	1	0	0	0	0	0	0	1	10
ENSG00000019186.9	CYP24A1	5	4	2	2	4	2	1	0	1	1	5	1	2	0	1	647	289	210	158	412	508	0	0
ENSG00000019485.12	PRDM11	66	36	44	12	37	93	49	32	33	43	68	22	31	24	32	32	86	90	80	632	634	62	148
ENSG00000019505.7	SYT13	0	0	0	0	0	0	0	0	0	0	0	0	1	0	0	0	1	0	0	17	26	8	0
ENSG00000019549.8	SNAI2	0	0	0	0	0	0	0	0	0	0	0	0	0	0	0	16	0	0	0	14	3	1	12
ENSG00000019582.14	CD74	26	27	29	10	34	35	25	16	11	40	29	22	28	12	33	6113	7424	9593	9105	4750	6969	12	10
ENSG00000019991.15	HGF	1	0	0	0	0	0	1	0	1	0	1	0	0	0	0	0	0	0	0	0	0	0	0
ENSG00000019995.6	ZRANB1	745	543	279	316	389	1328	770	388	468	479	1040	407	311	531	354	1608	1309	930	499	1382	901	1872	1360
ENSG00000020129.15	NCDN	584	284	498	150	511	989	488	392	279	614	714	424	520	268	508	1878	1977	2319	2062	1586	1810	2081	3242
ENSG00000020181.17	ADGRA2	1	0	1	0	0	1	2	0	0	0	0	1	2	1	0	27	33	27	22	5	13	0	0
ENSG00000020219.9	CCT8L1P	0	0	0	0	0	0	0	0	0	0	1	0	0	0	0	0	0	0	0	0	0	0	0
ENSG00000020256.19	ZFP64	350	307	254	139	343	598	395	292	225	409	467	283	294	226	386	1625	1455	2105	1413	1782	1966	915	1696
ENSG00000020426.10	MNAT1	337	355	307	178	345	505	410	341	196	468	408	285	340	265	231	1896	1998	2117	1696	1731	2345	1511	2734
ENSG00000020577.13	SAMD4A	442	308	111	222	143	549	401	144	215	150	327	124	56	191	105	5467	3665	2396	1367	3102	1823	1264	814
ENSG00000020633.18	RUNX3	1	1	0	0	0	2	1	1	1	0	2	0	0	1	4	109	124	104	91	36	72	4	29
ENSG00000020922.12	MRE11A	926	751	338	446	486	1412	931	510	532	445	1138	497	405	545	346	3655	3744	2626	2680	2190	1891	2412	1871
ENSG00000021300.13	PLEKHB1	42	19	48	14	21	53	11	27	8	23	14	14	29	3	5	4791	5140	7954	7185	3173	5022	81	254
ENSG00000021355.12	SERPINB1	1623	1399	1475	849	1463	2322	1472	1217	973	1727	1632	997	1640	1439	1679	10632	8488	16041	10653	7487	10635	4201	10760
ENSG00000021461.16	CYP3A43	21	3	2	10	6	54	6	0	17	5	67	9	7	30	8	14	9	0	0	36	5	18	0
ENSG00000021488.12	SLC7A9	12	4	6	3	3	12	10	0	3	7	14	2	3	3	6	752	619	1324	893	410	588	15	0
ENSG00000021574.11	SPAST	620	579	206	380	329	876	631	305	365	315	622	313	285	355	208	4955	5078	2975	2942	3671	3174	1539	1464
ENSG00000021645.18	NRXN3	184	106	63	101	94	322	155	121	99	94	188	81	50	61	63	0	1	0	0	3	0	335	353
ENSG00000021762.19	OSBPL5	0	0	0	0	0	0	0	0	0	0	0	0	0	0	0	0	1	8	0	0	1	0	0
ENSG00000021776.10	AQR	1735	1383	792	710	1032	2503	1834	1056	856	1173	1913	1060	810	1010	794	6557	5978	6736	6458	4863	5051	4430	4144
ENSG00000021826.14	CPS1	168	50	66	158	218	268	100	107	244	172	315	89	85	723	160	2857	2667	2233	2302	3620	4042	519	169
ENSG00000021852.12	C8B	505	225	317	147	475	725	336	264	169	533	822	353	389	455	994	5	1	4	0	325	321	103	361
ENSG00000022267.16	FHL1	1	3	0	0	1	4	2	1	3	2	5	1	1	4	0	0	0	0	0	5	5	8	0
ENSG00000022277.12	RTFDC1	1106	1151	1461	491	1288	1633	1196	1175	587	1471	1194	851	1371	707	1067	6642	6114	10813	8341	5411	7767	3658	9577
ENSG00000022355.16	GABRA1	0	0	0	0	0	0	1	0	4	0	0	1	7	0	0	0	0	0	0	0	0	0	0
ENSG00000022556.15	NLRP2	0	0	0	0	0	1	1	1	0	0	0	0	0	1	0	16	0	0	0	0	2	0	0
ENSG00000022567.9	SLC45A4	440	283	290	134	370	709	364	316	217	399	511	290	242	298	481	0	0	0	0	10	4	1187	1614
ENSG00000022840.15	RNF10	2001	1927	2027	969	2420	3317	2498	2068	1681	3060	2378	1734	2070	1676	2474	13739	11514	17441	10596	8155	10103	6762	12429
ENSG00000022976.15	ZNF839	94	47	52	32	59	150	72	59	49	64	121	50	37	67	104	684	621	773	685	446	505	171	296
ENSG00000023041.11	ZDHHC6	1579	1347	759	619	926	2297	1507	900	811	1160	1827	704	798	786	739	3121	3326	3110	3634	2615	2537	4503	5268
ENSG00000023171.15	GRAMD1B	0	0	0	0	0	0	0	0	0	0	0	0	6	0	0	78	141	243	256	13	22	1	0
ENSG00000023191.16	RNH1	984	894	1645	341	1383	1739	1164	1268	711	1618	1361	1215	1475	651	1369	6822	6120	13820	9547	3839	6650	3332	11518
ENSG00000023228.13	NDUFS1	5424	4079	2896	2203	3594	7322	4759	3362	2790	3705	6087	3181	3314	3586	3347	21463	18275	18955	16510	13868	15561	11783	12982
ENSG00000023287.12	RB1CC1	762	575	159	765	278	939	739	252	890	257	728	336	211	1048	227	12081	9356	3871	3830	7424	5162	3012	1707
ENSG00000023318.7	ERP44	1653	1767	969	944	1426	2462	1973	1352	1115	1535	1866	1163	1323	1233	1142	4809	4671	4017	4164	5194	5821	6229	6394
ENSG00000023330.14	ALAS1	1764	1700	1858	789	2258	2656	1959	1643	1114	2514	2050	1460	2103	1547	2581	4961	4427	7946	6446	2349	4084	5428	11654
ENSG00000023445.13	BIRC3	107	113	26	65	58	79	89	62	61	44	30	18	3	38	28	913	1020	723	1014	183	177	191	117
ENSG00000023516.8	AKAP11	1421	929	292	625	500	1520	1191	462	726	437	1219	590	330	755	407	4097	4029	1787	1799	4503	2884	3542	1591
ENSG00000023572.8	GLRX2	160	254	201	113	175	232	227	171	140	232	159	134	197	89	148	1674	1282	2198	1771	710	1202	954	1837
ENSG00000023608.4	SNAPC1	106	148	73	72	67	185	183	110	98	90	116	54	51	94	62	633	642	516	516	483	464	534	602
ENSG00000023697.12	DERA	1329	1570	1252	831	1277	1796	1613	1221	865	1444	1451	1093	1335	1116	1155	4122	2934	6556	4961	2609	4059	3870	8826
ENSG00000023734.10	STRAP	5066	5270	4056	2641	4087	7635	5566	4219	3411	5284	5466	3314	4595	3145	3024	14544	13868	14917	13763	9395	10896	16745	30259
ENSG00000023839.10	ABCC2	6245	4293	1615	3094	2665	7283	4761	1814	3371	2475	6060	2443	1356	3278	2185	52954	43347	22006	23105	32750	17225	8497	2780
ENSG00000023892.10	DEF6	83	51	94	13	123	119	82	73	49	137	117	104	138	71	168	1080	1094	2066	1674	961	1134	214	646
ENSG00000023902.13	PLEKHO1	267	316	490	111	420	536	393	357	141	566	351	221	328	170	328	1038	958	1158	827	525	677	652	2390
ENSG00000023909.9	GCLM	4115	3098	1290	2245	1913	5122	3168	1597	2440	2131	3668	1564	1381	2160	1317	4108	4130	2691	3091	2476	2079	9946	8450
ENSG00000024048.10	UBR2	1174	812	386	535	565	1563	1021	550	653	594	1193	605	422	787	515	7183	6666	4298	3816	5565	4426	3087	1923
ENSG00000024422.11	EHD2	5	5	2	4	3	7	4	5	2	5	3	7	2	14	13	46	21	78	0	108	95	34	75
ENSG00000024526.16	DEPDC1	1237	1038	360	629	652	1582	1207	619	863	595	1325	624	406	1065	409	2668	2380	1719	1960	1546	2061	3260	2901
ENSG00000024862.17	CCDC28A	180	166	124	109	177	240	219	192	123	153	197	96	143	160	123	1877	1438	1604	1102	1240	1092	691	952
ENSG00000025039.14	RRAGD	1216	2197	759	1304	1037	1455	2241	942	1321	1139	1358	1377	872	1692	1331	565	293	214	164	404	266	4567	3691
ENSG00000025156.12	HSF2	595	549	334	279	376	870	575	407	355	375	663	371	336	370	286	2601	2333	2054	2407	1704	2176	2205	2082
ENSG00000025293.16	PHF20	883	1021	492	492	633	1374	1173	638	618	730	1044	608	464	643	607	4084	4240	3311	2591	4499	4301	2668	2282
ENSG00000025423.11	HSD17B6	32	7	13	11	13	19	18	9	11	20	35	11	10	27	14	5	38	69	37	48	47	54	70
ENSG00000025434.18	NR1H3	430	304	524	158	522	726	428	433	268	679	555	416	617	330	627	1176	1300	2695	1912	1346	2485	927	3983
ENSG00000025708.13	TYMP	4	8	15	1	4	19	9	5	1	7	19	13	14	5	3	382	184	430	258	148	234	23	116
ENSG00000025770.18	NCAPH2	1439	1097	2384	429	1866	2532	1497	1866	686	2274	2007	1451	2071	707	1814	2621	2684	9160	7573	1632	4225	3358	15375
ENSG00000025772.7	TOMM34	1315	1320	1794	442	1683	1887	1717	1474	726	1941	1385	1285	1772	693	1451	6283	6862	11060	10556	7429	8350	3611	10336
ENSG00000025796.13	SEC63	4223	3014	1003	1983	1976	6276	3590	1561	2434	2064	4767	1907	1177	2494	1426	9339	8355	5056	4054	8232	5902	10544	8060
ENSG00000025800.13	KPNA6	3039	2233	1970	1237	2478	4627	3011	2163	1784	2928	3570	1920	1884	2043	2450	7709	7593	7671	5624	6216	6333	6187	6262
ENSG00000026025.14	VIM	1374	3672	2591	1125	2124	1668	2874	2055	1046	2385	718	972	1244	812	1080	4	0	0	0	0	0	2279	5755
ENSG00000026036.21	RTEL1-TNFRSF6B	43	4	4	8	9	93	9	11	10	10	68	10	7	10	4	104	154	32	77	154	92	124	32
ENSG00000026103.20	FAS	10	6	5	2	7	16	17	2	4	2	16	3	7	6	5	976	1315	727	1125	1003	1143	22	74
ENSG00000026297.15	RNASET2	35	52	60	11	61	106	40	60	20	85	67	51	99	39	82	5605	2229	8009	2875	3405	4404	180	703
ENSG00000026508.16	CD44	82	311	83	61	65	64	152	68	55	82	67	44	35	76	34	0	0	0	0	0	0	685	592
ENSG00000026559.13	KCNG1	0	0	0	0	0	0	0	0	0	0	0	0	0	0	0	0	0	0	0	2	0	0	0
ENSG00000026652.13	AGPAT4	2	5	0	0	0	3	0	0	0	0	1	0	0	0	0	8	6	0	6	17	33	3	0
ENSG00000026751.16	SLAMF7	0	0	0	0	0	0	0	0	1	0	0	0	0	0	0	0	0	0	0	0	0	0	0
ENSG00000026950.16	BTN3A1	39	19	37	19	37	44	28	19	16	21	34	18	11	15	24	82	67	125	37	788	1012	76	136
ENSG00000027001.9	MIPEP	326	413	469	176	372	468	472	437	236	481	345	358	453	220	344	3161	2936	5711	4676	1116	2022	988	2813
ENSG00000027075.13	PRKCH	34	40	29	14	24	57	47	33	32	33	39	35	19	32	28	9	6	16	0	112	95	69	126
ENSG00000027644.4	INSRR	0	0	0	0	0	2	0	0	0	0	1	0	0	0	0	0	0	0	0	0	0	3	3
ENSG00000027697.13	IFNGR1	846	1010	493	478	632	1310	1062	640	577	623	911	555	535	571	447	14159	10496	12627	9929	6440	6705	3368	3826
ENSG00000027847.13	B4GALT7	276	220	430	91	421	514	325	286	165	420	361	293	385	212	426	974	988	2389	1927	1237	2229	1001	3661
ENSG00000027869.11	SH2D2A	7	30	15	9	11	22	27	10	14	19	11	11	16	15	23	78	70	87	64	56	47	88	154
ENSG00000028116.16	VRK2	367	382	181	226	245	504	447	249	250	209	389	216	203	219	119	2604	2559	2291	2279	1628	1726	1156	956
ENSG00000028137.17	TNFRSF1B	0	1	0	0	0	2	0	0	0	0	0	0	0	0	0	0	0	0	10	1	8	0	2
ENSG00000028203.17	VEZT	1248	852	406	423	622	1754	1032	617	607	510	1218	522	446	578	457	3800	3874	2748	3201	3555	3929	2727	3262
ENSG00000028277.21	POU2F2	11	9	3	6	4	23	10	1	4	4	9	4	1	10	4	38	21	35	0	13	13	39	12
ENSG00000028310.17	BRD9	548	293	306	154	340	820	440	306	183	406	616	236	235	159	254	2518	2672	3343	2325	2025	1820	1609	1410
ENSG00000028528.14	SNX1	1747	1174	1047	707	1165	2809	1381	1059	941	1290	2247	947	1049	971	1066	9474	8249	12222	9809	7657	9473	4560	7569
ENSG00000028839.9	TBPL1	312	432	296	208	373	576	411	324	229	439	402	263	284	253	242	1990	1655	1915	2201	1264	1904	1508	3252
ENSG00000029153.14	ARNTL2	718	490	290	221	434	927	668	433	298	468	733	343	290	269	282	2554	3180	2887	2997	1876	2334	1825	2286
ENSG00000029363.15	BCLAF1	5490	4279	1763	2488	2276	7845	4828	2630	2890	2131	5454	2586	2100	2420	1254	19451	20281	12765	13874	13753	12771	18766	16492
ENSG00000029364.11	SLC39A9	2300	2033	1241	1078	1872	3089	2231	1647	1471	1963	2498	1382	1560	1620	1695	7674	6608	9920	7678	5552	8559	5577	8120
ENSG00000029534.19	ANK1	0	0	0	0	0	0	0	0	0	0	6	0	1	1	1	2774	2753	2580	2165	37	33	15	0
ENSG00000029559.6	IBSP	16	14	0	4	13	24	14	10	8	8	19	8	14	8	10	0	0	0	0	0	0	46	32
ENSG00000029639.10	TFB1M	302	223	232	132	263	493	259	172	187	291	346	162	232	211	207	4504	4541	5492	5017	3273	4075	705	1809
ENSG00000029725.16	RABEP1	1481	1191	431	657	698	2245	1536	716	899	763	1671	801	517	894	456	4757	4604	3386	3244	3678	3378	4375	3638
ENSG00000029993.14	HMGB3	1308	1133	914	405	1041	2204	1441	1135	621	1255	1528	881	1059	755	881	5442	5167	5747	5210	3280	4101	2749	4929
ENSG00000030066.13	NUP160	2661	2100	1426	1022	1824	3809	2561	1683	1383	1984	2935	1582	1426	1444	1518	8761	9001	11132	10017	7227	8589	6390	8029
ENSG00000030110.12	BAK1	425	468	822	177	632	640	568	566	281	751	448	500	670	321	623	2552	2891	4695	3796	1875	2949	1946	7144
ENSG00000030304.13	MUSK	0	0	0	0	0	0	0	0	0	0	0	0	0	0	0	0	0	0	0	0	0	0	0
ENSG00000030419.16	IKZF2	9	8	5	3	7	10	11	5	3	11	4	4	6	8	5	62	99	44	36	111	161	33	8
ENSG00000030582.16	GRN	2258	2244	2848	947	2996	3679	2940	2319	1840	3390	2857	3009	2466	2098	3611	13551	12429	15174	10027	16349	18182	8922	15818
ENSG00000031003.10	FAM13B	551	474	177	308	243	824	588	298	340	291	625	222	203	272	147	2668	2845	1688	1793	1433	1230	1614	1127
ENSG00000031081.10	ARHGAP31	46	27	16	11	21	61	40	35	29	18	57	19	11	31	23	10	2	0	10	10	18	102	71
ENSG00000031691.6	CENPQ	234	263	164	176	251	358	253	299	189	277	253	134	249	214	173	1280	1272	2763	3236	865	2638	801	1892
ENSG00000031698.12	SARS	1122	1041	1116	559	1261	1798	1290	951	775	1495	1357	989	1147	839	1294	11121	9204	13780	10166	7727	8840	3546	8109
ENSG00000031823.14	RANBP3	1163	929	1214	367	1240	2094	1267	1142	666	1376	1552	997	1166	664	1235	4242	3983	6271	4708	4149	5643	3579	7854
ENSG00000032219.18	ARID4A	807	382	135	402	235	1159	529	213	469	207	777	206	155	456	149	3929	3218	1304	1138	2427	1307	2710	1278
ENSG00000032389.12	TSSC1	314	288	579	122	529	523	398	437	198	632	378	320	541	209	486	4867	4298	10299	7724	2940	5989	1041	4108
ENSG00000032444.15	PNPLA6	917	858	1397	405	1276	1705	1113	1087	738	1319	1271	1144	1203	849	1381	4544	3827	6845	5167	2713	3455	4188	8208
ENSG00000032742.17	IFT88	255	143	95	95	163	337	214	139	153	147	272	141	111	177	97	2178	1973	1562	1703	1183	1187	663	711
ENSG00000033011.11	ALG1	355	323	473	145	468	564	375	361	225	548	422	356	392	191	366	2068	1989	4300	3512	2580	5331	1574	3876
ENSG00000033030.13	ZCCHC8	1086	871	378	544	499	1616	1010	475	661	533	1278	611	398	640	479	3509	3094	2477	1776	2053	1499	2483	1628
ENSG00000033050.7	ABCF2	1746	1649	2241	643	2257	2840	2131	1970	1025	2605	1999	1449	2148	956	1546	7026	7430	15604	12644	3590	5513	5569	14840
ENSG00000033100.15	CHPF2	689	493	627	252	612	1138	641	531	406	766	861	468	473	412	789	4465	4092	7045	3689	4273	6789	2901	4205
ENSG00000033122.18	LRRC7	76	32	8	34	27	114	54	24	48	31	91	36	15	23	10	70	48	11	46	34	22	140	35
ENSG00000033170.16	FUT8	80	87	25	34	41	88	63	59	48	57	65	41	33	49	41	426	589	533	497	1685	2051	442	347
ENSG00000033178.12	UBA6	1929	1606	683	1112	836	2408	1738	861	1120	791	1685	910	654	1321	564	8203	7557	4089	4615	5534	4451	5599	4543
ENSG00000033327.12	GAB2	347	298	258	157	302	527	362	231	219	269	406	254	213	291	343	1407	1395	716	728	1294	935	984	767
ENSG00000033627.15	ATP6V0A1	2290	1741	1266	1198	1844	3451	2121	1375	1767	2334	2595	1515	1246	1829	2215	5528	5134	4251	3055	5335	4728	6259	5710
ENSG00000033800.13	PIAS1	1309	964	734	610	824	2174	1445	766	730	763	1660	701	751	802	664	2885	2687	2247	2283	2260	2145	3229	3697
ENSG00000033867.16	SLC4A7	2513	1944	513	1449	860	2758	2068	905	1533	721	1940	881	449	1413	585	5431	5075	2168	2232	3950	2943	6645	2678
ENSG00000034053.14	APBA2	60	34	83	10	55	118	69	75	32	89	52	58	75	35	73	12	1	9	10	168	243	230	513
ENSG00000034152.18	MAP2K3	458	347	612	118	663	729	511	540	229	839	624	432	635	258	678	4992	5059	9132	7099	3327	5330	1286	4842
ENSG00000034239.10	EFCAB1	0	0	0	0	0	0	0	0	0	0	0	0	0	0	0	0	0	0	0	0	0	0	0
ENSG00000034510.5	TMSB10	5489	7763	13291	2351	9243	7942	7278	9280	3069	10581	4503	4865	10716	2798	6403	63160	62061	114738	94980	33166	75065	17907	93898
ENSG00000034533.11	ASTE1	151	153	116	55	129	234	217	98	77	125	193	103	99	92	84	451	431	529	447	376	456	541	642
ENSG00000034677.12	RNF19A	427	335	143	479	219	531	406	178	531	221	361	212	153	537	185	7605	5269	3492	2246	3680	2408	1464	1247
ENSG00000034693.14	PEX3	611	579	443	375	489	841	647	364	426	510	708	420	470	508	442	2969	2501	2722	2369	1487	1577	1918	2387
ENSG00000034713.7	GABARAPL2	904	1027	1026	557	1163	1461	1063	872	681	1295	1095	624	1210	909	1014	4217	3301	4684	3650	5396	6207	3439	8691
ENSG00000034971.15	MYOC	0	1	0	0	0	0	0	0	0	0	0	0	0	0	0	0	0	0	0	0	0	0	0
ENSG00000035115.21	SH3YL1	174	79	33	81	55	266	101	39	75	43	167	38	31	79	32	1639	1465	667	548	1915	1495	157	233
ENSG00000035141.7	FAM136A	2456	2060	1641	1028	1903	3364	2205	1636	1273	2322	2553	1417	1799	1207	1408	8340	7929	10831	9734	6326	7411	5454	10713
ENSG00000035403.16	VCL	3569	3268	1893	1324	2419	4991	4120	2115	1801	2611	3423	1890	1285	1597	1808	9850	9400	10026	7903	7480	7048	11694	10399
ENSG00000035499.12	DEPDC1B	1882	1336	915	672	1344	2785	1587	1243	845	1494	1993	849	933	814	889	4873	4820	5882	7066	3450	5510	3513	6465
ENSG00000035664.11	DAPK2	45	56	41	12	20	62	49	47	21	32	38	31	18	15	25	3	8	0	10	19	11	102	107
ENSG00000035681.7	NSMAF	188	160	104	55	135	285	221	134	92	143	234	118	120	85	76	2656	2835	3614	3011	2107	2461	655	863
ENSG00000035687.9	ADSS	1954	1856	1042	1174	1209	2712	2045	1152	1239	1227	1917	979	880	1091	714	4373	4111	3328	3330	3116	2814	5275	5572
ENSG00000035720.7	STAP1	0	0	0	0	0	0	0	0	0	0	0	0	0	0	0	0	4	0	0	0	0	0	0
ENSG00000035862.12	TIMP2	44	43	52	12	45	60	65	53	25	55	53	34	41	35	83	809	801	648	471	3291	3038	247	384
ENSG00000035928.14	RFC1	2588	2016	961	1158	1358	3832	2494	1307	1752	1379	2923	1482	1111	1881	1048	11203	11385	6611	6938	8590	6998	8458	6688
ENSG00000036054.12	TBC1D23	718	706	296	490	397	978	791	427	502	393	660	387	293	663	292	5294	4682	2682	2872	3888	3242	2633	2371
ENSG00000036257.12	CUL3	1745	1643	748	822	1005	2512	1839	1064	1065	1037	1872	1047	811	976	596	7633	7986	5057	5177	5428	4898	6086	4969
ENSG00000036448.9	MYOM2	0	0	0	0	0	0	0	0	0	0	0	0	0	0	0	1	0	0	0	1	1	0	0
ENSG00000036473.6	OTC	8	10	10	2	10	13	14	16	4	20	23	14	17	16	36	39	25	108	84	9	13	13	83
ENSG00000036530.8	CYP46A1	1	1	0	0	0	3	1	1	1	0	2	0	4	0	0	1	4	17	0	1	4	7	6
ENSG00000036549.12	ZZZ3	1532	1137	437	861	673	2233	1557	693	1066	689	1721	762	452	1078	483	5048	4511	2641	2871	3470	2783	4103	2820
ENSG00000036565.14	SLC18A1	0	0	0	0	0	0	0	0	1	0	0	0	0	11	0	1	0	0	0	0	0	3	0
ENSG00000036672.15	USP2	78	110	73	38	125	152	126	80	60	135	142	84	92	70	134	592	762	805	831	269	427	203	446
ENSG00000036828.14	CASR	0	0	0	0	0	0	0	0	0	0	0	0	0	0	0	0	0	0	0	0	0	0	0
ENSG00000037042.8	TUBG2	288	123	105	110	107	425	170	113	165	120	330	122	98	122	154	1198	1313	1021	718	1581	1282	901	919
ENSG00000037241.7	RPL26L1	341	447	731	171	594	647	531	653	241	780	444	380	943	259	496	2796	2730	5816	5163	1444	3119	2302	7557
ENSG00000037280.15	FLT4	0	0	0	0	0	0	0	0	0	0	0	0	0	0	0	0	1	5	0	1	7	1	0
ENSG00000037474.14	NSUN2	2163	1844	1285	1016	1317	3194	2205	1222	1288	1573	2373	1263	1128	1225	1079	8543	7849	6604	5372	6243	5063	8732	7165
ENSG00000037637.10	FBXO42	780	705	557	286	675	1222	777	627	434	824	909	513	554	584	732	2587	2395	3218	1978	1761	1928	2148	2713
ENSG00000037749.11	MFAP3	944	833	393	552	649	1428	987	580	609	593	1138	548	417	745	541	2298	1973	1834	1869	2492	2386	2968	2129
ENSG00000037757.13	MRI1	186	159	216	75	196	406	208	191	117	239	261	185	242	103	210	691	563	1229	1139	520	1051	736	1883
ENSG00000037897.16	METTL1	426	367	541	122	438	709	444	430	199	531	470	333	530	158	308	729	589	1847	1711	597	1218	1339	5550
ENSG00000037965.5	HOXC8	44	25	27	19	33	85	60	45	26	34	65	18	23	23	35	15	10	2	1	20	4	142	282
ENSG00000038002.8	AGA	501	450	296	231	369	709	528	347	292	480	557	375	369	380	358	1489	1360	1300	863	1278	1553	982	1595
ENSG00000038210.12	PI4K2B	1625	1458	560	902	971	2084	1333	863	847	892	1495	752	685	911	675	3080	2864	2012	2722	1775	1875	3535	3769
ENSG00000038219.12	BOD1L1	3657	1286	560	1108	954	5241	2483	744	1899	895	4048	1310	489	1859	738	5369	5033	1513	979	5308	1912	12414	2571
ENSG00000038274.16	MAT2B	1052	1014	844	532	948	1653	1212	921	693	1025	1205	694	850	753	749	5431	4788	5990	5369	3597	4134	2750	4353
ENSG00000038295.7	TLL1	0	1	0	0	0	1	2	11	0	0	2	3	0	0	1	0	0	0	0	0	0	18	16
ENSG00000038358.14	EDC4	1392	776	1293	335	1332	2378	1223	1223	579	1691	2002	1123	1187	681	1405	3770	3515	6054	5150	3685	5703	4264	8778
ENSG00000038382.17	TRIO	1556	988	473	507	734	2214	1371	685	753	768	1652	679	356	719	816	7910	6771	4028	2625	7511	4677	4025	1309
ENSG00000038427.15	VCAN	859	697	257	418	214	830	675	310	486	250	399	280	89	308	111	1	0	12	1	3510	2167	5842	1089
ENSG00000038532.14	CLEC16A	470	370	338	183	410	696	571	364	307	472	598	347	331	416	516	2836	2554	3029	2256	3160	3519	1494	1575
ENSG00000038945.14	MSR1	8	8	3	3	3	17	6	2	10	4	16	5	6	5	2	6	1	0	12	0	0	35	70
ENSG00000039068.18	CDH1	2483	1744	941	1042	1562	2759	1765	1048	1239	1718	2288	1520	1099	1998	2301	4367	3800	3430	2838	1681	1387	3797	2821
ENSG00000039123.15	SKIV2L2	1843	1628	879	843	1132	2616	1909	1093	965	1015	1854	1103	1064	1166	627	8096	7698	7095	6282	4866	5114	5562	4519
ENSG00000039139.9	DNAH5	35	48	19	15	5	33	57	13	15	10	14	16	3	18	5	9	27	11	0	36	27	53	20
ENSG00000039319.16	ZFYVE16	1812	1291	518	899	671	2286	1690	766	992	650	1710	857	546	993	437	5056	4809	2761	2605	4495	3312	4096	2508
ENSG00000039523.18	FAM65A	46	53	37	9	41	89	62	44	43	48	60	36	24	37	57	110	98	66	68	163	90	137	172
ENSG00000039537.13	C6	13	7	11	6	13	22	16	7	9	16	25	14	13	5	22	56	119	130	220	102	85	27	0
ENSG00000039560.13	RAI14	4570	3121	1398	1634	2251	6808	4072	1907	2181	2063	5402	2120	1756	2404	1716	3596	3645	2255	2535	2528	1977	9692	5172
ENSG00000039600.10	SOX30	1	0	0	3	1	1	0	0	0	1	0	0	0	0	2	0	0	0	0	0	0	5	0
ENSG00000039650.10	PNKP	386	209	375	131	294	810	305	270	206	386	545	301	343	207	312	1238	1363	2619	2288	801	1368	1460	3571
ENSG00000039987.6	BEST2	0	0	0	0	0	0	0	0	0	0	0	0	0	0	0	4	4	0	8	1	0	0	0
ENSG00000040199.18	PHLPP2	651	472	204	320	298	823	547	267	391	298	642	240	117	331	242	2713	2710	1474	1156	3023	2035	2213	969
ENSG00000040275.16	SPDL1	1482	1288	624	573	789	2292	1517	849	852	936	1802	745	560	861	543	1916	2031	2112	2055	1386	1968	4160	3956
ENSG00000040341.17	STAU2	799	731	432	319	548	1082	834	556	410	611	784	429	513	459	371	2304	2391	2300	2219	2077	2368	1881	2030
ENSG00000040487.12	PQLC2	328	429	376	158	405	548	527	326	287	382	425	457	359	244	396	2389	1957	2791	2212	1407	1773	1206	1849
ENSG00000040531.14	CTNS	368	464	311	191	398	541	542	297	265	460	422	414	362	222	350	1675	2035	2265	2296	1211	1347	1420	1734
ENSG00000040608.13	RTN4R	26	31	47	17	42	62	46	31	44	43	56	59	33	45	55	419	324	416	223	82	75	75	272
ENSG00000040633.12	PHF23	657	810	988	339	879	1199	923	786	425	1017	812	604	759	435	737	3474	3408	4697	3778	2743	3347	1912	5307
ENSG00000040731.10	CDH10	0	0	0	0	0	0	0	0	0	0	0	0	6	0	0	0	1	6	0	4	3	0	0
ENSG00000040933.15	INPP4A	988	601	428	269	499	1336	766	470	437	520	1098	415	370	418	518	1648	1648	1693	1073	2227	2098	2954	2610
ENSG00000041353.9	RAB27B	10	11	4	12	5	24	8	0	10	3	5	8	0	1	0	16	4	0	0	5	1	306	26
ENSG00000041357.15	PSMA4	7201	7526	7718	3275	7512	11124	7552	9515	3888	9381	7845	5197	10741	3970	4652	11096	10627	16922	19331	8038	16512	23264	55658
ENSG00000041515.15	MYO16	1	0	0	0	0	0	0	0	0	0	0	0	0	0	0	20	13	20	8	1	4	0	0
ENSG00000041802.10	LSG1	1395	1084	879	542	970	2021	1411	929	736	1059	1482	766	737	699	782	3581	3789	3782	3202	1875	2090	4509	4463
ENSG00000041880.14	PARP3	143	80	101	40	104	185	118	110	63	110	186	100	113	97	142	1890	1768	2175	1565	1251	1251	301	529
ENSG00000041982.15	TNC	0	0	0	0	0	0	0	0	0	0	0	0	0	0	0	0	0	0	0	1	0	0	0
ENSG00000041988.15	THAP3	166	122	231	66	186	281	170	149	89	202	199	151	187	141	191	984	853	2026	1407	573	913	499	1711
ENSG00000042062.11	FAM65C	8	3	0	0	1	18	1	1	1	2	19	3	1	3	2	315	303	334	384	12	9	5	4
ENSG00000042088.13	TDP1	450	427	468	157	514	668	469	427	253	622	495	320	502	304	399	1967	1905	4182	3508	1319	2361	1054	2525
ENSG00000042286.14	AIFM2	824	633	1063	230	735	1139	856	754	396	815	835	638	802	407	676	7468	6224	9326	7012	3706	3725	3137	6375
ENSG00000042304.10	C2orf83	0	0	0	0	0	0	0	0	0	0	0	0	0	0	0	0	0	0	0	0	0	0	0
ENSG00000042317.16	SPATA7	41	52	30	17	51	74	69	40	35	36	43	32	43	47	24	403	445	406	384	339	323	250	409
ENSG00000042429.10	MED17	595	561	365	357	410	850	560	415	344	452	570	323	350	294	318	3684	3999	3329	2661	2756	2949	1830	2367
ENSG00000042445.13	RETSAT	1241	761	814	408	937	1477	933	708	602	1043	1107	769	696	781	942	8064	8022	7516	6133	6436	6544	2452	3215
ENSG00000042493.15	CAPG	655	762	1925	195	1167	958	850	1116	310	1336	609	763	1454	366	957	524	664	1767	1524	335	817	977	7213
ENSG00000042753.11	AP2S1	1137	1283	2597	490	1983	2154	1380	1819	764	2675	1583	1500	2662	821	2004	5586	4712	14744	12140	2549	6167	4689	28548
ENSG00000042781.12	USH2A	13	2	5	2	4	19	12	14	8	4	12	6	1	4	8	105	21	45	87	20	6	23	16
ENSG00000042813.7	ZPBP	0	0	0	0	0	0	0	0	0	0	0	0	0	0	0	0	0	0	0	0	0	0	0
ENSG00000042832.11	TG	13	9	7	8	11	26	15	7	5	11	23	7	9	18	22	0	1	0	0	4	4	33	28
ENSG00000042980.12	ADAM28	1	1	0	0	1	1	1	0	0	0	1	0	1	2	0	0	0	0	0	0	0	52	28
ENSG00000043039.6	BARX2	0	0	0	0	0	0	0	0	0	0	0	0	0	0	0	3	9	4	11	0	0	0	0
ENSG00000043093.13	DCUN1D1	1126	1059	454	684	701	1591	1069	664	746	656	1295	593	555	759	469	3387	3109	2002	2936	2799	3275	2927	3315
ENSG00000043143.20	JADE2	569	469	509	260	512	839	599	425	399	622	601	437	399	330	402	1545	1738	2225	1837	1471	2017	1680	2521
ENSG00000043355.11	ZIC2	2	13	5	7	14	9	7	9	7	8	11	3	1	19	25	916	771	728	477	174	118	67	86
ENSG00000043462.11	LCP2	0	0	0	0	0	0	0	0	0	0	0	0	0	0	0	0	0	0	0	0	0	0	0
ENSG00000043514.15	TRIT1	645	477	318	241	382	958	573	381	335	434	635	314	355	355	350	1577	1234	1446	1246	1048	1140	1514	2028
ENSG00000043591.5	ADRB1	4	9	1	5	7	13	5	5	3	8	7	6	1	8	5	0	0	0	0	0	0	30	70
ENSG00000044012.3	GUCA2B	0	0	0	0	0	0	0	0	0	0	0	0	0	0	0	0	0	0	0	0	1	0	0
ENSG00000044090.8	CUL7	746	418	552	217	511	1217	609	585	356	582	872	532	609	430	683	8314	7179	12445	9195	9461	14286	1666	2493
ENSG00000044115.20	CTNNA1	5083	4527	4096	2199	4489	7373	5607	4272	3368	5211	5369	3447	4032	3737	4639	37126	30951	38450	25030	21824	22615	15945	23116
ENSG00000044446.11	PHKA2	924	367	369	568	715	1526	509	415	644	764	1348	416	436	1032	1289	4516	3793	4385	3180	6526	4832	1578	1495
ENSG00000044459.14	CNTLN	762	409	212	293	320	1033	530	265	352	252	874	324	240	371	239	0	0	0	0	566	429	1485	1115
ENSG00000044524.10	EPHA3	1	0	0	0	0	0	0	2	0	0	0	0	0	0	0	0	0	16	0	6	10	1	0
ENSG00000044574.7	HSPA5	13264	11171	8361	6479	15552	21353	14136	10147	9305	16487	17213	9476	9897	10734	12983	88810	86766	94440	70962	108594	124316	51967	47917
ENSG00000046604.12	DSG2	845	859	277	566	500	932	906	401	722	537	803	472	293	944	500	14059	13452	9310	6324	15822	13253	3622	1433
ENSG00000046647.13	GEMIN8	93	75	98	47	104	154	85	104	43	121	132	77	73	70	85	666	610	1126	822	416	675	253	549
ENSG00000046651.14	OFD1	317	179	76	125	80	424	209	74	164	94	368	107	83	128	105	2184	2482	1234	1310	2002	1242	1076	683
ENSG00000046653.14	GPM6B	46	7	0	11	4	49	21	0	18	2	53	5	48	7	3	91	63	6	18	78	26	41	4
ENSG00000046774.9	MAGEC2	0	0	0	0	0	0	0	0	0	0	0	0	0	0	0	10	0	0	0	0	0	0	0
ENSG00000046889.18	PREX2	0	0	2	0	0	6	2	1	2	3	2	3	0	0	0	1	0	0	0	3	0	1	0
ENSG00000047056.14	WDR37	456	328	268	144	311	679	375	293	286	363	561	276	261	290	325	3184	2731	2440	1836	1469	1304	1255	1189
ENSG00000047188.15	YTHDC2	1437	1020	422	468	704	2066	1224	603	628	589	1471	647	419	618	399	4576	4539	2612	2550	3254	2304	3034	1793
ENSG00000047230.14	CTPS2	447	390	328	137	363	673	511	313	221	418	520	331	402	288	335	4181	3714	5560	3977	2275	2877	1108	1887
ENSG00000047249.16	ATP6V1H	193	358	189	153	204	328	334	206	182	248	244	194	178	171	170	4774	4501	4125	3432	3030	3185	1065	1397
ENSG00000047315.14	POLR2B	3823	3215	2283	1880	2605	5683	3793	2675	2281	2815	4331	2171	2239	2298	2023	17445	17649	15707	15908	11861	11975	14533	15682
ENSG00000047346.12	FAM214A	636	444	183	380	275	1030	486	306	462	291	784	326	243	541	232	1653	1658	564	584	1801	1205	1737	942
ENSG00000047365.11	ARAP2	0	0	0	0	0	0	2	0	0	0	1	0	2	0	0	285	319	104	152	145	50	1	1
ENSG00000047410.13	TPR	6302	2642	1339	1885	2038	9145	4631	1727	3123	1853	6955	2533	1339	3141	1480	16604	16511	6699	6070	12365	7076	13594	5061
ENSG00000047457.13	CP	49	19	17	53	87	110	40	38	55	57	68	25	16	147	125	7545	3832	4750	2187	23207	18655	543	406
ENSG00000047578.12	KIAA0556	402	213	199	110	267	588	341	241	202	285	476	225	215	227	266	1544	1494	1495	987	1905	1948	1105	908
ENSG00000047579.19	DTNBP1	28	31	37	8	41	57	52	40	23	49	30	22	38	21	21	779	898	1295	1058	710	972	155	186
ENSG00000047597.5	XK	0	0	0	0	0	0	0	0	0	0	0	0	0	0	0	0	0	0	1	0	4	0	0
ENSG00000047617.14	ANO2	1	1	0	0	1	0	1	0	0	0	2	1	0	1	2	0	0	0	0	0	0	1	0
ENSG00000047621.11	C12orf4	910	887	446	425	648	1226	1049	663	443	670	964	546	604	491	367	1543	1669	1569	2323	962	1253	2292	3569
ENSG00000047634.14	SCML1	6	4	0	4	0	5	1	2	2	5	4	3	1	3	1	6022	5383	3284	2932	6738	6631	7	5
ENSG00000047644.18	WWC3	4	5	3	0	5	18	7	0	2	2	7	6	3	2	10	1544	1239	1160	753	608	572	2	27
ENSG00000047648.21	ARHGAP6	1	0	0	0	0	1	3	0	0	0	0	0	0	0	0	0	0	0	0	1	3	2	0
ENSG00000047662.4	FAM184B	33	14	6	14	19	55	11	6	18	15	48	16	2	15	11	2	5	0	0	6	6	79	7
ENSG00000047849.21	MAP4	7328	6393	6730	2898	7406	10977	8171	6513	4555	8784	8474	5747	6490	4761	7634	27371	24038	31584	22249	15580	17012	22445	25517
ENSG00000047932.13	GOPC	1198	1032	309	684	586	1852	1245	503	830	635	1535	597	407	870	416	5722	5591	2999	3092	5969	4317	4317	2899
ENSG00000047936.10	ROS1	21	8	5	0	19	65	15	10	11	14	63	13	16	30	46	1	6	0	0	0	0	76	33
ENSG00000048028.11	USP28	432	293	164	225	265	643	420	240	248	288	489	213	172	296	248	3026	2635	2959	2522	2337	2501	863	920
ENSG00000048052.21	HDAC9	96	197	32	41	32	54	182	38	20	38	14	40	11	16	14	19	51	5	14	23	21	212	132
ENSG00000048140.17	TSPAN17	406	365	731	124	505	709	505	515	214	678	390	393	617	198	440	2728	2621	4971	3921	1937	2783	1643	5448
ENSG00000048162.20	NOP16	738	645	900	287	773	1079	729	621	470	871	797	547	686	385	524	2729	2572	3841	3064	1346	1532	2462	6936
ENSG00000048342.15	CC2D2A	323	277	155	108	206	486	319	158	132	232	317	224	189	122	150	394	673	489	497	557	617	726	768
ENSG00000048392.11	RRM2B	664	546	227	374	366	972	666	383	371	353	684	353	262	534	223	5416	5605	2940	3260	6088	4148	2635	1887
ENSG00000048405.9	ZNF800	433	302	105	281	199	563	391	180	249	167	448	194	147	253	124	2490	2357	1125	1333	1379	965	1952	1191
ENSG00000048462.10	TNFRSF17	0	0	0	0	0	2	0	0	0	0	3	0	0	0	0	0	0	0	0	0	0	0	0
ENSG00000048471.13	SNX29	219	220	158	61	210	364	267	156	101	238	314	154	173	131	219	1082	1106	1451	719	1348	1648	649	590
ENSG00000048540.14	LMO3	35	18	18	30	18	66	58	30	21	17	49	36	19	22	19	20	25	0	0	0	0	119	146
ENSG00000048544.5	MRPS10	1026	1155	772	522	938	1430	1298	860	587	1110	1035	734	1010	719	560	7503	7012	8586	6771	4439	4564	3320	6235
ENSG00000048545.13	GUCA1A	0	0	0	0	0	2	0	0	0	0	0	0	0	0	0	0	0	0	0	0	0	0	0
ENSG00000048649.13	RSF1	793	498	192	407	324	1148	755	329	561	339	813	416	263	563	196	5111	5162	1951	1537	4564	2322	2292	1104
ENSG00000048707.13	VPS13D	1286	1055	477	567	720	1746	1376	645	725	764	1366	797	451	905	771	4562	4553	2683	2272	3551	2695	3803	1655
ENSG00000048740.18	CELF2	0	0	0	0	0	0	0	0	1	0	0	0	10	3	0	0	0	0	0	0	0	0	0
ENSG00000048828.16	FAM120A	3961	3059	1877	1561	2589	5559	3675	2344	2055	2529	4255	2059	1856	2197	2079	16649	13989	14568	11402	7941	7926	10865	9580
ENSG00000048991.16	R3HDM1	1468	1284	744	719	1041	2451	1608	931	991	1240	1825	851	802	948	821	5430	5682	5159	5018	3745	4125	3423	3606
ENSG00000049089.13	COL9A2	398	283	524	129	399	757	517	339	226	475	559	485	408	229	456	609	543	851	389	1912	1724	430	827
ENSG00000049130.13	KITLG	1219	914	388	786	677	1506	1182	653	873	660	1242	531	429	724	316	8288	9989	5793	7701	314	373	2943	2147
ENSG00000049167.13	ERCC8	464	367	368	210	434	670	472	464	302	591	534	281	525	331	410	1656	1374	2293	2362	1243	2470	1720	3633
ENSG00000049192.14	ADAMTS6	137	75	15	66	46	216	116	50	98	33	176	65	15	59	52	205	140	54	22	866	300	236	82
ENSG00000049239.12	H6PD	2187	1080	1246	606	1791	3226	1303	1310	951	1659	2742	1265	1271	1596	2513	9111	6853	11012	5972	7135	9625	2147	2593
ENSG00000049245.12	VAMP3	1811	2068	1613	1146	1839	2370	2116	1734	1359	2359	1826	1305	1741	1358	1639	10302	10060	13060	11899	8164	9976	6004	11625
ENSG00000049246.14	PER3	51	44	18	67	31	60	67	9	57	26	67	36	13	65	30	488	464	227	251	515	382	104	15
ENSG00000049247.13	UTS2	0	0	0	0	0	0	0	0	0	0	0	0	0	0	0	3	6	0	10	0	0	0	0
ENSG00000049249.8	TNFRSF9	165	491	269	50	149	189	442	285	57	146	46	118	148	29	72	13	31	22	33	14	1	84	123
ENSG00000049283.17	EPN3	7	2	2	6	0	10	4	2	2	8	8	0	1	3	1	97	68	197	170	61	78	15	36
ENSG00000049323.15	LTBP1	78	136	39	42	45	93	159	51	43	50	45	65	23	42	41	5	21	23	19	37	66	587	332
ENSG00000049449.8	RCN1	119	124	48	55	61	132	173	71	74	87	104	58	49	88	63	4305	3845	3628	2678	2985	2677	434	580
ENSG00000049540.16	ELN	0	0	0	0	0	0	0	0	0	0	2	2	1	0	3	80	118	96	146	33	48	0	0
ENSG00000049541.10	RFC2	990	786	1447	233	1266	1580	1043	1006	397	1366	1145	874	1331	432	1038	3385	3543	9845	8271	1198	2482	2158	8498
ENSG00000049618.22	ARID1B	1464	994	580	479	809	2339	1381	871	680	877	1734	841	510	717	711	6428	6557	3727	2567	6754	4781	3272	1844
ENSG00000049656.13	CLPTM1L	1885	1676	2686	687	2551	2985	2084	2150	1221	2941	2175	1702	2267	1172	2160	7792	7916	14096	10791	5789	8098	6386	17190
ENSG00000049759.17	NEDD4L	1542	1363	909	634	1206	2029	1548	1002	718	1187	1435	923	994	874	1028	12766	9885	10755	7138	14865	17965	3097	4180
ENSG00000049768.14	FOXP3	2	1	0	0	1	10	0	0	1	3	6	2	5	3	0	1	6	0	1	2	13	9	0
ENSG00000049769.12	PPP1R3F	102	72	146	36	119	226	110	97	64	170	214	127	94	90	156	68	77	79	137	71	39	432	1034
ENSG00000049860.13	HEXB	1317	2386	989	1229	1174	1709	2438	1181	1331	1281	1294	1382	929	1454	1084	13512	10505	8644	7588	11300	9536	8764	6866
ENSG00000049883.14	PTCD2	498	270	164	212	207	662	357	200	266	221	570	191	158	272	160	1612	1727	1108	1001	1070	772	1155	874
ENSG00000050030.13	KIAA2022	0	0	0	0	0	1	0	0	0	0	0	0	0	0	0	0	0	14	0	5	0	0	0
ENSG00000050130.17	JKAMP	1080	1038	674	605	817	1422	1044	961	666	981	1036	659	842	686	542	3955	3923	3492	4494	2916	3192	3652	4555
ENSG00000050165.17	DKK3	46	61	61	37	74	64	70	49	36	54	49	52	62	36	74	0	1	0	2	1	0	346	663
ENSG00000050327.14	ARHGEF5	140	108	120	82	124	235	151	113	89	143	141	92	65	107	118	378	360	458	201	134	63	711	744
ENSG00000050344.8	NFE2L3	713	387	221	274	304	983	484	312	264	305	678	174	174	185	120	3157	3082	3479	3402	1162	1549	1473	1145
ENSG00000050393.11	MCUR1	856	842	577	503	811	1246	935	603	510	757	921	516	638	573	664	3764	3329	4536	4289	2088	3446	2421	3879
ENSG00000050405.13	LIMA1	562	517	394	306	380	735	625	395	279	337	455	303	344	372	233	6602	6502	5205	5230	3999	4035	2211	1856
ENSG00000050426.15	LETMD1	1158	798	555	588	774	1805	951	535	851	874	1514	614	609	1149	1151	4655	3636	5401	2962	3127	2945	3196	3209
ENSG00000050438.16	SLC4A8	7	2	1	2	1	12	9	1	2	2	5	2	2	2	2	1	0	0	0	3	7	22	16
ENSG00000050555.17	LAMC3	0	0	0	0	1	0	0	0	0	0	0	0	0	0	0	1	1	11	0	151	227	0	0
ENSG00000050628.20	PTGER3	0	0	0	1	1	0	2	0	0	0	0	0	0	1	0	1	5	0	0	4	0	4	0
ENSG00000050730.15	TNIP3	0	0	0	0	0	0	0	0	0	0	0	0	0	0	0	0	0	0	0	0	0	0	0
ENSG00000050748.17	MAPK9	1657	1303	724	828	1159	2252	1557	888	964	1221	1799	898	791	952	842	4146	3632	4101	3644	2904	3335	4155	4659
ENSG00000050767.15	COL23A1	0	1	0	0	0	0	0	0	0	0	0	0	0	0	0	0	1	0	1	0	0	0	0
ENSG00000050820.16	BCAR1	589	660	974	230	927	1202	778	648	503	879	879	757	624	429	690	4639	4017	6027	5032	6316	8177	3594	7343
ENSG00000051009.10	FAM160A2	378	180	234	112	249	573	289	211	168	289	478	181	209	177	286	1429	1492	1459	1422	1315	1366	1004	1608
ENSG00000051108.14	HERPUD1	663	818	634	567	926	1121	973	630	734	1041	851	671	688	849	1021	7580	5617	6672	4493	12297	11755	2155	3317
ENSG00000051128.18	HOMER3	76	75	153	26	80	133	102	80	51	93	77	84	89	40	72	750	559	996	845	403	485	297	1007
ENSG00000051180.16	RAD51	338	348	334	96	360	468	332	315	155	415	319	220	303	172	288	1391	1330	2597	2045	486	1150	759	2601
ENSG00000051341.13	POLQ	1341	674	214	533	386	1980	1138	414	645	348	1489	455	204	577	272	1862	2583	1149	1242	1039	825	3315	1356
ENSG00000051382.8	PIK3CB	1129	1009	425	639	645	1420	1220	578	748	716	1053	568	410	709	492	5877	4822	4504	3090	5066	4138	3701	2638
ENSG00000051523.10	CYBA	2324	1916	5658	704	4187	4673	2551	3033	1552	4984	3645	3829	5187	1874	4566	4606	3280	13519	9693	6901	15611	7958	54691
ENSG00000051596.9	THOC3	224	249	486	114	333	452	306	281	145	345	294	320	354	143	289	1648	1073	3476	2527	950	1517	1942	5263
ENSG00000051620.10	HEBP2	891	914	1245	456	1232	1336	1066	1072	548	1359	1076	693	1270	518	764	5707	4177	8962	6644	3970	6927	3391	10669
ENSG00000051825.14	MPHOSPH9	804	514	145	405	335	979	539	249	443	273	831	292	173	482	225	3347	3734	2456	2657	2002	2077	1771	1325
ENSG00000052126.14	PLEKHA5	1324	1050	524	625	698	1977	1338	699	769	630	1490	741	600	845	479	1823	1988	1104	1256	2138	1583	3804	3017
ENSG00000052344.15	PRSS8	0	0	0	0	0	0	0	0	1	0	0	0	0	0	0	1480	1505	1034	939	383	324	0	0
ENSG00000052723.11	SIKE1	2594	1874	751	1427	1118	3483	2291	1141	1644	1218	2649	1153	754	1732	843	4268	3658	3165	2750	3875	3638	5723	4221
ENSG00000052749.13	RRP12	1705	1346	1633	553	1600	2406	1757	1480	988	2023	1677	1296	1392	809	1227	3867	4286	5457	4292	2720	3315	5288	11239
ENSG00000052795.12	FNIP2	1407	1207	368	691	639	1887	1415	568	776	544	1402	697	328	835	494	4205	4097	2430	2391	5472	3732	3650	1823
ENSG00000052802.12	MSMO1	5236	4818	2804	5070	5609	7390	5241	3404	4748	5170	6621	3688	4664	6898	5623	26364	26072	17979	25703	24340	26407	13498	16785
ENSG00000052841.14	TTC17	1443	1171	548	780	847	1916	1416	743	1078	1061	1680	700	482	1145	819	4535	4110	3085	2747	4578	4131	4001	2561
ENSG00000052850.5	ALX4	0	0	0	0	0	2	1	0	1	2	0	3	0	0	2	1	6	0	0	1	8	4	0
ENSG00000053108.16	FSTL4	0	0	1	0	0	0	0	2	0	0	0	0	0	0	0	121	94	294	104	177	265	0	0
ENSG00000053254.15	FOXN3	1429	1074	485	695	862	1991	1260	676	793	909	1586	749	647	1020	931	11410	8753	7281	4468	11210	10578	2863	2434
ENSG00000053328.8	METTL24	12	15	7	1	6	16	21	9	3	10	20	4	9	10	10	0	0	0	0	0	1	35	19
ENSG00000053371.12	AKR7A2	546	492	1041	156	814	915	603	764	305	1040	652	672	1082	334	844	4280	3903	12089	8729	2696	6375	1291	8148
ENSG00000053372.4	MRTO4	1771	1909	2974	701	2498	2937	2182	2201	1025	3024	2121	1708	2519	905	1878	5063	5350	12058	9100	2646	4351	5703	16360
ENSG00000053438.8	NNAT	7	1	1	3	1	21	4	0	6	3	9	1	1	5	3	66	46	10	13	50	56	23	0
ENSG00000053501.12	USE1	253	250	441	92	356	356	259	306	114	365	237	247	398	153	260	607	521	1050	786	365	629	759	3533
ENSG00000053524.11	MCF2L2	1	3	0	0	0	2	1	0	0	0	4	1	0	2	0	4	0	13	0	5	13	3	0
ENSG00000053702.14	NRIP2	39	15	3	15	12	59	21	8	27	7	48	6	10	8	9	140	63	46	22	35	25	127	25
ENSG00000053747.15	LAMA3	214	259	106	142	108	265	411	111	158	125	141	126	45	131	56	363	373	253	240	300	247	833	274
ENSG00000053770.11	AP5M1	1733	1387	592	975	913	2226	1544	872	991	852	1748	896	713	1070	629	4752	3977	2677	3267	2709	2510	4694	4041
ENSG00000053900.10	ANAPC4	2101	1409	685	900	879	2625	1594	920	974	784	1880	838	659	766	476	3410	2966	1817	2148	1738	1040	5509	4557
ENSG00000053918.15	KCNQ1	0	0	0	0	0	0	0	2	0	2	1	0	0	0	0	8	30	8	0	1	8	1	22
ENSG00000054116.11	TRAPPC3	1318	1673	2111	742	1707	2011	1849	1538	961	2240	1471	1376	1775	1048	1510	4673	4213	7391	6171	2908	3991	4546	11896
ENSG00000054118.13	THRAP3	5692	4829	3454	2271	3597	8689	5598	3355	2936	4444	6026	4000	3311	3018	3105	17503	16007	15423	11248	12723	11451	13138	10868
ENSG00000054148.17	PHPT1	1206	1089	3067	428	2664	1936	1318	2019	829	3024	1552	1511	3096	964	2768	4155	3695	9453	6571	3763	8376	3462	24752
ENSG00000054179.11	ENTPD2	14	18	17	12	45	27	11	23	14	38	24	27	20	28	65	2307	1503	3733	2332	947	1487	25	138
ENSG00000054219.10	LY75	14	7	5	4	5	11	5	8	10	10	15	4	0	9	2	1	0	0	0	0	0	16	21
ENSG00000054267.20	ARID4B	1487	833	302	728	448	2289	1197	460	934	401	1489	548	338	927	306	4126	4548	1264	1265	3715	1957	3853	1824
ENSG00000054277.13	OPN3	301	266	256	182	281	494	310	251	177	250	358	161	144	160	196	610	470	629	380	421	439	909	1185
ENSG00000054282.15	SDCCAG8	232	209	117	153	162	371	285	116	131	141	260	143	145	205	123	721	698	507	653	597	540	577	680
ENSG00000054356.13	PTPRN	0	0	0	0	0	0	0	0	3	1	0	0	7	2	4	11	8	33	12	19	60	0	0
ENSG00000054392.12	HHAT	22	16	12	2	9	33	33	19	9	21	14	14	8	19	17	208	184	129	159	559	716	46	39
ENSG00000054523.17	KIF1B	3621	2746	1545	1531	2113	5432	3634	2021	2122	2342	4260	2050	1481	2653	2366	18894	17372	11772	7328	13285	9546	8665	4631
ENSG00000054598.6	FOXC1	13	9	12	3	8	20	9	9	8	8	8	13	7	7	6	692	605	428	515	229	231	73	94
ENSG00000054611.13	TBC1D22A	392	389	610	155	552	687	525	462	231	668	464	390	591	377	575	4627	3109	9942	4954	1954	3371	865	2418
ENSG00000054654.15	SYNE2	936	464	146	235	316	1305	702	227	337	302	1000	408	138	393	273	4182	3911	1841	1238	1102	575	1817	475
ENSG00000054690.13	PLEKHH1	399	173	106	162	151	569	246	137	209	165	424	129	117	239	188	1948	1980	1498	1089	1393	1520	979	460
ENSG00000054793.13	ATP9A	881	521	451	209	516	1315	766	503	308	536	804	422	360	290	472	863	850	887	674	7059	6772	1317	1324
ENSG00000054796.12	SPO11	0	0	0	0	0	0	0	0	0	0	0	0	0	0	0	0	0	0	0	0	0	0	0
ENSG00000054803.3	CBLN4	0	0	0	0	0	0	0	0	0	0	0	0	0	0	0	0	0	0	0	0	0	0	0
ENSG00000054938.15	CHRDL2	0	0	1	0	0	2	0	1	0	0	2	0	4	2	0	6	5	9	0	10	28	0	14
ENSG00000054965.10	FAM168A	930	540	515	320	719	1488	826	641	451	803	1113	616	553	760	887	5587	4463	5440	3960	3629	4344	2142	2012
ENSG00000054967.12	RELT	101	86	139	31	119	197	87	106	58	107	149	65	80	48	107	420	452	605	609	244	306	429	715
ENSG00000054983.16	GALC	627	628	341	254	469	763	583	364	270	377	484	323	300	339	364	0	1	0	0	6	0	966	1245
ENSG00000055044.10	NOP58	3222	2486	1192	1263	1550	4703	2873	1816	1703	1633	3247	1615	1498	1376	790	12289	12964	9271	10353	7581	8078	11318	13392
ENSG00000055070.16	SZRD1	2050	1802	2939	738	2695	3359	2208	2477	1209	3547	2504	1904	3196	1251	2744	7473	7270	15036	11195	4783	8421	6399	17818
ENSG00000055118.14	KCNH2	2	1	1	0	3	7	3	3	1	1	7	2	4	2	7	11	10	1	5	15	21	6	32
ENSG00000055130.15	CUL1	1938	1788	1105	883	1401	3111	2135	1345	1184	1458	2435	1178	1235	1306	1202	9240	9181	8897	8397	5073	5622	6035	8020
ENSG00000055147.18	FAM114A2	438	412	225	246	316	638	431	272	260	264	462	305	294	353	226	2110	1787	1561	1607	1477	1478	1305	1461
ENSG00000055163.19	CYFIP2	11	12	19	6	18	42	19	23	16	25	20	13	40	11	7	2720	2645	3223	2670	3483	4680	48	92
ENSG00000055208.18	TAB2	1797	1475	632	804	1023	2586	1810	1008	1233	1073	2009	1001	785	1325	938	8156	8215	5233	4009	6799	5712	5228	3661
ENSG00000055211.12	GINM1	311	320	171	209	278	423	341	201	211	278	327	199	216	279	214	3114	2390	2518	2326	3274	3547	1542	2228
ENSG00000055332.16	EIF2AK2	749	627	194	292	348	860	789	349	350	361	667	406	280	445	258	6843	6272	4164	3173	3948	3204	1895	1230
ENSG00000055483.19	USP36	1482	1057	898	591	1102	2318	1478	946	891	1281	1824	902	719	797	1111	6787	6803	5841	4552	4624	4090	4708	4193
ENSG00000055609.17	KMT2C	2186	1072	354	866	710	3170	1677	598	960	617	2602	793	377	1208	687	8718	7844	2651	1591	5547	2107	6173	1934
ENSG00000055732.12	MCOLN3	174	150	30	139	52	199	237	57	104	29	193	98	39	116	42	0	0	0	0	0	0	736	422
ENSG00000055813.5	CCDC85A	0	0	0	1	0	0	1	0	0	0	0	0	1	0	0	0	0	0	0	0	0	4	0
ENSG00000055917.15	PUM2	2621	2085	808	1388	1439	3855	2501	1356	1599	1326	2768	1307	854	1782	1181	18265	15748	11140	9222	11515	8746	6379	4306
ENSG00000055950.16	MRPL43	783	702	1371	270	1044	1231	860	906	496	1293	903	784	1377	518	1080	2843	2506	6165	4563	1802	3858	2583	11441
ENSG00000055955.15	ITIH4	3	2	1	1	0	7	0	0	0	2	4	1	0	1	0	16	2	3	0	12	6	7	14
ENSG00000055957.10	ITIH1	323	136	206	71	286	549	160	148	102	307	638	255	320	237	457	36	63	3	16	571	593	244	585
ENSG00000056050.6	HPF1	314	388	252	149	241	540	439	299	197	278	375	256	331	208	175	1179	1416	1234	1421	631	912	1193	1940
ENSG00000056097.15	ZFR	2923	2815	1394	1363	1979	4267	3281	1954	1839	2054	3315	1796	1651	1908	1390	16385	15406	12516	12271	12470	12752	8186	9528
ENSG00000056277.15	ZNF280C	201	182	70	130	107	280	191	100	106	106	196	104	68	122	75	610	718	445	461	455	402	483	332
ENSG00000056291.17	NPFFR2	7	13	16	4	8	11	19	12	5	14	17	12	27	4	9	0	0	0	0	0	0	66	158
ENSG00000056487.15	PHF21B	0	0	0	0	0	0	0	0	0	0	0	0	0	1	0	0	0	0	0	0	0	0	0
ENSG00000056558.10	TRAF1	97	25	10	23	12	157	44	11	28	33	146	40	8	43	28	126	138	51	29	220	109	334	229
ENSG00000056586.15	RC3H2	1638	1221	416	885	753	2174	1552	669	1006	648	1621	681	457	934	552	6275	5749	3615	3273	5489	4114	4589	2628
ENSG00000056736.9	IL17RB	865	555	539	309	700	1208	581	554	335	758	820	347	430	298	417	4586	4685	6593	7559	5490	7740	1620	2848
ENSG00000056972.18	TRAF3IP2	37	60	60	22	65	56	75	41	36	72	53	46	37	36	71	1607	1542	2537	1549	693	912	198	253
ENSG00000056998.18	GYG2	1026	639	796	228	912	1781	891	892	423	1188	1342	796	940	545	983	1906	1780	3043	2281	1588	2401	2066	4646
ENSG00000057019.15	DCBLD2	1846	1449	537	906	962	2802	1731	945	1055	943	2088	919	691	1182	800	22004	24379	12715	12495	12585	9090	4097	2934
ENSG00000057149.15	SERPINB3	0	0	0	0	0	0	0	0	0	0	0	0	0	0	0	0	0	0	0	0	0	0	0
ENSG00000057252.12	SOAT1	3112	2703	1267	1405	2059	4439	2951	1615	1729	2043	3506	1734	1334	1865	1726	6326	5997	5225	5119	4685	4866	6445	5975
ENSG00000057294.14	PKP2	1392	1060	760	411	1007	1958	1386	894	636	960	1423	789	695	657	903	4691	3989	4398	4353	2918	3381	3531	4525
ENSG00000057468.6	MSH4	33	4	0	11	5	31	15	7	9	2	30	3	7	8	0	15	9	1	0	8	4	31	0
ENSG00000057593.13	F7	573	262	379	152	518	1025	367	315	270	573	921	407	482	360	675	894	630	700	498	1077	1090	606	1017
ENSG00000057608.16	GDI2	7479	7695	7130	3649	7748	11308	8516	7626	4485	8721	8313	5446	8457	4853	5784	48009	42322	70655	62591	21093	35498	19094	43077
ENSG00000057657.15	PRDM1	28	17	2	11	15	59	26	18	12	20	53	25	16	17	25	0	0	0	0	1	0	71	74
ENSG00000057663.13	ATG5	655	634	374	370	546	991	660	548	401	549	798	421	523	459	339	1969	1748	1758	1811	1164	1449	1998	3204
ENSG00000057704.11	TMCC3	306	190	121	70	193	464	233	156	116	196	325	147	155	143	159	8	0	0	9	1	4	520	706
ENSG00000057757.9	PITHD1	733	590	587	256	674	1078	606	498	368	742	773	364	526	346	501	2548	2750	3754	3387	1470	1837	1997	4233
ENSG00000057935.13	MTA3	604	509	469	308	509	883	553	404	407	657	731	393	489	451	496	5437	4468	6524	4867	4228	5489	1413	2338
ENSG00000058056.8	USP13	823	595	388	252	522	1111	843	552	400	537	918	435	343	398	459	5970	5327	5631	4400	5208	5216	1592	1699
ENSG00000058063.15	ATP11B	1179	1046	312	686	622	1634	1193	519	802	611	1209	583	299	754	415	3998	3379	2054	2496	3051	2957	3401	2080
ENSG00000058085.14	LAMC2	15	27	14	2	6	9	22	20	6	8	11	11	5	2	7	1	22	8	1	0	1	14	22
ENSG00000058091.16	CDK14	573	494	245	279	339	847	626	321	333	399	675	270	251	318	274	13	47	44	1	38	45	1278	1643
ENSG00000058262.9	SEC61A1	10106	7527	9322	3680	12372	16093	9445	8794	5576	14704	12862	7952	9814	6273	11510	28256	26244	52389	37826	22099	37478	24893	58813
ENSG00000058272.16	PPP1R12A	1724	1335	488	898	737	2442	1765	795	1087	668	1853	853	598	1100	552	6057	5936	3191	3031	4678	3529	5926	4225
ENSG00000058335.15	RASGRF1	1	5	2	3	1	2	5	4	4	0	0	0	1	1	0	34	43	57	87	40	68	4	20
ENSG00000058404.19	CAMK2B	0	3	0	1	0	3	0	0	6	0	0	0	24	1	0	16	10	51	27	9	15	1	34
ENSG00000058453.16	CROCC	109	56	119	54	99	271	119	70	88	107	227	111	88	99	172	676	509	522	272	328	304	499	562
ENSG00000058600.15	POLR3E	828	564	583	285	660	1433	749	620	518	727	1115	554	559	406	577	4635	3934	4529	3862	7299	7412	2197	3483
ENSG00000058668.14	ATP2B4	779	620	386	375	546	1018	875	494	423	582	826	419	381	581	678	238	221	302	208	3876	4025	1197	754
ENSG00000058673.15	ZC3H11A	3481	2003	718	1748	1416	4903	2726	1229	2076	1392	3889	1208	763	2039	1226	10474	10321	4826	4616	10928	6288	8799	4143
ENSG00000058729.10	RIOK2	560	578	285	320	382	805	633	384	333	327	585	353	332	377	211	2471	2670	2063	2051	2342	2457	1892	2282
ENSG00000058799.13	YIPF1	561	636	868	265	866	898	721	830	349	991	683	556	1006	421	760	2198	2097	4377	3001	1697	2877	1217	4507
ENSG00000058804.11	NDC1	3846	3651	2159	1765	3182	5324	4509	2865	2253	3473	4138	2349	2441	2595	2540	8455	7641	12713	11708	4262	7395	7871	11699
ENSG00000058866.14	DGKG	0	0	0	0	3	1	0	0	0	0	0	0	0	0	1	828	872	1154	1026	551	616	5	0
ENSG00000059122.16	FLYWCH1	359	319	419	139	362	673	381	376	256	439	499	356	337	282	456	2285	1960	3977	2797	1545	2233	1331	2620
ENSG00000059145.18	UNKL	732	463	533	198	579	1680	619	533	363	634	1205	455	406	365	565	707	688	1135	1026	716	810	2066	2650
ENSG00000059377.15	TBXAS1	37	21	39	8	26	51	13	19	13	26	46	10	26	10	26	201	182	298	234	99	216	46	105
ENSG00000059378.12	PARP12	220	118	133	55	176	253	138	167	80	184	202	89	110	85	176	2268	2165	3572	2788	1378	2106	615	1357
ENSG00000059573.8	ALDH18A1	5395	3914	4597	2161	5857	8525	4793	4959	3000	7617	6071	3874	4972	3514	5941	31868	24487	49742	32866	20841	31054	11761	22139
ENSG00000059588.9	TARBP1	1429	692	479	492	653	2189	1084	583	694	655	1712	615	547	572	545	3005	2766	2403	2031	3096	2678	2894	2694
ENSG00000059691.11	GATB	657	572	776	266	811	921	756	755	379	956	694	645	898	479	854	3192	2638	5644	4322	2496	4430	1765	5871
ENSG00000059728.10	MXD1	354	272	125	241	186	411	296	143	256	163	267	163	122	184	123	3082	2604	1313	909	1734	972	1181	468
ENSG00000059758.7	CDK17	686	507	236	380	413	964	626	431	414	406	685	295	297	477	305	3181	2406	1642	1465	2157	2092	2204	1619
ENSG00000059769.19	DNAJC25	558	512	183	321	365	711	463	276	353	383	559	286	254	306	230	1114	1070	753	863	916	1237	1549	1439
ENSG00000059804.15	SLC2A3	7	6	1	7	2	11	6	6	1	3	7	1	0	2	2	41450	16555	54792	15276	42320	51160	5	32
ENSG00000059915.16	PSD	5	2	1	0	2	5	1	1	5	3	3	1	15	2	3	65	35	43	36	36	57	18	77
ENSG00000060069.16	CTDP1	278	279	352	142	338	537	331	256	192	398	394	349	315	241	378	2012	1732	2785	2223	1689	2015	1491	2450
ENSG00000060138.12	YBX3	1902	2197	1821	1114	1750	2741	2117	1651	1482	2155	1973	1338	1777	1311	1506	6352	5648	7536	6093	7337	7663	7761	15614
ENSG00000060140.8	STYK1	18	11	9	3	8	20	9	8	2	12	15	7	7	9	5	0	0	0	0	0	0	71	24
ENSG00000060237.16	WNK1	7846	6009	3030	4273	4650	11483	8139	3994	6040	4823	8831	4494	2443	8229	5354	32663	23513	16895	9117	16225	10481	26085	8591
ENSG00000060303.5	RPS17P5	1	2	4	0	3	5	2	2	1	4	1	2	0	5	0	0	0	5	3	1	3	0	3
ENSG00000060339.13	CCAR1	2552	1664	663	1035	1011	3638	2224	1108	1436	1017	2831	1265	952	1186	665	10451	11573	6709	7727	8336	8177	9838	8155
ENSG00000060491.16	OGFR	849	688	1302	237	1172	2106	929	949	454	1393	1781	1218	1208	634	1627	4206	3304	5301	4188	4769	6290	2914	8682
ENSG00000060558.3	GNA15	0	0	0	0	0	1	0	0	0	0	0	0	0	0	0	11	8	17	2	0	5	0	0
ENSG00000060566.13	CREB3L3	908	761	677	337	883	1207	947	614	450	752	1116	873	629	738	1123	1131	872	788	450	454	392	1436	1442
ENSG00000060642.10	PIGV	221	158	232	93	239	294	188	184	125	256	274	198	203	204	328	1916	1544	2729	2009	1113	1766	335	733
ENSG00000060656.19	PTPRU	165	140	246	45	315	326	183	174	113	393	288	164	245	151	435	3036	2347	5984	3590	3262	6077	337	1170
ENSG00000060688.12	SNRNP40	1671	1577	2241	601	2090	2978	2098	2025	970	2687	2268	1409	2465	974	1892	3509	3389	8561	7737	2572	4939	3878	12608
ENSG00000060709.14	RIMBP2	0	0	0	0	0	0	0	0	0	0	0	0	3	0	0	0	1	0	0	0	0	1	0
ENSG00000060718.19	COL11A1	18	8	4	4	14	23	9	5	7	9	20	12	6	23	19	0	0	0	0	1	0	30	58
ENSG00000060749.14	QSER1	1405	1124	309	652	578	1611	1420	610	884	632	1327	726	437	848	449	8218	7760	4762	4572	4871	3751	3202	1642
ENSG00000060762.18	MPC1	1765	1011	1248	1259	1794	2240	1071	1000	1485	1879	1723	850	1421	1494	1306	4999	4806	6741	6885	4062	5396	5443	12446
ENSG00000060971.17	ACAA1	1686	1133	2315	522	1909	2276	1593	1631	822	1962	1692	1526	1863	1018	1872	8143	6432	11036	8648	4983	6192	4595	12304
ENSG00000060982.14	BCAT1	5061	3199	1101	2676	2356	6369	4275	2119	3194	2558	5112	2156	1557	2963	1695	7710	6850	6178	5690	6463	6678	12956	12001
ENSG00000061273.17	HDAC7	425	339	397	106	325	680	486	410	208	397	395	278	246	198	285	1243	1195	1663	1502	1661	1662	1318	2088
ENSG00000061337.15	LZTS1	85	47	77	20	92	161	63	67	31	97	109	55	98	24	70	2	6	18	15	1	1	42	88
ENSG00000061455.10	PRDM6	73	41	27	36	41	115	49	42	36	33	97	40	29	61	57	31	41	35	28	29	10	54	47
ENSG00000061492.11	WNT8A	0	0	0	0	0	0	0	0	0	0	0	0	0	1	0	3	0	12	10	0	1	0	0
ENSG00000061656.9	SPAG4	22	19	29	32	74	39	28	14	54	70	30	26	60	226	403	1164	530	2003	926	1900	4017	110	344
ENSG00000061676.14	NCKAP1	4905	4711	1793	2994	2984	6823	5680	3064	3441	2644	5298	3075	2444	3165	2045	27310	26843	19046	20279	19497	20257	19399	15900
ENSG00000061794.12	MRPS35	2661	2749	2026	1405	2340	3641	2951	2167	1523	2537	2551	1599	2169	1587	1632	9871	8106	11424	9524	5758	7244	8065	16129
ENSG00000061918.12	GUCY1B3	17	11	1	4	9	25	8	8	8	8	18	6	5	3	10	0	0	0	0	0	0	8	0
ENSG00000061936.9	SFSWAP	589	492	469	226	563	1083	646	481	387	718	854	479	537	392	606	3344	3497	3902	2671	2932	3231	2204	3432
ENSG00000061938.16	TNK2	121	49	60	26	74	188	72	55	44	84	132	74	59	40	106	1158	1089	1372	814	969	897	359	384
ENSG00000061987.14	MON2	1940	1329	564	1038	885	2646	1746	776	1183	842	2113	870	619	1294	732	5252	4972	2946	2797	4494	3224	5432	3259
ENSG00000062038.13	CDH3	0	0	0	0	0	0	0	0	1	0	0	0	0	1	2	0	0	0	0	2	3	0	0
ENSG00000062096.14	ARSF	0	0	0	0	0	0	0	0	0	0	0	0	0	0	0	0	0	0	0	1	0	0	0
ENSG00000062194.15	GPBP1	1626	1333	482	832	900	2250	1541	815	1016	728	1839	784	639	1131	614	6500	6347	4065	4415	4662	4227	5081	4599
ENSG00000062282.14	DGAT2	1292	1154	1787	364	1912	2129	1370	1440	525	2325	1976	1457	2068	648	1838	3132	2801	5737	5099	2300	3226	1794	7449
ENSG00000062370.16	ZNF112	143	53	27	63	43	215	120	58	62	31	162	66	37	90	41	303	350	109	105	312	129	363	337
ENSG00000062485.18	CS	7401	5307	5280	2386	6413	12012	6451	5398	3556	7654	9649	4927	6829	4706	7791	27758	25242	42108	29218	15000	17811	15019	26730
ENSG00000062524.15	LTK	5	3	6	0	4	9	4	3	2	6	8	2	3	2	6	14	23	26	16	1	0	20	62
ENSG00000062582.13	MRPS24	5	2	3	2	1	13	5	0	2	2	5	1	6	1	2	62	41	229	165	36	59	76	209
ENSG00000062598.17	ELMO2	568	434	484	258	553	908	610	529	310	619	718	384	507	294	519	2389	2251	2905	2731	3446	4964	1382	2286
ENSG00000062650.17	WAPL	2912	2298	904	1334	1364	3978	2877	1369	1791	1387	3047	1390	895	1784	938	7376	7610	3859	3855	6501	4956	8789	5584
ENSG00000062716.11	VMP1	2870	2912	2240	1670	2718	4045	3111	2527	1717	2941	2974	1835	2337	2052	1952	16705	13922	15110	14467	17572	19740	10286	16648
ENSG00000062725.9	APPBP2	923	847	326	419	471	1279	995	496	580	499	1056	524	402	666	385	6363	6307	4230	4472	5324	5618	2844	2875
ENSG00000062822.12	POLD1	913	589	1334	245	1160	1952	921	990	521	1361	1479	968	1066	527	1326	2194	1868	5775	5287	1078	3049	3041	9635
ENSG00000063015.19	SEZ6	2	1	2	0	0	2	3	0	0	0	4	0	9	2	0	7	6	0	0	9	5	4	0
ENSG00000063046.17	EIF4B	6671	6460	4563	3990	5953	10123	7049	4959	5067	7036	7724	4869	5149	7154	7059	47737	38537	54178	38498	38483	43802	19524	25644
ENSG00000063127.15	SLC6A16	30	17	15	11	15	79	33	10	25	34	62	15	14	33	40	31	25	6	2	30	5	201	77
ENSG00000063169.10	GLTSCR1	173	125	106	55	131	394	158	112	94	174	253	122	87	102	150	478	304	534	267	352	439	646	705
ENSG00000063176.15	SPHK2	234	157	192	70	203	403	187	178	114	215	315	219	148	70	205	659	736	1229	841	477	643	376	920
ENSG00000063177.12	RPL18	7281	7571	16543	3274	13257	13163	9129	11500	5591	16631	9728	9953	17511	6747	14788	30391	26057	82750	56307	27165	56053	26792	156001
ENSG00000063180.8	CA11	7	14	10	4	11	28	13	3	5	20	20	10	15	33	20	12	22	0	46	40	45	82	156
ENSG00000063241.7	ISOC2	1275	831	2565	382	2286	2506	1066	1526	868	2632	2095	1654	2624	1144	2639	3431	2557	8179	5761	2780	6008	3218	20259
ENSG00000063244.12	U2AF2	3156	2587	4321	927	3639	6126	3722	3832	1645	4470	4258	3277	4285	1737	3654	12793	11847	26166	19833	8936	13906	12885	33202
ENSG00000063245.14	EPN1	1118	938	1886	405	1650	2624	1432	1242	826	1808	1852	1569	1541	806	1562	7186	4803	12827	8281	4848	7190	5383	15671
ENSG00000063322.13	MED29	1024	711	944	284	1013	1561	990	821	471	1163	1141	813	924	553	1045	2741	2650	3545	2659	2702	3281	2860	4386
ENSG00000063438.16	AHRR	13	2	10	8	11	20	10	5	6	13	8	3	10	6	4	178	157	88	26	70	73	82	91
ENSG00000063515.2	GSC2	0	0	0	0	0	0	0	0	0	0	0	0	0	0	0	0	0	0	0	0	0	0	0
ENSG00000063587.13	ZNF275	166	113	81	60	141	270	156	97	113	139	239	92	72	128	163	1209	995	1396	921	1429	1746	449	376
ENSG00000063601.16	MTMR1	608	441	332	195	392	881	470	422	262	469	599	306	306	311	405	1876	1823	2087	1953	1268	1482	1698	2129
ENSG00000063660.8	GPC1	1	3	2	1	1	5	4	2	1	2	1	1	1	0	1	3927	3966	6943	5268	1354	2110	11	11
ENSG00000063761.15	ADCK1	118	67	66	30	71	165	113	72	62	96	127	76	87	53	95	450	471	740	744	420	525	290	707
ENSG00000063854.12	HAGH	473	343	586	135	525	760	356	405	290	632	571	444	517	326	636	3188	2766	4289	3303	2439	3800	1187	3175
ENSG00000063978.15	RNF4	2191	1790	1643	894	2034	3496	2166	1778	1316	2206	2559	1353	1633	1338	1817	6649	6237	8367	6557	4228	5023	7903	12024
ENSG00000064012.21	CASP8	489	844	412	446	445	599	848	346	457	515	478	537	408	532	432	6388	6033	5356	4979	3341	3091	2584	2018
ENSG00000064042.17	LIMCH1	41	36	34	53	31	70	48	33	54	19	29	17	13	52	10	0	0	0	0	4	6	98	68
ENSG00000064102.14	ASUN	1045	1229	652	559	786	1510	1392	783	750	731	1125	694	669	783	451	4487	4179	4267	4544	2679	2860	3277	3993
ENSG00000064115.10	TM7SF3	1656	1556	1535	634	1762	2296	1839	1644	913	2077	1820	1225	1511	1064	1552	7791	7450	9428	8174	6950	8330	4094	7110
ENSG00000064195.7	DLX3	0	0	0	0	0	0	0	0	0	0	0	0	0	0	0	0	0	0	0	1	3	0	0
ENSG00000064199.6	SPA17	56	41	72	9	58	62	64	64	26	51	42	39	101	25	43	151	103	271	232	145	265	91	202
ENSG00000064201.15	TSPAN32	0	0	0	0	0	0	0	0	0	0	0	0	0	0	0	11	1	35	6	6	2	0	0
ENSG00000064205.10	WISP2	0	0	0	0	0	0	0	0	0	0	0	0	0	0	1	0	0	0	0	4	2	0	0
ENSG00000064218.4	DMRT3	0	0	0	0	0	0	0	0	0	0	0	0	0	0	0	0	0	0	0	0	0	0	12
ENSG00000064225.12	ST3GAL6	945	708	443	649	648	1661	843	571	659	794	1279	552	535	667	483	1345	964	953	997	1208	1416	2780	2972
ENSG00000064270.12	ATP2C2	0	0	1	1	1	1	0	0	1	0	0	1	0	0	0	0	0	0	0	8	8	1	0
ENSG00000064300.8	NGFR	0	1	2	3	20	0	1	5	2	16	0	5	0	0	2	0	9	12	12	81	115	6	6
ENSG00000064309.14	CDON	267	199	101	100	157	432	242	157	117	162	272	168	126	157	187	1308	1162	1011	741	1402	1253	440	285
ENSG00000064313.11	TAF2	1161	1022	332	488	556	1493	1083	536	730	582	1240	531	350	700	403	3988	4304	3076	3162	2929	2526	3284	2258
ENSG00000064393.15	HIPK2	5021	2619	1373	1565	2697	6720	3827	2183	2101	2498	5392	2097	1276	2336	2498	14464	13026	9449	5396	11857	9502	6626	3050
ENSG00000064419.13	TNPO3	2914	2800	1871	1275	2158	4252	3401	1941	1654	2608	3258	1920	1824	1870	1898	10761	9892	9988	6316	5303	4305	9055	7193
ENSG00000064489.22	BORCS8-MEF2B	1	0	0	0	0	1	0	0	0	0	0	0	0	0	0	0	0	1	0	2	0	1	0
ENSG00000064490.13	RFXANK	479	390	670	151	608	754	461	578	262	763	571	443	700	261	601	885	1027	2733	2442	979	1984	1196	5592
ENSG00000064545.14	TMEM161A	1030	785	1232	280	1126	1910	1009	855	621	1351	1304	1061	1000	668	1207	1641	1547	2808	1863	1532	2118	3372	7817
ENSG00000064547.13	LPAR2	21	19	14	3	14	37	32	11	11	14	33	11	11	7	24	51	65	36	38	77	43	129	207
ENSG00000064601.16	CTSA	1787	1921	1715	893	2026	2565	2187	1407	1442	2135	2062	1754	1559	1340	1874	15933	13319	18471	13058	11831	13023	7069	9096
ENSG00000064607.16	SUGP2	5678	3706	2372	2357	3120	9216	5091	2899	3140	3412	7012	2751	2146	2828	2844	7642	7580	6320	4715	5535	4379	14156	10425
ENSG00000064651.13	SLC12A2	3684	2894	845	2763	1282	4009	2861	1203	3350	1183	2121	1041	545	2692	679	2843	2833	618	738	3213	1642	7851	2896
ENSG00000064652.10	SNX24	239	202	154	147	187	347	233	123	142	163	263	124	188	200	137	2444	1970	1814	1640	1298	1120	831	1072
ENSG00000064655.18	EYA2	0	0	0	0	0	1	0	0	0	0	0	0	0	0	0	4	0	0	0	4	0	0	0
ENSG00000064666.14	CNN2	3352	3035	4182	877	3299	4908	3782	3280	1484	3838	3031	2233	2916	1635	3231	9665	9448	20657	15671	6167	9370	6887	18227
ENSG00000064687.12	ABCA7	180	52	69	60	88	430	121	71	116	87	426	102	54	158	259	3811	2681	4853	2682	2675	3299	796	590
ENSG00000064692.18	SNCAIP	266	177	90	53	118	461	225	144	68	138	264	88	112	54	101	20	4	8	23	1	0	464	795
ENSG00000064703.11	DDX20	923	867	569	441	599	1384	1038	572	478	722	975	604	545	466	397	1979	1857	2019	1743	1289	1618	2279	2715
ENSG00000064726.9	BTBD1	2241	2161	1043	1392	1554	3196	2262	1829	1535	1593	2374	1233	1322	1514	1044	7696	6510	4580	5946	5048	5837	7146	7772
ENSG00000064763.10	FAR2	49	22	5	13	9	60	30	13	23	21	46	17	5	19	10	28	27	10	28	14	16	80	65
ENSG00000064787.13	BCAS1	23	27	26	11	20	47	22	12	7	17	43	13	11	9	11	162	90	136	91	199	147	205	218
ENSG00000064835.10	POU1F1	0	0	0	1	0	1	1	0	1	0	1	0	0	1	0	0	1	0	0	0	0	2	0
ENSG00000064886.13	CHI3L2	16	13	26	2	9	12	9	23	3	8	8	8	11	0	2	13	18	9	62	3	46	2	18
ENSG00000064932.15	SBNO2	554	448	646	197	640	1194	636	502	409	688	817	603	473	391	702	5703	4948	8899	6688	1807	1834	2160	3689
ENSG00000064933.16	PMS1	925	625	192	534	361	1294	800	340	673	314	985	307	226	492	208	3045	3266	1541	2273	2776	2300	2504	2072
ENSG00000064961.18	HMG20B	621	507	1195	238	1000	1250	640	757	406	1198	1032	642	1084	490	1059	3965	3284	8014	5470	1513	2965	2182	7714
ENSG00000064989.12	CALCRL	9	4	3	6	5	13	11	3	8	6	15	7	4	9	4	10	2	1	0	2	6	36	48
ENSG00000064995.16	TAF11	556	556	588	215	599	907	633	512	400	790	651	409	543	411	529	3357	3224	5022	3842	2455	3310	2282	4834
ENSG00000064999.13	ANKS1A	400	321	332	170	421	718	411	364	264	492	542	311	392	346	525	4342	4444	4992	3215	3787	3553	1538	1552
ENSG00000065000.15	AP3D1	3861	3443	3600	1516	4277	7029	4713	3728	2609	4974	5389	3724	3417	2753	4551	23811	21168	29215	21902	11122	12801	12951	17869
ENSG00000065029.14	ZNF76	584	304	540	148	530	961	419	417	238	647	753	366	576	262	528	2062	1769	3266	2944	1314	1937	1204	3126
ENSG00000065054.13	SLC9A3R2	144	102	278	30	187	262	168	152	90	251	195	154	164	107	202	2322	1957	4642	3116	1686	2375	633	2308
ENSG00000065057.7	NTHL1	129	111	374	46	213	252	175	203	85	230	180	209	242	103	199	1209	993	3454	2611	863	1816	327	1861
ENSG00000065060.16	UHRF1BP1	1536	1246	621	607	977	2192	1421	775	871	995	1673	844	615	901	726	10197	8775	7206	5049	7309	6497	3512	2629
ENSG00000065135.9	GNAI3	3342	3234	1665	1659	2113	4720	3523	2165	1951	2129	3462	1970	2003	2018	1528	11381	10205	9569	8874	7414	7743	9081	10306
ENSG00000065150.18	IPO5	9885	8216	6026	4438	7985	14938	10578	7592	6199	8415	12207	6187	7355	7143	6493	27187	23500	38986	34497	18968	30087	20886	31440
ENSG00000065154.11	OAT	3560	2552	2867	3212	3602	6541	3246	2902	4661	4278	5396	2763	3911	5408	3101	14335	11705	11349	10138	9890	9832	20540	19438
ENSG00000065183.15	WDR3	2379	2310	1606	906	1696	3348	2736	1659	1258	1816	2601	1623	1496	1161	1066	6330	6411	5871	5237	4864	4356	7526	7590
ENSG00000065243.19	PKN2	2451	1896	647	1225	1031	3443	2511	1123	1426	970	2642	1119	838	1399	811	8766	8673	4372	4738	6425	4738	6867	4908
ENSG00000065268.10	WDR18	668	740	1651	240	1296	1576	887	992	580	1515	1161	1156	1579	524	1228	4161	3256	10667	8210	2214	4523	2887	15503
ENSG00000065308.4	TRAM2	1276	1019	718	439	1006	1895	1340	826	599	1118	1638	805	688	571	896	16973	16043	18822	11461	13160	15028	4365	3383
ENSG00000065320.8	NTN1	126	75	82	42	95	174	111	93	72	123	126	118	49	106	105	8	13	10	24	25	13	261	352
ENSG00000065325.12	GLP2R	0	0	1	0	0	1	0	0	0	0	0	0	0	0	0	20	17	8	58	75	75	0	6
ENSG00000065328.16	MCM10	1466	1227	826	409	1004	2191	1511	931	645	1117	1719	723	751	577	742	2283	3132	3669	4215	812	1492	2995	3389
ENSG00000065357.19	DGKA	62	51	46	35	48	97	79	39	51	90	102	40	37	51	67	206	219	218	121	447	486	310	322
ENSG00000065361.14	ERBB3	4378	3098	2796	1544	3651	7225	3834	2951	2457	4142	5090	2804	2640	3049	4303	22231	14469	23133	11100	26035	28569	7847	9438
ENSG00000065371.17	ROPN1	0	0	0	0	0	0	0	0	0	0	0	0	0	0	0	0	0	0	0	0	0	0	0
ENSG00000065413.17	ANKRD44	8	9	2	2	2	4	7	0	1	0	10	2	1	3	2	0	2	16	6	2	4	24	2
ENSG00000065427.14	KARS	4838	5252	6159	2141	5572	7192	6246	5389	3120	6661	5486	4258	6036	3184	4261	14404	12857	21552	18698	15188	21109	15777	37463
ENSG00000065457.10	ADAT1	576	375	288	195	403	752	499	318	261	377	585	272	260	224	314	969	1147	1241	958	1072	1482	1456	1139
ENSG00000065485.18	PDIA5	1277	760	939	509	1343	1911	826	873	638	1485	1403	711	931	789	1213	4734	4108	7065	4869	4731	6053	2402	3725
ENSG00000065491.8	TBC1D22B	190	214	190	102	247	292	289	223	139	324	245	166	241	222	286	2372	2350	3566	2539	1871	2337	648	1408
ENSG00000065518.7	NDUFB4	1889	2140	3479	966	2697	3182	2104	2827	1093	3716	2107	1743	4019	1332	2404	6867	5717	12701	9900	3471	7989	7745	25471
ENSG00000065526.10	SPEN	3023	1489	617	947	1185	4535	2155	1034	1497	1201	3616	1211	546	1454	1221	6957	7331	3014	1825	6553	3492	5926	1880
ENSG00000065534.18	MYLK	866	645	482	256	628	1109	840	656	307	623	773	509	501	266	538	3372	2593	3421	2106	1705	1612	1330	919
ENSG00000065548.17	ZC3H15	2887	2559	1269	1592	1640	4242	2939	1899	1905	1800	3083	1497	1702	1646	1025	14456	15192	11019	12434	9566	9678	11177	12520
ENSG00000065559.14	MAP2K4	804	689	382	331	538	1190	870	475	462	592	889	438	467	571	411	5437	5011	4003	4033	4087	4070	2446	2700
ENSG00000065600.12	TMEM206	161	205	190	120	207	254	226	179	150	226	171	128	155	109	165	635	829	1118	906	885	1241	634	1332
ENSG00000065609.14	SNAP91	0	0	0	0	2	0	0	3	1	0	1	0	15	1	1	0	0	0	0	1	1	1	0
ENSG00000065613.13	SLK	1813	1601	433	1010	732	2360	1937	817	1278	675	1900	991	485	1297	523	8629	7776	2982	2669	4679	2764	6805	2890
ENSG00000065615.13	CYB5R4	585	506	254	324	413	747	541	468	323	409	584	335	370	329	208	2904	2594	2655	3139	1322	1785	2183	3161
ENSG00000065618.17	COL17A1	2	0	1	0	0	3	2	0	0	1	1	0	1	0	0	1	4	11	0	6	7	17	6
ENSG00000065621.14	GSTO2	39	23	46	12	45	82	39	18	28	36	55	29	26	23	30	1110	1015	2486	2237	139	297	131	174
ENSG00000065665.20	SEC61A2	255	283	224	182	265	416	375	283	208	322	304	268	329	182	258	1363	1507	1418	1305	625	636	810	1189
ENSG00000065675.14	PRKCQ	0	0	0	0	0	1	0	1	0	0	0	0	0	0	0	0	0	8	0	26	61	0	0
ENSG00000065717.14	TLE2	60	33	79	31	103	230	89	91	79	172	192	84	120	155	271	5	14	34	24	5	16	144	617
ENSG00000065802.11	ASB1	1198	653	705	380	797	1777	892	686	533	856	1488	624	597	577	902	3598	3363	3548	3013	3979	3638	3188	4556
ENSG00000065809.13	FAM107B	1721	1334	791	726	1234	2340	1458	1106	798	1168	1669	747	851	654	669	19253	15232	16799	13220	5042	4951	3858	4811
ENSG00000065833.8	ME1	2458	2328	1318	1756	1550	2957	2177	1387	1742	1729	2241	1275	1225	1727	1167	0	4	18	1	0	0	11059	14271
ENSG00000065882.15	TBC1D1	1051	786	755	431	920	1466	909	623	480	1170	1133	618	700	581	877	5027	4634	7888	5440	3305	5004	2511	4854
ENSG00000065883.14	CDK13	1390	1165	604	659	865	2206	1459	867	842	905	1594	814	585	783	786	6546	5971	3140	2734	3370	2571	3591	2531
ENSG00000065911.11	MTHFD2	853	895	494	739	843	1313	907	667	922	1058	946	436	512	827	583	6941	5535	7687	5968	9264	10733	3253	5655
ENSG00000065923.9	SLC9A7	284	210	93	148	118	313	232	131	143	164	255	116	90	180	152	847	783	763	695	1281	1366	499	275
ENSG00000065970.8	FOXJ2	137	125	94	52	141	253	157	117	102	200	205	126	116	116	208	1300	1010	1292	705	828	953	573	508
ENSG00000065978.18	YBX1	16765	16501	20313	8421	19121	29838	17954	17124	11889	25821	20478	13986	22371	12480	18097	55198	47898	104710	72920	33704	58170	56874	163563
ENSG00000065989.15	PDE4A	83	64	80	21	91	161	113	87	64	155	112	80	68	61	152	1267	1230	1562	1046	995	1044	406	768
ENSG00000066027.11	PPP2R5A	726	685	379	549	574	1067	715	529	571	612	849	526	460	692	563	5407	4794	3960	3909	3520	3125	2066	1986
ENSG00000066032.18	CTNNA2	0	3	1	0	0	1	0	0	0	0	1	0	2	0	0	0	0	6	0	0	0	0	0
ENSG00000066044.14	ELAVL1	2543	2273	2528	995	2665	4194	2974	2596	1467	3274	2938	2007	2717	1385	2348	7011	7342	14091	10394	5212	8411	7279	18912
ENSG00000066056.13	TIE1	0	0	0	0	0	0	1	0	0	0	0	0	0	0	0	8	1	15	0	190	235	0	3
ENSG00000066084.12	DIP2B	3655	2602	1280	1516	1895	5311	3480	1763	1946	1954	4031	1888	1235	2036	1752	16924	15249	11833	8788	10874	9015	8908	4644
ENSG00000066117.14	SMARCD1	2656	2063	2439	990	2573	4384	2751	2275	1465	3107	3089	2043	2357	1434	2482	7681	7851	11021	9197	5462	6734	7460	15850
ENSG00000066135.12	KDM4A	1190	916	844	460	999	1842	1143	855	660	1062	1277	794	796	776	1056	4289	4381	4259	2603	2688	2424	2641	2604
ENSG00000066136.20	NFYC	845	671	881	337	989	1349	909	795	511	997	1071	695	950	564	901	3177	2574	4196	3010	2017	2485	1517	3579
ENSG00000066185.12	ZMYND12	3	2	1	0	3	2	2	1	0	2	3	3	3	1	1	8	0	0	0	23	44	0	85
ENSG00000066230.10	SLC9A3	5	1	0	0	0	7	1	0	0	0	6	0	0	1	0	19	21	7	12	8	4	26	24
ENSG00000066248.14	NGEF	857	505	644	283	836	1592	729	671	511	1084	1340	635	957	739	1173	2350	1713	2860	1935	1649	2257	1251	2975
ENSG00000066279.16	ASPM	5315	2912	899	2150	1432	7259	4385	1375	2545	1581	5910	2108	869	2731	901	7152	6685	2734	3458	3429	2809	12627	6310
ENSG00000066294.14	CD84	0	0	0	0	0	0	0	0	0	0	0	0	0	0	0	0	0	0	0	0	0	0	0
ENSG00000066322.13	ELOVL1	1256	1171	1756	501	1676	1775	1344	1384	786	2000	1268	1141	1523	811	1393	4774	5213	7460	6903	3125	4317	4205	13005
ENSG00000066336.11	SPI1	2	0	0	0	0	0	0	0	1	0	0	1	0	0	0	7	1	1	0	2	4	0	0
ENSG00000066379.14	ZNRD1	92	103	208	38	160	168	116	141	64	199	124	111	191	75	138	920	721	2089	1354	818	1431	291	1552
ENSG00000066382.16	MPPED2	16	23	16	5	14	24	18	21	16	14	16	8	4	8	16	0	0	0	0	0	0	38	72
ENSG00000066405.12	CLDN18	9	2	3	3	1	21	7	0	6	0	7	5	0	2	1	0	0	8	0	1	0	10	0
ENSG00000066422.4	ZBTB11	1043	853	340	649	446	1509	1021	459	773	399	1159	445	339	848	331	3754	3875	1612	1868	2552	1850	4103	2577
ENSG00000066427.21	ATXN3	308	239	86	147	128	442	281	135	203	154	328	125	150	203	158	1669	1271	1035	679	1495	1356	834	852
ENSG00000066455.12	GOLGA5	679	588	279	390	448	966	766	368	499	442	800	373	394	565	360	4614	4168	3830	3504	4323	4196	2020	2066
ENSG00000066468.21	FGFR2	0	0	0	1	0	4	0	0	2	0	2	0	2	2	0	0	0	0	0	90	93	0	0
ENSG00000066557.5	LRRC40	2114	1606	815	1016	1216	2760	1876	1448	985	1252	2137	1049	1078	1053	737	3836	3434	3597	3771	1775	2358	3961	5145
ENSG00000066583.11	ISOC1	1371	1132	1107	638	1272	2068	1322	1129	724	1514	1570	827	1247	784	1151	3081	2688	4244	3552	2200	2982	3391	7918
ENSG00000066629.16	EML1	158	97	87	58	115	266	172	89	64	107	199	82	97	62	79	19	4	21	39	74	61	423	660
ENSG00000066651.17	TRMT11	491	371	146	274	254	736	454	250	274	250	507	246	185	299	175	3842	3744	2769	3413	2012	2013	2310	1694
ENSG00000066654.13	THUMPD1	772	707	256	455	379	1171	814	412	541	406	912	442	368	571	284	4143	4682	2801	2835	7203	6196	2887	2143
ENSG00000066697.14	MSANTD3	305	393	229	174	244	425	375	261	181	268	282	220	232	154	143	2432	2093	2339	1770	1065	1168	1183	1445
ENSG00000066735.14	KIF26A	0	0	0	0	0	0	0	0	0	0	0	0	1	0	0	0	0	0	0	0	0	0	0
ENSG00000066739.11	ATG2B	677	519	188	358	321	1104	602	358	521	304	827	406	179	533	266	3375	3399	1567	1171	3307	1800	1810	1028
ENSG00000066777.8	ARFGEF1	1318	1099	347	590	484	1678	1226	500	648	442	1083	620	336	661	344	6207	6067	2871	2434	4741	2720	3973	1975
ENSG00000066813.14	ACSM2B	229	106	131	52	170	373	148	133	67	229	369	158	234	164	319	13	20	49	28	324	458	494	1765
ENSG00000066827.15	ZFAT	148	107	143	63	145	243	164	127	82	188	171	144	150	85	178	585	552	837	644	421	641	424	456
ENSG00000066855.15	MTFR1	1403	1182	775	797	1159	1930	1198	877	858	1208	1497	766	994	973	788	4352	3737	4964	5305	2713	3614	3055	5249
ENSG00000066923.17	STAG3	55	31	12	13	16	115	25	19	16	23	91	17	24	22	23	343	221	134	74	161	100	138	183
ENSG00000066926.10	FECH	983	821	657	420	784	1282	838	701	532	923	1038	535	668	498	744	2542	2315	3622	2825	2162	2938	2428	4738
ENSG00000066933.15	MYO9A	639	474	118	267	251	851	671	273	438	264	644	318	172	352	209	2272	2151	1073	724	2540	1529	2875	704
ENSG00000067048.16	DDX3Y	0	0	0	0	0	0	0	0	0	0	0	0	3	0	0	12720	10320	4857	5152	13757	8106	4	0
ENSG00000067057.16	PFKP	1	1	0	0	0	2	3	0	1	0	5	0	2	3	0	2279	1722	3952	2450	395	434	3	0
ENSG00000067064.10	IDI1	5699	4275	2303	5131	4807	8263	4967	3287	4863	4709	6696	3443	3596	5969	3837	25815	30091	14132	27240	16186	15766	13490	15416
ENSG00000067066.16	SP100	55	56	19	56	33	53	69	18	23	15	32	25	12	42	22	1052	1104	669	514	2100	1288	71	99
ENSG00000067082.14	KLF6	1143	1278	375	833	563	1654	1157	513	1101	636	1069	531	309	826	519	19604	23634	6124	6731	15496	6405	6495	3412
ENSG00000067113.16	PLPP1	99	93	88	81	93	116	91	84	46	121	83	51	61	54	104	651	588	510	655	604	448	454	760
ENSG00000067141.16	NEO1	799	708	501	253	684	1383	952	642	472	949	1000	632	541	504	827	542	536	582	507	3144	3641	2071	2046
ENSG00000067167.7	TRAM1	6177	6399	3512	3992	5300	8041	6566	4924	4291	5035	6157	3521	3935	4587	3270	24882	20917	22753	20078	15554	17211	13888	19841
ENSG00000067177.14	PHKA1	0	0	0	1	0	0	0	0	0	0	0	0	2	0	0	1871	1833	1969	1492	1688	1709	5	0
ENSG00000067182.7	TNFRSF1A	611	695	902	280	944	877	746	723	452	967	736	617	764	599	973	5283	4591	9703	7127	4362	7720	3190	7718
ENSG00000067191.15	CACNB1	29	19	19	10	15	58	34	13	24	18	28	12	8	25	28	96	91	40	39	167	81	125	181
ENSG00000067208.14	EVI5	969	705	215	465	439	1387	778	405	626	396	1074	507	310	819	415	2560	3010	1887	1503	1889	1445	1757	1104
ENSG00000067221.13	STOML1	124	104	258	28	209	166	151	147	67	264	169	148	234	68	248	204	194	486	454	190	399	442	2192
ENSG00000067225.17	PKM	11095	11388	18854	6392	21026	16950	13022	14267	9968	24881	12440	12420	19862	14463	28526	116090	92046	247796	151851	82503	155593	55770	175306
ENSG00000067248.9	DHX29	1247	983	464	491	651	1725	1096	688	697	620	1378	669	565	521	336	4086	4988	3331	4141	2771	3094	3741	3707
ENSG00000067334.13	DNTTIP2	2548	2405	1106	1201	1317	3398	2638	1488	1610	1459	2484	1405	1406	1439	756	5655	6322	3797	4489	3853	3427	8194	7898
ENSG00000067365.14	METTL22	316	190	302	90	236	507	244	213	134	318	347	205	290	169	251	1406	1339	2680	2156	2017	2906	893	2761
ENSG00000067369.13	TP53BP1	776	509	359	290	490	1135	812	475	427	592	860	399	354	504	474	2972	3177	2897	2173	1920	2013	1782	1259
ENSG00000067445.20	TRO	4	0	1	0	2	5	4	0	6	2	6	3	0	6	10	73	101	69	69	1892	1510	10	0
ENSG00000067533.5	RRP15	2168	1826	705	860	976	2919	2108	1001	1105	988	2156	1108	908	952	590	2261	2213	1561	1672	1689	1435	5053	5338
ENSG00000067560.10	RHOA	7109	7609	8665	3437	8691	10642	8048	8016	4566	10790	7634	5689	10084	4928	8085	32594	29528	63549	43549	21460	36333	32853	87707
ENSG00000067596.10	DHX8	1816	1438	1621	689	1774	2995	1734	1542	1070	2245	2345	1378	1612	1170	1656	4325	4309	6210	4889	5197	5974	5203	7975
ENSG00000067601.7	PMS2P4	3	15	9	0	14	12	13	2	5	5	7	7	7	4	11	53	107	89	95	60	51	33	14
ENSG00000067606.16	PRKCZ	1	0	0	0	0	0	2	0	2	0	0	0	7	2	0	2838	2525	4243	3118	1476	2413	0	3
ENSG00000067646.11	ZFY	0	0	0	0	0	0	0	0	0	0	0	0	0	0	0	1229	1325	502	702	1018	1012	0	0
ENSG00000067704.9	IARS2	5181	4180	2460	2393	3359	7525	5454	2982	3060	3615	5943	3223	2561	4010	3063	27437	22812	23829	20818	16794	15815	13862	14818
ENSG00000067715.13	SYT1	214	237	77	129	95	294	237	129	240	120	241	165	120	231	132	4	0	0	0	6	3	805	375
ENSG00000067798.14	NAV3	8	18	6	11	2	12	9	8	8	9	18	1	0	1	5	16	102	26	6	8	6	26	26
ENSG00000067829.18	IDH3G	451	322	616	124	527	689	444	435	237	645	596	392	562	250	605	1856	1759	3531	2887	1099	2024	1147	4081
ENSG00000067836.12	ROGDI	294	153	345	80	266	522	218	238	113	332	403	225	393	158	278	1136	892	1824	1635	845	1367	576	2606
ENSG00000067840.12	PDZD4	0	0	0	0	0	0	0	0	0	0	2	0	1	1	0	1	1	0	0	2	0	5	5
ENSG00000067842.17	ATP2B3	0	0	0	0	0	0	0	0	2	0	0	0	10	1	0	0	0	0	0	4	1	0	0
ENSG00000067900.7	ROCK1	3321	2023	658	1428	1085	4677	2911	1200	2002	1040	3564	1327	772	1846	800	8474	8192	2983	2692	5554	3526	11487	5317
ENSG00000067955.13	CBFB	983	985	548	492	723	1456	1197	663	580	720	1028	544	536	507	476	6228	5946	5771	5511	5440	5780	3028	4091
ENSG00000067992.12	PDK3	115	111	84	55	94	140	116	76	59	126	143	64	115	135	153	179	170	420	330	946	1387	328	418
ENSG00000068001.13	HYAL2	798	587	1447	166	1050	1146	828	913	412	1164	771	794	970	400	746	1837	1857	5251	3751	3953	8915	2117	8228
ENSG00000068024.16	HDAC4	432	330	234	111	339	776	422	339	225	387	629	289	234	256	355	2943	2312	2685	1714	1966	1983	1205	1503
ENSG00000068028.17	RASSF1	571	428	415	190	386	874	528	337	344	548	648	385	310	344	465	1456	1471	1304	1012	987	856	1799	2230
ENSG00000068078.17	FGFR3	3165	1942	2572	778	3097	6948	2890	2549	1539	3618	5531	2431	2172	1819	4208	13157	11192	17093	13935	14456	20459	8511	15218
ENSG00000068079.7	IFI35	8	1	8	3	5	5	9	1	2	7	6	12	7	2	4	684	559	2014	1707	817	1577	10	46
ENSG00000068097.14	HEATR6	573	413	348	175	384	778	512	410	296	479	562	318	360	247	394	2174	2244	2267	1609	2221	2401	1621	2493
ENSG00000068120.14	COASY	2045	1556	2315	756	2410	3397	1969	1967	1393	2963	2919	2085	2433	1702	2873	10113	8995	16768	11989	10918	15125	6118	17037
ENSG00000068137.14	PLEKHH3	212	165	326	77	256	615	208	255	151	378	466	282	244	175	376	1000	765	1174	1036	841	1261	955	2326
ENSG00000068305.17	MEF2A	1478	971	452	652	736	2145	1221	649	788	711	1559	670	523	1085	750	2911	2571	2059	1623	2381	2113	3813	3312
ENSG00000068308.13	OTUD5	1155	889	1371	500	1305	2084	1166	1134	812	1580	1638	949	1414	959	1638	2970	2385	4317	2692	2923	3873	3593	8964
ENSG00000068323.16	TFE3	1940	1633	2084	718	2124	3303	1923	1706	1276	2692	2369	1494	1832	1305	2227	2776	2235	3487	2678	2043	2333	5137	10146
ENSG00000068354.15	TBC1D25	386	281	381	174	433	641	381	362	264	385	447	303	361	253	399	1063	1013	1490	957	730	1006	1089	2286
ENSG00000068366.19	ACSL4	14017	8056	4118	7129	8390	20461	9222	6124	8075	7426	16969	6016	5833	9826	5948	34075	30819	19878	25162	51038	45483	22986	23681
ENSG00000068383.18	INPP5A	659	785	956	264	847	1082	907	843	419	1122	799	654	875	385	719	2551	2081	3987	2844	1635	2617	1993	3305
ENSG00000068394.10	GPKOW	862	860	1203	261	974	1292	1088	946	503	1196	877	969	1081	635	1098	1595	1305	2107	1454	1338	1512	2498	6213
ENSG00000068400.13	GRIPAP1	2121	1157	1265	610	1272	3310	1605	1060	982	1351	2536	1111	1018	1052	1327	2120	2107	1991	1379	2097	1409	4343	3715
ENSG00000068438.14	FTSJ1	1196	901	1286	458	1214	2048	1135	1075	629	1477	1404	782	1385	616	1054	2251	2261	4260	3865	1778	3047	3427	10471
ENSG00000068489.12	PRR11	783	831	600	305	743	1217	997	629	508	949	936	555	578	674	740	5560	5017	7457	5381	3091	4895	2801	3608
ENSG00000068615.17	REEP1	71	71	40	27	45	133	91	63	30	46	92	42	39	12	29	0	0	0	0	10	9	176	231
ENSG00000068650.18	ATP11A	2570	1433	804	1231	1365	3668	1932	1055	1741	1297	2806	1033	566	1415	1231	11070	10127	7783	4820	12086	8605	7082	3034
ENSG00000068654.15	POLR1A	4414	3315	2589	1414	3366	6781	4463	3212	2278	4147	5077	3022	2481	2035	2926	11611	12777	13822	11332	7600	8143	9604	7969
ENSG00000068697.6	LAPTM4A	3437	3776	4070	1843	4374	5125	4100	3818	2319	4967	3709	2548	4068	2768	4099	21459	19920	29616	24896	21209	34881	9456	18816
ENSG00000068724.15	TTC7A	311	256	338	119	379	533	324	333	167	432	414	258	312	181	387	6805	5496	12552	8022	2982	4703	1012	2348
ENSG00000068745.14	IP6K2	2515	1569	1839	978	1776	4213	1900	1738	1286	2069	3075	1381	1818	1230	1723	4766	4507	5295	4244	4393	5070	6552	12792
ENSG00000068781.21	STON1-GTF2A1L	0	0	0	0	0	0	0	0	0	0	0	0	0	0	0	0	0	0	0	0	0	0	0
ENSG00000068784.12	SRBD1	508	467	271	188	267	685	614	312	290	279	533	332	302	267	185	2076	2107	1702	1703	1571	1752	1356	1145
ENSG00000068796.16	KIF2A	1335	1190	455	783	665	1891	1426	743	919	657	1466	687	525	857	494	2995	3244	1674	1831	2336	2045	4454	2158
ENSG00000068831.18	RASGRP2	4	4	7	2	2	9	4	8	2	11	24	7	9	12	26	13	5	0	1	1	19	29	252
ENSG00000068878.14	PSME4	7753	5660	2885	3369	3893	10684	7131	3901	4543	4218	8273	3729	2946	4267	2914	18619	19197	12515	11991	16084	13485	18645	11496
ENSG00000068885.14	IFT80	217	122	42	138	58	378	166	88	168	86	270	76	47	174	65	764	699	272	276	811	583	1076	728
ENSG00000068903.19	SIRT2	454	420	585	193	537	703	556	448	339	614	530	542	601	392	643	2990	3031	5731	4798	1983	3325	1803	5464
ENSG00000068912.13	ERLEC1	1575	1203	702	968	1101	2152	1351	870	1119	1153	1634	777	784	1456	875	9590	8338	7457	7286	11195	11071	4119	4882
ENSG00000068971.13	PPP2R5B	139	128	133	62	142	229	165	113	112	172	149	111	139	150	200	1000	848	766	889	719	647	592	1197
ENSG00000068976.13	PYGM	13	3	3	1	6	15	9	6	6	11	13	6	3	4	8	23	1	0	4	11	47	46	37
ENSG00000068985.4	PAGE1	0	0	0	0	0	0	0	0	0	0	0	0	0	0	0	62	39	122	74	43	42	0	1
ENSG00000069011.15	PITX1	74	83	184	25	154	155	124	150	56	153	115	143	187	47	127	2065	1564	5748	4468	866	2143	340	1484
ENSG00000069018.17	TRPC7	0	0	0	0	0	0	0	0	0	0	0	0	0	0	1	1	1	0	0	0	0	0	0
ENSG00000069020.18	MAST4	625	416	207	145	283	859	450	244	253	183	613	232	148	215	234	2243	1773	847	692	971	658	790	605
ENSG00000069122.18	ADGRF5	13	4	1	0	0	23	9	0	7	2	27	2	0	4	3	0	0	0	0	0	6	15	9
ENSG00000069188.16	SDK2	0	0	0	0	0	0	0	0	0	0	0	0	0	0	0	0	3	24	0	1	1	0	0
ENSG00000069206.15	ADAM7	0	0	0	0	1	0	0	0	0	1	0	0	0	0	0	0	0	0	0	0	0	0	0
ENSG00000069248.11	NUP133	2817	2543	1799	1282	2022	4210	3297	2028	1629	2310	3203	1895	1838	1792	1620	6610	5434	6463	6049	4769	5690	7006	7963
ENSG00000069275.12	NUCKS1	16109	13520	6529	7060	10095	25870	16164	9761	9047	11379	20205	9809	8790	11276	8451	28660	27067	31215	24547	18492	21242	30884	35046
ENSG00000069329.15	VPS35	2489	2908	1705	1367	2065	3261	3074	1948	1590	1976	2490	1788	1746	1583	1409	20209	16951	20776	18064	14201	15734	8942	11475
ENSG00000069345.11	DNAJA2	1355	1400	1201	701	1211	2066	1626	1287	878	1386	1398	862	1199	1088	905	8236	7696	9150	7994	9812	11935	3961	6602
ENSG00000069399.13	BCL3	324	321	433	102	402	735	436	336	168	377	440	305	352	186	371	813	607	1688	917	247	433	735	1925
ENSG00000069424.14	KCNAB2	60	29	53	23	59	115	36	43	34	83	79	55	66	37	84	5168	4039	5253	3800	1398	1290	186	363
ENSG00000069431.11	ABCC9	7	8	9	8	6	9	26	8	6	9	14	5	0	1	11	0	0	0	0	0	0	9	28
ENSG00000069482.6	GAL	126	315	329	77	223	180	344	299	105	248	109	201	294	95	148	0	0	0	0	0	0	770	2426
ENSG00000069493.14	CLEC2D	134	39	3	40	28	167	105	28	65	21	142	30	14	81	24	87	24	28	16	129	98	227	220
ENSG00000069509.5	FUNDC1	230	266	220	102	218	339	275	275	158	299	249	181	314	192	171	1169	1133	1343	1826	1096	1411	796	1817
ENSG00000069535.13	MAOB	2299	1955	2568	849	2958	3055	2225	2332	1027	3062	2528	1671	2775	1244	2580	6524	5361	11011	6801	2976	4155	2890	6615
ENSG00000069667.15	RORA	134	87	11	292	49	154	102	24	190	26	110	43	24	241	65	2740	1695	733	489	2019	1083	318	143
ENSG00000069696.6	DRD4	2	5	7	2	8	19	7	1	4	5	9	9	4	2	6	37	7	5	8	10	13	13	32
ENSG00000069702.10	TGFBR3	1326	938	368	742	740	1860	1179	625	926	687	1529	730	407	1061	633	19661	15271	14926	10465	28028	28118	3645	2331
ENSG00000069712.11	KIAA1107	0	0	0	0	0	0	0	0	0	0	0	0	0	0	0	0	0	0	0	0	0	0	0
ENSG00000069764.9	PLA2G10	1	1	0	0	0	3	0	0	0	0	0	2	0	1	0	6	3	0	0	11	3	6	0
ENSG00000069812.11	HES2	3	1	3	0	3	5	2	5	2	4	2	0	2	1	3	13	20	6	0	25	8	13	0
ENSG00000069849.10	ATP1B3	1852	2616	2028	1302	2398	2691	2560	1986	1511	2560	1899	1495	1998	1504	1576	12941	11857	14848	12850	9575	11943	11563	16659
ENSG00000069869.15	NEDD4	913	854	335	468	413	1038	912	466	528	354	839	451	321	609	362	4327	4534	3047	3426	2869	2600	2667	1829
ENSG00000069943.9	PIGB	93	92	54	47	64	139	90	78	68	76	84	63	87	58	55	1072	1039	1296	1240	746	946	383	605
ENSG00000069956.11	MAPK6	4831	4152	1342	3096	2354	7029	4894	2197	3531	2132	5386	2605	1862	3596	1492	18204	16234	10589	10526	22066	18841	12961	10647
ENSG00000069966.18	GNB5	444	379	320	255	415	673	461	326	370	507	570	344	354	406	402	1307	1255	1371	1195	1256	1325	1151	1618
ENSG00000069974.15	RAB27A	190	216	115	105	132	218	172	137	117	123	184	104	134	117	87	1126	1181	1054	1056	801	947	969	1222
ENSG00000069998.12	CECR5	1377	1059	1995	417	1598	2110	1477	1447	773	1899	1601	1404	1728	1105	1964	0	0	1	0	0	1	2592	8062
ENSG00000070010.18	UFD1L	2583	1771	2173	965	1806	4065	2097	1737	1428	2381	3068	1212	1987	1172	1287	2929	3051	4290	3921	1958	2444	5365	9017
ENSG00000070018.8	LRP6	2896	2121	622	1596	1187	4213	2513	1096	1891	1120	3249	1300	588	2283	1055	6845	6219	2995	2576	6933	4714	8196	3431
ENSG00000070019.4	GUCY2C	110	68	68	39	80	156	70	45	67	92	142	97	54	151	159	1	7	1	1	8	13	333	305
ENSG00000070031.3	SCT	1	0	0	0	0	3	0	0	0	3	1	1	0	2	1	0	0	0	0	5	0	1	4
ENSG00000070047.11	PHRF1	544	459	643	165	568	1150	666	521	347	639	818	572	432	360	680	5502	4921	6698	4702	3334	3534	2467	2950
ENSG00000070061.14	IKBKAP	12836	8268	6987	4761	7349	19269	10303	7700	5665	7405	15002	6380	6995	4815	4846	20165	19227	27138	24315	23848	39297	16522	18466
ENSG00000070081.15	NUCB2	219	189	86	95	191	363	233	169	156	191	258	136	151	195	145	1553	1932	1718	2101	2536	3907	920	952
ENSG00000070087.13	PFN2	1838	1668	1745	683	1732	2699	1672	1713	908	2208	2336	1141	2263	1239	1706	6771	6214	12566	10409	6887	13251	3771	10455
ENSG00000070159.13	PTPN3	1252	1106	636	629	898	1939	1390	705	879	922	1508	775	537	1068	876	5270	5045	3871	3293	2564	1761	3521	3040
ENSG00000070182.18	SPTB	3	0	1	0	0	6	2	0	1	1	2	0	8	0	1	0	2	4	0	1	0	0	0
ENSG00000070190.12	DAPP1	1	2	0	0	0	1	0	0	2	0	0	1	1	0	0	5	12	0	0	0	0	0	0
ENSG00000070193.4	FGF10	0	0	0	0	0	0	0	0	1	0	0	0	0	0	0	0	0	0	0	0	0	0	0
ENSG00000070214.15	SLC44A1	2498	1970	1068	1276	1783	3599	2253	1547	1307	1891	2977	1560	1341	1795	1834	13545	10867	10855	9425	8240	8975	6496	9077
ENSG00000070269.13	TMEM260	624	541	207	282	355	789	637	365	354	362	553	353	261	390	313	1415	1200	1048	1014	815	741	1185	1162
ENSG00000070366.13	SMG6	396	274	237	115	321	627	361	300	180	343	405	235	238	166	301	1943	2042	2653	1768	1745	2087	862	888
ENSG00000070367.15	EXOC5	2536	1978	586	1375	1066	3207	2481	1221	1489	1107	2364	1177	690	1526	648	8189	8155	4264	5457	5786	4680	7921	6407
ENSG00000070371.15	CLTCL1	488	348	303	215	381	688	470	281	409	469	526	284	319	358	400	1506	1298	1370	1063	1089	1111	910	1574
ENSG00000070388.11	FGF22	4	0	0	2	1	10	2	0	4	1	12	2	1	2	2	32	18	44	5	13	8	15	13
ENSG00000070404.9	FSTL3	311	334	480	117	348	469	429	344	195	383	322	325	261	188	329	5893	6091	15312	12070	762	1322	833	1648
ENSG00000070413.19	DGCR2	1940	1486	2246	578	2403	3480	2164	1985	969	2676	2892	1946	1815	1210	2632	7110	6796	10920	7387	5456	8349	4919	7122
ENSG00000070423.17	RNF126	548	475	838	214	850	1223	589	594	482	957	984	707	725	408	881	4499	3287	9407	6103	1796	3104	3161	10892
ENSG00000070444.14	MNT	316	201	189	127	248	598	291	173	219	236	464	234	195	207	266	1231	1033	1080	735	934	727	803	625
ENSG00000070476.14	ZXDC	846	405	408	302	575	1368	661	545	408	641	1009	483	556	458	609	2205	2221	1986	1648	2262	2063	2297	3044
ENSG00000070495.14	JMJD6	516	557	515	301	586	962	772	438	405	667	667	410	379	494	631	5034	4210	5538	3776	3185	3151	2419	4621
ENSG00000070501.11	POLB	478	439	553	361	587	712	522	530	405	799	505	348	539	355	419	4119	3683	4731	4628	1395	1982	2101	6078
ENSG00000070526.14	ST6GALNAC1	0	0	1	0	2	0	0	0	0	0	0	1	0	0	0	4	1	0	0	5	0	2	0
ENSG00000070540.12	WIPI1	338	285	279	267	363	459	299	235	339	448	384	253	282	462	347	3774	3237	3135	2586	3754	4366	955	1724
ENSG00000070601.9	FRMPD1	4	0	1	0	2	4	0	3	5	4	1	0	0	2	1	0	0	0	0	0	0	0	0
ENSG00000070610.14	GBA2	2450	1347	1643	816	2002	3941	1837	1601	1295	2419	3306	1394	1832	1586	2592	7207	5863	8426	5352	4914	5064	7165	11077
ENSG00000070614.14	NDST1	3204	2181	2469	818	2887	5106	2986	2652	1305	3176	3777	2347	2153	1424	3060	5140	5296	6363	4002	7867	8917	5981	9059
ENSG00000070669.16	ASNS	2552	3286	2505	1875	3501	3229	3603	2790	2833	5315	2551	2352	3142	2928	3831	11720	9124	12884	8197	5267	5414	5166	13925
ENSG00000070718.11	AP3M2	485	392	256	180	301	767	481	270	261	390	605	248	269	289	312	1784	1654	1669	1458	861	947	1286	1326
ENSG00000070729.13	CNGB1	0	0	1	0	0	0	0	0	1	0	0	0	0	1	0	0	1	0	4	48	38	0	0
ENSG00000070731.10	ST6GALNAC2	6	4	0	4	8	13	9	9	0	6	15	5	4	2	12	53	36	34	23	25	35	24	57
ENSG00000070748.17	CHAT	0	0	0	0	0	0	0	0	0	0	0	0	0	0	0	0	0	0	0	0	0	0	0
ENSG00000070756.14	PABPC1	17094	15192	9719	8908	13934	27462	17702	12142	11828	15984	19876	11643	12274	13959	14720	75430	63379	81649	60392	54399	64948	45540	57308
ENSG00000070759.16	TESK2	107	80	126	42	128	160	85	59	66	178	111	69	134	113	181	903	473	1535	649	646	1192	283	878
ENSG00000070761.7	CFAP20	377	364	475	150	517	626	437	455	247	623	473	318	449	260	495	2183	2067	3681	2811	1969	2882	1241	3356
ENSG00000070770.8	CSNK2A2	1660	1470	822	834	1049	2343	1805	1019	1036	1250	1756	1001	972	1138	1055	7632	6781	7173	5164	8266	8333	4617	5127
ENSG00000070778.12	PTPN21	310	276	136	97	197	460	348	169	206	161	298	153	93	142	102	1715	1207	1025	729	817	665	782	491
ENSG00000070785.16	EIF2B3	615	707	798	245	758	985	765	807	346	892	708	541	778	328	511	1656	1746	3126	3163	1337	2287	1804	6201
ENSG00000070808.15	CAMK2A	1	2	2	0	0	2	0	0	8	0	0	0	69	5	1	7	4	0	0	7	11	2	0
ENSG00000070814.17	TCOF1	2519	1777	2100	639	2317	3836	2676	2096	1289	2670	3084	2000	1770	1228	2327	6932	7835	11816	10032	3440	5407	7585	11733
ENSG00000070831.15	CDC42	6003	6762	7077	2844	6181	8767	6801	6235	3379	7328	6136	4257	6668	3742	4845	19937	17949	26644	22892	15312	20449	16597	36258
ENSG00000070882.12	OSBPL3	1359	930	379	542	607	1920	1135	505	640	726	1373	535	394	493	457	11224	11184	7980	6633	2681	1957	3806	2385
ENSG00000070886.11	EPHA8	0	0	0	0	0	1	0	0	0	0	1	0	0	0	0	0	0	0	0	0	0	0	0
ENSG00000070915.9	SLC12A3	0	1	0	0	1	1	0	0	0	0	0	1	0	0	0	356	31	476	66	178	99	4	0
ENSG00000070950.9	RAD18	1887	1734	718	837	1078	2495	1848	1024	1087	1153	2125	1011	912	1032	770	1706	2003	2075	2705	921	1318	4948	4654
ENSG00000070961.15	ATP2B1	6280	4484	1442	2919	2327	8619	5298	2254	3286	2010	5955	2463	1295	3069	1313	10266	11698	5003	5430	6918	4915	18007	9250
ENSG00000070985.13	TRPM5	1	0	0	0	0	1	0	0	0	0	1	1	0	0	0	0	2	0	0	2	10	0	0
ENSG00000071051.13	NCK2	111	129	130	49	123	234	169	122	62	171	160	117	107	58	97	2182	1996	2117	1603	1391	1362	347	433
ENSG00000071054.16	MAP4K4	14382	10106	5841	3525	6545	23748	14448	7912	5596	7273	15860	6881	4895	4873	4410	36600	41313	28155	22323	44608	37405	20128	23960
ENSG00000071073.12	MGAT4A	3318	2096	812	1714	1481	4296	2312	1306	1970	1276	3251	1105	755	2107	993	11672	10630	7247	7309	9913	7917	7961	4268
ENSG00000071082.10	RPL31	8409	9827	18578	5291	16699	15179	9294	15714	6346	22036	10753	8029	25484	7895	14406	44447	36928	103654	91016	38749	116885	27540	112952
ENSG00000071127.16	WDR1	7523	7250	9926	2315	6854	9887	8389	7109	3499	7746	6003	4770	6125	3139	4985	22763	20372	39342	30350	14764	22523	20185	50487
ENSG00000071189.21	SNX13	1172	779	257	706	536	1544	1010	497	750	423	1263	556	302	772	328	5964	5093	2949	3211	3150	2457	3707	2568
ENSG00000071203.9	MS4A12	0	0	0	0	0	0	0	0	0	0	0	0	0	0	0	0	0	0	0	1	0	0	0
ENSG00000071205.11	ARHGAP10	10	4	6	0	6	6	10	14	2	15	16	5	8	4	5	1932	1746	2589	1856	35	39	73	132
ENSG00000071242.11	RPS6KA2	19	2	12	1	10	19	4	9	9	9	36	5	4	7	9	13	4	1	10	27	39	18	65
ENSG00000071243.15	ING3	345	301	152	121	205	477	324	231	182	217	365	192	219	195	117	1340	1274	1094	1051	587	500	1111	1308
ENSG00000071246.10	VASH1	2	1	0	0	2	6	0	1	0	0	3	2	4	1	0	11	8	39	10	76	142	6	0
ENSG00000071282.11	LMCD1	281	370	324	96	230	268	318	250	158	266	170	142	217	79	168	831	735	2155	1304	138	413	663	1471
ENSG00000071462.11	WBSCR22	1064	897	1201	386	1183	1865	1064	953	589	1301	1197	793	935	606	912	6102	5122	8287	6324	2528	2816	3512	8687
ENSG00000071537.13	SEL1L	2162	1907	675	1171	1219	3103	2287	947	1458	1153	2369	1157	732	1661	984	19531	18158	11553	10040	14718	12191	6187	3397
ENSG00000071539.13	TRIP13	768	761	644	324	761	1152	782	689	421	926	893	466	624	344	571	2570	2829	5374	5072	1291	3038	2323	5178
ENSG00000071553.16	ATP6AP1	1711	1698	1748	829	2069	2841	2139	1634	1434	2661	2134	1914	1829	1695	2490	10171	9271	11150	8418	9250	9765	5546	10002
ENSG00000071564.14	TCF3	1468	1253	1525	542	1613	3057	1677	1470	946	1907	2105	1335	1207	925	1711	13269	11459	17010	12117	4579	4926	4280	6637
ENSG00000071575.11	TRIB2	33	6	14	11	17	53	10	7	9	18	45	11	22	18	24	1464	1532	919	1041	257	195	85	136
ENSG00000071626.16	DAZAP1	2450	2203	2799	863	2460	4483	2575	2120	1390	3136	3474	2065	2492	1472	2605	14359	11622	20846	15282	6934	8915	7512	15675
ENSG00000071655.17	MBD3	923	621	1210	239	1196	2104	941	912	516	1237	1623	989	950	527	1205	4826	4428	9618	6986	1989	2982	3330	10207
ENSG00000071677.1	PRLH	0	0	0	0	0	0	0	0	0	0	0	0	0	0	0	0	0	0	0	0	0	0	0
ENSG00000071794.15	HLTF	1959	1335	624	885	1020	3002	1683	956	1138	1021	2599	1148	892	1617	983	4496	3475	2681	2734	3294	3152	4060	3579
ENSG00000071859.14	FAM50A	598	841	850	379	701	952	975	650	556	760	721	698	627	576	589	3172	3184	3868	3070	2351	2693	2581	4959
ENSG00000071889.16	FAM3A	189	157	329	81	293	386	219	238	165	367	307	321	318	228	387	1611	1222	2673	2052	1121	1965	817	2821
ENSG00000071894.15	CPSF1	1892	926	1447	428	1544	3358	1314	1427	857	1809	2648	1378	1316	898	1630	7798	7506	14239	11031	6968	10632	5013	12276
ENSG00000071909.18	MYO3B	0	0	1	0	0	0	1	0	0	0	0	0	0	2	0	0	0	3	0	18	5	1	0
ENSG00000071967.11	CYBRD1	3	17	2	19	8	9	17	8	15	7	4	10	5	18	13	21	12	12	8	62	49	58	32
ENSG00000071991.8	CDH19	198	173	68	109	112	236	230	94	153	111	265	104	74	121	80	0	0	0	0	0	0	470	486
ENSG00000071994.10	PDCD2	1411	1481	1818	704	1654	2135	1595	1658	841	2027	1472	972	1945	851	1275	7410	6271	12295	10635	5355	8366	4687	12831
ENSG00000072041.16	SLC6A15	0	0	0	1	0	2	0	0	4	0	1	0	2	0	0	0	0	0	0	0	0	10	0
ENSG00000072042.12	RDH11	2492	2106	1310	1620	1917	3762	2315	1467	2098	2182	3181	1615	1562	2740	2073	6972	6848	4201	4894	8713	7643	7947	9333
ENSG00000072062.13	PRKACA	1498	1284	1682	599	1769	2538	1499	1526	880	2224	1978	1214	1959	957	1991	4240	4278	6448	5135	3040	4164	3545	7308
ENSG00000072071.16	ADGRL1	246	101	94	58	179	555	163	139	117	199	480	146	141	137	208	1010	764	972	728	208	208	486	998
ENSG00000072080.10	SPP2	33	12	24	9	49	59	13	9	18	44	92	17	67	45	102	0	1	0	0	0	0	13	76
ENSG00000072110.13	ACTN1	3087	2530	2791	1034	2680	4409	3362	2622	1601	3229	3197	2454	2690	1921	2956	15215	14176	23800	15516	16403	22291	6778	11176
ENSG00000072121.15	ZFYVE26	894	1009	624	413	729	1222	1271	741	567	821	938	804	594	664	814	5177	4614	4409	3663	3832	3731	2906	2045
ENSG00000072133.10	RPS6KA6	0	0	0	0	0	0	0	0	0	0	0	0	0	0	0	0	0	0	0	0	0	0	0
ENSG00000072134.15	EPN2	166	81	70	52	143	255	114	86	96	140	204	114	71	129	169	1117	961	1177	658	1194	1243	434	614
ENSG00000072135.12	PTPN18	474	278	380	116	489	806	367	409	241	607	666	360	475	329	636	2837	2413	4679	3519	1877	2680	769	2144
ENSG00000072163.19	LIMS2	14	19	18	3	24	30	16	25	5	19	14	19	10	0	7	280	206	486	396	251	405	15	99
ENSG00000072182.12	ASIC4	0	0	0	0	0	0	0	1	0	0	1	0	0	0	0	5	3	8	8	3	0	0	0
ENSG00000072195.14	SPEG	2	1	0	0	0	1	0	0	2	0	2	0	4	0	0	29	14	17	2	10	26	7	11
ENSG00000072201.13	LNX1	85	87	63	29	55	136	84	83	73	77	111	41	58	91	77	153	103	89	165	56	89	202	203
ENSG00000072210.18	ALDH3A2	3167	2193	1644	1127	2131	3903	2459	1665	1422	2295	2906	1576	1693	1594	1696	19516	15077	18340	14052	11362	11537	6321	7443
ENSG00000072274.12	TFRC	10285	9594	3829	7744	6169	13361	10680	4946	9682	6008	10715	5849	3785	14829	7310	79617	58765	56644	40529	56202	49363	42280	25420
ENSG00000072310.16	SREBF1	1822	753	1111	504	1787	3657	1113	1076	1007	2012	3181	1545	1475	1245	2787	6004	5593	10102	7108	3718	4974	3520	6572
ENSG00000072315.3	TRPC5	0	0	0	0	0	1	1	0	0	0	0	0	4	0	0	0	0	0	0	0	0	1	0
ENSG00000072364.12	AFF4	2058	1868	502	1495	848	2447	2188	752	1604	864	1748	1070	492	1617	705	17796	16489	5895	4621	14009	7700	8274	2929
ENSG00000072401.14	UBE2D1	714	667	439	398	570	1036	781	572	384	565	677	343	497	356	397	1971	1950	2040	2412	1579	2032	1972	3966
ENSG00000072415.8	MPP5	905	756	328	443	527	1362	983	530	504	488	950	511	416	581	396	4786	4389	3599	3029	3586	3260	2205	1999
ENSG00000072422.16	RHOBTB1	365	320	248	250	266	617	354	257	415	266	381	228	181	424	135	9926	9129	6716	6667	3411	2069	1072	712
ENSG00000072501.17	SMC1A	9349	6572	4581	2838	6197	15464	9210	5307	4437	6527	12269	5800	3959	5421	6045	10076	10614	9395	8027	6254	6598	19661	14327
ENSG00000072506.12	HSD17B10	1428	1261	2817	434	2364	2668	1679	2054	872	3102	2036	1817	3069	1040	2538	3417	3166	9023	6769	2456	4526	4603	25133
ENSG00000072518.20	MARK2	656	506	566	228	631	1140	711	602	436	791	816	552	510	412	644	4465	4158	5306	3684	2565	3115	2382	2888
ENSG00000072571.19	HMMR	686	723	346	546	588	1045	907	630	566	718	839	479	556	782	395	3977	3970	4939	5726	2359	4544	1844	2844
ENSG00000072609.17	CHFR	593	494	541	262	547	885	558	415	348	636	644	409	528	347	461	2559	2766	3248	3207	1833	2742	1956	3629
ENSG00000072657.8	TRHDE	245	160	57	59	116	379	201	121	98	88	270	90	68	103	74	0	0	0	0	0	12	101	120
ENSG00000072682.18	P4HA2	340	423	417	156	469	464	561	372	262	534	325	382	382	550	768	4231	3449	4552	2916	7440	8581	1424	2018
ENSG00000072694.20	FCGR2B	9	0	8	1	3	7	4	7	0	3	6	6	6	0	3	0	0	14	0	0	0	5	18
ENSG00000072736.18	NFATC3	1375	992	622	439	833	1964	1144	717	659	993	1494	724	617	779	854	4675	4253	4450	3735	5389	5497	2975	2287
ENSG00000072756.16	TRNT1	1033	831	465	559	550	1384	909	487	540	556	1050	435	436	554	320	1428	1578	877	1301	1630	1509	2776	2368
ENSG00000072778.19	ACADVL	3845	2145	3444	931	3031	5872	2605	2594	1576	3240	4686	2274	2904	2005	3143	18513	15215	23767	14795	11121	13678	7879	16879
ENSG00000072786.12	STK10	164	170	215	72	184	248	238	162	90	169	131	150	146	70	124	1819	1733	1904	1192	1711	2050	730	1131
ENSG00000072803.17	FBXW11	1506	1278	832	818	1263	2202	1612	1071	983	1333	1660	919	825	1092	1186	7317	6433	6169	4730	5441	4922	4879	4629
ENSG00000072818.11	ACAP1	6	4	5	1	4	13	3	11	4	8	10	3	4	3	6	68	24	157	66	55	149	27	32
ENSG00000072832.14	CRMP1	46	22	11	7	10	93	36	10	9	17	50	15	15	16	13	140	147	81	65	169	102	77	66
ENSG00000072840.12	EVC	160	73	80	48	112	248	154	104	67	110	211	79	55	65	106	723	763	982	363	1216	986	290	255
ENSG00000072849.10	DERL2	696	706	606	339	731	987	729	597	370	726	715	471	591	370	496	3251	3058	3650	4075	2456	3747	1887	3643
ENSG00000072858.10	SIDT1	2	1	2	2	1	1	1	0	3	1	7	0	0	1	0	0	6	0	0	18	11	8	1
ENSG00000072864.13	NDE1	282	231	251	108	254	430	333	304	168	398	348	214	224	222	247	1993	2041	2692	2360	3574	4944	735	1194
ENSG00000072952.18	MRVI1	0	0	0	0	0	0	0	0	0	0	1	0	0	0	0	15	1	14	0	18	58	0	0
ENSG00000072954.6	TMEM38A	70	57	72	32	78	109	66	53	59	131	81	77	92	97	122	622	523	1140	761	219	303	326	796
ENSG00000072958.8	AP1M1	1913	1457	2617	608	2601	3383	1972	2061	1060	3231	2764	2027	2693	1159	2789	7579	6804	14564	12108	3470	6078	5314	18762
ENSG00000073008.14	PVR	1188	1244	940	551	1147	1595	1301	849	694	1223	1237	824	772	816	1331	6956	5855	7977	5576	4377	4685	4972	5366
ENSG00000073050.11	XRCC1	513	404	717	175	588	804	587	540	229	653	542	467	570	299	550	1028	966	2026	1545	872	1345	1029	2439
ENSG00000073060.15	SCARB1	3373	2270	3123	1009	3747	5376	3031	2768	1533	3938	4318	2989	3278	2083	4450	28847	17887	44482	23409	13879	21575	7413	16994
ENSG00000073067.13	CYP2W1	14	3	3	3	2	35	4	1	4	7	38	7	5	13	8	2061	2004	2646	2065	1865	2812	32	8
ENSG00000073111.13	MCM2	4732	3256	6433	1019	6619	8432	4806	5671	1995	7694	6607	4603	6906	2121	6623	7562	8470	25794	19288	3636	11148	9552	41947
ENSG00000073146.15	MOV10L1	9	2	21	1	11	10	7	11	3	16	14	9	26	5	35	8	21	33	55	6	13	5	55
ENSG00000073150.13	PANX2	365	339	582	133	556	848	405	315	297	645	662	444	500	435	1024	672	503	907	498	247	262	1254	3033
ENSG00000073169.13	SELO	585	349	787	151	726	1200	485	515	274	816	996	559	754	340	829	816	793	1669	1632	699	1694	1487	5744
ENSG00000073282.12	TP63	1	14	1	0	5	9	3	0	1	0	6	0	1	1	3	0	0	0	0	0	1	5	2
ENSG00000073331.17	ALPK1	91	93	57	56	64	100	113	69	52	70	74	50	35	109	64	148	204	141	230	273	166	331	267
ENSG00000073350.13	LLGL2	1074	547	989	221	806	1989	867	775	435	829	1470	796	798	453	844	9222	8447	10926	9392	4241	5403	2429	5232
ENSG00000073417.14	PDE8A	1762	1320	748	1181	1133	2623	1574	1007	1636	1266	1976	886	727	1554	876	4277	4372	2441	2439	2988	2599	6926	4334
ENSG00000073464.11	CLCN4	196	188	96	79	120	289	184	109	77	135	251	140	93	99	147	1381	1437	1303	1038	804	915	553	489
ENSG00000073536.17	NLE1	1665	1181	2056	412	1864	2636	1774	1725	852	2105	1962	1447	1847	804	1620	2214	1783	5194	3618	1620	3081	4563	16290
ENSG00000073578.16	SDHA	2136	1674	2250	746	2284	3336	2376	1974	1297	2669	2819	1987	2250	1746	2688	13984	12849	17204	13497	9448	11544	5791	12144
ENSG00000073584.18	SMARCE1	1338	1076	781	483	865	1974	1275	915	633	1002	1414	760	962	705	849	2880	2644	3473	2901	2618	3280	2996	5022
ENSG00000073598.5	FNDC8	4	0	0	0	1	8	2	1	5	9	12	4	7	1	8	6	0	4	0	5	0	27	6
ENSG00000073605.18	GSDMB	492	97	43	169	84	911	219	53	235	93	773	68	45	222	96	113	128	18	16	644	176	848	577
ENSG00000073614.12	KDM5A	1645	1155	456	613	790	2346	1481	736	821	831	1779	738	480	1014	701	6901	5688	3944	2571	5596	3964	4665	2172
ENSG00000073670.13	ADAM11	10	3	9	1	7	24	7	12	5	17	16	6	8	5	9	45	28	131	122	50	50	43	90
ENSG00000073711.10	PPP2R3A	64	40	26	18	36	76	41	39	33	41	70	35	23	53	38	16	23	0	2	70	40	274	239
ENSG00000073712.14	FERMT2	1978	1825	938	984	1333	2771	2066	1128	1129	1215	1896	1051	1000	1082	780	6831	5020	6315	4314	4449	4532	4525	4676
ENSG00000073734.8	ABCB11	98	25	7	16	30	89	11	9	13	18	103	27	13	17	13	0	0	0	0	0	0	42	6
ENSG00000073737.16	DHRS9	2	0	0	0	1	2	0	2	0	0	0	1	2	1	0	0	1	0	0	0	0	0	0
ENSG00000073754.5	CD5L	0	0	0	0	0	0	0	0	0	0	0	0	0	0	0	0	0	0	0	0	0	0	0
ENSG00000073756.11	PTGS2	1	0	1	3	0	1	1	3	1	2	1	0	0	4	0	0	0	0	0	0	0	12	0
ENSG00000073792.15	IGF2BP2	1652	1220	774	743	1157	2734	1596	963	1066	1390	2187	982	883	1278	1333	9497	7751	9751	5871	9349	9576	4491	4636
ENSG00000073803.13	MAP3K13	496	432	258	207	346	694	437	307	272	392	527	309	314	337	333	2615	2488	2499	2117	1897	2081	1332	1880
ENSG00000073849.14	ST6GAL1	5179	3200	3453	1601	5117	7112	3426	3208	2360	5015	6413	3118	4041	4502	7619	16150	13690	17753	13653	23748	31752	7290	14862
ENSG00000073861.2	TBX21	0	0	0	0	0	0	0	0	0	1	1	0	0	0	0	0	0	0	0	1	0	4	0
ENSG00000073905.8	VDAC1P1	6	4	7	5	4	6	11	1	2	9	3	1	1	11	5	160	114	179	202	90	129	50	103
ENSG00000073910.19	FRY	1219	680	330	485	438	1709	748	354	656	393	1161	374	210	424	305	3262	2982	3189	2634	1903	1299	2357	549
ENSG00000073921.17	PICALM	3779	3491	1655	1931	2167	5265	3846	2159	2324	2316	4147	2096	2040	2527	1885	15685	14093	9610	8066	9993	8042	12118	9993
ENSG00000073969.18	NSF	1778	1403	1124	702	1320	2636	1809	1196	998	1431	2022	1072	1163	1196	1165	5798	5580	7229	5751	4167	4830	4410	6326
ENSG00000074047.21	GLI2	0	0	0	0	0	0	0	0	0	0	0	0	0	0	0	0	0	0	0	0	0	0	0
ENSG00000074054.17	CLASP1	1889	1492	847	773	1105	2693	1857	1079	1084	1223	1929	1053	840	1278	1116	10271	9168	6218	4303	7491	5083	3547	1901
ENSG00000074071.14	MRPS34	788	877	2053	277	1510	1688	964	1214	484	1805	1222	1146	1856	465	1234	4759	3783	13402	9533	3012	6889	3976	21457
ENSG00000074181.8	NOTCH3	59	28	41	11	50	166	76	78	41	106	136	61	56	45	125	58	59	14	13	65	56	172	195
ENSG00000074201.8	CLNS1A	1031	1139	1038	558	1074	1794	1273	1125	710	1267	1341	827	1118	879	1036	7210	6376	7991	7865	6714	8041	3371	5995
ENSG00000074211.13	PPP2R2C	7	12	4	0	4	13	4	6	4	8	2	3	13	7	3	249	151	365	88	850	1232	47	90
ENSG00000074219.13	TEAD2	431	367	669	132	524	761	473	626	228	680	490	342	596	200	403	1105	1121	2355	2174	707	1074	982	3547
ENSG00000074266.18	EED	588	572	373	290	416	992	662	490	339	502	660	359	482	350	303	2055	2196	1920	2228	1190	1353	2082	2848
ENSG00000074276.10	CDHR2	22	10	1	1	7	37	7	5	9	6	34	7	5	0	8	1755	938	1070	521	1896	1987	12	18
ENSG00000074317.10	SNCB	0	0	0	0	0	1	0	0	0	0	0	0	0	0	1	0	0	0	0	0	6	0	14
ENSG00000074319.12	TSG101	833	861	865	482	881	1229	889	831	556	1106	938	622	1008	593	909	6002	5647	7713	6803	4674	5894	2648	7740
ENSG00000074356.16	NCBP3	1227	843	445	414	617	1769	1119	542	595	618	1343	566	461	585	473	5136	4777	3093	2555	4019	2617	3321	2080
ENSG00000074370.17	ATP2A3	3	2	5	0	1	2	7	2	6	10	5	6	3	2	9	248	181	368	277	15	20	56	70
ENSG00000074410.13	CA12	903	801	469	290	784	1062	854	470	419	864	757	498	376	542	713	3	4	16	0	29	29	2194	2293
ENSG00000074416.13	MGLL	726	410	526	251	727	1153	516	416	418	856	913	383	476	442	728	0	0	0	0	3	0	1968	3771
ENSG00000074527.11	NTN4	28	40	17	26	12	43	57	34	13	17	26	30	8	16	11	1958	2115	1461	1569	983	1114	88	67
ENSG00000074582.12	BCS1L	887	572	891	230	691	1358	751	700	360	858	1005	599	756	326	619	2308	2562	4647	3745	1715	2499	2471	7404
ENSG00000074590.13	NUAK1	1321	860	713	577	1037	2067	1233	929	826	1103	1260	744	885	1468	1936	148	87	124	44	1184	1309	1246	1313
ENSG00000074603.18	DPP8	1985	1558	480	1051	790	2770	1582	741	1259	882	2227	808	525	1262	740	4577	4315	2583	2345	3468	2257	6485	3063
ENSG00000074621.13	SLC24A1	387	209	128	159	182	555	249	140	209	165	383	170	118	242	212	1829	1732	1612	987	1459	1243	812	512
ENSG00000074657.13	ZNF532	328	197	102	83	120	440	227	145	109	102	312	114	57	94	80	0	0	0	0	0	1	554	324
ENSG00000074660.15	SCARF1	3	1	0	0	0	4	1	2	3	2	1	3	0	7	3	189	121	47	34	41	20	16	15
ENSG00000074695.5	LMAN1	4325	3426	1298	2845	2613	6107	4143	2036	3338	2448	5049	2321	1546	4354	2246	24660	18710	16464	13204	29943	26531	12984	8759
ENSG00000074696.12	HACD3	10301	10108	7649	4167	9555	15183	11277	8763	5551	10295	12491	7519	8667	6327	7158	16129	15469	20257	18880	12231	17642	23030	36547
ENSG00000074706.13	IPCEF1	6	1	0	0	1	9	12	2	5	0	3	4	1	0	0	0	0	0	0	15	0	29	5
ENSG00000074755.14	ZZEF1	1255	926	698	466	1034	1875	1190	906	662	1177	1541	943	838	784	1021	5782	5407	5720	3860	3154	3120	3613	3309
ENSG00000074771.3	NOX3	0	0	0	0	0	0	0	0	0	0	0	0	0	0	0	13	22	29	26	5	19	2	0
ENSG00000074800.13	ENO1	30319	31490	49854	14213	51839	49479	39649	43417	22890	63336	36891	38562	60565	35896	69697	190954	150570	446937	286183	181459	346625	85378	378564
ENSG00000074803.17	SLC12A1	1	0	0	0	0	0	0	0	0	0	0	0	0	0	0	10	0	0	0	0	0	0	0
ENSG00000074842.7	MYDGF	1112	1084	1782	418	1710	1759	1273	1218	689	1939	1315	1058	1434	848	1703	6477	5913	12580	9933	6430	9897	4888	21386
ENSG00000074855.10	ANO8	240	114	122	77	134	452	172	143	127	208	390	171	121	152	192	799	706	770	501	561	565	716	695
ENSG00000074935.13	TUBE1	307	280	134	240	211	450	298	228	274	281	345	183	154	257	181	1785	1851	1463	1229	1055	926	1018	1112
ENSG00000074964.16	ARHGEF10L	1733	688	1192	375	1318	3176	1103	1060	727	1584	2708	1060	1120	925	1926	3719	3650	4777	3729	4105	4628	2623	5011
ENSG00000074966.10	TXK	6	2	1	3	0	8	7	3	6	3	7	2	1	8	1	4	0	1	0	0	0	8	44
ENSG00000075035.9	WSCD2	0	0	0	0	0	0	0	0	0	0	0	0	2	0	0	0	0	0	0	0	0	0	0
ENSG00000075043.18	KCNQ2	0	0	0	0	0	0	0	0	0	0	0	0	0	0	0	0	0	0	0	0	0	0	0
ENSG00000075073.14	TACR2	0	0	0	0	0	0	0	0	0	1	0	0	0	0	0	142	191	276	165	11	23	0	0
ENSG00000075089.9	ACTR6	1043	1146	880	689	1104	1449	1062	1169	638	1215	1003	686	1178	727	653	1864	1639	2218	2522	1449	2808	3072	5683
ENSG00000075131.9	TIPIN	574	600	491	254	510	751	703	555	316	591	609	412	553	262	312	878	1134	1462	1838	682	1109	1932	3568
ENSG00000075142.13	SRI	1262	977	1389	561	1367	1776	1162	1073	607	1352	1197	766	1288	551	814	14	2	23	22	1	4	3948	12159
ENSG00000075151.20	EIF4G3	3268	1992	845	1601	1413	5018	3021	1322	2501	1481	4172	1445	801	2524	1406	7438	7457	2982	2321	6249	3461	9498	2881
ENSG00000075188.8	NUP37	680	868	1008	377	939	1052	904	944	443	1136	742	600	1086	535	774	2337	2403	4086	4205	1696	3680	2334	5555
ENSG00000075213.10	SEMA3A	326	242	99	170	191	491	311	203	258	177	372	199	87	227	149	128	77	92	75	59	36	751	737
ENSG00000075218.18	GTSE1	947	739	751	293	888	1671	1054	790	465	1107	1237	712	704	588	892	3254	2889	6214	4429	1639	3089	1674	2896
ENSG00000075223.13	SEMA3C	21	13	0	2	11	37	15	12	13	8	20	7	2	6	5	99	166	77	73	40	83	76	27
ENSG00000075234.16	TTC38	1943	1282	2601	616	2909	3288	1659	2119	986	3573	2592	1655	3168	1325	2996	7318	6104	19178	14368	5112	10854	2970	13238
ENSG00000075239.13	ACAT1	1533	1423	1163	790	1192	2409	1628	1194	1092	1404	1920	1157	1466	1497	1256	9587	7307	9569	6769	5128	6308	4333	6284
ENSG00000075240.16	GRAMD4	453	346	341	134	454	733	444	302	219	439	544	329	239	321	435	2684	2556	2223	1741	1515	1631	1337	1340
ENSG00000075275.16	CELSR1	520	412	261	147	339	777	588	368	270	369	439	353	166	327	321	900	578	597	593	130	88	1061	750
ENSG00000075290.7	WNT8B	14	1	7	3	8	13	2	3	3	3	10	8	7	3	18	9	0	0	8	12	10	6	14
ENSG00000075292.18	ZNF638	3312	2067	860	1177	1064	4545	2869	1198	1667	1043	3381	1411	845	1607	723	10081	9876	4226	4948	9615	6053	6775	3875
ENSG00000075303.12	SLC25A40	694	529	226	463	426	983	557	342	498	447	711	327	268	604	356	3513	2962	3037	2855	1377	1467	1405	1499
ENSG00000075336.11	TIMM21	521	453	311	274	375	825	561	370	338	449	616	367	341	332	298	2275	2330	2361	2300	1499	1713	1735	2583
ENSG00000075340.22	ADD2	0	0	0	0	0	0	1	0	0	0	1	0	2	1	1	1	0	0	0	27	40	9	22
ENSG00000075388.3	FGF4	0	0	0	0	0	0	0	0	0	0	0	0	0	0	0	0	0	0	0	0	0	0	0
ENSG00000075391.16	RASAL2	925	681	259	427	384	1351	884	365	464	359	995	399	218	357	255	3452	3501	1741	1364	1721	1103	1403	752
ENSG00000075399.13	VPS9D1	311	136	126	77	160	545	182	150	140	205	428	161	163	143	187	642	521	945	639	814	1184	916	1314
ENSG00000075407.18	ZNF37A	883	565	150	493	290	1271	816	260	674	256	1035	365	151	667	209	2413	2238	823	747	2752	1060	2120	614
ENSG00000075413.17	MARK3	1276	1043	585	590	758	1888	1225	794	759	874	1426	729	592	793	595	4919	4971	3800	3704	3537	3251	4020	4077
ENSG00000075415.12	SLC25A3	12368	12493	15874	6938	15546	19647	14017	13173	9430	18425	14546	11511	19562	11881	17114	53611	44598	84565	69772	32223	47074	39055	122885
ENSG00000075420.12	FNDC3B	2702	1882	808	1599	1332	3649	2290	1193	1829	1207	2520	1074	752	2018	1083	19957	14938	9888	6125	26817	19366	6224	3444
ENSG00000075426.11	FOSL2	108	134	55	106	109	165	118	72	136	66	96	68	37	156	140	4471	3242	2882	1006	2704	1812	544	383
ENSG00000075429.8	CACNG5	0	0	0	0	0	0	0	0	0	0	0	0	0	0	0	0	0	0	0	0	0	0	0
ENSG00000075461.5	CACNG4	102	199	202	30	114	142	182	207	34	85	48	74	75	18	57	28	13	91	22	12	23	106	178
ENSG00000075539.13	FRYL	764	537	178	317	315	976	737	292	416	346	762	314	176	508	251	4009	3904	1837	1450	3321	1877	2486	630
ENSG00000075568.16	TMEM131	1670	1348	551	862	888	2495	1560	722	1002	857	2021	980	554	1025	879	9304	8811	5768	4209	7618	5866	5377	2577
ENSG00000075618.17	FSCN1	166	93	292	48	249	416	186	232	102	327	252	193	247	150	370	29949	22667	64722	44953	4318	6999	580	2200
ENSG00000075624.13	ACTB	59177	53489	75346	18595	62483	95181	64633	61929	29479	71186	60024	44868	68569	26695	52675	179713	153827	375230	265709	96115	159147	132943	436847
ENSG00000075643.5	MOCOS	358	277	352	115	379	466	351	330	137	399	436	220	320	178	347	4077	4160	6683	5682	1815	2240	628	1613
ENSG00000075651.15	PLD1	849	482	300	395	415	924	538	316	582	377	598	276	239	674	355	4992	4442	3263	2386	7984	6977	1805	1543
ENSG00000075673.11	ATP12A	0	0	0	0	0	0	0	0	0	0	0	0	0	0	0	0	0	0	0	3	0	0	0
ENSG00000075702.16	WDR62	1173	786	944	328	911	2070	1314	914	669	1187	1566	970	780	514	891	2314	2814	3891	4052	994	1685	3668	6316
ENSG00000075711.20	DLG1	2068	1552	605	1056	917	2876	1947	1016	1121	1050	2355	987	777	1046	712	6132	5634	4032	3995	4780	4525	4574	3509
ENSG00000075785.12	RAB7A	4099	4855	4291	2259	4349	6599	5566	3473	3064	4753	4967	3995	3921	3501	4122	18364	16078	18005	12341	12264	11470	17037	20978
ENSG00000075790.10	BCAP29	1053	980	490	563	707	1258	1010	652	638	728	929	589	535	625	453	4354	4610	3884	4714	2549	3218	3333	3229
ENSG00000075826.16	SEC31B	123	9	8	26	17	263	23	16	52	21	248	21	10	27	27	191	168	51	18	231	60	234	44
ENSG00000075856.11	SART3	2675	2084	1982	998	2097	4248	2825	1958	1364	2497	3120	1828	1881	1458	1975	6358	6540	7416	5423	4754	4405	6831	8223
ENSG00000075884.12	ARHGAP15	2	3	4	0	6	12	1	6	1	1	11	2	6	1	2	0	0	0	0	1	0	0	22
ENSG00000075886.10	TUBA3D	12	2	0	2	0	10	4	1	5	5	14	3	1	3	2	26	14	22	7	9	20	7	25
ENSG00000075891.21	PAX2	0	0	0	0	0	3	0	0	0	0	0	0	0	0	0	1	0	10	4	7	1	1	0
ENSG00000075914.12	EXOSC7	689	621	770	321	696	1118	747	626	430	832	799	542	652	441	653	2109	2060	3037	2448	1790	2138	2862	7013
ENSG00000075945.12	KIFAP3	302	355	176	127	201	456	392	253	161	250	243	178	223	183	173	666	643	720	508	1275	1338	721	794
ENSG00000075975.15	MKRN2	1142	1046	810	515	884	1845	1191	795	724	986	1340	689	735	887	892	3314	2893	3233	2290	2827	2722	3871	5070
ENSG00000076003.4	MCM6	4583	3450	3490	1276	3946	7248	4406	3569	1812	4044	5751	2887	4000	1952	3199	6506	6576	12367	10571	1820	3605	8161	17420
ENSG00000076043.9	REXO2	497	505	421	312	445	771	537	403	302	517	501	299	400	338	283	3891	3185	4544	3357	2658	3064	2044	4113
ENSG00000076053.10	RBM7	470	383	250	300	306	631	501	277	290	235	474	229	205	344	200	2591	2021	1915	1489	1977	1854	1094	1581
ENSG00000076067.11	RBMS2	426	425	334	291	453	596	505	373	380	509	428	239	275	273	403	661	1186	787	673	1126	1047	1411	1245
ENSG00000076108.11	BAZ2A	3896	2417	2049	1596	2935	6722	3440	2436	2519	3453	5270	2442	1906	3072	3754	13702	13219	11180	7577	12610	10205	11674	7331
ENSG00000076201.14	PTPN23	1493	1290	1473	594	1498	2438	1946	1301	1144	1672	1956	1610	1347	1103	1748	4543	4201	6101	4163	3058	3196	4891	5946
ENSG00000076242.14	MLH1	2296	2060	2118	1144	2255	3408	2636	2104	1343	2484	2708	1686	2346	1527	1887	3752	4449	5882	6000	2646	4142	4478	8744
ENSG00000076248.10	UNG	2623	1769	2665	686	2908	4188	2143	2498	1034	3509	3311	1696	2982	1056	2554	6024	5136	12863	9711	2673	4877	5820	17445
ENSG00000076258.9	FMO4	91	82	61	50	89	88	87	67	46	93	88	69	104	93	110	4	25	9	11	29	25	135	208
ENSG00000076321.10	KLHL20	370	289	164	158	176	488	311	240	209	227	329	199	107	206	166	1498	1466	926	906	1295	962	1102	781
ENSG00000076344.15	RGS11	0	0	0	0	0	2	0	0	0	0	0	0	0	0	0	13	8	10	0	3	0	0	0
ENSG00000076351.12	SLC46A1	551	411	409	131	527	852	458	491	267	648	605	397	506	298	586	893	716	1303	909	806	1022	1509	2806
ENSG00000076356.6	PLXNA2	491	376	318	154	397	759	468	354	211	421	543	340	228	228	308	312	219	475	281	983	1213	710	576
ENSG00000076382.16	SPAG5	5960	3787	3882	1650	4812	9295	5191	3927	2588	5792	8139	3605	3872	3248	4687	5450	5494	9011	7582	2665	4357	10840	19787
ENSG00000076513.16	ANKRD13A	1153	863	636	605	944	1555	1016	700	740	1131	1285	696	691	834	826	5787	5038	5291	5177	3600	4122	2842	3321
ENSG00000076554.15	TPD52	764	847	396	549	564	1035	831	509	621	568	732	422	456	670	363	4987	4032	4006	3640	2543	2707	2419	2853
ENSG00000076555.15	ACACB	527	223	211	176	336	739	330	254	279	398	713	346	248	475	688	2243	1910	2170	1558	1222	1214	721	784
ENSG00000076604.14	TRAF4	2300	1833	3872	742	3172	3846	2381	2881	1435	3883	2855	2268	3422	1286	2893	5015	5230	10863	9480	3791	6936	8291	35696
ENSG00000076641.4	PAG1	446	302	80	221	190	469	377	135	246	145	362	170	100	351	245	32	35	16	34	119	99	1711	726
ENSG00000076650.6	GPATCH1	404	284	271	123	321	618	424	230	200	394	449	247	292	197	288	1324	1318	1814	1588	736	1079	1004	1503
ENSG00000076662.9	ICAM3	0	0	0	0	0	0	0	0	0	0	0	0	1	0	0	114	81	186	124	3	12	0	0
ENSG00000076685.18	NT5C2	1529	1161	819	597	922	2223	1415	858	733	969	1472	581	647	772	707	2663	2447	2401	2025	2357	2823	4072	4188
ENSG00000076706.15	MCAM	201	264	237	75	231	237	305	223	113	268	154	165	146	125	147	554	832	461	543	2443	2795	729	1211
ENSG00000076716.8	GPC4	2	6	3	3	10	5	7	4	2	4	1	0	0	1	1	0	0	0	0	6	10	18	10
ENSG00000076770.14	MBNL3	6501	5684	2173	4199	3283	8166	6472	2926	4202	2957	6216	3349	2247	3629	1854	77480	76050	54906	60414	27179	27737	14003	11620
ENSG00000076826.9	CAMSAP3	640	402	631	169	698	1652	627	544	403	785	1200	645	541	376	774	3647	3290	5040	3357	2994	3182	2514	4242
ENSG00000076864.19	RAP1GAP	648	507	630	186	472	1000	622	499	336	637	753	572	513	361	634	3996	3231	4858	3541	2342	3024	1222	2460
ENSG00000076924.11	XAB2	840	654	1215	320	1028	1471	961	1023	474	1293	1041	841	1118	594	1156	3112	2337	6097	3993	2269	4417	2993	11823
ENSG00000076928.17	ARHGEF1	807	617	976	309	957	1428	894	860	575	1070	1126	909	934	651	1101	4210	4244	7049	6349	3633	5668	3959	8048
ENSG00000076944.15	STXBP2	273	178	332	77	238	474	267	193	174	295	380	275	288	178	330	1491	1309	2496	1746	1035	1561	870	2311
ENSG00000076984.17	MAP2K7	843	535	796	316	810	1527	814	718	490	924	1048	640	626	499	854	2430	2228	3658	2362	1699	2131	2751	4894
ENSG00000077009.13	NMRK2	0	0	0	0	0	0	0	0	1	0	0	0	0	0	0	0	1	0	0	0	0	0	0
ENSG00000077044.10	DGKD	676	406	439	234	612	1150	591	505	406	650	845	375	321	380	580	6361	6712	6274	5408	4363	3995	2416	2874
ENSG00000077063.10	CTTNBP2	66	44	27	29	47	79	48	19	43	42	95	25	25	22	15	0	0	0	0	0	0	184	57
ENSG00000077080.9	ACTL6B	0	0	0	0	0	0	0	0	0	0	2	0	0	1	1	0	0	0	0	1	5	0	0
ENSG00000077092.18	RARB	186	148	105	106	151	217	184	119	118	117	187	129	66	135	118	2	6	16	9	13	0	690	458
ENSG00000077097.14	TOP2B	7460	4773	2118	3039	3048	11552	6466	3223	4071	2923	8462	3635	2547	4845	2460	16543	15989	7542	7127	12196	8994	19316	12195
ENSG00000077147.14	TM9SF3	7675	6682	2116	4423	3721	9948	7616	3269	4559	3562	7700	3591	2383	5158	2694	22628	20181	11345	10539	24114	16993	23348	14747
ENSG00000077150.18	NFKB2	509	451	517	190	496	724	560	402	362	539	423	312	361	329	463	2088	1826	3211	2469	1647	2332	1276	2102
ENSG00000077152.9	UBE2T	819	929	1329	433	1167	1382	1004	1194	548	1504	1073	670	1411	607	992	1949	2281	4475	4987	1168	3225	2200	7481
ENSG00000077157.21	PPP1R12B	720	583	208	291	283	951	577	218	313	332	619	239	182	341	278	1512	1291	925	613	1072	1037	1333	402
ENSG00000077232.16	DNAJC10	2757	2396	824	1636	1302	3499	2936	1374	1863	1306	2438	1327	940	1680	719	16632	17500	10095	11743	14497	13017	8485	5262
ENSG00000077235.17	GTF3C1	2477	1827	1999	676	2385	3961	2609	2056	1169	2896	3039	2147	1843	1322	2469	9962	10636	13214	9781	12601	16209	7333	9900
ENSG00000077238.13	IL4R	529	266	371	146	425	882	411	403	210	474	572	310	325	263	413	2043	1894	2368	1814	2285	2463	971	1613
ENSG00000077254.14	USP33	1629	1488	771	1044	1040	2461	1736	1150	1116	1115	1898	1025	817	1235	765	4819	4303	3389	3468	4505	4591	4336	3524
ENSG00000077264.14	PAK3	0	0	0	0	0	0	0	0	0	0	0	0	6	0	0	0	0	1	0	2	1	6	0
ENSG00000077274.8	CAPN6	0	0	0	0	0	0	0	0	0	0	0	0	1	0	0	0	0	0	0	0	0	0	0
ENSG00000077279.17	DCX	0	0	0	0	1	0	0	0	0	0	0	0	0	0	0	0	0	0	0	0	0	0	0
ENSG00000077312.8	SNRPA	953	936	1562	314	1399	1878	1313	1318	656	1664	1340	1143	1690	756	1637	4429	3584	8530	6483	2745	5062	3210	12173
ENSG00000077327.15	SPAG6	1	0	1	0	3	4	1	0	0	5	4	0	0	1	0	1	0	0	0	0	0	4	0
ENSG00000077348.8	EXOSC5	389	318	722	99	580	596	420	548	210	653	441	431	642	233	560	920	902	2824	2087	769	1357	1167	5971
ENSG00000077380.15	DYNC1I2	1552	1724	1288	699	1195	2243	1884	1252	896	1286	1570	1123	1141	1040	927	11086	10956	12143	10623	8732	10061	6766	9697
ENSG00000077420.15	APBB1IP	0	0	0	0	0	0	0	0	0	0	0	1	0	0	0	0	1	10	0	1	0	0	0
ENSG00000077454.15	LRCH4	118	75	115	57	110	268	109	71	73	114	197	92	81	100	127	667	509	700	617	342	522	483	684
ENSG00000077458.12	FAM76B	312	211	54	220	100	481	248	151	164	100	322	81	81	139	69	2039	2039	712	1067	1635	915	875	527
ENSG00000077463.14	SIRT6	201	218	358	83	284	488	275	260	167	350	350	260	277	158	284	1981	1844	3170	2481	770	1206	1058	3688
ENSG00000077498.8	TYR	0	0	0	0	0	0	0	0	0	0	0	0	0	0	0	0	0	0	0	0	0	0	0
ENSG00000077514.8	POLD3	632	557	384	246	415	1105	701	484	337	502	877	359	389	393	348	1026	1134	1592	1882	627	1232	1598	1943
ENSG00000077522.12	ACTN2	1	0	0	0	0	3	1	0	1	0	0	3	1	0	1	4	1	23	30	0	5	0	0
ENSG00000077549.17	CAPZB	3762	3813	5353	1490	4394	5765	4113	3875	2138	5287	4072	3073	4867	2137	3825	14301	12817	26329	18907	8306	12886	5911	17782
ENSG00000077585.13	GPR137B	35	40	25	51	26	31	43	20	49	22	30	34	11	56	39	0	0	0	0	274	136	185	122
ENSG00000077616.10	NAALAD2	717	327	110	286	227	1030	417	196	295	203	694	221	154	255	166	1178	1261	617	971	742	853	1543	884
ENSG00000077684.15	JADE1	355	285	217	211	214	579	345	186	314	252	402	206	177	272	181	2002	1877	2026	1174	1732	1710	1027	1164
ENSG00000077713.18	SLC25A43	182	235	133	119	161	313	230	153	131	206	262	156	134	153	190	1546	1130	1515	1185	1105	1048	801	801
ENSG00000077721.15	UBE2A	768	978	715	407	649	1155	964	726	455	798	826	521	767	455	501	3877	3566	4715	4592	2782	3329	2794	5436
ENSG00000077782.19	FGFR1	572	256	392	120	504	982	421	403	286	612	728	266	338	209	460	3092	3884	5779	5002	4778	7250	1708	2841
ENSG00000077800.11	FKBP6	0	0	0	0	0	0	0	0	0	2	0	0	0	0	0	0	2	13	10	9	4	3	0
ENSG00000077935.16	SMC1B	19	5	5	6	8	19	22	8	7	10	22	13	7	8	3	15	3	1	0	5	4	11	4
ENSG00000077942.18	FBLN1	3364	2868	4008	1067	4531	5596	3601	3558	1970	5214	4355	3355	4048	2573	5715	10351	9236	18825	11776	7911	13063	5706	15197
ENSG00000077943.7	ITGA8	0	0	0	0	0	0	0	0	0	0	0	0	0	0	0	0	0	0	0	0	0	0	0
ENSG00000077984.5	CST7	1	0	0	3	0	4	0	0	0	2	2	0	0	1	0	7	0	1	0	1	6	7	8
ENSG00000078018.19	MAP2	48	78	16	22	17	35	47	28	17	17	13	14	24	5	5	63	29	14	0	0	3	79	41
ENSG00000078043.15	PIAS2	626	615	195	466	362	755	583	256	428	302	573	292	215	478	357	3353	2426	2825	2159	2091	1812	1932	2163
ENSG00000078053.16	AMPH	0	0	0	0	0	0	0	0	2	0	0	0	3	0	0	0	0	0	0	0	0	0	0
ENSG00000078061.12	ARAF	740	455	747	190	681	1052	659	619	367	784	801	583	684	370	671	2826	2718	5253	4061	1885	2922	1679	4872
ENSG00000078070.12	MCCC1	704	545	435	360	531	1018	646	383	440	542	817	487	491	530	462	2325	1928	1893	1409	1400	1362	1444	1896
ENSG00000078081.7	LAMP3	2	6	0	1	0	2	4	4	4	1	4	3	3	0	5	4	16	7	18	8	6	6	0
ENSG00000078098.13	FAP	0	0	0	0	0	0	0	0	0	0	0	0	0	0	0	0	0	0	0	0	0	0	0
ENSG00000078114.18	NEBL	0	0	0	0	0	0	0	0	0	0	0	0	4	0	0	0	0	0	0	4	9	2	4
ENSG00000078124.11	ACER3	558	584	247	350	379	789	650	386	383	366	629	333	203	328	308	1570	1625	1428	1320	1069	1271	2010	1754
ENSG00000078140.13	UBE2K	4601	4276	1908	2421	2726	6413	4657	2641	2671	2654	4876	2390	2181	2870	1977	10859	9555	8458	7593	6456	7532	17165	17589
ENSG00000078142.11	PIK3C3	511	454	241	298	336	658	485	325	381	322	532	256	272	464	346	3997	3546	3922	3159	3326	3709	1427	1563
ENSG00000078177.13	N4BP2	1544	815	268	699	485	2070	1095	485	783	470	1683	650	271	890	389	1970	1567	833	528	3535	1901	4673	2276
ENSG00000078237.6	TIGAR	351	386	264	212	267	493	412	236	238	268	356	216	197	179	150	2299	3106	2032	2868	1996	2580	1604	2458
ENSG00000078246.16	TULP3	528	406	414	228	517	810	650	449	341	548	670	333	431	391	534	2469	2136	2635	2178	1557	1842	1585	1711
ENSG00000078269.13	SYNJ2	3756	2311	1235	1304	1570	5239	2881	1446	1851	1694	3559	1351	909	1494	1211	7820	7058	5610	4177	8781	7424	8227	5871
ENSG00000078295.16	ADCY2	0	0	0	0	0	0	0	0	2	0	0	0	7	0	0	0	0	0	0	0	0	0	0
ENSG00000078304.19	PPP2R5C	1024	989	693	570	872	1681	1256	824	790	1008	1292	667	861	870	818	8321	7635	7038	6273	8680	8475	3658	5286
ENSG00000078319.8	PMS2P1	65	72	116	45	120	119	102	113	61	121	108	69	133	63	110	553	721	1246	849	340	517	305	923
ENSG00000078328.19	RBFOX1	0	0	0	0	0	0	1	0	3	0	0	0	12	0	0	0	0	0	0	0	0	0	0
ENSG00000078369.17	GNB1	7231	6809	6452	3262	7064	11334	7760	6403	4640	8460	8212	5372	5993	4780	6816	31933	29299	36472	25128	17008	21480	17633	30118
ENSG00000078399.16	HOXA9	24	30	26	12	26	72	35	47	21	42	42	21	21	18	27	34	49	22	18	0	0	216	339
ENSG00000078401.6	EDN1	63	97	30	31	27	56	67	46	82	27	30	26	27	32	31	3	2	4	0	88	161	465	333
ENSG00000078403.16	MLLT10	1217	1049	519	634	672	1954	1266	604	785	791	1526	639	550	873	620	7450	6241	5516	4400	3877	3100	2743	2229
ENSG00000078487.17	ZCWPW1	81	72	49	44	42	108	83	41	43	51	85	50	45	43	63	140	87	92	41	195	179	120	271
ENSG00000078549.14	ADCYAP1R1	0	0	0	0	2	0	0	0	0	0	0	0	0	0	0	0	0	0	0	0	0	0	0
ENSG00000078579.8	FGF20	0	0	0	0	0	0	0	0	0	0	0	0	0	0	0	0	7	15	0	8	1	0	0
ENSG00000078589.12	P2RY10	0	0	0	0	0	0	0	0	0	0	0	0	0	0	0	0	0	0	0	0	0	0	0
ENSG00000078596.10	ITM2A	0	0	0	0	0	0	0	0	0	0	0	1	3	0	0	0	0	6	0	0	0	0	0
ENSG00000078618.20	NRDC	6566	4987	3056	2966	4038	9639	6221	3810	3834	4351	7377	3664	3518	4046	3013	13852	13110	10690	9045	10054	8688	14960	14736
ENSG00000078668.13	VDAC3	3843	3581	5021	1854	4729	5473	4267	4501	2154	5190	4036	2852	5475	2659	3281	14360	12973	19879	18566	7399	11716	9950	24140
ENSG00000078674.17	PCM1	2866	1812	691	1565	1082	3892	2382	1057	1857	965	2828	1281	851	2171	813	20442	20588	9011	8731	13709	8240	7429	3723
ENSG00000078687.17	TNRC6C	489	271	184	160	238	704	385	250	236	184	584	196	117	286	217	2108	2380	984	657	1563	695	1592	608
ENSG00000078699.21	CBFA2T2	623	513	353	358	468	943	756	395	490	527	693	420	326	599	524	2795	2525	2546	1525	2766	2594	1728	1152
ENSG00000078725.12	BRINP1	0	0	0	0	0	0	0	0	1	0	0	0	5	0	1	0	0	0	0	0	0	0	0
ENSG00000078747.13	ITCH	1612	1402	495	880	911	2403	1583	767	977	900	1737	761	635	1035	724	5826	5455	4380	4628	6026	5372	4843	5224
ENSG00000078795.16	PKD2L2	3	0	0	3	0	3	2	0	0	1	0	0	0	1	0	0	2	0	0	0	1	8	0
ENSG00000078804.12	TP53INP2	1851	1064	912	1097	1660	3080	1338	1055	1702	1927	2936	1435	1607	3138	4087	10633	8921	5410	3889	10154	8241	3820	3645
ENSG00000078808.16	SDF4	2638	2253	3404	872	3542	4851	2816	2688	1612	3927	3565	2767	2926	1900	3979	12891	10279	20499	14389	9547	15386	8499	22474
ENSG00000078814.15	MYH7B	15	2	2	4	3	30	7	0	8	1	21	6	2	2	2	54	37	23	17	30	4	41	27
ENSG00000078898.6	BPIFB2	0	0	0	0	0	0	0	0	0	0	0	0	0	0	0	206	103	318	100	20479	31083	0	1
ENSG00000078900.14	TP73	46	19	30	7	31	118	26	45	16	48	81	44	49	26	63	243	337	791	586	112	241	84	253
ENSG00000078902.15	TOLLIP	1274	983	1538	365	1547	2104	1401	1222	728	1620	1572	1271	1455	781	1546	4875	4272	7450	5679	3122	3855	3772	9994
ENSG00000078967.12	UBE2D4	120	115	145	48	120	198	124	115	74	137	112	73	143	64	87	1087	1057	1989	1399	594	782	409	853
ENSG00000079101.16	CLUL1	13	5	6	5	9	21	7	6	8	10	16	6	8	12	11	8	1	1	8	4	14	11	3
ENSG00000079102.16	RUNX1T1	0	0	0	0	0	0	0	0	2	0	0	0	1	0	0	0	0	0	12	0	0	0	0
ENSG00000079112.9	CDH17	319	319	164	158	266	405	435	212	197	243	290	300	167	198	198	9	1	0	0	0	1	472	353
ENSG00000079134.11	THOC1	1438	1102	483	679	669	2200	1289	719	756	663	1595	628	543	721	460	2955	2761	2237	1959	2325	1616	4464	4297
ENSG00000079150.17	FKBP7	315	267	226	189	377	525	346	301	241	388	397	226	282	323	270	403	390	518	417	724	1257	1093	1707
ENSG00000079156.16	OSBPL6	529	451	234	189	326	888	607	365	317	373	708	354	279	311	337	3	26	9	17	10	10	1506	1636
ENSG00000079215.13	SLC1A3	135	84	73	62	121	243	124	81	90	200	182	63	91	103	139	0	0	0	0	1	0	315	350
ENSG00000079246.15	XRCC5	11116	11525	10013	4584	9669	16409	13219	10016	5916	10725	11806	8151	10132	6224	6848	43092	43731	65261	59988	28890	41721	31137	59244
ENSG00000079257.7	LXN	4	1	1	0	0	4	1	0	0	1	1	0	6	0	0	5	0	0	0	0	1	23	0
ENSG00000079263.18	SP140	4	3	1	3	2	2	0	0	3	1	2	1	2	3	1	3	0	0	0	90	72	6	29
ENSG00000079277.19	MKNK1	823	643	613	322	637	1296	811	585	444	768	967	522	625	419	575	2205	2169	2119	1882	1364	1525	1856	3273
ENSG00000079308.16	TNS1	905	458	499	229	695	1424	724	621	325	614	1153	614	604	1008	1715	1197	310	1056	271	7371	4386	387	524
ENSG00000079313.12	REXO1	492	372	481	161	506	905	567	371	330	629	707	494	420	313	524	3696	3010	4356	3332	1690	1570	2467	3347
ENSG00000079332.14	SAR1A	3230	2465	1584	1495	2150	4880	2862	1963	1880	2350	3709	1650	1803	1950	1501	7849	7195	7014	6966	6962	7692	15112	18228
ENSG00000079335.18	CDC14A	99	87	40	33	48	136	83	33	67	54	91	45	33	72	54	467	379	337	237	369	475	315	293
ENSG00000079337.15	RAPGEF3	16	3	3	1	8	16	9	8	3	10	19	10	5	8	9	17	13	23	8	18	6	51	26
ENSG00000079385.21	CEACAM1	398	388	153	572	204	320	302	117	623	220	306	189	134	946	297	7707	6474	6997	5341	21205	18650	2941	1105
ENSG00000079387.13	SENP1	1092	813	418	378	629	1521	1031	633	494	599	1046	526	529	492	428	1814	1990	1587	2028	1466	1555	2424	2418
ENSG00000079393.20	DUSP13	3	3	9	1	2	2	2	4	3	2	3	3	2	5	2	225	190	191	146	252	392	18	23
ENSG00000079432.7	CIC	901	554	566	270	744	1729	971	583	569	782	1352	762	495	623	830	6578	6374	6561	4858	3678	3292	3126	3111
ENSG00000079435.9	LIPE	3	3	0	0	0	7	1	0	1	0	6	1	0	0	0	0	0	0	0	0	0	4	0
ENSG00000079459.12	FDFT1	4496	3786	4104	2898	5936	7614	4246	3812	3329	7058	6081	4016	6372	4603	6522	33792	43269	36747	55926	42947	59967	13882	34883
ENSG00000079462.7	PAFAH1B3	513	333	832	123	561	783	508	625	208	610	596	524	714	208	550	1209	1225	3141	2440	612	1098	853	5657
ENSG00000079482.12	OPHN1	0	0	0	0	0	0	0	0	0	0	0	0	0	0	0	640	750	541	393	498	402	2	2
ENSG00000079557.4	AFM	27	26	14	21	20	23	20	10	15	13	19	13	12	9	3	20	31	17	12	23	7	175	417
ENSG00000079616.12	KIF22	1294	953	1801	332	1689	2265	1363	1461	578	2122	1661	1128	1619	668	1618	3539	3310	11042	9281	2813	7670	2984	11347
ENSG00000079689.13	SCGN	885	844	1506	345	1212	1358	860	1203	410	1350	1201	872	1911	330	787	19	73	69	110	568	1455	1415	4448
ENSG00000079691.17	LRRC16A	122	88	50	42	88	149	127	78	56	88	113	64	38	58	55	55	93	70	16	763	718	372	394
ENSG00000079739.15	PGM1	2121	1403	2150	1227	3160	3057	1778	1958	1739	3904	2626	1953	3370	3104	5237	9159	7528	17905	12007	7085	12859	4839	15002
ENSG00000079785.14	DDX1	3269	3053	2070	1292	2101	4907	3467	2278	1632	2313	3691	2028	2329	1703	1356	19934	18767	19900	18820	13683	14242	9410	12726
ENSG00000079805.16	DNM2	3010	2355	3518	1065	3528	5165	3172	3268	1656	4049	3930	3002	3548	1880	3634	20168	13043	33321	19757	7343	11463	9476	23237
ENSG00000079819.17	EPB41L2	4430	2672	1955	1591	2374	6239	3529	2117	2066	2363	4019	1817	1798	2537	2133	16611	16758	13040	10827	11622	9637	11597	7503
ENSG00000079841.18	RIMS1	0	0	0	0	0	0	0	0	2	0	0	0	10	0	0	0	0	0	0	0	0	0	0
ENSG00000079931.14	MOXD1	17	45	18	10	26	30	45	24	12	24	19	20	19	19	12	0	0	10	0	2	10	206	130
ENSG00000079950.13	STX7	1232	1112	451	889	605	1545	1272	641	788	532	1010	510	414	691	421	8042	6263	4700	4233	5215	3774	5319	4467
ENSG00000079974.17	RABL2B	400	292	274	139	274	604	361	293	195	325	412	218	283	179	264	548	558	789	521	575	594	926	1337
ENSG00000079999.13	KEAP1	1764	1436	2480	586	2054	2850	1828	1741	1006	2378	2096	1712	1857	996	1799	5128	5101	9869	7218	3679	5106	4727	13229
ENSG00000080007.7	DDX43	64	49	34	51	26	85	47	32	34	40	50	36	28	40	39	0	0	0	0	0	0	315	396
ENSG00000080031.9	PTPRH	105	85	80	79	168	147	97	75	137	137	121	97	111	227	314	3917	2517	3842	1568	4075	3576	226	290
ENSG00000080166.15	DCT	0	1	0	1	0	3	0	5	0	0	1	0	0	5	0	0	6	0	0	1	0	0	12
ENSG00000080189.14	SLC35C2	1144	883	1434	375	1358	1747	1161	1079	643	1597	1329	1009	1294	657	1213	4630	4416	8844	7969	4862	8173	3834	12909
ENSG00000080200.9	CRYBG3	838	491	137	346	205	884	594	168	377	198	767	253	119	401	176	2565	2371	843	874	1685	887	2374	640
ENSG00000080224.17	EPHA6	35	25	13	14	25	32	35	21	34	20	35	17	21	20	21	0	0	0	0	0	0	141	79
ENSG00000080293.9	SCTR	48	11	7	10	11	98	24	9	20	14	91	15	11	31	32	318	109	128	57	68	40	62	30
ENSG00000080298.15	RFX3	281	189	59	175	133	414	304	111	161	126	333	132	56	203	123	874	837	382	252	955	653	671	490
ENSG00000080345.17	RIF1	3999	2238	760	1544	1280	5018	2937	1123	1925	1068	3936	1524	780	1728	685	10900	11258	4572	5721	7626	5364	9159	4342
ENSG00000080371.5	RAB21	1819	1705	748	1051	1017	2406	1901	904	1131	1064	1694	1065	903	1180	819	5467	5559	3367	3269	3620	3251	5495	5942
ENSG00000080493.14	SLC4A4	346	319	147	128	200	364	319	167	157	185	257	147	111	167	119	9	8	13	0	7	2	521	452
ENSG00000080503.21	SMARCA2	1	0	1	0	2	4	4	4	4	3	1	4	9	3	0	4325	4147	3527	2659	3463	2931	75	37
ENSG00000080511.3	RDH8	0	0	0	0	0	0	0	0	0	0	0	0	0	0	0	0	0	0	0	0	0	0	0
ENSG00000080546.13	SESN1	458	338	240	205	298	651	347	219	198	372	470	217	246	228	253	2179	2124	2230	2594	2322	2879	926	1229
ENSG00000080561.13	MID2	32	15	12	8	20	30	28	25	13	19	14	15	9	17	17	0	0	0	0	10	9	134	42
ENSG00000080572.12	PIH1D3	0	0	0	0	0	0	0	0	0	0	0	0	1	0	0	0	0	0	0	0	0	0	0
ENSG00000080573.6	COL5A3	1	1	2	0	3	5	3	0	1	2	7	0	3	2	7	12	1	2	0	7	4	10	10
ENSG00000080603.16	SRCAP	88	54	58	30	63	153	73	56	46	78	123	72	38	39	59	254	275	267	203	389	303	234	144
ENSG00000080608.9	PUM3	725	631	334	321	409	1127	716	432	446	361	758	352	304	386	181	3785	4431	3299	3952	2199	2056	2935	3080
ENSG00000080618.13	CPB2	3481	2181	2510	1135	3606	5404	2608	3122	1562	4256	4356	2137	3787	1923	2984	7850	6744	8384	9088	6414	8009	2901	8265
ENSG00000080644.15	CHRNA3	10	6	2	3	2	12	2	4	2	8	9	3	0	1	4	11	45	12	1	14	9	15	44
ENSG00000080709.14	KCNN2	0	0	0	0	1	0	0	0	0	0	0	0	0	0	0	0	0	0	0	10	39	0	0
ENSG00000080802.18	CNOT4	517	481	273	275	370	822	612	445	367	387	589	288	249	350	331	2340	2160	1625	999	1235	864	1385	1102
ENSG00000080815.18	PSEN1	1000	1132	598	574	910	1294	1175	723	728	1029	1052	694	644	986	941	6690	5924	5364	3952	5509	4891	3413	4076
ENSG00000080819.6	CPOX	1266	1149	983	755	1461	1992	1363	1145	901	1391	1428	938	1224	1326	1639	6061	4669	7493	5402	4391	5635	3881	7326
ENSG00000080822.16	CLDND1	1240	911	542	706	801	1683	1148	814	855	897	1378	597	524	969	677	3292	2999	2206	2015	3531	2709	3778	3882
ENSG00000080823.21	MOK	39	14	22	18	38	90	23	43	22	45	50	23	40	22	37	1762	1521	2560	2515	634	822	157	299
ENSG00000080824.18	HSP90AA1	41642	44284	26708	16989	28867	53457	57700	37243	21017	29429	39064	31760	30069	19690	13436	115536	125689	112360	133624	84702	111985	143988	187218
ENSG00000080839.11	RBL1	571	490	168	244	275	693	620	292	296	331	630	307	308	288	220	2670	2846	2828	2464	1633	1871	1332	1084
ENSG00000080845.17	DLGAP4	592	454	515	242	543	996	606	511	332	574	618	436	404	349	570	4198	4046	6104	3870	4054	4726	1685	3070
ENSG00000080854.14	IGSF9B	0	0	0	0	0	0	0	0	0	0	0	0	1	0	0	0	0	0	0	0	2	0	0
ENSG00000080910.11	CFHR2	0	0	0	0	0	0	0	0	0	0	0	0	0	0	0	0	0	0	0	0	0	0	0
ENSG00000080947.14	CROCCP3	59	23	4	8	8	101	30	3	22	6	69	13	4	9	8	187	180	27	19	157	45	93	9
ENSG00000080986.12	NDC80	1071	1224	668	449	791	1781	1341	879	627	985	1284	700	778	764	570	2587	2678	3460	4188	1318	2520	3658	6446
ENSG00000081014.10	AP4E1	635	395	137	345	279	780	474	227	367	238	683	241	145	397	201	3074	2851	1420	1253	1835	1543	1812	984
ENSG00000081019.13	RSBN1	567	541	204	311	337	761	562	381	321	311	550	257	199	402	267	2166	1835	1590	1339	1693	1542	1386	1215
ENSG00000081026.18	MAGI3	780	464	215	290	339	1107	768	346	370	337	880	363	249	445	322	1775	1793	1403	899	1418	1250	1699	949
ENSG00000081041.8	CXCL2	34	28	11	18	21	48	48	17	39	27	25	21	27	18	10	133	118	11	0	41	7	410	345
ENSG00000081051.7	AFP	56214	40490	32673	14830	47000	64129	32848	32671	13975	33164	53660	27485	33809	22266	33446	150471	136934	213412	214602	524986	723045	49137	129659
ENSG00000081052.11	COL4A4	5	2	0	0	4	14	6	1	4	2	7	0	0	3	1	6	0	0	0	4	0	11	0
ENSG00000081059.19	TCF7	242	235	245	92	256	438	278	218	128	262	301	199	238	156	265	1690	1927	3326	2753	1354	1983	519	1097
ENSG00000081087.14	OSTM1	792	1346	408	828	643	994	1418	709	836	656	776	638	496	705	392	3752	3310	1796	2304	3957	3842	4874	3393
ENSG00000081138.13	CDH7	0	0	0	0	0	0	0	0	0	0	0	0	0	0	0	0	3	0	0	4	0	0	0
ENSG00000081148.11	IMPG2	30	9	1	26	8	25	6	1	11	2	25	5	0	13	5	1	16	0	0	10	1	58	34
ENSG00000081154.11	PCNP	3191	3207	1467	2034	2107	4572	3330	2175	2054	2138	3457	1864	2139	2354	1581	11381	10265	8880	8083	8549	8330	10031	15016
ENSG00000081177.18	EXD2	298	307	234	142	260	423	369	284	214	377	324	212	242	228	284	2724	2416	3133	2425	2078	2183	1041	1444
ENSG00000081181.7	ARG2	104	79	130	82	104	120	89	130	119	129	97	57	77	106	66	1589	1790	1695	1914	1569	1315	549	817
ENSG00000081189.14	MEF2C	111	105	45	35	64	170	135	92	47	70	110	57	52	53	35	0	0	0	0	0	0	233	209
ENSG00000081237.18	PTPRC	35	18	14	19	12	30	27	12	20	11	30	11	9	19	14	0	0	1	0	0	0	10	0
ENSG00000081248.10	CACNA1S	0	0	1	0	0	2	0	1	0	0	5	0	0	0	0	0	0	0	0	0	0	0	0
ENSG00000081277.12	PKP1	0	0	0	0	0	0	0	0	0	0	0	0	0	0	0	0	0	0	0	0	0	0	0
ENSG00000081307.12	UBA5	1932	1441	626	1008	987	2721	1719	934	1096	976	2250	937	957	1192	757	5392	4749	3938	3833	3571	3296	5740	6126
ENSG00000081320.10	STK17B	234	261	119	191	188	312	296	153	181	208	267	174	95	237	133	1525	1592	1253	1161	707	794	722	957
ENSG00000081377.16	CDC14B	594	531	249	332	403	730	665	319	384	486	571	329	241	473	372	9386	7666	8223	6905	5395	5116	2022	2219
ENSG00000081386.12	ZNF510	316	204	60	167	171	493	269	125	212	153	369	118	95	244	95	536	540	324	323	732	683	1073	770
ENSG00000081479.12	LRP2	2276	1115	451	605	1250	3601	1616	900	966	1453	3138	1191	507	1626	1951	8	0	0	0	5	5	2965	1216
ENSG00000081665.13	ZNF506	484	360	176	262	245	720	410	228	258	295	531	243	171	346	237	529	550	445	339	76	42	1098	1227
ENSG00000081692.12	JMJD4	245	133	335	49	279	335	243	228	111	326	231	226	288	118	255	208	268	621	631	257	541	493	3156
ENSG00000081721.11	DUSP12	555	566	463	224	417	813	565	527	337	607	618	399	488	324	361	1677	1653	1464	1375	1266	1409	1429	3476
ENSG00000081760.16	AACS	468	328	412	133	421	643	376	378	225	496	486	341	404	300	588	4443	4074	6090	4842	3632	5078	1334	2752
ENSG00000081791.8	KIAA0141	759	393	475	305	581	1180	552	466	442	652	923	435	518	528	748	4534	3923	5634	4965	3796	5278	2139	3027
ENSG00000081800.8	SLC13A1	0	0	0	0	0	0	0	0	0	0	0	0	0	0	0	0	0	0	0	0	0	0	0
ENSG00000081803.15	CADPS2	600	668	268	465	398	689	743	350	379	352	496	317	279	301	216	4687	4533	4244	4287	3303	3798	938	944
ENSG00000081818.3	PCDHB4	47	54	17	16	10	68	47	9	34	13	59	29	10	37	20	24	19	10	20	22	19	195	131
ENSG00000081842.17	PCDHA6	4	0	0	0	0	5	2	2	0	0	2	2	0	1	0	4	0	0	0	4	5	5	15
ENSG00000081853.14	PCDHGA2	110	86	34	38	68	121	84	45	51	63	109	36	55	59	39	10	16	0	10	13	2	334	339
ENSG00000081870.11	HSPB11	505	582	670	288	683	760	634	684	337	894	579	408	873	309	482	2673	2221	4423	4559	1123	2561	1433	3043
ENSG00000081913.13	PHLPP1	460	312	286	132	435	765	453	379	233	451	640	291	399	343	513	5281	4526	5661	4455	2962	3336	1073	1208
ENSG00000081923.11	ATP8B1	342	282	126	183	203	481	409	212	169	175	402	247	174	251	192	4	10	10	0	1000	858	1115	720
ENSG00000081985.10	IL12RB2	31	18	6	5	2	55	7	4	14	2	42	3	14	11	1	0	2	0	0	0	5	40	8
ENSG00000082014.16	SMARCD3	233	201	282	72	213	496	282	241	102	267	292	175	236	86	161	131	138	134	101	62	71	440	1605
ENSG00000082068.8	WDR70	834	834	795	345	779	1464	1090	846	568	825	1020	683	887	517	619	1869	1730	2560	1826	1885	2241	2707	5416
ENSG00000082074.15	FYB	0	2	0	0	0	1	2	0	0	0	0	0	0	0	0	0	0	0	0	11	2	0	0
ENSG00000082126.17	MPP4	7	2	0	13	1	10	5	5	5	0	8	1	0	0	1	6	0	0	0	7	6	13	0
ENSG00000082146.12	STRADB	986	785	812	438	1131	1498	893	979	526	1435	1222	660	1173	588	907	7279	6314	11355	9408	4127	6226	1909	4490
ENSG00000082153.17	BZW1	5382	4959	2994	2933	3710	7875	5457	3984	3390	4265	6238	3455	3796	3556	2627	22077	21649	20102	22800	15957	18927	20716	28456
ENSG00000082175.14	PGR	1	0	1	2	6	7	10	5	1	3	3	2	0	4	1	0	0	0	0	0	0	6	0
ENSG00000082196.20	C1QTNF3	80	49	14	38	32	127	59	23	40	23	109	23	20	46	22	75	74	17	6	106	64	141	154
ENSG00000082212.11	ME2	968	980	626	602	961	1386	1062	790	630	967	1079	568	651	629	587	4751	4507	5172	5279	1957	2536	2693	3887
ENSG00000082213.17	C5orf22	1019	946	506	598	683	1497	1139	609	690	674	1060	625	546	696	539	3203	2973	2583	2467	2194	2011	3072	2985
ENSG00000082258.12	CCNT2	1766	991	295	889	473	2364	1209	497	911	439	1823	562	419	754	344	4908	4316	1969	2020	4755	3079	3612	2074
ENSG00000082269.16	FAM135A	871	762	201	559	403	1083	843	385	588	340	877	383	242	561	261	6753	5799	3215	2818	4149	2455	2760	1970
ENSG00000082293.12	COL19A1	16	3	2	3	4	9	6	4	7	4	12	0	2	4	3	0	0	0	0	0	0	36	20
ENSG00000082397.17	EPB41L3	0	0	0	0	0	0	0	0	2	0	0	1	6	0	0	0	0	0	0	0	0	0	0
ENSG00000082438.15	COBLL1	2327	1286	745	976	1131	3081	1590	1004	1104	1028	2577	932	1059	1162	739	11988	11135	5109	5589	6464	4459	4001	2874
ENSG00000082458.11	DLG3	2	0	0	0	0	1	3	0	1	0	1	1	12	0	0	731	746	1130	822	1211	1201	2	0
ENSG00000082482.13	KCNK2	0	0	0	0	0	0	0	0	0	0	0	0	2	0	0	0	0	0	0	7	4	0	0
ENSG00000082497.11	SERTAD4	0	0	0	0	0	0	0	0	0	0	0	0	0	0	0	0	0	0	0	0	0	0	0
ENSG00000082512.14	TRAF5	109	101	35	53	27	112	101	28	66	33	85	37	15	50	24	8	10	1	0	119	56	279	192
ENSG00000082515.17	MRPL22	764	1021	1406	390	1203	1133	1020	1151	502	1534	872	811	1544	557	955	4096	3680	8056	6271	2135	4415	3057	10728
ENSG00000082516.8	GEMIN5	1411	1265	954	411	1098	2042	1547	1109	643	1312	1580	976	916	632	886	4733	4696	6010	6300	3620	4195	3920	5375
ENSG00000082556.10	OPRK1	0	0	0	0	0	0	0	0	0	0	0	0	0	0	0	0	9	3	0	6	8	0	0
ENSG00000082641.15	NFE2L1	2849	2174	2238	1263	2729	4075	2948	2170	1997	3159	3108	2137	1677	2677	3533	26269	19694	22478	10940	24850	23751	7806	7552
ENSG00000082684.14	SEMA5B	11	1	5	9	11	22	8	8	7	15	19	15	13	18	30	89	12	25	6	0	0	0	28
ENSG00000082701.14	GSK3B	2214	2049	788	1245	1221	3268	2212	1081	1575	1212	2414	1273	771	1740	1129	7294	7772	4871	3332	5881	4277	6597	3894
ENSG00000082781.11	ITGB5	1660	1529	1983	641	2057	2105	1775	1713	1087	2114	1394	1367	1530	1388	1814	18727	15769	27310	16810	16834	23307	5606	10550
ENSG00000082805.19	ERC1	1284	1144	733	436	941	1873	1507	1059	741	981	1634	975	649	797	947	3885	4056	3720	2429	3298	3226	3429	2003
ENSG00000082898.16	XPO1	8707	8123	3261	4736	4826	12570	9492	5029	5534	5241	10103	4749	3768	5405	3568	26455	27649	20688	20041	15919	15259	22150	16973
ENSG00000082929.8	LINC01587	0	0	0	0	0	0	0	0	0	1	0	0	0	0	0	0	0	0	0	0	0	0	0
ENSG00000082996.19	RNF13	489	591	238	311	387	677	550	330	404	425	543	303	260	490	264	3307	2516	2133	1677	2833	2518	1706	1687
ENSG00000083067.22	TRPM3	1	0	2	0	1	7	0	2	4	0	5	3	7	4	3	0	0	0	0	0	0	3	32
ENSG00000083093.9	PALB2	447	400	127	219	247	669	467	187	271	256	524	201	176	253	159	1559	1732	1429	1576	2298	2729	1030	822
ENSG00000083097.14	DOPEY1	454	246	85	140	129	624	342	146	178	154	485	175	113	197	152	1633	1674	600	823	1158	680	1334	506
ENSG00000083099.10	LYRM2	1145	1204	542	700	707	1655	1225	787	786	945	1207	679	746	914	592	3181	3036	2682	2860	2641	2835	4255	4641
ENSG00000083123.14	BCKDHB	1162	635	451	409	757	1670	762	540	525	690	1299	479	612	871	904	1526	1209	1634	1144	1029	1443	1760	2720
ENSG00000083168.9	KAT6A	2010	1469	600	766	929	2855	2082	976	1049	954	2239	1084	606	1177	840	6191	5753	3531	1996	4831	3118	5670	1831
ENSG00000083223.17	ZCCHC6	678	582	173	364	297	989	682	278	492	339	806	343	210	540	260	3917	3977	1774	1626	2850	1714	2434	1236
ENSG00000083290.19	ULK2	1	0	0	1	1	3	1	0	1	3	3	0	3	0	1	4	0	1	4	4	5	3	18
ENSG00000083307.10	GRHL2	3	0	2	0	3	4	3	1	0	3	1	0	3	1	2	0	0	0	0	0	0	0	12
ENSG00000083312.17	TNPO1	6036	5537	2295	2792	3076	7937	5973	3371	3420	3037	5694	2833	2296	3054	1867	19284	19698	16557	18384	14857	16001	20126	16351
ENSG00000083444.16	PLOD1	1942	1420	2256	600	2488	2721	1867	1875	980	2908	1998	1795	2250	1453	2846	17043	14624	36878	23423	22861	47614	4123	12135
ENSG00000083454.21	P2RX5	2	0	0	0	0	1	1	0	1	3	2	0	0	0	1	92	86	213	158	58	72	7	12
ENSG00000083457.11	ITGAE	406	407	853	175	628	658	417	607	216	830	457	335	833	226	429	1035	1049	2429	2292	623	1571	1189	5064
ENSG00000083520.14	DIS3	1492	1188	591	774	738	1934	1333	754	907	658	1499	720	593	897	460	6535	6572	3973	4125	4859	4120	4912	4205
ENSG00000083535.15	PIBF1	222	168	71	105	117	313	203	125	187	155	239	120	145	197	91	1064	1064	730	834	699	868	789	634
ENSG00000083544.13	TDRD3	86	60	33	40	47	143	86	49	61	39	115	51	50	54	28	1218	1214	958	957	739	629	266	234
ENSG00000083622.8	AC000111.6	0	0	0	0	0	0	0	0	0	0	0	0	0	0	0	0	0	0	0	0	0	0	0
ENSG00000083635.7	NUFIP1	277	356	269	175	265	437	457	290	228	291	341	225	292	201	179	1504	1620	1822	1758	1163	1229	1085	1717
ENSG00000083642.18	PDS5B	1448	1103	477	708	731	2306	1428	603	851	618	1612	774	500	890	467	3709	3835	2565	2503	2657	2534	3220	2642
ENSG00000083720.12	OXCT1	339	267	132	122	184	491	266	262	156	190	411	219	175	197	189	682	791	532	581	154	191	1055	1260
ENSG00000083750.12	RRAGB	99	100	41	71	47	110	93	40	68	54	91	49	61	48	54	740	652	404	416	795	567	371	330
ENSG00000083782.7	EPYC	0	0	0	0	0	0	0	0	0	0	0	0	0	0	0	0	0	0	0	0	0	0	0
ENSG00000083799.17	CYLD	355	294	111	170	222	493	323	162	203	184	381	147	107	205	139	1514	1581	859	827	2241	1518	745	581
ENSG00000083807.9	SLC27A5	11	12	34	6	27	35	16	18	19	27	32	20	30	18	35	728	629	1904	1799	528	1069	66	295
ENSG00000083812.11	ZNF324	120	89	143	40	129	222	111	142	63	161	178	110	113	86	124	404	448	627	460	415	424	503	779
ENSG00000083814.13	ZNF671	122	89	69	44	93	208	112	47	54	95	156	66	64	69	72	0	0	0	0	28	5	377	449
ENSG00000083817.8	ZNF416	73	81	89	44	82	115	78	60	58	103	76	63	115	40	97	197	138	232	106	305	332	242	649
ENSG00000083828.15	ZNF586	247	281	170	139	212	405	276	175	119	177	286	187	193	141	134	63	37	24	16	59	42	786	1366
ENSG00000083838.15	ZNF446	34	28	70	18	60	100	63	48	42	59	64	36	44	52	68	213	188	325	264	178	205	170	287
ENSG00000083844.10	ZNF264	316	207	126	142	162	425	283	178	201	169	311	159	115	202	170	1444	1261	821	619	1425	1050	844	465
ENSG00000083845.8	RPS5	8925	8493	25386	3497	19473	15126	10983	15807	6356	23095	11528	12144	25978	7507	19157	37260	30643	138250	96728	29107	88307	29917	241855
ENSG00000083857.13	FAT1	1445	1152	369	649	815	1894	1712	664	1116	715	1388	841	209	1014	657	51615	49884	20991	13706	60521	37908	5598	1361
ENSG00000083896.12	YTHDC1	2581	2128	938	1256	1307	3957	2350	1139	1642	1298	2928	1192	1033	1656	958	8433	8089	4317	3642	6313	3647	9445	5154
ENSG00000083937.8	CHMP2B	817	1005	398	667	617	1193	1010	562	683	631	887	572	464	713	401	4858	4663	4313	4947	2782	3279	5819	6723
ENSG00000084070.11	SMAP2	1395	914	1458	491	1715	2293	1248	1383	827	2020	1830	1129	1698	1109	2164	3852	3290	6280	4100	2795	3861	2632	5811
ENSG00000084072.16	PPIE	777	657	1008	277	872	1123	738	863	397	977	945	579	1008	389	795	943	868	1864	1798	690	1495	2225	5859
ENSG00000084073.8	ZMPSTE24	3401	3185	1409	1671	2096	4540	3507	1926	1814	2000	3437	1866	1694	1769	1220	6548	6788	5040	5838	5010	6015	8635	8192
ENSG00000084090.13	STARD7	6687	5772	4719	2573	5764	10335	6594	5223	3369	6744	7723	4136	4741	3537	4840	23903	22318	32202	25788	14121	19621	16398	28194
ENSG00000084092.6	NOA1	350	460	446	241	422	574	445	367	326	487	446	324	380	341	483	4001	2761	4502	3913	2701	3248	1436	2140
ENSG00000084093.15	REST	1195	970	286	486	527	1646	1061	535	742	483	1167	533	261	622	381	4599	4226	2237	1655	4614	3079	3382	1820
ENSG00000084110.10	HAL	136	33	22	226	47	168	43	40	489	72	129	28	27	1499	213	58	50	66	25	1431	1010	643	345
ENSG00000084112.14	SSH1	1018	738	524	365	733	1545	957	674	562	870	1232	584	483	622	939	3740	3409	3568	2151	1998	2032	2465	1803
ENSG00000084207.15	GSTP1	13409	11742	30103	3813	20582	21074	15161	19471	7495	26201	15042	15639	26521	7717	19410	2	7	1	1	3	10	40579	222856
ENSG00000084234.16	APLP2	9482	7686	6428	3572	8370	13621	8860	6491	4864	9096	9965	6048	5538	5936	8106	54476	47707	55515	36132	70188	70143	30471	30886
ENSG00000084444.13	FAM234B	84	70	68	33	92	135	86	96	61	98	99	58	56	85	143	665	524	650	492	1701	1752	417	325
ENSG00000084453.16	SLCO1A2	483	299	106	104	175	631	340	163	185	202	568	217	168	271	208	0	0	0	0	0	0	1325	988
ENSG00000084463.7	WBP11	2959	2761	2366	1247	2860	4635	3399	2542	1709	3242	3551	1972	2535	1874	2581	6725	7466	9862	9082	4433	6563	8242	13076
ENSG00000084623.11	EIF3I	4670	4742	9186	1884	7257	7054	5728	6334	2912	8738	4954	4917	8587	3270	6103	18451	16891	42106	30689	11717	20227	13056	53955
ENSG00000084628.9	NKAIN1	57	62	86	8	61	124	68	68	26	85	77	48	88	23	55	116	96	157	86	30	38	46	144
ENSG00000084636.17	COL16A1	27	21	8	3	10	50	47	17	13	15	28	17	12	22	18	2075	1868	1525	1215	273	169	57	16
ENSG00000084652.15	TXLNA	4128	2561	2996	1222	3474	6136	3632	3013	1887	4099	4832	2691	2913	2114	3685	7158	7222	8941	7198	6336	7393	7786	10818
ENSG00000084674.14	APOB	175449	86124	27112	57771	65018	217985	110996	43207	83396	63744	183092	71166	27971	97114	60018	449459	393376	228794	182213	1003067	756711	394166	112424
ENSG00000084676.15	NCOA1	477	387	192	186	260	774	499	235	279	295	577	326	178	347	296	1091	1159	608	582	2339	2038	1549	931
ENSG00000084693.15	AGBL5	408	326	576	172	585	705	373	471	256	735	508	402	616	292	622	3724	3124	8410	5485	3018	6453	715	2322
ENSG00000084710.13	EFR3B	82	33	69	13	69	157	78	94	33	93	86	52	58	27	85	28	25	136	24	114	216	91	202
ENSG00000084731.14	KIF3C	79	81	90	36	71	106	84	49	48	67	52	50	49	43	60	5305	5673	4385	3980	2197	2172	206	238
ENSG00000084733.10	RAB10	2076	2243	1312	1445	1712	3150	2598	1654	1889	1906	2494	1436	1537	1784	1309	19631	17807	15148	13525	10466	10408	8095	8293
ENSG00000084734.8	GCKR	323	103	125	121	83	442	140	89	161	106	448	121	123	148	129	2226	1625	1296	898	1297	912	247	137
ENSG00000084754.10	HADHA	4600	3766	4333	1720	5006	6920	4513	4306	2609	6540	5833	3976	5675	3635	6357	34383	28752	47574	35179	21420	28510	10972	28536
ENSG00000084764.10	MAPRE3	93	75	78	27	70	140	79	60	45	79	102	50	74	65	72	252	194	171	239	128	167	316	614
ENSG00000084774.13	CAD	1755	1129	1083	525	1259	2677	1651	1342	875	1660	2173	1175	1009	777	1348	11185	12168	18044	14953	4637	6024	4576	6527
ENSG00000085063.14	CD59	1037	1365	1138	547	1070	1506	1474	1030	735	1289	965	826	943	644	810	11795	11928	14069	12916	8859	11030	4027	7751
ENSG00000085117.11	CD82	5	3	0	2	6	7	3	5	2	1	5	7	5	5	8	0	0	0	0	17	14	19	26
ENSG00000085185.15	BCORL1	1023	626	639	243	846	1638	924	782	512	995	1268	714	615	661	1171	1089	989	903	554	963	805	1916	1890
ENSG00000085224.21	ATRX	3279	1442	349	1318	720	4378	2395	468	1704	592	3205	936	388	1448	412	6816	6800	1731	1766	6647	2868	8458	3190
ENSG00000085231.13	AK6	626	739	370	324	532	890	720	546	462	667	658	484	556	392	340	2217	1838	1664	2135	1098	1837	2021	3139
ENSG00000085265.10	FCN1	0	0	0	0	0	0	0	0	0	0	0	0	0	0	0	0	0	0	0	0	0	0	0
ENSG00000085274.15	MYNN	340	313	165	214	232	460	364	294	200	213	333	174	199	207	107	1167	1136	1068	1242	844	1193	946	1282
ENSG00000085276.17	MECOM	189	100	61	84	78	274	135	80	107	89	214	58	53	94	35	0	30	6	25	35	46	1009	739
ENSG00000085365.17	SCAMP1	849	830	350	718	571	1174	916	531	789	581	881	464	403	937	437	4215	3473	2935	2827	3634	3252	2533	2278
ENSG00000085377.13	PREP	1058	1006	1110	484	1208	1631	1177	1009	634	1396	1220	811	1265	750	1260	4849	3963	7041	4947	2918	4175	3354	7080
ENSG00000085382.11	HACE1	331	182	98	167	149	464	309	154	193	158	364	164	116	304	150	1105	879	642	600	1159	934	711	572
ENSG00000085415.15	SEH1L	2896	2506	1436	1329	1925	3770	2696	1723	1450	2073	2829	1349	1507	1257	1250	5811	5559	7083	6079	3638	3979	7711	10783
ENSG00000085433.15	WDR47	201	146	47	109	96	240	197	93	121	101	185	93	36	112	71	1736	1629	861	824	1214	720	737	495
ENSG00000085449.14	WDFY1	1616	1329	522	943	701	2067	1644	660	932	614	1407	730	479	920	493	12113	10166	6695	6134	8897	6996	3774	2627
ENSG00000085465.12	OVGP1	172	102	163	28	126	220	150	121	65	132	170	78	124	62	119	640	580	885	757	165	209	270	792
ENSG00000085491.15	SLC25A24	1064	1095	465	586	686	1300	1229	720	552	645	866	502	436	535	463	2942	2410	2113	2137	2137	2060	3093	2703
ENSG00000085511.19	MAP3K4	916	564	385	313	495	1429	826	569	351	494	1184	447	351	410	400	3298	3396	3164	2452	2592	2335	2336	1711
ENSG00000085514.15	PILRA	8	0	0	2	4	8	2	0	5	5	12	1	0	4	0	3	12	11	0	1	6	5	6
ENSG00000085552.16	IGSF9	23	14	25	3	27	135	43	45	10	38	81	38	32	8	32	0	0	0	0	11	0	49	93
ENSG00000085563.14	ABCB1	1517	1428	586	707	956	1612	1412	685	839	994	1221	837	408	1152	872	19611	18082	12129	10472	6387	5032	5632	3158
ENSG00000085644.13	ZNF213	67	43	71	32	73	143	83	59	39	97	95	67	70	48	114	772	677	1390	756	518	506	311	628
ENSG00000085662.13	AKR1B1	35	28	60	19	71	56	43	61	28	78	45	43	51	19	58	11251	10782	22403	19655	6383	12627	206	1047
ENSG00000085719.12	CPNE3	1273	1306	868	753	1138	1725	1466	1065	769	1138	1401	877	1041	888	928	9671	8822	9552	10219	7404	9571	4348	5810
ENSG00000085721.12	RRN3	1110	1057	484	619	649	1446	1167	599	690	755	1066	595	492	645	482	5771	6026	4189	4432	9580	7890	4293	3344
ENSG00000085733.15	CTTN	4877	2765	2301	1509	2537	7767	3583	2247	2362	2726	5543	2194	1602	2246	2393	15647	14114	9911	6911	9154	5826	12735	8302
ENSG00000085741.12	WNT11	41	35	85	10	73	93	48	68	13	72	44	44	49	26	72	68	53	45	35	73	51	19	39
ENSG00000085760.14	MTIF2	1681	1544	650	809	951	2364	2025	937	1153	929	1913	1072	887	1318	671	10961	9740	6956	7070	5752	4675	4188	3703
ENSG00000085788.13	DDHD2	1963	1522	737	915	968	2777	1786	930	1022	1158	2180	915	756	1346	1082	7535	5999	5798	4007	5151	4267	5884	4905
ENSG00000085831.15	TTC39A	101	118	132	38	68	78	135	104	66	90	65	81	101	82	89	553	476	394	385	181	129	215	291
ENSG00000085832.16	EPS15	1742	1375	575	942	979	2438	1575	987	1155	1020	1938	833	764	1354	859	4646	4017	3043	3030	3738	3664	3660	4326
ENSG00000085840.12	ORC1	1133	796	946	260	1036	1725	1030	946	520	1277	1383	788	1190	565	965	2214	2185	5641	4837	739	2065	2574	6022
ENSG00000085871.8	MGST2	1159	1125	1901	544	1802	1662	1071	1593	640	2358	1326	910	1926	824	1573	8356	7341	13628	10890	5832	10928	2225	8689
ENSG00000085872.14	CHERP	789	578	723	278	799	1633	900	722	573	973	1159	779	713	476	915	2550	2358	3385	2533	1830	2360	2949	3910
ENSG00000085978.21	ATG16L1	992	794	819	370	863	1471	1020	755	532	964	1130	584	786	491	726	4724	5046	6347	5616	3482	3727	3197	5857
ENSG00000085982.13	USP40	1903	1378	995	711	1334	2602	1908	1141	1049	1393	2052	1246	953	1313	1371	9606	8542	7917	5704	5576	5151	5134	4885
ENSG00000085998.13	POMGNT1	1203	968	2046	358	1515	1750	1136	1393	576	1800	1279	1000	1760	662	1409	3781	3391	8142	6665	3503	7623	2666	10989
ENSG00000085999.11	RAD54L	501	301	373	145	381	823	448	351	220	488	593	294	313	194	335	859	1066	1998	1348	565	1255	1069	1843
ENSG00000086015.20	MAST2	1503	1416	1380	686	1601	2194	1742	1288	991	1699	1645	1166	1065	816	1391	5637	5391	7450	5467	3682	4115	4736	6356
ENSG00000086061.15	DNAJA1	6064	6206	4755	2786	4824	8861	7786	4922	3229	4476	6448	3509	4229	3353	2637	17483	19495	20546	21024	15195	17657	18079	29312
ENSG00000086062.12	B4GALT1	2485	2273	1724	1175	2505	3780	2656	1989	1441	2788	2775	1688	1697	1916	2871	6761	4995	6807	4316	7799	8647	6143	7241
ENSG00000086065.13	CHMP5	818	853	1172	526	1062	1135	916	1112	647	1263	827	633	1271	700	798	4693	4452	7104	7877	4222	8703	3116	7260
ENSG00000086102.18	NFX1	1380	1011	633	570	813	2008	1298	696	809	828	1489	766	585	771	746	4085	3824	3510	2764	2573	2368	3528	2720
ENSG00000086159.12	AQP6	5	2	4	2	2	15	3	2	0	7	15	0	2	3	9	30	27	42	4	52	59	1	0
ENSG00000086189.9	DIMT1	1299	1347	1016	627	1102	1747	1381	950	774	1226	1348	773	1076	670	670	3281	2879	4025	4065	2122	2710	4572	8321
ENSG00000086200.16	IPO11	948	888	565	395	653	1355	1110	730	518	742	1024	654	689	572	474	3023	2666	3526	3329	1684	2533	2444	4261
ENSG00000086205.16	FOLH1	139	89	76	55	107	162	131	87	64	111	136	81	58	111	120	0	0	0	0	0	0	240	355
ENSG00000086232.12	EIF2AK1	4938	3985	3350	2243	4262	7379	4855	3617	2852	5154	5500	2988	3644	3190	4257	30462	27254	40499	26720	17507	21295	11465	17206
ENSG00000086288.11	NME8	0	0	0	0	0	0	0	0	0	0	0	0	0	0	0	0	0	0	0	0	0	0	0
ENSG00000086289.11	EPDR1	1	8	5	1	5	10	5	5	5	4	4	4	8	3	8	8135	7022	10912	7709	5309	6909	45	29
ENSG00000086300.15	SNX10	341	290	92	196	172	435	322	171	209	200	293	192	114	371	192	9997	6961	9268	6681	2791	2970	654	1019
ENSG00000086475.14	SEPHS1	3656	2682	2666	1313	3128	5631	3341	2836	2034	3553	4348	2326	2573	2489	2872	8957	8202	12919	10587	3823	5128	6148	12033
ENSG00000086504.15	MRPL28	689	698	1667	215	1163	1345	905	993	446	1400	922	968	1464	514	1204	5102	4254	13677	10237	3255	6645	2297	13819
ENSG00000086506.2	HBQ1	7	12	25	6	24	28	8	7	10	33	13	19	29	8	36	347	155	1379	952	189	389	86	389
ENSG00000086544.2	ITPKC	275	246	366	101	335	447	333	287	173	395	357	288	312	212	405	1430	1267	1949	1440	1017	1516	880	2335
ENSG00000086548.8	CEACAM6	0	0	0	0	1	0	0	0	0	0	2	2	2	0	0	0	0	0	0	0	2	0	0
ENSG00000086570.12	FAT2	19	9	4	4	4	28	14	3	7	4	16	10	7	9	12	27	6	0	0	22	8	34	0
ENSG00000086589.11	RBM22	813	829	764	448	749	1171	922	735	506	945	871	556	817	458	689	3591	3502	4635	3914	2759	3327	2724	4603
ENSG00000086598.10	TMED2	3678	3559	2443	2052	3215	5177	3751	2775	2462	3773	4004	2197	2692	2765	2566	24359	22448	24919	22300	21167	24417	9704	14380
ENSG00000086619.13	ERO1B	148	105	27	150	63	152	151	46	145	66	125	47	39	194	56	286	214	66	83	579	410	491	173
ENSG00000086666.18	ZFAND6	1503	1620	1160	1046	1393	2272	1778	1520	1115	1692	1780	1105	1413	1220	1151	6237	5347	5279	5329	4861	5358	5182	8656
ENSG00000086696.10	HSD17B2	829	357	729	212	993	1171	293	440	258	993	794	310	722	305	650	785	377	1028	589	543	867	597	2794
ENSG00000086712.12	TXLNG	652	607	270	317	392	1037	600	315	402	397	762	323	287	369	218	3126	3205	2344	2160	2306	1903	1882	1875
ENSG00000086717.18	PPEF1	3	0	1	2	5	3	1	2	0	0	8	0	4	4	0	0	1	1	0	1	0	7	36
ENSG00000086730.16	LAT2	38	16	20	11	18	63	27	18	12	30	42	15	26	16	19	518	453	617	420	48	132	46	68
ENSG00000086758.15	HUWE1	14624	9403	7144	4841	9742	21817	12926	9581	7551	11614	17851	9243	6464	8989	11384	23098	20541	18574	12279	22551	19929	33409	19154
ENSG00000086827.8	ZW10	670	650	523	283	479	952	816	477	315	571	798	482	551	370	374	2616	2532	3536	2938	1843	2036	1986	2497
ENSG00000086848.14	ALG9	203	237	80	105	133	284	249	118	130	178	238	132	138	153	143	1064	987	937	665	795	674	434	452
ENSG00000086967.9	MYBPC2	0	0	0	0	0	0	0	0	0	0	0	0	0	0	0	0	0	0	0	0	1	0	0
ENSG00000086991.12	NOX4	9	5	0	11	3	13	7	12	7	1	6	3	4	11	4	0	0	0	0	0	0	16	24
ENSG00000087008.15	ACOX3	316	396	454	119	382	448	451	346	136	360	281	331	336	186	303	1560	1172	2656	2214	1223	2109	979	2906
ENSG00000087053.18	MTMR2	708	620	334	328	423	966	785	461	407	455	710	379	428	400	282	6718	5827	6257	5339	3509	3617	2142	2415
ENSG00000087074.7	PPP1R15A	495	994	628	338	601	766	964	492	645	789	497	633	436	535	601	4777	4976	2568	1694	3004	1498	3639	4023
ENSG00000087076.8	HSD17B14	77	96	119	97	82	81	135	66	180	126	99	212	108	209	186	30	23	7	10	60	55	583	421
ENSG00000087077.12	TRIP6	814	790	1284	327	933	1399	1042	814	536	1151	905	968	781	480	933	27	25	35	22	23	1	2151	5936
ENSG00000087085.13	ACHE	16	25	44	11	12	32	35	16	25	11	13	21	16	15	27	21	25	11	36	32	40	139	158
ENSG00000087086.14	FTL	83489	80879	147769	40573	120191	125671	91191	93137	56474	144966	83354	84907	140361	62806	105862	426974	372459	793855	653538	344839	568373	369374	1436372
ENSG00000087087.18	SRRT	2782	1665	2180	746	2373	5139	2440	2176	1290	3078	3821	1789	2199	1153	2352	7644	8425	14193	11068	4383	6623	8658	16325
ENSG00000087088.19	BAX	1135	1069	1410	412	1149	1861	1409	1052	670	1338	1403	1104	1097	617	1138	6048	6667	9871	9211	7162	9146	4988	11721
ENSG00000087095.12	NLK	983	770	393	462	576	1538	873	560	548	574	1078	455	392	572	479	1460	1486	1106	925	1112	1239	2510	2004
ENSG00000087111.20	PIGS	1164	1013	1445	440	1464	1851	1269	1146	840	1785	1462	1071	1186	935	1418	6501	5846	10100	6669	4905	6121	3397	7020
ENSG00000087116.14	ADAMTS2	0	0	0	0	0	0	0	0	0	0	0	0	0	0	0	4228	3678	5933	3568	452	649	0	2
ENSG00000087128.9	TMPRSS11E	0	0	0	0	2	0	1	0	0	0	0	0	0	0	0	0	0	0	1	0	0	0	0
ENSG00000087152.15	ATXN7L3	1786	1020	1641	599	1862	2854	1545	1576	991	2186	2291	1253	1558	1066	2110	7738	7396	11956	8328	5734	8075	4459	8295
ENSG00000087157.18	PGS1	453	224	294	144	318	661	316	316	208	320	541	240	279	204	328	1817	1656	2275	1753	1502	1673	1301	2119
ENSG00000087191.12	PSMC5	3137	2817	3619	1051	2745	5015	3230	2669	1708	3430	3741	2562	3302	1709	2342	8186	7914	12256	9581	5871	7024	8906	20687
ENSG00000087206.16	UIMC1	777	616	442	295	493	1230	803	507	447	560	922	484	430	482	384	2788	2692	2419	2028	2584	1989	2333	3300
ENSG00000087237.10	CETP	1	1	0	1	1	2	0	1	0	0	2	0	0	0	0	0	0	6	0	189	393	4	0
ENSG00000087245.12	MMP2	0	0	0	0	0	0	0	0	0	0	0	0	0	0	0	0	0	0	0	236	353	0	0
ENSG00000087250.8	MT3	0	0	0	0	0	0	0	0	1	0	0	0	6	0	0	1	0	0	0	0	0	0	1
ENSG00000087253.12	LPCAT2	0	0	0	0	0	0	0	0	0	0	0	0	0	0	0	0	3	1	11	2148	2609	0	0
ENSG00000087258.13	GNAO1	5	2	5	1	1	10	1	5	4	1	3	2	12	0	5	5	2	8	0	15	5	0	0
ENSG00000087263.16	OGFOD1	953	952	746	474	802	1413	1046	737	580	975	1086	641	906	583	663	4605	4627	5517	4732	4728	5773	3063	3833
ENSG00000087266.15	SH3BP2	261	136	84	160	223	436	231	113	275	252	502	153	137	319	429	1611	1350	1303	1157	1742	1494	448	533
ENSG00000087269.15	NOP14	2198	2056	1811	850	1900	3509	2472	1774	1216	2161	2596	1609	1714	1132	1353	5511	4979	5751	4661	3081	3816	7312	9384
ENSG00000087274.16	ADD1	6088	4595	5474	1944	5978	9599	6064	5593	3041	7199	7237	4537	6084	3213	6325	15264	13854	23495	15901	10524	14739	15385	30120
ENSG00000087299.11	L2HGDH	704	510	325	367	476	1029	641	384	457	477	862	381	323	486	421	1382	1041	902	957	957	741	1832	1840
ENSG00000087301.8	TXNDC16	348	337	94	188	202	417	280	121	226	190	405	174	125	303	185	1059	896	756	711	1167	1090	909	667
ENSG00000087302.8	C14orf166	1563	1598	1602	847	1619	2308	1824	1771	972	2002	1752	1210	1948	1006	1191	7999	7831	9929	10791	5892	9528	5131	10911
ENSG00000087303.17	NID2	44	30	23	5	32	81	56	23	35	29	52	20	13	18	42	5	8	12	6	1	1	56	110
ENSG00000087338.4	GMCL1	1030	849	482	753	764	1464	1032	615	807	674	1088	553	448	975	607	6845	5229	5874	4042	3790	3236	2755	2724
ENSG00000087365.15	SF3B2	4097	3448	4531	1481	4693	6488	4792	4298	2384	6131	4601	3986	4911	2772	5168	20947	20283	30301	22783	15534	19466	11292	25290
ENSG00000087448.9	KLHL42	483	361	123	246	204	639	457	213	291	213	445	195	153	248	162	1166	1320	933	949	1155	1134	1991	1353
ENSG00000087460.23	GNAS	17028	15010	16996	7478	19154	28239	18644	16815	11874	23391	21728	14036	19362	13002	19471	34317	30689	43667	32871	53965	71834	41482	87238
ENSG00000087470.17	DNM1L	2794	1961	931	1215	1128	3872	2470	1229	1601	1206	2932	1241	1107	1536	818	8052	8306	5125	4655	5450	4771	7722	6819
ENSG00000087494.15	PTHLH	5	25	7	4	7	0	8	1	6	2	5	4	4	2	1	22	16	4	16	40	26	28	22
ENSG00000087495.16	PHACTR3	3	0	0	0	0	2	0	0	0	0	0	0	5	0	0	0	0	0	0	0	0	0	0
ENSG00000087502.17	ERGIC2	831	654	306	407	512	1123	742	558	507	572	848	390	398	491	336	2656	2661	2474	2585	2098	3090	2936	2852
ENSG00000087510.6	TFAP2C	0	0	0	0	0	0	0	0	0	0	0	0	0	0	0	0	0	0	0	0	0	0	0
ENSG00000087586.17	AURKA	2062	2216	2150	1169	2078	3060	2767	1970	1655	2892	2414	1592	1898	1937	1856	11583	10621	17293	14141	6978	12375	7211	11752
ENSG00000087589.16	CASS4	2	0	1	3	5	2	7	0	1	0	3	1	0	5	0	75	70	136	104	24	51	1	13
ENSG00000087842.10	PIR	679	578	1073	276	718	1109	708	849	370	964	854	532	1036	446	627	1867	1589	2746	2633	1001	1579	1269	3493
ENSG00000087884.14	AAMDC	53	32	66	24	73	71	44	77	34	100	56	56	89	37	63	589	655	816	701	304	440	241	1009
ENSG00000087903.12	RFX2	145	90	99	48	145	269	135	127	88	195	220	108	115	104	149	165	182	292	213	165	205	404	676
ENSG00000087995.15	METTL2A	376	383	427	150	422	617	458	395	222	589	441	314	471	243	371	2302	2345	4453	3576	1635	2311	1625	3614
ENSG00000088002.11	SULT2B1	0	0	0	0	0	0	1	0	0	0	0	0	2	1	0	20	4	18	8	0	1	0	10
ENSG00000088035.15	ALG6	660	736	480	313	631	900	830	651	344	634	633	427	506	369	364	1036	836	1203	1248	711	968	1722	2464
ENSG00000088038.17	CNOT3	871	647	838	318	977	1803	921	818	515	1043	1265	841	924	519	897	2461	2044	3325	2554	1669	2236	2900	5415
ENSG00000088053.11	GP6	0	0	0	0	0	0	0	0	1	0	1	0	0	0	0	0	0	0	0	2	0	0	0
ENSG00000088179.8	PTPN4	585	367	134	255	213	778	407	251	269	192	553	193	138	341	146	2454	2095	1577	1318	1745	1480	1129	675
ENSG00000088205.12	DDX18	3052	2797	1566	1511	1784	4237	3071	1857	1855	2089	3237	1709	1608	1921	1252	15881	15140	13551	14066	10759	10802	9765	8284
ENSG00000088247.16	KHSRP	5975	5076	6217	2177	6531	10751	6636	5676	3562	7835	8099	5850	5791	3481	6688	17024	15262	30453	21376	11894	16753	20172	30193
ENSG00000088256.8	GNA11	792	653	1189	262	1194	1641	959	949	499	1299	1211	926	929	527	1369	6254	5295	11371	8175	2744	4812	3712	9687
ENSG00000088280.18	ASAP3	1019	663	974	399	936	1736	974	916	618	1239	1593	995	1093	757	1274	1934	1970	2348	2082	1945	2583	1830	2830
ENSG00000088298.12	EDEM2	607	602	1054	274	911	922	757	731	430	1076	670	659	901	514	883	3353	3188	8454	5578	3727	6517	2077	7640
ENSG00000088305.18	DNMT3B	1339	1249	1457	297	1455	2317	1602	1500	485	1749	1777	1080	1406	421	998	1316	1473	2246	2011	1138	1602	1785	4087
ENSG00000088320.3	REM1	0	0	0	0	0	0	0	0	0	0	0	0	0	0	0	0	0	0	0	0	0	0	0
ENSG00000088325.15	TPX2	5890	6497	5384	2270	6057	9115	8321	5485	3335	7569	7112	4476	5236	3663	4556	16762	16382	28009	21354	11033	19704	15087	26360
ENSG00000088340.15	FER1L4	1	0	0	8	2	16	5	3	21	7	15	6	1	66	27	196	77	79	7	573	220	142	19
ENSG00000088356.5	PDRG1	720	769	1100	297	1028	1124	866	939	448	1259	837	667	949	455	810	2985	2946	3992	3166	2311	2572	3089	9871
ENSG00000088367.21	EPB41L1	39	26	33	40	31	49	46	33	80	52	24	26	44	189	59	3658	3296	3409	2425	10330	11649	138	188
ENSG00000088386.16	SLC15A1	126	60	44	41	94	157	83	72	61	110	155	89	62	110	158	0	0	0	0	27	51	121	118
ENSG00000088387.18	DOCK9	320	262	93	135	165	442	271	150	183	173	398	134	91	161	133	143	177	102	100	208	220	726	336
ENSG00000088448.14	ANKRD10	1052	614	384	449	516	1668	770	444	586	630	1202	357	361	474	460	3870	3520	2395	1603	4420	3920	2728	3568
ENSG00000088451.10	TGDS	210	195	128	106	172	291	213	194	114	144	207	112	125	131	137	1836	1833	1661	1946	1308	1435	802	1218
ENSG00000088538.12	DOCK3	18	2	3	3	0	20	2	5	6	4	19	9	6	5	4	30	5	8	18	54	39	79	39
ENSG00000088543.14	C3orf18	34	34	52	9	58	51	51	67	31	64	50	45	64	47	130	121	96	171	100	168	319	101	372
ENSG00000088682.13	COQ9	568	377	518	184	556	805	483	503	338	675	695	424	597	411	699	3367	2549	5738	4133	2355	3361	1346	2782
ENSG00000088726.15	TMEM40	0	0	0	0	0	0	1	0	0	0	0	1	0	0	0	9	14	18	14	0	1	0	8
ENSG00000088727.12	KIF9	109	101	168	60	151	195	100	143	83	157	142	84	168	72	103	702	607	1098	956	269	422	480	1116
ENSG00000088756.12	ARHGAP28	0	0	0	0	1	0	0	0	0	1	1	3	0	0	0	5	0	0	0	4	0	0	0
ENSG00000088766.11	CRLS1	1196	1139	1248	701	1419	1737	1266	1447	805	1734	1245	809	1641	845	1016	11489	9397	18109	17487	7874	16372	3393	8124
ENSG00000088782.4	DEFB127	0	0	0	0	0	0	0	0	0	0	0	0	0	0	0	0	0	1	0	0	0	0	0
ENSG00000088808.16	PPP1R13B	305	254	208	98	211	518	329	249	152	258	349	193	225	139	208	2267	2193	1960	1511	1295	1574	714	728
ENSG00000088812.17	ATRN	3184	2359	1312	1526	2274	4853	2913	1708	2019	2573	4046	1940	1431	3088	3090	11113	9089	7637	4857	16888	14357	8716	5965
ENSG00000088826.17	SMOX	313	365	495	116	374	394	448	354	181	422	263	368	277	197	293	1037	1332	1221	1221	2589	2740	1262	2635
ENSG00000088827.12	SIGLEC1	3	0	1	0	0	0	0	0	1	0	0	1	0	0	0	2	24	10	4	9	0	1	0
ENSG00000088832.15	FKBP1A	2378	2562	2857	998	2940	3813	2552	2347	1404	3556	2753	1846	2852	1344	2495	12451	11209	18015	13121	16878	20288	7533	19286
ENSG00000088833.17	NSFL1C	2339	1813	2957	656	2569	3576	2364	2388	1136	2906	2578	1993	2985	1074	1991	4693	4354	7219	6075	6793	9511	6361	20739
ENSG00000088836.12	SLC4A11	86	61	82	25	98	134	61	66	53	97	85	34	39	30	41	1202	1197	891	890	1629	1554	881	1147
ENSG00000088854.12	C20orf194	302	221	131	138	163	433	233	173	205	221	290	170	117	213	198	3122	2835	2125	1374	4615	3698	1061	815
ENSG00000088876.11	ZNF343	291	199	143	125	166	485	299	217	183	173	390	138	115	175	138	804	779	681	403	1746	1060	827	619
ENSG00000088881.20	EBF4	75	45	73	32	84	175	78	89	79	109	146	66	77	102	136	37	39	12	37	93	81	247	429
ENSG00000088882.7	CPXM1	1	0	0	0	0	4	0	0	0	0	0	0	0	0	0	0	0	0	0	4	8	2	0
ENSG00000088888.17	MAVS	4921	3320	3045	1768	3856	7076	4284	3512	2627	4490	6262	3047	3122	3215	4431	9134	9172	11743	8581	15052	18324	12957	12892
ENSG00000088899.14	RP5-1187M17.10	975	711	943	326	981	1654	828	727	633	1027	1389	845	592	626	1017	2508	1877	3196	2295	2991	3968	2815	3997
ENSG00000088926.13	F11	321	152	69	93	122	340	160	86	103	104	339	113	72	166	108	365	332	232	209	1560	1153	209	150
ENSG00000088930.7	XRN2	5345	5116	3719	2454	4053	8029	5801	3949	3019	4735	5760	3410	3807	3284	3243	12818	12055	14904	12593	17643	20018	16036	21912
ENSG00000088970.15	KIZ	272	143	85	125	137	374	229	116	176	135	305	137	152	238	148	8537	6726	5943	4990	5403	3941	721	849
ENSG00000088986.10	DYNLL1	2966	3226	6002	1245	4806	4228	3705	5103	1704	6094	3087	2594	6895	2053	4099	17133	16588	35487	30758	12269	27627	10406	38943
ENSG00000088992.17	TESC	98	149	268	102	161	165	175	190	134	194	109	120	157	134	103	5110	4744	8964	8141	3551	6928	307	1461
ENSG00000089006.16	SNX5	5962	4788	3579	2977	4503	9353	5433	3988	3440	4841	6840	3083	3887	3240	3155	49705	39959	61557	53191	56992	79169	17822	29419
ENSG00000089009.15	RPL6	14207	14799	17228	7489	16794	22940	15899	15811	9919	20254	16954	12008	18175	12166	14609	65684	57715	82479	70401	52297	67040	60029	154146
ENSG00000089012.14	SIRPG	0	0	0	0	0	0	0	0	0	0	0	0	0	0	0	0	0	0	0	0	0	0	0
ENSG00000089022.13	MAPKAPK5	1310	873	682	482	864	1997	1172	796	698	940	1546	679	733	733	762	2927	2829	3413	2873	2275	2544	3336	4514
ENSG00000089041.16	P2RX7	0	0	0	0	1	0	0	0	0	0	0	1	0	0	0	602	152	124	25	14	11	0	0
ENSG00000089048.14	ESF1	1814	1184	428	794	625	2530	1594	724	1104	628	1892	901	650	1033	410	3573	4112	1510	1999	5175	3925	7361	3375
ENSG00000089050.15	RBBP9	1363	1145	949	487	1097	1812	1222	1177	570	1132	1342	758	1205	661	873	2540	2565	3850	3436	3993	6619	2435	4652
ENSG00000089053.12	ANAPC5	3024	2278	3094	1212	3384	4694	2953	2836	1638	4080	3655	2046	3503	1801	3007	12052	11086	23782	19267	8714	13625	8240	27015
ENSG00000089057.14	SLC23A2	3781	2573	1580	1931	2450	6178	3414	2159	3225	2949	4677	2086	1495	3600	3039	9511	9621	4972	3733	17652	11220	12981	6451
ENSG00000089060.11	SLC8B1	254	201	204	160	194	343	227	212	358	251	256	192	191	420	265	1627	1510	2440	1998	712	946	757	1135
ENSG00000089063.14	TMEM230	3468	3605	3439	2028	3924	4978	3625	3035	2304	4333	3760	2389	3888	2498	3187	8048	6656	11927	8691	13690	20696	11511	27039
ENSG00000089091.16	DZANK1	65	32	19	11	21	75	42	11	20	32	51	19	19	27	24	54	97	72	86	248	227	143	27
ENSG00000089094.17	KDM2B	313	284	244	180	287	544	349	240	233	287	399	249	234	288	309	2483	2078	3216	1871	3383	3971	1217	1500
ENSG00000089101.17	CFAP61	0	2	2	0	0	1	3	0	1	1	0	1	1	2	0	1	0	0	6	0	0	2	0
ENSG00000089116.3	LHX5	0	0	0	0	0	0	0	0	0	0	0	0	0	0	0	1	1	22	1	12	18	0	0
ENSG00000089123.15	TASP1	232	253	141	101	175	364	258	147	143	197	296	144	135	169	192	893	860	1020	916	1303	1198	914	1241
ENSG00000089127.12	OAS1	0	0	1	0	1	0	0	0	0	2	0	0	0	0	0	196	175	350	258	977	1232	0	8
ENSG00000089154.10	GCN1	5394	3258	3472	1453	4268	7801	4393	3834	2242	5196	6042	3301	3325	2431	4544	18468	17725	26234	21083	14709	20616	12251	19103
ENSG00000089157.15	RPLP0	25353	22783	66454	10981	53360	44307	28876	43776	18069	70010	34580	31503	83495	23691	57332	124788	106105	411976	302467	84275	240999	82730	686016
ENSG00000089159.16	PXN	549	391	467	159	551	869	537	404	281	523	700	445	416	305	602	3640	3707	5748	3918	2297	3299	1504	2309
ENSG00000089163.4	SIRT4	7	7	20	6	34	27	13	11	9	28	9	8	17	19	11	115	72	124	64	142	171	38	72
ENSG00000089169.14	RPH3A	1	0	0	0	0	1	1	0	0	0	0	0	2	0	1	0	0	0	0	0	0	0	0
ENSG00000089177.18	KIF16B	491	415	213	206	281	681	496	250	306	320	545	297	149	283	245	1988	1520	1006	1051	2492	2324	1240	783
ENSG00000089195.14	TRMT6	1386	1249	742	657	789	1888	1416	815	695	845	1359	741	815	646	443	1810	2314	1837	1767	2175	2389	4591	5729
ENSG00000089199.9	CHGB	10	5	3	2	2	9	10	0	5	1	4	10	4	5	2	91	74	26	24	134	135	25	8
ENSG00000089220.4	PEBP1	10379	7720	10892	4464	11929	17475	9046	8141	6345	14038	13247	8038	10564	7687	12243	60010	46837	70686	52038	36299	38501	23443	54406
ENSG00000089225.19	TBX5	0	0	0	0	0	0	0	0	0	0	0	0	0	0	0	0	0	0	0	0	0	0	0
ENSG00000089234.15	BRAP	688	700	324	323	415	1002	729	426	472	472	739	380	349	412	384	2091	2076	1654	1305	1473	1094	2158	2640
ENSG00000089248.6	ERP29	4220	3992	4323	1879	5010	7026	4561	3657	2848	5974	4936	3581	4061	3017	4936	13971	13211	17246	14703	11505	14901	15568	28836
ENSG00000089250.18	NOS1	0	0	0	0	0	0	0	0	1	0	0	0	0	0	0	0	0	0	0	0	0	0	0
ENSG00000089280.18	FUS	6835	4674	5065	1940	4911	12330	5799	4286	2670	5876	9161	4050	4824	2786	4652	21674	23641	33477	26779	19429	23536	24132	39611
ENSG00000089289.15	IGBP1	355	423	558	251	497	599	451	454	280	574	397	319	476	408	580	3853	2993	5702	4484	3794	5543	1260	3182
ENSG00000089327.14	FXYD5	1	0	0	0	0	0	0	0	0	0	0	0	0	0	0	0	4	0	0	17	9	0	0
ENSG00000089335.20	ZNF302	627	374	143	330	251	944	434	284	402	332	751	293	232	385	221	1	0	1	1	1	3	2010	1461
ENSG00000089351.14	GRAMD1A	570	591	833	354	704	1069	863	693	579	821	768	717	630	636	986	4939	3760	6843	3836	4931	6118	2202	5607
ENSG00000089356.17	FXYD3	0	0	0	0	2	0	0	0	0	1	0	1	2	2	11	169	58	290	125	16	55	0	1
ENSG00000089472.16	HEPH	19	15	15	2	13	15	7	7	4	13	9	2	12	1	9	0	0	0	0	0	0	37	47
ENSG00000089486.16	CDIP1	661	536	798	240	965	1136	762	699	465	1063	882	733	855	513	910	6012	5702	10712	8582	4357	7181	1970	6027
ENSG00000089505.17	CMTM1	15	6	2	5	1	23	5	3	3	3	7	6	6	8	7	50	18	22	22	36	59	29	0
ENSG00000089558.8	KCNH4	0	0	3	1	0	3	1	1	1	3	0	1	0	0	1	10	11	46	5	29	1	0	0
ENSG00000089597.16	GANAB	17181	13209	13674	5883	18815	27654	17156	14884	9674	23816	21232	14979	14868	12336	20958	25176	21801	32765	22446	26752	34578	46910	78583
ENSG00000089639.10	GMIP	144	151	166	52	159	213	149	188	104	204	154	134	134	116	177	603	695	861	642	513	692	491	1147
ENSG00000089682.16	RBM41	291	148	72	141	102	453	213	137	142	105	330	105	64	158	63	1310	1483	688	566	1243	672	802	346
ENSG00000089685.14	BIRC5	2234	2217	3789	753	3717	3600	2585	2799	1221	4884	2854	2139	3713	1502	3355	8539	8250	26871	20329	4415	11727	5765	30146
ENSG00000089692.8	LAG3	24	8	2	5	8	49	6	7	15	8	53	11	4	16	22	86	33	39	34	11	13	100	112
ENSG00000089693.10	MLF2	3477	3031	5592	1390	4868	5721	3762	3966	2353	5323	4072	3489	4829	2561	4661	11116	9690	19326	13898	7816	11951	13531	37493
ENSG00000089723.9	OTUB2	34	20	12	9	16	43	24	19	8	25	19	13	12	14	21	396	341	358	246	474	684	82	74
ENSG00000089737.15	DDX24	1992	1832	2073	789	2044	3151	2227	1897	1048	2380	2094	1542	1886	1163	1683	11565	11929	16296	14440	7956	10176	6285	11341
ENSG00000089775.11	ZBTB25	192	127	45	127	68	297	166	74	110	82	195	64	55	147	78	1036	843	536	364	658	632	280	174
ENSG00000089818.16	NECAP1	852	829	711	430	825	1335	932	712	532	954	1004	630	799	650	793	3243	2984	3453	2966	2536	3078	2633	4776
ENSG00000089820.15	ARHGAP4	3	0	1	0	0	5	0	0	2	1	3	0	1	2	3	426	477	1031	911	32	67	11	9
ENSG00000089847.12	ANKRD24	23	13	7	7	11	45	21	14	26	20	48	24	3	33	32	89	79	80	67	33	31	79	77
ENSG00000089876.11	DHX32	392	357	238	256	337	537	457	265	341	288	430	309	178	433	351	3157	2787	3145	2623	1741	1772	1538	1612
ENSG00000089902.9	RCOR1	847	596	323	417	536	1224	746	501	527	515	874	391	352	622	464	5802	5347	4058	3111	3832	3282	1966	1496
ENSG00000089916.17	GPATCH2L	815	455	161	398	253	1008	604	221	406	240	729	263	190	501	257	3901	3539	2149	1838	3178	2256	2085	1189
ENSG00000090006.17	LTBP4	0	0	0	0	0	1	0	0	0	0	0	0	1	0	0	58	69	26	25	65	123	20	32
ENSG00000090013.9	BLVRB	729	780	1830	374	1172	1055	1096	979	683	1587	962	1263	1521	863	1377	1845	1265	3094	2351	1098	1647	3125	10141
ENSG00000090020.10	SLC9A1	186	132	110	62	116	274	161	95	102	132	192	84	56	55	108	1181	1466	1064	867	1042	1188	565	472
ENSG00000090054.13	SPTLC1	947	956	629	556	784	1330	1064	790	659	944	1044	591	597	743	663	6358	5101	6457	6259	5625	7540	4283	4785
ENSG00000090060.17	PAPOLA	6815	5934	2470	3482	3908	9627	7269	3799	4303	3901	7653	3873	3124	4533	2578	28778	26272	22855	21224	15645	15472	18849	19167
ENSG00000090061.17	CCNK	222	149	172	108	166	295	201	176	144	255	234	139	221	133	187	1376	1363	1450	1295	877	985	708	833
ENSG00000090097.20	PCBP4	783	548	1271	170	840	1156	752	851	304	960	766	613	818	293	675	3013	2884	6305	4532	1551	2332	1472	6432
ENSG00000090104.11	RGS1	0	0	0	0	0	0	0	0	0	0	0	0	0	0	0	0	0	0	0	0	0	0	0
ENSG00000090238.11	YPEL3	28	31	51	21	57	68	33	23	38	57	51	24	58	52	79	813	538	668	569	1235	1142	123	246
ENSG00000090263.15	MRPS33	1345	1402	2084	663	1950	1916	1467	1929	923	2239	1541	1077	2481	1026	1626	3432	3187	6292	6361	1794	4352	3718	11120
ENSG00000090266.12	NDUFB2	1157	1117	2819	455	2072	1641	1129	1719	615	2305	1238	1073	2631	723	1609	3538	3163	7888	6642	1437	3602	2323	15145
ENSG00000090273.13	NUDC	2666	2345	3392	1060	2804	4266	3037	2625	1770	3230	3095	2311	2924	1720	2339	12510	13481	18992	15700	8691	12365	8207	19764
ENSG00000090316.15	MAEA	1778	1395	1931	817	1946	3253	1720	1556	1121	2235	2367	1347	1814	1185	1776	5625	4934	9217	7241	3813	6400	6359	14382
ENSG00000090339.8	ICAM1	1191	996	724	387	851	1316	1055	606	635	893	652	584	307	711	791	5594	5603	7162	5180	7415	8635	4327	3937
ENSG00000090372.14	STRN4	1360	906	1306	382	1363	2572	1310	1109	807	1466	1868	1156	1182	819	1507	4342	4197	6750	5426	3529	4683	4407	9571
ENSG00000090376.9	IRAK3	25	12	7	12	10	44	29	10	13	12	46	17	11	22	11	4	6	1	0	1	10	138	23
ENSG00000090382.6	LYZ	3426	2303	2670	979	2426	3898	2067	2079	1186	2415	2109	1270	2000	1291	1389	22565	22761	37185	37378	124904	224501	11108	26443
ENSG00000090402.7	SI	18	11	1	1	4	47	14	17	11	15	28	14	3	13	6	0	0	0	0	0	0	14	0
ENSG00000090432.6	MUL1	641	547	821	224	872	889	764	736	402	955	736	723	823	417	898	2855	3042	4690	3852	2114	3520	1725	4093
ENSG00000090447.11	TFAP4	270	191	264	92	296	436	257	196	147	275	314	223	237	129	270	703	580	1135	836	690	840	507	1267
ENSG00000090470.14	PDCD7	369	395	284	178	410	638	466	400	219	453	453	259	352	282	402	2050	1957	2758	2308	1501	2198	1458	2069
ENSG00000090487.10	SPG21	884	1158	1040	573	1082	1237	1217	1067	704	1248	879	840	1233	764	1149	9764	8093	15569	11824	4616	6530	3200	6020
ENSG00000090512.11	FETUB	16	8	12	11	9	32	14	20	7	15	36	7	20	15	27	4	16	14	24	38	63	13	28
ENSG00000090520.11	DNAJB11	958	936	570	568	748	1554	999	576	732	869	1139	636	513	703	515	5230	5040	4154	3663	5046	4873	3905	3890
ENSG00000090530.9	P3H2	52	80	49	38	73	84	87	78	82	73	46	28	37	85	29	0	0	0	0	3	2	327	285
ENSG00000090534.17	THPO	168	153	134	70	167	262	179	143	114	189	232	158	208	123	186	301	272	451	435	377	486	242	731
ENSG00000090539.15	CHRD	188	62	87	50	88	374	96	73	105	76	374	109	48	121	145	1852	1548	841	636	1979	1114	551	611
ENSG00000090554.12	FLT3LG	5	1	0	1	0	4	3	0	1	0	5	0	0	0	0	4	7	3	0	4	8	11	1
ENSG00000090565.15	RAB11FIP3	368	266	344	105	340	628	355	319	181	434	497	365	312	239	476	8951	6991	12427	8083	4353	5601	989	2050
ENSG00000090581.9	GNPTG	279	199	283	88	287	463	263	211	169	289	340	269	199	222	288	1911	1968	2352	1798	1742	2197	802	1183
ENSG00000090612.20	ZNF268	310	213	83	141	138	370	293	128	163	140	382	145	105	181	102	1614	1749	653	773	2009	1543	1107	793
ENSG00000090615.13	GOLGA3	1189	669	561	552	750	1808	890	566	756	781	1323	635	414	734	736	4241	3836	3008	1985	4180	2984	3465	2454
ENSG00000090621.13	PABPC4	4311	3632	2931	1928	3324	6749	4414	2940	2549	3840	5163	2752	2707	2332	2991	16757	13589	17248	11078	8251	8520	14414	16313
ENSG00000090659.17	CD209	0	0	0	0	0	0	0	0	0	0	0	0	0	0	0	0	0	0	0	0	0	0	0
ENSG00000090661.11	CERS4	1009	900	1730	334	1490	1947	1376	1453	651	1765	1436	1288	1656	640	1235	3310	3016	5589	4574	2654	3929	2229	7971
ENSG00000090674.15	MCOLN1	302	381	375	124	385	418	405	256	178	377	328	352	323	190	280	745	780	917	751	380	530	1311	3112
ENSG00000090686.15	USP48	2034	1363	578	910	870	2734	1714	831	1198	891	2187	800	613	1129	609	7471	6213	4760	3671	4751	3438	3977	3202
ENSG00000090776.5	EFNB1	0	0	0	0	0	0	0	0	0	0	0	0	0	0	0	303	226	604	390	572	853	0	0
ENSG00000090857.13	PDPR	1637	1080	741	751	1121	2312	1498	829	1027	1388	1689	991	759	973	1127	2814	2568	2885	1670	4820	5048	4791	3572
ENSG00000090861.15	AARS	7749	6350	6874	3567	9494	11481	8642	6655	5629	12149	9220	7538	7399	6083	9816	17790	16105	22916	17715	14381	16589	16018	31049
ENSG00000090863.11	GLG1	4245	3299	2388	1676	3513	6456	4315	2870	2538	3931	4960	3092	2432	3285	3939	18435	16563	16773	9610	34062	32760	11530	8674
ENSG00000090889.11	KIF4A	1771	1666	1576	586	1674	2696	2196	1475	917	2156	2077	1446	1399	1177	1638	5140	4834	8093	6159	2284	4384	5425	8166
ENSG00000090905.18	TNRC6A	1670	932	308	578	557	2563	1194	558	800	483	1974	567	304	741	399	7083	6819	3408	2458	7775	3711	4263	1664
ENSG00000090924.14	PLEKHG2	487	215	244	179	276	772	369	231	239	318	588	221	192	280	316	1101	829	1014	430	1325	906	1049	935
ENSG00000090932.10	DLL3	0	0	2	0	3	2	0	0	2	4	1	0	3	0	2	35	43	122	192	48	157	10	31
ENSG00000090971.4	NAT14	319	283	591	137	485	605	289	376	221	540	422	368	477	258	484	905	851	2126	1945	1130	2189	933	3220
ENSG00000090975.12	PITPNM2	227	143	129	80	186	289	221	132	104	205	317	163	127	109	227	2254	2276	2365	1713	1172	1312	395	328
ENSG00000090989.17	EXOC1	436	443	193	224	243	556	557	241	315	260	483	220	187	322	192	3161	3024	1582	1475	2078	1448	1459	1231
ENSG00000091009.7	RBM27	623	522	167	305	345	859	677	366	386	315	669	292	238	403	246	2289	2394	1709	1356	1739	1493	1682	1596
ENSG00000091010.4	POU4F3	0	0	0	1	1	0	0	0	0	0	1	1	0	0	0	0	0	6	0	0	0	0	0
ENSG00000091039.16	OSBPL8	2401	1958	557	1599	990	3044	2331	1064	1673	884	2387	1150	695	1517	648	8670	8170	3701	4410	6118	4583	7992	4821
ENSG00000091073.19	DTX2	65	44	86	25	79	123	66	65	50	75	81	67	74	36	97	759	762	1369	1080	578	908	225	758
ENSG00000091106.18	NLRC4	45	21	11	21	22	52	38	18	27	10	64	24	17	27	15	172	138	46	42	75	62	122	58
ENSG00000091127.13	PUS7	1313	1069	487	478	660	1987	1260	551	736	703	1456	630	459	607	475	4051	4117	3406	2695	2633	1981	4096	2810
ENSG00000091128.12	LAMB4	12	3	4	2	3	12	3	7	3	6	10	4	5	7	6	3	5	6	0	6	5	42	21
ENSG00000091129.19	NRCAM	1184	1270	459	687	594	1180	1147	530	691	548	785	495	338	521	377	7	2	13	4	434	432	3099	1482
ENSG00000091136.13	LAMB1	7587	6053	2928	2737	4149	10844	7541	3764	4326	4835	8041	4185	2261	4504	3994	29724	29707	16281	11758	34008	25599	27458	16851
ENSG00000091137.11	SLC26A4	6	3	1	11	2	5	2	0	9	0	6	0	1	4	3	19	8	1	6	6	23	14	34
ENSG00000091138.12	SLC26A3	6	4	2	4	3	16	3	3	10	5	12	4	2	37	17	1	18	48	36	351	710	63	72
ENSG00000091140.12	DLD	3159	2658	1728	1558	2021	4504	3130	2171	1896	1968	3474	2018	2114	2101	1470	13708	12934	9849	10795	7060	6746	8546	10975
ENSG00000091157.13	WDR7	223	181	111	87	135	303	283	173	115	135	226	150	69	167	82	1054	1148	701	708	1242	795	788	387
ENSG00000091164.12	TXNL1	1607	1622	1413	807	1317	2308	1647	1313	881	1512	1675	962	1672	853	923	6117	5777	8717	7955	3813	5862	4384	10059
ENSG00000091181.19	IL5RA	0	0	1	0	0	0	0	0	0	0	0	0	0	0	0	0	5	0	0	0	1	5	9
ENSG00000091262.14	ABCC6	1349	612	697	325	889	2093	928	796	562	945	1734	826	707	676	1084	2011	2025	2065	1747	3737	4588	1886	3074
ENSG00000091317.7	CMTM6	6746	5529	2713	3086	4213	8640	6009	3962	3513	4208	6944	3438	2848	4344	3456	11261	9707	6741	7840	7421	6325	24053	19485
ENSG00000091409.14	ITGA6	5595	3929	1599	2049	2627	7494	4526	2226	2285	2495	5522	2489	1604	2399	2016	17258	17290	11223	10103	14632	12653	10106	8162
ENSG00000091428.17	RAPGEF4	44	25	23	25	28	64	48	38	22	46	51	22	26	25	24	18	1	4	0	35	27	79	154
ENSG00000091436.16	AC013461.1	1213	1399	535	547	709	1716	1639	749	662	780	1207	728	515	692	513	24	9	40	18	1707	1812	3320	2708
ENSG00000091482.5	SMPX	1	0	0	0	0	6	4	2	2	5	1	1	1	1	1	271	207	294	312	51	16	4	0
ENSG00000091483.6	FH	2634	2327	2504	1159	2738	4477	2799	2567	1584	3334	3474	2193	3509	1951	2672	6757	6041	10003	9110	4278	7090	6120	14069
ENSG00000091490.10	SEL1L3	592	724	458	558	473	523	690	342	605	531	283	249	217	492	231	4805	3536	3951	2396	106	60	4617	3027
ENSG00000091513.14	TF	49316	29491	33044	15461	54925	87343	41502	38133	23662	65140	73263	42741	49619	45284	90984	227643	179971	263259	188097	367495	396903	76868	166742
ENSG00000091527.15	CDV3	6877	6344	3021	3204	3783	9880	7334	4126	3804	4015	7135	3856	2760	3587	2826	16930	15604	9308	8972	10972	8747	18448	13002
ENSG00000091536.16	MYO15A	6	0	2	0	5	12	0	2	3	3	19	0	0	3	4	16	11	12	0	4	0	21	6
ENSG00000091542.8	ALKBH5	1169	917	1377	485	1556	1835	1163	1223	755	1707	1328	944	1334	994	1828	5748	4786	9092	6667	3775	6273	2412	6906
ENSG00000091583.10	APOH	5212	3459	4632	1267	6090	9307	4147	5419	1728	6911	7878	3954	8070	2741	6378	25943	21787	49037	46787	53691	123125	5591	24591
ENSG00000091592.15	NLRP1	2976	883	706	730	812	5145	1345	760	1247	986	4155	711	520	1171	919	184	163	242	124	474	565	6687	4252
ENSG00000091622.15	PITPNM3	22	3	4	6	9	41	8	11	9	7	30	7	1	6	2	1	16	4	10	25	39	60	40
ENSG00000091640.7	SPAG7	540	479	755	268	581	804	513	571	358	775	604	529	739	457	652	2887	2661	4053	3797	2831	4286	1418	3694
ENSG00000091651.8	ORC6	959	918	672	521	764	1571	969	594	612	922	1056	494	590	490	548	2100	2435	3765	3041	1681	2617	3428	4707
ENSG00000091656.15	ZFHX4	214	165	59	90	124	381	209	104	127	132	232	108	108	182	135	5	5	0	0	51	55	819	244
ENSG00000091664.7	SLC17A6	0	0	0	0	1	0	0	0	0	0	0	0	0	0	0	0	0	0	0	0	0	0	0
ENSG00000091704.9	CPA1	1	0	2	0	5	6	3	5	1	1	6	1	8	2	3	0	4	0	0	7	22	0	23
ENSG00000091732.15	ZC3HC1	765	737	903	249	828	1193	878	768	389	870	873	671	901	433	728	2184	2266	3209	2961	1340	1693	2255	5306
ENSG00000091831.21	ESR1	14	1	0	0	2	23	8	1	1	3	17	3	3	5	8	5	3	0	0	9	1	1	6
ENSG00000091844.7	RGS17	22	5	0	11	8	27	9	0	3	2	25	5	0	7	0	48	53	12	8	41	47	35	71
ENSG00000091879.13	ANGPT2	0	0	0	2	0	1	2	0	1	0	1	0	0	0	0	2	19	1	19	84	1	11	0
ENSG00000091947.9	TMEM101	492	425	772	186	766	764	517	543	350	767	622	489	699	512	794	4285	3489	7075	5164	3270	5297	1449	4455
ENSG00000091972.18	CD200	1	1	0	1	0	5	1	0	2	0	0	0	0	1	0	0	0	0	0	0	0	4	0
ENSG00000091986.15	CCDC80	17	24	7	12	10	21	23	3	10	7	19	4	4	3	11	10	0	0	6	14	0	47	32
ENSG00000092009.10	CMA1	0	0	0	0	0	0	1	0	0	0	0	0	0	0	0	0	0	0	0	4	0	0	0
ENSG00000092010.14	PSME1	733	843	1289	320	1064	1247	888	991	456	1261	862	739	1491	564	1182	4499	3933	9716	7339	11378	20344	1478	5798
ENSG00000092020.10	PPP2R3C	292	300	198	191	232	389	378	263	176	261	322	217	296	197	162	1458	1247	1316	1034	2492	2995	780	1517
ENSG00000092036.17	HAUS4	165	117	199	55	195	252	148	127	93	264	227	125	226	122	221	747	598	1863	1671	1370	3021	388	1162
ENSG00000092051.16	JPH4	0	0	0	0	0	0	0	0	2	0	1	0	7	1	0	0	2	0	30	8	54	0	0
ENSG00000092054.12	MYH7	0	0	0	0	0	0	0	0	0	0	0	0	2	0	0	0	0	4	0	19	12	0	0
ENSG00000092067.5	CEBPE	0	0	0	0	0	0	0	0	0	0	0	0	0	0	0	2	0	0	0	4	0	0	0
ENSG00000092068.19	SLC7A8	0	0	0	0	0	0	0	0	0	0	0	1	6	2	0	2	0	7	6	0	0	0	0
ENSG00000092094.10	OSGEP	508	371	381	163	351	808	399	309	258	338	519	300	309	212	221	1537	1511	2487	1925	1627	1951	1272	2529
ENSG00000092096.15	SLC22A17	0	0	0	0	0	0	1	0	0	0	0	0	0	0	1	0	0	4	0	29	79	0	0
ENSG00000092098.16	RNF31	161	108	196	69	190	338	191	189	82	242	253	154	240	110	199	743	794	1279	1430	1835	3231	527	1156
ENSG00000092108.20	SCFD1	7648	6238	3565	3765	4469	10043	7018	4701	4095	4522	7252	3871	4435	4107	2762	5451	5047	4725	4362	11723	12097	21045	25751
ENSG00000092140.14	G2E3	5676	4368	1627	2847	2685	7839	5413	2686	3014	2380	5898	2450	1716	3344	1629	2405	2280	1393	1883	4371	4954	12230	11716
ENSG00000092148.12	HECTD1	23123	15711	6394	10172	10020	33740	21085	9397	12918	9485	26895	12019	6843	14649	8061	15055	14954	7413	6773	40298	28046	56214	24486
ENSG00000092199.17	HNRNPC	10082	9592	13227	5281	15025	17317	11167	11806	6827	17798	12534	7944	15105	7554	12118	57012	52260	114531	99830	41844	69381	41686	122797
ENSG00000092200.12	RPGRIP1	23	21	13	13	12	52	22	15	9	23	46	33	9	20	25	13	21	32	2	60	28	103	96
ENSG00000092201.9	SUPT16H	5163	4360	2977	1974	3327	8025	5653	3037	2635	3384	5878	3189	2778	2656	2255	16150	16632	16492	15227	20449	20541	14916	13623
ENSG00000092203.13	TOX4	1141	1030	1143	401	1140	1744	1230	1101	647	1400	1309	890	1161	779	1121	5905	5370	7651	5667	8960	9978	3441	6028
ENSG00000092208.16	GEMIN2	291	310	270	143	318	396	349	366	135	330	270	194	378	183	177	1056	989	1376	1876	2681	5667	879	1620
ENSG00000092295.11	TGM1	15	1	6	5	6	32	15	4	4	9	28	6	5	2	3	86	73	55	44	184	109	47	31
ENSG00000092330.15	TINF2	325	242	348	130	312	469	336	285	177	386	346	262	343	162	318	1357	1274	2021	1747	3295	5016	876	2062
ENSG00000092345.13	DAZL	0	0	0	0	0	0	0	0	0	0	0	0	0	0	0	0	0	0	0	0	0	0	0
ENSG00000092377.13	TBL1Y	0	0	0	0	0	0	0	0	0	0	0	0	0	0	0	40	37	14	32	43	104	0	0
ENSG00000092421.16	SEMA6A	603	659	313	486	496	851	747	370	618	504	544	418	258	659	520	62	44	12	1	2453	1841	1346	845
ENSG00000092439.13	TRPM7	1825	1473	350	1041	660	2367	1907	690	1245	565	1895	869	419	1267	465	7496	6731	3739	3775	4640	2925	5498	2585
ENSG00000092445.11	TYRO3	882	697	1269	221	1072	1136	872	982	453	1211	778	696	979	376	851	2390	2310	5892	4242	2049	4352	2085	5681
ENSG00000092470.11	WDR76	212	232	160	66	157	304	213	141	72	179	248	113	145	74	119	676	749	1148	1470	239	550	614	1323
ENSG00000092529.23	CAPN3	4	2	1	1	0	7	0	1	2	2	5	1	2	0	0	121	47	40	17	6	3	5	0
ENSG00000092531.9	SNAP23	815	769	502	393	676	1090	803	606	526	694	866	453	587	576	511	4507	3699	5705	4710	3582	4673	2350	3642
ENSG00000092607.13	TBX15	17	12	11	8	13	36	13	3	21	8	19	13	1	40	20	15	12	0	4	110	31	38	12
ENSG00000092621.11	PHGDH	4725	3556	6273	1657	7158	7948	5250	5578	3102	9477	6530	5757	7526	3447	7727	10197	9034	25981	19279	6676	13580	7204	33635
ENSG00000092758.15	COL9A3	34	21	41	7	43	129	50	36	32	66	103	64	44	33	64	11729	7600	9528	6899	7418	6594	154	262
ENSG00000092820.17	EZR	3887	3608	4093	1511	4039	5792	4850	3835	2332	4691	4290	3199	3612	2624	3868	17209	16227	24737	18930	8072	10375	15014	23986
ENSG00000092841.18	MYL6	7391	7293	21487	2515	13156	10865	8680	12871	4103	14908	7376	8154	16833	4412	10216	19658	16930	49688	40375	15161	34345	22206	146197
ENSG00000092847.11	AGO1	4384	3136	2126	1627	2913	6374	4075	2619	2287	3150	5045	2593	2009	2551	2748	8008	7819	7328	5476	3782	3799	6773	6280
ENSG00000092850.11	TEKT2	0	1	1	0	0	2	0	0	1	1	1	0	0	1	1	97	144	185	236	15	29	2	1
ENSG00000092853.13	CLSPN	1455	918	529	366	657	1907	1138	542	567	620	1519	549	421	452	361	1262	2273	1389	1449	866	741	3474	1592
ENSG00000092871.16	RFFL	1719	1381	1010	646	1289	2643	1487	1127	818	1391	1990	880	1028	862	1107	2612	2255	3396	2595	1722	1878	3496	4330
ENSG00000092929.11	UNC13D	19	15	26	5	19	31	8	20	13	16	25	17	16	11	15	11352	10642	17831	13106	4284	5615	54	165
ENSG00000092931.11	MFSD11	429	491	290	282	350	687	430	336	301	416	544	325	244	313	315	3969	4020	3816	3608	2136	2458	1945	2305
ENSG00000092964.17	DPYSL2	447	324	287	145	368	701	414	430	231	423	521	297	309	273	407	7377	6863	6022	5092	5824	7325	1731	2735
ENSG00000092969.11	TGFB2	332	334	154	163	201	454	379	222	155	165	315	150	140	90	89	0	0	0	4	2	4	298	168
ENSG00000092978.10	GPATCH2	706	562	242	338	349	944	608	366	385	325	753	292	275	447	215	1345	1180	1054	930	1101	863	1837	1814
ENSG00000093000.18	NUP50	3743	2934	1262	1589	1789	5865	3608	1942	2031	1803	4388	1705	1208	1955	1201	8219	8080	5876	5264	5447	5183	7729	5884
ENSG00000093009.9	CDC45	892	656	905	230	967	1520	887	878	371	1179	1185	546	894	325	748	1637	1540	4057	3261	493	1475	1659	5464
ENSG00000093010.12	COMT	360	346	644	180	572	667	543	507	363	814	519	433	527	385	737	7602	6031	13516	9055	5778	9603	1028	2641
ENSG00000093072.15	CECR1	1	0	2	3	0	9	1	0	1	0	8	0	1	0	1	0	1	0	0	0	0	1	3
ENSG00000093100.13	XXbac-B461K10.4	1	0	0	1	0	4	1	0	1	0	4	0	0	1	0	11	3	0	2	1	1	4	0
[truncated: 56,054 more rows]
