# Supplementary material for: Dual RNA-seq identifies human mucosal immunity protein Mucin-13 as a hallmark of Plasmodium exoerythrocytic infection
Source: Nat Commun. 2019 Jan 30;10:488. doi: 10.1038/s41467-019-08349-0 (PMC6353872; doi:10.1038/s41467-019-08349-0)
Supplement: Supplementary file 6 — Supplementary Data 4 [file 41467_2019_8349_MOESM6_ESM.xlsx]

## Sheet: P.b._24H_infected_vs_0H (SPZ)
Supplementary Dataset 4: Gene expression (RNAseq) for Huh7.5.1 datasets, for both Human and P. berghei, with fold changed determined for infected versus uninfected, generated at 24 and 48 hpi in this study
Transcript ID: ensembl designation of each gene; Transcript Name: Name of the trancript in question
baseMean: The base mean is the mean of normalized counts of all samples, normalizing for sequencing depth.; log2 Fold Change: Average change in RNA expression levels, converted to log2 values;
log2 Fold Change SE: Standard error of the log2 FC, based upon read depth for a given gene; DESeq2 stat: The statistic used to determine significance, measured as Log2 FC divided by log2 fold change SE;
p value: The measure of significance of a log2 fold change based upon the coverage, as determined by the DE2Seq stat; padj: The p-value adjusted for the false discovery rate cutoff.
Gene ID	baseMean	log2 FoldChange	log2 FoldChange SE	DE2Seq stat	pvalue	padj	Gene Description (Name)
PBANKA_132640	17974.7	7.80442	0.23239	33.5833	2.94e-247	1.43e-243	glyceraldehyde-3-phosphate dehydrogenase, putative (GAPDH)
PBANKA_020580	17216.5	-8.68891	0.280966	-30.9251	5.49e-210	1.33e-206	serine/threonine protein kinase, putative (IK2)
PBANKA_145490	5230.89	-5.6193	0.194942	-28.8255	1.03e-182	1.66e-179	conserved Plasmodium protein, unknown function (UIS8)
PBANKA_101750	10692.1	-8.2293	0.287579	-28.6157	4.28e-180	5.19e-177	lipase, putative (UIS28)
PBANKA_140080	24509.5	-6.52118	0.231769	-28.1366	3.49e-174	3.39e-171	early transcribed membrane protein (UIS3)
PBANKA_111600	11083.3	-9.70563	0.358303	-27.0878	1.37e-161	1.11e-158	TRAP-like protein (TLP)
PBANKA_070280	3529.14	6.05592	0.22582	26.8175	2.02e-158	1.4e-155	protein disulfide isomerase
PBANKA_131740	4996.47	6.57024	0.245984	26.71	3.61e-157	2.18e-154	co-chaperone p23, putative
PBANKA_101670	2367.32	5.36258	0.205189	26.1349	1.46e-150	7.88e-148	conserved Plasmodium protein, unknown function
PBANKA_131480	8333.27	5.39697	0.206955	26.0779	6.49e-150	3.14e-147	elongation factor 2, putative
PBANKA_070190	39359.6	-10.1683	0.394472	-25.7769	1.61e-146	7.08e-144	GPI-anchored micronemal antigen, putative (GAMA)
PBANKA_135200	2282.77	6.19863	0.242271	25.5855	2.21e-144	8.93e-142	elongation factor 1-gamma, putative
PBANKA_122920	2176.41	5.25018	0.207144	25.3455	1.01e-141	3.75e-139	60S ribosomal protein L19, putative
PBANKA_092810	3199.54	8.37469	0.336356	24.8983	7.77e-137	2.69e-134	phosphoglycerate mutase, putative (PGM1)
PBANKA_061400	3168.81	5.4313	0.218275	24.8828	1.14e-136	3.69e-134	conserved Plasmodium protein, unknown function
PBANKA_123480	2831.48	6.79664	0.273298	24.869	1.61e-136	4.88e-134	40S ribosomal protein S9, putative
PBANKA_121930	3571.44	3.88152	0.157612	24.6271	6.48e-134	1.85e-131	heat shock protein 110, putative (HSP110c)
PBANKA_121560	3809.23	7.68882	0.313207	24.5487	4.46e-133	1.2e-130	40S ribosomal protein S3A, putative
PBANKA_051190	4872.2	7.6894	0.315336	24.3848	2.48e-131	6.32e-129	60S ribosomal protein L3, putative (RPL3)
PBANKA_093840	2669.05	7.39432	0.303388	24.3725	3.35e-131	8.11e-129	endoplasmic reticulum-resident calcium binding protein, putative
PBANKA_135450	3333.52	6.03756	0.248875	24.2594	5.26e-130	1.21e-127	60S ribosomal protein L18-2, putative
PBANKA_040530	2479.02	7.47216	0.308321	24.235	9.52e-130	2.1e-127	40S ribosomal protein S23, putative
PBANKA_142650	3914.05	-6.63258	0.276253	-24.0091	2.23e-127	4.7e-125	cullin-1, putative (CUL1)
PBANKA_100630	37740.7	-10.201	0.424917	-24.007	2.35e-127	4.74e-125	sporozoite micronemal protein essential for cell traversal (SPECT2)
PBANKA_140130	2516.78	7.14214	0.298394	23.9352	1.32e-126	2.55e-124	40S ribosomal protein S7, putative
PBANKA_135560	9011.47	-9.78714	0.413026	-23.6962	3.95e-124	7.35e-122	sporozoite protein essential for cell traversal (SPECT)
PBANKA_071640	4401.39	-8.86109	0.374912	-23.6351	1.68e-123	3.01e-121	conserved Plasmodium protein, unknown function
PBANKA_060270	1760.42	7.89031	0.334827	23.5653	8.74e-123	1.51e-120	nucleosome assembly protein, putative (NAPL)
PBANKA_135440	3764.3	6.81316	0.290418	23.4599	1.05e-121	1.75e-119	60S ribosomal protein L18, putative
PBANKA_100210	13039.7	-7.64373	0.326844	-23.3865	5.87e-121	9.48e-119	6-cysteine protein (P36)
PBANKA_134980	161655	-9.539	0.408005	-23.3796	6.89e-121	1.08e-118	thrombospondin-related anonymous protein (TRAP)
PBANKA_123880	3985.2	4.09703	0.175297	23.3719	8.25e-121	1.25e-118	karyopherin beta, putative
PBANKA_061910	3505.61	6.8486	0.294233	23.2761	7.74e-120	1.14e-117	40S ribosomal protein S5, putative
PBANKA_082590	9035.76	-8.7772	0.377774	-23.234	2.07e-119	2.94e-117	conserved Plasmodium protein, unknown function
PBANKA_040320	112383	-10.0974	0.436034	-23.1574	1.23e-118	1.68e-116	circumsporozoite (CS) protein (CSP)
PBANKA_071920	18291.9	-9.75053	0.421068	-23.1566	1.25e-118	1.68e-116	mRNA-binding protein PUF2 (PUF2)
PBANKA_080810	6600	-8.38863	0.36276	-23.1244	2.63e-118	3.44e-116	6-cysteine protein (B9)
PBANKA_136030	1819.91	6.74469	0.291906	23.1057	4.06e-118	5.17e-116	DNA/RNA-binding protein Alba 4, putative (ALBA4)
PBANKA_136200	908.75	6.0951	0.2644	23.0526	1.39e-117	1.72e-115	glutamate--tRNA ligase, putative
PBANKA_091090	20364.2	-10.5714	0.467429	-22.6161	3.01e-113	3.65e-111	conserved Plasmodium protein, unknown function
PBANKA_070390	5297.02	4.88891	0.216601	22.5711	8.34e-113	9.85e-111	receptor for activated c kinase, putative (RACK)
PBANKA_052170	24449	-6.6879	0.296825	-22.5315	2.04e-112	2.35e-110	transcription factor with AP2 domain(s), putative (ApiAP2)
PBANKA_142310	2239.56	-6.02231	0.26751	-22.5125	3.13e-112	3.53e-110	phospholipase, putative
PBANKA_133830	2531.88	6.64935	0.295905	22.4712	7.93e-112	8.73e-110	60S ribosomal protein L6, putative
PBANKA_051370	5749.19	-10.4557	0.466545	-22.4109	3.08e-111	3.31e-109	conserved Plasmodium protein, unknown function
PBANKA_143600	2390.63	-7.92571	0.355178	-22.3148	2.66e-110	2.8e-108	unspecified product
PBANKA_081890	3619.78	5.92534	0.265567	22.312	2.83e-110	2.91e-108	heat shock protein 70, putative
PBANKA_040550	2848.94	6.82956	0.306148	22.308	3.09e-110	3.12e-108	60S ribosomal protein L7, putative
PBANKA_122250	17221.9	-10.3319	0.463177	-22.3065	3.19e-110	3.16e-108	plasmepsin X
PBANKA_142520	13854.2	-10.1755	0.457128	-22.2597	9.09e-110	8.81e-108	sporozoite surface protein 3, putative (SSP3)
PBANKA_113340	1182.43	6.33962	0.284896	22.2524	1.07e-109	1.02e-107	elongation factor 1-alpha (EF-1alpha)
PBANKA_121650	3125.89	6.46238	0.290942	22.2119	2.64e-109	2.46e-107	peptidyl-prolyl cis-trans isomerase, putative (CYP19A)
PBANKA_092670	2319.52	5.37336	0.242114	22.1935	3.97e-109	3.63e-107	exported protein 1, putative,circumsporozoite-related antigen (EXP1)
PBANKA_021130	5636.28	-5.32966	0.241396	-22.0785	5.09e-108	4.56e-106	cysteine desulfurase, putative (NFS)
PBANKA_071260	3599.47	4.8163	0.219744	21.9178	1.76e-106	1.55e-104	14-3-3 protein (14-3-3I)
PBANKA_121040	908.287	-4.93938	0.22561	-21.8934	3e-106	2.6e-104	E3 ubiquitin-protein ligase, putative
PBANKA_144680	1531.39	5.21002	0.238851	21.8128	1.75e-105	1.49e-103	60 kDa chaperonin, putative (CPN60)
PBANKA_040520	1280.41	7.90726	0.365264	21.6481	6.33e-104	5.29e-102	T-complex protein beta subunit, putative
PBANKA_100620	61170.2	-9.78296	0.454331	-21.5327	7.7e-103	6.32e-101	sporozoite invasion-associated protein 1 (SIAP1)
PBANKA_110760	18232	-7.65039	0.356071	-21.4856	2.12e-102	1.71e-100	6-cysteine protein (P38)
PBANKA_040540	2670.05	6.47745	0.302043	21.4455	5.03e-102	4e-100	40S ribosomal protein S12, putative
PBANKA_040760	853.319	6.91003	0.323499	21.3602	3.13e-101	2.45e-99	asparagine synthetase, putative
PBANKA_133430	1196.14	5.97192	0.281967	21.1795	1.48e-99	1.13e-97	exported protein 2 (EXP2)
PBANKA_020970	2724.87	-8.00055	0.378328	-21.1471	2.93e-99	2.22e-97	zinc carboxy peptidase, putative
PBANKA_050360	1404.34	6.38191	0.303591	21.0214	4.18e-98	3.11e-96	60S ribosomal protein L30e, putative
PBANKA_122540	4126.82	-9.27188	0.442027	-20.9758	1.09e-97	8e-96	gamete release protein (GAMER)
PBANKA_102010	10873.1	-5.5589	0.26534	-20.9501	1.87e-97	1.35e-95	serine/threonine protein phosphatase 7 (PP7)
PBANKA_100250	33776.2	-10.5914	0.506684	-20.9034	4.99e-97	3.55e-95	conserved Plasmodium protein, unknown function
PBANKA_145030	938.032	6.61178	0.316421	20.8955	5.89e-97	4.13e-95	ATP synthase subunit beta, mitochondrial, putative
PBANKA_082020	3150.58	-7.57174	0.36331	-20.841	1.84e-96	1.27e-94	thioredoxin-like protein 1, putative (TrxL1)
PBANKA_110770	10355.7	-7.23946	0.347856	-20.8117	3.39e-96	2.32e-94	SET domain protein, putative
PBANKA_062080	3746.88	-7.60668	0.365933	-20.7871	5.66e-96	3.81e-94	conserved Plasmodium protein, unknown function
PBANKA_142970	584.083	4.72318	0.228158	20.7014	3.37e-95	2.23e-93	conserved Plasmodium protein, unknown function
PBANKA_135510	2380.08	5.2469	0.25394	20.662	7.62e-95	4.99e-93	40S ribosomal protein S6, putative
PBANKA_130510	2527.28	8.70031	0.422517	20.5916	3.26e-94	2.11e-92	60S ribosomal protein L10a, putative
PBANKA_141100	3527.37	-8.4085	0.408381	-20.5898	3.38e-94	2.16e-92	conserved Plasmodium protein, unknown function
PBANKA_093900	1422.26	-6.69905	0.326382	-20.5252	1.28e-93	8.07e-92	ion channel protein, putative
PBANKA_112810	27399	-4.57811	0.223059	-20.5242	1.31e-93	8.13e-92	phospholipase (PL)
PBANKA_030070	937.05	-3.65021	0.178447	-20.4554	5.38e-93	3.3e-91	conserved Plasmodium protein, unknown function
PBANKA_134700	3426.65	-7.87146	0.384974	-20.4467	6.42e-93	3.89e-91	conserved Plasmodium protein, unknown function
PBANKA_120540	3134.29	-6.34548	0.310546	-20.4333	8.45e-93	5.05e-91	rhoGAP GTPase, putative
PBANKA_091500	11317.9	-10.2862	0.503493	-20.4297	9.11e-93	5.38e-91	apical membrane antigen 1 (AMA1)
PBANKA_145540	6184.76	-5.16092	0.252772	-20.4173	1.17e-92	6.85e-91	conserved Plasmodium protein, unknown function
PBANKA_020900	7710.8	-10.0062	0.491385	-20.3632	3.55e-92	2.04e-90	conserved Plasmodium protein, unknown function
PBANKA_143370	9334.31	-9.98765	0.491341	-20.3274	7.37e-92	4.2e-90	conserved Plasmodium protein, unknown function
PBANKA_121820	1298.32	5.46824	0.26918	20.3144	9.59e-92	5.4e-90	T-complex protein 1 epsilon subunit, putative
PBANKA_120680	7883.16	-10.3036	0.508584	-20.2595	2.93e-91	1.63e-89	zinc finger C-x8-C-x5-C-x3-H type, putative
PBANKA_142290	8715.18	-10.335	0.511758	-20.1952	1.08e-90	5.94e-89	conserved Plasmodium protein, unknown function
PBANKA_090990	4185.62	-4.85487	0.240505	-20.1861	1.3e-90	7.06e-89	conserved Plasmodium protein, unknown function
PBANKA_031140	3800.57	-9.5985	0.47715	-20.1163	5.31e-90	2.86e-88	serine/threonine protein kinase, putative
PBANKA_103740	6262.01	-7.31296	0.363745	-20.1046	6.72e-90	3.58e-88	conserved Plasmodium protein, unknown function
PBANKA_142350	3672.08	6.2605	0.311623	20.09	9.03e-90	4.75e-88	60S ribosomal protein L13-2, putative
PBANKA_030470	15680.4	-9.8696	0.491311	-20.0883	9.35e-90	4.87e-88	serine repeat antigen 5 (SERA5)
PBANKA_102460	3157.15	5.95264	0.297356	20.0186	3.79e-89	1.95e-87	liver specific protein 1 (LISP1)
PBANKA_103730	3732.9	-4.41831	0.221115	-19.982	7.9e-89	4.03e-87	conserved Plasmodium protein, unknown function
PBANKA_093600	5162.48	-8.79176	0.440382	-19.964	1.13e-88	5.72e-87	inositol 5-phosphatase, putative
PBANKA_092920	1479.75	-4.23742	0.212354	-19.9546	1.37e-88	6.83e-87	conserved Plasmodium protein, unknown function
PBANKA_052090	908.242	6.90964	0.34676	19.9263	2.41e-88	1.19e-86	antigen UB05, putative
PBANKA_071320	2068.39	-6.92246	0.34759	-19.9156	2.98e-88	1.46e-86	conserved Plasmodium protein, unknown function
PBANKA_141910	712.701	5.69512	0.286817	19.8563	9.72e-88	4.71e-86	dihydrolipoyllysine-residue succinyltransferase component of 2-oxoglutarate dehydrogenase complex, putative
PBANKA_123210	944.479	7.32995	0.369183	19.8545	1.01e-87	4.83e-86	pre-mRNA-splicing factor, putative (SR1)
PBANKA_123420	2660.09	4.93594	0.249259	19.8025	2.84e-87	1.35e-85	40S ribosomal protein S24, putative (RPS24)
PBANKA_142960	1167.32	5.2875	0.267544	19.7631	6.18e-87	2.91e-85	proline--tRNA ligase, putative
PBANKA_041490	1940.14	-7.12855	0.361309	-19.7298	1.2e-86	5.58e-85	dynein light intermediate chain 2, putative
PBANKA_140760	1862.95	6.63775	0.336714	19.7133	1.66e-86	7.65e-85	60S ribosomal protein L24, putative
PBANKA_120660	1116.13	7.54962	0.385206	19.5989	1.58e-85	7.21e-84	26S protease regulatory subunit 4, putative
PBANKA_080350	756.567	6.63675	0.339067	19.5736	2.6e-85	1.18e-83	ATP synthase subunit C, putative
PBANKA_101040	5091.96	-9.12996	0.466463	-19.5727	2.64e-85	1.18e-83	conserved Plasmodium protein, unknown function
PBANKA_146480	841.859	-4.68931	0.240113	-19.5296	6.15e-85	2.73e-83	conserved Plasmodium protein, unknown function
PBANKA_121400	1400.65	9.08546	0.466777	19.4642	2.21e-84	9.72e-83	heat shock protein 60, putative
PBANKA_092120	4517.41	-7.98755	0.410679	-19.4496	2.94e-84	1.28e-82	conserved Plasmodium protein, unknown function
PBANKA_121360	738.162	7.56583	0.390251	19.3871	9.92e-84	4.29e-82	cysteine--tRNA ligase, putative (CysRS)
PBANKA_132070	785.231	6.0585	0.313236	19.3417	2.4e-83	1.03e-81	signal peptide peptidase, putative (SPP)
PBANKA_082340	2693.74	5.39773	0.279101	19.3397	2.49e-83	1.06e-81	phosphoglycerate kinase, putative (PGK)
PBANKA_093190	2833.95	-5.20969	0.269429	-19.3361	2.67e-83	1.12e-81	serine esterase, putative
PBANKA_060950	9078.67	-10.3261	0.534289	-19.3267	3.2e-83	1.34e-81	kinesin-7, putative
PBANKA_062280	3336.69	-4.00271	0.207872	-19.2556	1.27e-82	5.24e-81	conserved Plasmodium protein, unknown function
PBANKA_100220	8912.88	-10.0285	0.523409	-19.16	7.99e-82	3.28e-80	6-cysteine protein (P36p)
PBANKA_142660	870.809	-4.84042	0.253426	-19.0999	2.53e-81	1.03e-79	conserved Plasmodium protein, unknown function
PBANKA_060590	17433.2	-9.44505	0.49475	-19.0905	3.03e-81	1.22e-79	conserved Plasmodium protein, unknown function
PBANKA_132560	844.489	7.10102	0.372339	19.0714	4.37e-81	1.75e-79	valine--tRNA ligase, putative
PBANKA_123350	5688.3	-9.92614	0.520678	-19.0639	5.04e-81	2e-79	mRNA-binding protein PUF1 (PUF1)
PBANKA_111090	10927.3	-9.25931	0.48589	-19.0564	5.81e-81	2.29e-79	conserved Plasmodium protein, unknown function
PBANKA_142330	6687.18	5.07772	0.266944	19.0217	1.13e-80	4.41e-79	DNA/RNA-binding protein Alba 1, putative (ALBA1)
PBANKA_020910	7530.57	-8.48628	0.447298	-18.9723	2.89e-80	1.12e-78	thrombospondin related sporozoite protein (TRSP)
PBANKA_093110	6855.81	-10.0792	0.531874	-18.9504	4.38e-80	1.68e-78	conserved Plasmodium protein, unknown function
PBANKA_121670	3021.54	-5.96832	0.315073	-18.9427	5.08e-80	1.94e-78	conserved Plasmodium protein, unknown function
PBANKA_145610	2645.73	5.17744	0.273484	18.9314	6.28e-80	2.38e-78	40S ribosomal protein S17, putative
PBANKA_072100	2860.71	-7.65071	0.40534	-18.8748	1.84e-79	6.9e-78	conserved Plasmodium protein, unknown function
PBANKA_130280	1856.65	5.61467	0.297539	18.8703	2e-79	7.45e-78	thioredoxin peroxidase 1 (TPx1)
PBANKA_102840	2310.19	4.14743	0.219792	18.8698	2.02e-79	7.47e-78	60S ribosomal protein L10, putative
PBANKA_060320	2599.37	5.91286	0.313539	18.8585	2.5e-79	9.19e-78	eukaryotic translation initiation factor 5A, putative (EIF5A)
PBANKA_100750	913.686	-3.54427	0.18806	-18.8465	3.14e-79	1.14e-77	actin-like protein, putative (ALP5b)
PBANKA_020870	533.079	4.98935	0.266322	18.7343	2.6e-78	9.41e-77	4-hydroxy-3-methylbut-2-enyl diphosphate reductase, putative (LytB)
PBANKA_131070	10930.4	-7.35747	0.393345	-18.7049	4.52e-78	1.62e-76	glutaminyl-peptide cyclotransferase, putative
PBANKA_100520	7503.34	-8.55227	0.45759	-18.6898	5.99e-78	2.13e-76	conserved Plasmodium protein, unknown function
PBANKA_090940	3358.66	-9.74419	0.521666	-18.679	7.34e-78	2.59e-76	conserved Plasmodium protein, unknown function
PBANKA_135570	18725.3	-6.65966	0.356636	-18.6735	8.13e-78	2.85e-76	myosin A (MyoA)
PBANKA_120420	8479.32	-9.4975	0.510027	-18.6216	2.15e-77	7.49e-76	conserved Plasmodium protein, unknown function
PBANKA_143400	540.205	-3.82072	0.205494	-18.5928	3.67e-77	1.27e-75	phosphate translocator, putative
PBANKA_092340	1375.49	6.08042	0.327584	18.5614	6.59e-77	2.27e-75	60S ribosomal protein L35, putative
PBANKA_081420	1271.49	7.98613	0.430298	18.5595	6.83e-77	2.33e-75	elongation factor 1-beta, putative
PBANKA_061540	489.407	5.14095	0.277765	18.5083	1.77e-76	6e-75	serine--tRNA ligase, putative
PBANKA_130530	537.311	4.58817	0.247914	18.5071	1.81e-76	6.08e-75	FACT complex subunit SSRP1, putative (FACT-S)
PBANKA_123170	4001.54	3.74118	0.202186	18.5037	1.93e-76	6.45e-75	60S ribosomal protein L2, putative (RPL2)
PBANKA_101310	1811.8	5.24753	0.284033	18.4751	3.28e-76	1.09e-74	60S ribosomal protein L14, putative
PBANKA_120500	980.549	4.97509	0.269608	18.453	4.93e-76	1.62e-74	RNA-binding protein, putative
PBANKA_100380	785.506	5.02335	0.272697	18.421	8.92e-76	2.92e-74	vacuolar ATP synthase subunit b, putative
PBANKA_123790	714.711	6.65318	0.361317	18.4137	1.02e-75	3.32e-74	mitochondrial processing peptidase alpha subunit, putative
PBANKA_141030	3937.44	3.49236	0.19002	18.3789	1.94e-75	6.26e-74	M1-family alanyl aminopeptidase, putative
PBANKA_071430	2350.55	-7.68236	0.41818	-18.3709	2.25e-75	7.21e-74	small heat shock protein HSP20 (HSP20)
PBANKA_131840	952.871	7.40745	0.403998	18.3354	4.32e-75	1.38e-73	6-phosphogluconate dehydrogenase, decarboxylating, putative
PBANKA_142360	2408.87	6.99826	0.382115	18.3145	6.34e-75	2.01e-73	40S ribosomal protein S16, putative
PBANKA_140520	1392.14	-3.36963	0.184746	-18.2393	2.52e-74	7.92e-73	conserved Plasmodium protein, unknown function
PBANKA_102810	995.068	-4.59882	0.252282	-18.2289	3.04e-74	9.52e-73	RNA guanylyltransferase, putative
PBANKA_145510	571.111	5.72238	0.314257	18.2092	4.36e-74	1.35e-72	replication factor C subunit 4, putative
PBANKA_052000	642.18	6.80184	0.374019	18.1858	6.69e-74	2.06e-72	pyruvate kinase 2, putative
PBANKA_112620	659.118	6.698	0.369683	18.1182	2.29e-73	7.02e-72	protein DJ-1, putative (DJ1)
PBANKA_141060	779.289	-5.80287	0.320621	-18.0989	3.25e-73	9.91e-72	conserved Plasmodium protein, unknown function
PBANKA_142400	724.403	-3.89079	0.215014	-18.0955	3.46e-73	1.05e-71	conserved Plasmodium protein, unknown function
PBANKA_091620	1652.61	3.58473	0.198256	18.0813	4.47e-73	1.34e-71	TCP-1/cpn60 chaperonin family, putative
PBANKA_122650	559.911	5.73414	0.317143	18.0806	4.53e-73	1.35e-71	proteasome subunit beta type-4, putative
PBANKA_120990	718.174	-5.89977	0.327031	-18.0404	9.39e-73	2.79e-71	conserved Plasmodium protein, unknown function
PBANKA_146050	1700.95	-6.16598	0.342466	-18.0046	1.79e-72	5.29e-71	serine/threonine protein kinase, putative
PBANKA_142420	812.098	5.96824	0.333589	17.891	1.39e-71	4.07e-70	conserved Plasmodium protein, unknown function
PBANKA_021150	764.694	5.94135	0.33247	17.8704	2.01e-71	5.86e-70	proteasome subunit alpha type-5, putative
PBANKA_103230	537.701	4.06571	0.2285	17.7931	7.99e-71	2.32e-69	cytidine triphosphate synthetase, putative
PBANKA_070910	1994.13	5.49712	0.309319	17.7717	1.17e-70	3.38e-69	60S ribosomal protein L22, putative
PBANKA_050120	161803	-5.1981	0.292783	-17.7541	1.6e-70	4.59e-69	up-regulated in infective sporozoites (UIS4)
PBANKA_122500	8798.27	-7.47278	0.42097	-17.7513	1.68e-70	4.8e-69	serine/threonine protein kinase, FIKK family
PBANKA_112940	2894.18	-3.82408	0.215533	-17.7424	1.97e-70	5.59e-69	conserved Plasmodium protein, unknown function
PBANKA_142920	14798.9	-10.3125	0.582532	-17.7029	3.98e-70	1.12e-68	conserved Plasmodium protein, unknown function (S20)
PBANKA_134270	939.53	-6.88825	0.389358	-17.6913	4.89e-70	1.37e-68	conserved Plasmodium protein, unknown function
PBANKA_132800	22142.3	-6.77194	0.383452	-17.6605	8.46e-70	2.35e-68	serine/threonine protein phosphatase, putative (UIS2)
PBANKA_093350	4650.65	-5.84652	0.331255	-17.6496	1.02e-69	2.84e-68	rhomboid protease ROM1 (ROM1)
PBANKA_112380	5087.73	-8.37869	0.474882	-17.6437	1.14e-69	3.13e-68	conserved Plasmodium protein, unknown function
PBANKA_134150	467.849	5.29587	0.300533	17.6216	1.68e-69	4.6e-68	RNA-binding protein, putative
PBANKA_094150	3416.03	5.80021	0.329185	17.6199	1.73e-69	4.72e-68	40S ribosomal protein S4, putative
PBANKA_134330	1095.13	5.1198	0.291423	17.5683	4.31e-69	1.17e-67	proteasome subunit beta type-7, putative
PBANKA_131270	41265	-10.5917	0.602995	-17.5651	4.56e-69	1.23e-67	gamete egress and sporozoite traversal protein (GEST)
PBANKA_091170	1874.91	-6.01883	0.342726	-17.5616	4.85e-69	1.3e-67	subtilisin-like protease 2 (SUB2)
PBANKA_060730	1686.35	-4.12791	0.235327	-17.5412	6.95e-69	1.85e-67	zinc finger protein, putative
PBANKA_091790	761.465	4.64201	0.264752	17.5335	7.96e-69	2.11e-67	26S protease regulatory subunit 6a, putative (RPT5)
PBANKA_030410	772.832	-3.85389	0.220098	-17.5099	1.2e-68	3.17e-67	conserved Plasmodium protein, unknown function
PBANKA_080360	1000.89	2.64458	0.151189	17.4919	1.65e-68	4.32e-67	importin-7, putative
PBANKA_082330	1190.01	-5.11874	0.292646	-17.4913	1.67e-68	4.35e-67	para-aminobenzoic acid synthetase, putative
PBANKA_110300	438.709	5.46193	0.312517	17.4772	2.14e-68	5.53e-67	serine/arginine-rich splicing factor 12, putative (SRSF12)
PBANKA_102820	2086.71	-7.29001	0.41756	-17.4586	2.96e-68	7.63e-67	atypical protein kinase, ABC-1 family, putative
PBANKA_113790	1176.13	6.21194	0.356105	17.4441	3.82e-68	9.78e-67	proliferating cell nuclear antigen, putative (PCNA)
PBANKA_030390	4947.38	-8.71121	0.500708	-17.3978	8.57e-68	2.19e-66	pantothenate transporter, putative (PAT)
PBANKA_031450	1647	5.18777	0.298468	17.3813	1.14e-67	2.9e-66	40S ribosomal protein S26, putative (RPS26)
PBANKA_145200	1822.55	-4.21377	0.242926	-17.3459	2.12e-67	5.34e-66	conserved Plasmodium protein, unknown function
PBANKA_111140	1256.03	4.63689	0.2674	17.3406	2.32e-67	5.83e-66	inositol-3-phosphate synthase, putative (INO1)
PBANKA_143420	6075.45	-3.0419	0.175509	-17.3319	2.7e-67	6.75e-66	arginine--tRNA ligase, putative
PBANKA_134300	455.626	6.18428	0.357002	17.3228	3.17e-67	7.86e-66	ribose-phosphate pyrophosphokinase, putative
PBANKA_060430	1358.59	4.22384	0.244341	17.2866	5.93e-67	1.47e-65	conserved Plasmodium protein, unknown function
PBANKA_123310	658.897	6.95288	0.402474	17.2753	7.22e-67	1.77e-65	proteasome subunit beta type-1, putative
PBANKA_071270	1062.04	-6.10889	0.353683	-17.2722	7.61e-67	1.86e-65	zinc finger protein, putative
PBANKA_141440	367.879	5.87206	0.340803	17.2301	1.58e-66	3.85e-65	exportin-1, putative
PBANKA_113330	1055.47	6.39888	0.371415	17.2284	1.63e-66	3.94e-65	elongation factor 1-alpha (EF-1alpha)
PBANKA_135870	585.687	6.37073	0.371317	17.1571	5.56e-66	1.34e-64	conserved Plasmodium protein, unknown function
PBANKA_040650	1148.66	7.50306	0.437334	17.1564	5.63e-66	1.35e-64	TCP-1/cpn60 chaperonin, putative
PBANKA_070150	437.844	4.38606	0.256272	17.1149	1.15e-65	2.74e-64	prohibitin, putative
PBANKA_132200	934.033	-3.29597	0.192773	-17.0977	1.54e-65	3.67e-64	conserved Plasmodium protein, unknown function
PBANKA_101780	2835.79	-5.37834	0.314571	-17.0974	1.55e-65	3.67e-64	conserved Plasmodium protein, unknown function
PBANKA_144110	844.871	6.29825	0.368578	17.088	1.82e-65	4.29e-64	haloacid dehalogenase-like hydrolase, putative (HAD2)
PBANKA_081390	388.33	5.41383	0.318358	17.0055	7.48e-65	1.75e-63	26S proteasome regulatory subunit RPN8, putative (RPN8)
PBANKA_083110	1284.26	-3.37925	0.198989	-16.982	1.12e-64	2.6e-63	conserved Plasmodium protein, unknown function
PBANKA_051820	464.241	4.9155	0.289523	16.9779	1.2e-64	2.77e-63	flavoprotein subunit of succinate dehydrogenase, putative (SDHA)
PBANKA_131820	2768.55	-4.96234	0.292332	-16.975	1.26e-64	2.9e-63	nifU protein, putative
PBANKA_135190	1467.97	5.40616	0.318834	16.956	1.74e-64	3.99e-63	60S ribosomal protein L6-2, putative
PBANKA_051300	5177.04	-9.21048	0.544427	-16.9177	3.33e-64	7.61e-63	conserved Plasmodium protein, unknown function
PBANKA_112370	7858.65	-10.6373	0.629015	-16.9111	3.73e-64	8.48e-63	conserved Plasmodium protein, unknown function
PBANKA_123340	2417.98	-5.20436	0.30782	-16.9072	3.98e-64	9.01e-63	conserved Plasmodium protein, unknown function
PBANKA_060810	878.426	-4.34301	0.256972	-16.9007	4.44e-64	1e-62	conserved Plasmodium protein, unknown function
PBANKA_094360	2814	5.16945	0.306197	16.8828	6.02e-64	1.35e-62	60S acidic ribosomal protein P1, putative
PBANKA_123220	749.905	6.50706	0.38543	16.8826	6.04e-64	1.35e-62	FACT complex subunit SPT16 (FACT-L)
PBANKA_140490	553.499	6.58082	0.390561	16.8497	1.06e-63	2.34e-62	26S protease regulatory subunit 10B, putative (RPT4)
PBANKA_120980	1066.81	5.5994	0.332627	16.8339	1.38e-63	3.05e-62	proteasome subunit beta type-5, putative
PBANKA_113380	1066	-4.09758	0.243438	-16.8321	1.42e-63	3.12e-62	DNA helicase, putative
PBANKA_123990	908.237	3.24696	0.19333	16.7949	2.66e-63	5.82e-62	acyl-CoA synthetase, putative
PBANKA_100140	410.824	5.70786	0.340039	16.7859	3.1e-63	6.75e-62	splicing factor, putative
PBANKA_114400	566.187	5.61751	0.334839	16.7768	3.61e-63	7.84e-62	26S proteasome regulatory subunit RPN11, putative (RPN11)
PBANKA_131730	382.903	5.00855	0.298572	16.775	3.72e-63	8.04e-62	RAP protein, putative
PBANKA_130140	875.365	6.03399	0.359742	16.7731	3.84e-63	8.26e-62	proteasome subunit alpha type-1, putative
PBANKA_132600	2986.27	-2.69166	0.160639	-16.756	5.12e-63	1.1e-61	conserved Plasmodium protein, unknown function
PBANKA_061620	3949.71	-8.01428	0.480179	-16.6902	1.54e-62	3.3e-61	conserved Plasmodium protein, unknown function
PBANKA_134770	444.623	5.86474	0.351481	16.6858	1.66e-62	3.53e-61	isoleucine--tRNA ligase, putative
PBANKA_102050	669.63	-7.12956	0.427547	-16.6755	1.98e-62	4.18e-61	14-3-3 protein, putative
PBANKA_143590	901.808	-7.93955	0.476681	-16.6559	2.74e-62	5.78e-61	conserved Plasmodium protein, unknown function (UIS27)
PBANKA_011250	1230.91	-4.29317	0.257865	-16.6489	3.08e-62	6.46e-61	organic anion transporter, putative
PBANKA_143910	3326.32	-4.88506	0.294386	-16.594	7.7e-62	1.61e-60	conserved Plasmodium protein, unknown function
PBANKA_050510	634.017	6.79742	0.409789	16.5876	8.57e-62	1.78e-60	ADP-ribosylation factor, putative (ARF1)
PBANKA_121080	638.528	6.24298	0.377239	16.5492	1.62e-61	3.36e-60	hypoxanthine-guanine phosphoribosyltransferase, putative (HGPRT)
PBANKA_132010	1462.6	-7.70687	0.466207	-16.531	2.19e-61	4.52e-60	conserved Plasmodium protein, unknown function (UIS25)
PBANKA_135250	693.239	-4.72233	0.285992	-16.5121	3e-61	6.16e-60	CPW-WPC family protein, putative
PBANKA_040300	1566.49	5.29968	0.321054	16.5071	3.26e-61	6.67e-60	60S ribosomal protein L44, putative (RPL44)
PBANKA_020200	313.194	4.45533	0.269927	16.5057	3.34e-61	6.79e-60	conserved Plasmodium protein, unknown function
PBANKA_132630	870.315	8.06051	0.488635	16.496	3.92e-61	7.95e-60	cytochrome c1 precursor, putative
PBANKA_123370	2317.82	-10.0413	0.609454	-16.4759	5.46e-61	1.1e-59	conserved Plasmodium protein, unknown function
PBANKA_100870	1337.96	-4.78118	0.290552	-16.4555	7.66e-61	1.54e-59	conserved Plasmodium protein, unknown function
PBANKA_092490	999.565	5.02259	0.305651	16.4324	1.12e-60	2.24e-59	translation elongation factor EF-1, subunit alpha, putative
PBANKA_040770	1436.06	4.45739	0.271365	16.4258	1.25e-60	2.49e-59	60S acidic ribosomal protein P2, putative
PBANKA_112660	331.149	5.30856	0.323561	16.4067	1.71e-60	3.4e-59	ribonuclease P protein subunit p29, putative (POP4)
PBANKA_112680	905.073	-6.38273	0.389082	-16.4046	1.77e-60	3.51e-59	HECT-domain (ubiquitin-transferase), putative
PBANKA_144370	1452.17	-2.90228	0.176947	-16.402	1.85e-60	3.65e-59	conserved Plasmodium protein, unknown function
PBANKA_050720	1300.97	-6.10397	0.372839	-16.3716	3.05e-60	5.98e-59	conserved Plasmodium protein, unknown function
PBANKA_144630	631.181	-3.34502	0.20442	-16.3635	3.49e-60	6.81e-59	pre-mRNA-splicing factor ATP-dependent RNA helicase PRP2, putative (PRP2)
PBANKA_080340	622.431	7.42929	0.454413	16.3492	4.41e-60	8.57e-59	40S ribosomal protein S29, putative
PBANKA_060110	571.912	6.39053	0.390987	16.3446	4.75e-60	9.21e-59	mitochondrial phosphate carrier protein, putative
PBANKA_021440	9761.98	-4.15219	0.25407	-16.3427	4.9e-60	9.46e-59	transcription factor with AP2 domain(s) (AP2-L)
PBANKA_080910	348.88	4.24494	0.259826	16.3377	5.32e-60	1.02e-58	subunit of proteaseome activator complex, putative
PBANKA_111440	1539.76	-4.22923	0.259394	-16.3043	9.2e-60	1.76e-58	kinase, putative
PBANKA_103690	1058.38	-4.2672	0.261848	-16.2965	1.05e-59	1.99e-58	conserved Plasmodium protein, unknown function
PBANKA_091900	533.695	6.38952	0.392703	16.2706	1.6e-59	3.03e-58	26S proteasome regulatory subunit RPN7, putative (RPN7)
PBANKA_111080	1822.41	-5.80468	0.35683	-16.2673	1.68e-59	3.18e-58	conserved Plasmodium protein, unknown function
PBANKA_113140	434.066	-3.16645	0.194856	-16.2503	2.22e-59	4.19e-58	metacaspase 1 (MCA1)
PBANKA_114010	8388.3	-5.19784	0.320223	-16.232	3e-59	5.63e-58	conserved Plasmodium protein, unknown function
PBANKA_041460	1801.82	4.01606	0.247499	16.2266	3.27e-59	6.12e-58	40S ribosomal protein S15A, putative
PBANKA_101580	796.366	-3.47193	0.214251	-16.2049	4.65e-59	8.67e-58	conserved Plasmodium protein, unknown function
PBANKA_141680	3780.22	-7.0338	0.434101	-16.2032	4.79e-59	8.89e-58	conserved Plasmodium protein, unknown function
PBANKA_021210	1362.93	3.71457	0.229383	16.1937	5.58e-59	1.03e-57	eukaryotic translation initiation factor 2 alpha subunit, putative
PBANKA_040690	525.45	-5.81749	0.360253	-16.1483	1.17e-58	2.15e-57	conserved Plasmodium protein, unknown function
PBANKA_082070	739.862	-4.59456	0.285345	-16.1018	2.48e-58	4.55e-57	TLD domain-containing protein
PBANKA_100340	1764.71	-4.73355	0.294079	-16.0962	2.71e-58	4.96e-57	lysine decarboxylase, putative (UIS14)
PBANKA_134250	11467	-8.59189	0.534038	-16.0885	3.07e-58	5.59e-57	conserved Plasmodium protein, unknown function
PBANKA_144930	516.086	-5.29198	0.328998	-16.0852	3.24e-58	5.88e-57	CPW-WPC family protein, putative
PBANKA_011010	3391.7	-4.5989	0.286511	-16.0514	5.59e-58	1.01e-56	conserved Plasmodium protein, unknown function
PBANKA_102060	679.238	-4.46703	0.278426	-16.0439	6.31e-58	1.14e-56	actin-related protein, putative (ARP4a)
PBANKA_133700	1454.69	-3.69856	0.23083	-16.0229	8.85e-58	1.59e-56	conserved Plasmodium protein, unknown function
PBANKA_021360	2149.83	-4.24732	0.265595	-15.9917	1.46e-57	2.61e-56	mRNA (N6-adenosine)-methyltransferase, putative
PBANKA_092660	354.363	5.52565	0.346072	15.9667	2.18e-57	3.88e-56	protein GCN20, putative
PBANKA_122660	303.309	4.93108	0.309008	15.9578	2.52e-57	4.46e-56	tubulin gamma chain, putative
PBANKA_134410	4230.94	-5.92709	0.371574	-15.9513	2.79e-57	4.93e-56	myosin C, putative
PBANKA_093860	720.472	8.72605	0.547081	15.9502	2.84e-57	5e-56	casein kinase 2, alpha subunit (CK2alpha)
PBANKA_146000	3952.58	-10.7614	0.67484	-15.9466	3.01e-57	5.28e-56	rac-beta serine/threonine protein kinase, putative (PKB)
PBANKA_142750	349.843	5.58699	0.35051	15.9396	3.36e-57	5.88e-56	acyl-CoA binding protein, putative
PBANKA_136010	454.881	5.59099	0.350909	15.9329	3.75e-57	6.53e-56	nucleoside transporter 1 (NT1)
PBANKA_121890	716.656	7.80265	0.490344	15.9126	5.18e-57	9e-56	elongation factor 1 (EF-1), putative
PBANKA_041730	386.728	5.3353	0.33569	15.8936	7.02e-57	1.21e-55	AP-4 complex subunit epsilon, putative
PBANKA_144460	887.201	-2.9642	0.186541	-15.8903	7.39e-57	1.27e-55	conserved Plasmodium protein, unknown function
PBANKA_122720	930.679	-4.34496	0.273478	-15.8878	7.7e-57	1.32e-55	peptidyl-prolyl cis-trans isomerase, putative (CYP81)
PBANKA_010710	550.273	7.07621	0.446363	15.8531	1.34e-56	2.29e-55	proteasome subunit alpha type-2, putative
PBANKA_060370	710.522	-2.46118	0.155257	-15.8523	1.36e-56	2.31e-55	conserved Plasmodium protein, unknown function
PBANKA_133170	1912.68	-7.74897	0.488881	-15.8504	1.4e-56	2.37e-55	zinc finger protein, putative
PBANKA_060790	981.3	-7.81825	0.494108	-15.823	2.16e-56	3.66e-55	3',5'-cyclic nucleotide phosphodiesterase, putative
PBANKA_061590	2842.28	-9.98927	0.631372	-15.8215	2.21e-56	3.73e-55	cysteine repeat modular protein 2 (CRMP2)
PBANKA_130080	3271.96	-7.52935	0.476034	-15.8168	2.38e-56	4e-55	cysteine repeat modular protein 4 (CRMP4)
PBANKA_010550	587.122	4.58498	0.289897	15.8159	2.42e-56	4.05e-55	glutaredoxin-like protein (GLP2)
PBANKA_050160	1716.1	-4.01724	0.254096	-15.8099	2.66e-56	4.44e-55	golgi re-assembly stacking protein, putative (GRASP)
PBANKA_144190	313.668	5.43651	0.344017	15.803	2.96e-56	4.94e-55	ATP-dependent RNA helicase, putative
PBANKA_081300	24377.8	-5.13674	0.325274	-15.792	3.53e-56	5.86e-55	inhibitor of cysteine proteases (ICP)
PBANKA_100910	587.397	3.96967	0.251824	15.7637	5.53e-56	9.15e-55	ataxin-2 like protein, putative
PBANKA_020590	3095.66	-2.92637	0.186169	-15.7189	1.12e-55	1.85e-54	lipid/sterol:H+ symporter, putative
PBANKA_010730	1279.68	3.29021	0.209485	15.7062	1.37e-55	2.25e-54	chaperone, putative
PBANKA_093850	349.447	6.07762	0.387629	15.6789	2.11e-55	3.45e-54	succinyl-CoA synthetase alpha subunit, putative
PBANKA_143230	71617.9	-10.2785	0.656846	-15.6483	3.41e-55	5.56e-54	cell traversal protein for ookinetes and sporozoites (CelTOS)
PBANKA_131030	3122.36	-4.85842	0.310488	-15.6477	3.45e-55	5.6e-54	conserved Plasmodium protein, unknown function, fragment
PBANKA_041050	283.841	3.6447	0.232986	15.6435	3.68e-55	5.95e-54	transporter, putative
PBANKA_130220	484.635	6.80753	0.435165	15.6436	3.68e-55	5.95e-54	translocation protein sec62, putative
PBANKA_062250	1180.95	-5.15108	0.329356	-15.6399	3.9e-55	6.27e-54	exonuclease I, putative
PBANKA_091890	3075.26	-7.93108	0.507333	-15.6329	4.35e-55	6.97e-54	conserved Plasmodium protein, unknown function
PBANKA_102350	373.376	6.85505	0.439052	15.6133	5.91e-55	9.45e-54	conserved Plasmodium protein, unknown function
PBANKA_031600	1520.27	-3.02152	0.193771	-15.5932	8.09e-55	1.29e-53	replication factor C subunit 1, putative
PBANKA_060200	1487.9	-3.50452	0.225237	-15.5593	1.38e-54	2.19e-53	origin recognition complex subunit 1, putative (ORC1)
PBANKA_030660	864.911	-6.54257	0.421148	-15.5351	2.01e-54	3.18e-53	conserved Plasmodium protein, unknown function
PBANKA_120220	622.75	8.22687	0.529681	15.5317	2.12e-54	3.34e-53	U5 small nuclear ribonuclear protein, putative
PBANKA_133410	523.903	7.26114	0.468513	15.4983	3.56e-54	5.6e-53	proteasome subunit beta type-2, putative
PBANKA_111340	983.967	-5.41696	0.349942	-15.4796	4.76e-54	7.47e-53	secreted ookinete protein, putative,6-cysteine protein (PSOP12)
PBANKA_133200	504.045	5.20703	0.336618	15.4686	5.65e-54	8.83e-53	splicing factor U2AF large subunit, putative (U2AF2)
PBANKA_103960	544.828	6.15539	0.39794	15.4681	5.69e-54	8.87e-53	26S proteasome regulatory subunit RPN6, putative (RPN6)
PBANKA_130880	376.746	-3.37191	0.218083	-15.4616	6.3e-54	9.78e-53	conserved Plasmodium protein, unknown function
PBANKA_136520	740.268	5.90555	0.381996	15.4597	6.49e-54	1e-52	thioredoxin-related protein, putative
PBANKA_041240	2170.51	-3.13582	0.20285	-15.4588	6.58e-54	1.02e-52	zinc finger protein, putative
PBANKA_130730	587.183	4.2513	0.275312	15.4417	8.58e-54	1.32e-52	conserved Plasmodium protein, unknown function
PBANKA_082750	360.241	5.12343	0.332155	15.4248	1.11e-53	1.71e-52	glutamine-dependent NAD(+) synthetase, putative (NADSYN)
PBANKA_020840	572.84	-3.55866	0.230931	-15.4101	1.4e-53	2.14e-52	transporter, putative
PBANKA_144690	551.435	3.12922	0.203281	15.3936	1.81e-53	2.75e-52	dihydrolipoyl dehydrogenase, mitochondrial (LPD1)
PBANKA_145500	2321.92	-3.74776	0.244119	-15.3522	3.42e-53	5.2e-52	mitochondrial carrier protein, putative
PBANKA_111690	3696.16	-5.47659	0.356888	-15.3454	3.8e-53	5.76e-52	conserved Plasmodium protein, unknown function
PBANKA_111740	277.725	5.38398	0.351092	15.335	4.47e-53	6.74e-52	conserved Plasmodium protein, unknown function
PBANKA_132400	623.762	7.46418	0.488747	15.2721	1.17e-52	1.77e-51	60S ribosomal protein L29, putative
PBANKA_101270	669.288	-6.13398	0.401757	-15.2679	1.25e-52	1.88e-51	conserved Plasmodium protein, unknown function
PBANKA_112890	1349.39	-7.02319	0.460125	-15.2636	1.34e-52	2e-51	conserved Plasmodium protein, unknown function
PBANKA_135860	651.728	7.34829	0.481429	15.2635	1.34e-52	2e-51	isocitrate dehydrogenase (NADP), mitochondrial precursor, putative (IDH)
PBANKA_051080	9439.23	-8.48983	0.556492	-15.256	1.5e-52	2.23e-51	conserved Plasmodium protein, unknown function
PBANKA_051170	2183.44	-6.30204	0.413086	-15.256	1.5e-52	2.23e-51	topoisomerase, putative
PBANKA_131490	3349.54	-4.85701	0.318729	-15.2387	1.96e-52	2.89e-51	conserved Plasmodium protein, unknown function
PBANKA_146510	321.446	6.67255	0.43844	15.2188	2.65e-52	3.9e-51	Plasmodium exported protein, unknown function
PBANKA_083000	400.543	7.16186	0.471529	15.1886	4.21e-52	6.18e-51	RNA-binding protein, putative
PBANKA_081950	1305.08	-7.03442	0.463161	-15.1879	4.26e-52	6.23e-51	ATP-dependent DNA helicase Q1, putative (RECQ1)
PBANKA_121370	383.308	6.51284	0.429901	15.1496	7.62e-52	1.11e-50	methionine aminopeptidase 1b, putative (METAP1b)
PBANKA_140330	1227.15	-5.81046	0.384423	-15.1148	1.29e-51	1.88e-50	NLI interacting factor-like phosphatase (NIF1)
PBANKA_062230	938.786	-3.34891	0.22157	-15.1145	1.3e-51	1.89e-50	conserved Plasmodium protein, unknown function
PBANKA_083080	287.906	4.18835	0.277331	15.1023	1.56e-51	2.26e-50	conserved Plasmodium protein, unknown function
PBANKA_101400	1452.78	4.80867	0.318471	15.0992	1.64e-51	2.36e-50	NADP-specific glutamate dehydrogenase, putative (GDH2)
PBANKA_132930	3588.21	3.24467	0.215114	15.0835	2.08e-51	2.99e-50	40S ribosomal protein S3, putative
PBANKA_083120	612.504	-4.18912	0.278037	-15.0667	2.68e-51	3.84e-50	diacylglycerol kinase, putative
PBANKA_010810	705.329	-8.32538	0.554708	-15.0086	6.45e-51	9.22e-50	conserved Plasmodium protein, unknown function
PBANKA_134440	523.752	-4.39599	0.293111	-14.9977	7.6e-51	1.08e-49	AMP deaminase, putative
PBANKA_083520	387.488	4.33369	0.289338	14.978	1.02e-50	1.45e-49	transcription factor with AP2 domain(s), putative (ApiAP2)
PBANKA_092210	3286.79	3.66316	0.244882	14.9589	1.36e-50	1.93e-49	40S ribosomal protein S18, putative
PBANKA_142110	300.597	6.10734	0.408751	14.9415	1.77e-50	2.5e-49	transcription elongation factor s-II, putative
PBANKA_030450	1665.8	-6.08877	0.40767	-14.9355	1.94e-50	2.72e-49	conserved Plasmodium protein, unknown function
PBANKA_145080	1716.13	-6.2772	0.420596	-14.9245	2.28e-50	3.2e-49	conserved Plasmodium protein, unknown function
PBANKA_145830	4212.13	-4.93313	0.330704	-14.9171	2.55e-50	3.57e-49	kinesin-13, putative
PBANKA_110340	2193.76	3.91943	0.262904	14.9082	2.91e-50	4.07e-49	60S ribosomal protein L31, putative (RPL31)
PBANKA_020540	476.599	7.19188	0.482821	14.8955	3.52e-50	4.91e-49	proteasome subunit beta type-3, putative
PBANKA_134000	298.725	5.8489	0.392784	14.8909	3.78e-50	5.24e-49	dihydrofolate synthase/folylpolyglutamate synthase, putative
PBANKA_133190	2847.41	5.20298	0.349608	14.8823	4.29e-50	5.94e-49	eukaryotic initiation factor 4a, putative (eIF4A)
PBANKA_071450	437.534	-7.05501	0.474175	-14.8785	4.55e-50	6.27e-49	conserved Plasmodium protein, unknown function
PBANKA_082860	284.931	5.52306	0.371215	14.8783	4.56e-50	6.27e-49	cytochrome c oxidase subunit 5B, putative (COX5B)
PBANKA_141180	221.915	5.83539	0.392425	14.8701	5.15e-50	7.07e-49	DEAD box helicase, putative
PBANKA_093390	401.816	6.77002	0.455745	14.8548	6.47e-50	8.86e-49	glyoxalase I, putative
PBANKA_080400	1343.46	4.24178	0.286292	14.8163	1.15e-49	1.57e-48	60S ribosomal protein L37, putative (RPL37)
PBANKA_094210	241.733	6.22367	0.42117	14.7771	2.06e-49	2.8e-48	metabolite/drug transporter, putative
PBANKA_130840	1411.91	-3.6098	0.244378	-14.7714	2.24e-49	3.04e-48	GCN2 alpha-related protein kinase, putative
PBANKA_103450	2617.37	-9.67963	0.65533	-14.7706	2.27e-49	3.07e-48	conserved Plasmodium protein, unknown function
PBANKA_081860	275.623	4.98711	0.337643	14.7704	2.27e-49	3.07e-48	pre-mRNA-splicing factor ATP-dependent RNA helicase PRP43, putative (PRP43)
PBANKA_103190	1268.76	3.32397	0.225706	14.727	4.33e-49	5.82e-48	eukaryotic translation initiation factor 2 gamma subunit, putative
PBANKA_144840	253.321	3.79541	0.257905	14.7163	5.06e-49	6.79e-48	conserved Plasmodium protein, unknown function
PBANKA_122400	552.927	-3.50262	0.238024	-14.7154	5.14e-49	6.87e-48	conserved Plasmodium protein, unknown function
PBANKA_051540	1428.62	-3.86677	0.263113	-14.6963	6.81e-49	9.09e-48	conserved Plasmodium protein, unknown function
PBANKA_130650	5741.55	-9.57233	0.651737	-14.6874	7.76e-49	1.03e-47	TRAP-like protein (TREP)
PBANKA_133210	295.76	4.6898	0.319398	14.6833	8.25e-49	1.1e-47	conserved Plasmodium protein, unknown function
PBANKA_112590	3269.01	-3.2727	0.222917	-14.6812	8.5e-49	1.13e-47	conserved Plasmodium protein, unknown function
PBANKA_124230	1783.05	2.9817	0.203106	14.6806	8.59e-49	1.13e-47	Hsc70-interacting protein,58 kDa phosphoprotein (HIP)
PBANKA_093130	11997.4	-5.98642	0.407898	-14.6763	9.15e-49	1.2e-47	dipeptidyl aminopeptidase 1, putative (DPAP1)
PBANKA_130550	1361.54	-5.40372	0.368313	-14.6715	9.81e-49	1.29e-47	acid cluster protein 33 homologue, putative
PBANKA_092280	283.251	4.5235	0.308807	14.6483	1.38e-48	1.81e-47	small nuclear ribonucleoprotein Sm D1, putative (SNRPD1)
PBANKA_081600	328.363	4.56248	0.311505	14.6466	1.42e-48	1.85e-47	type II NADH:ubiquinone oxidoreductase (NDH2)
PBANKA_102570	3267.82	-9.93934	0.679385	-14.6299	1.81e-48	2.36e-47	conserved Plasmodium protein, unknown function
PBANKA_122060	414.948	-6.36853	0.435458	-14.6249	1.95e-48	2.53e-47	conserved Plasmodium protein, unknown function
PBANKA_144320	295.524	6.90411	0.472106	14.6241	1.97e-48	2.55e-47	RNA pseudouridylate synthase, putative
PBANKA_136250	459.866	-4.42469	0.303049	-14.6006	2.79e-48	3.6e-47	conserved Plasmodium protein, unknown function
PBANKA_051420	4002.23	-7.37469	0.505227	-14.5968	2.94e-48	3.79e-47	conserved Plasmodium protein, unknown function
PBANKA_130620	524.9	8.38291	0.574827	14.5833	3.59e-48	4.61e-47	tRNA binding protein, putative
PBANKA_142190	273.139	4.73834	0.324974	14.5807	3.73e-48	4.78e-47	GTP-binding translation elongation factor, putative
PBANKA_112280	683.512	-4.49741	0.308939	-14.5576	5.22e-48	6.68e-47	ribonuclease H2 subunit A, putative
PBANKA_100880	959.052	4.2882	0.294996	14.5365	7.12e-48	9.07e-47	glucose-6-phosphate isomerase, putative
PBANKA_091930	866.007	3.87175	0.266428	14.532	7.59e-48	9.65e-47	spermidine synthase, putative
PBANKA_136480	1148.47	-3.79515	0.261206	-14.5294	7.9e-48	1e-46	ABC transporter, putative
PBANKA_112780	460.615	6.55874	0.451567	14.5244	8.49e-48	1.07e-46	DnaJ protein, putative
PBANKA_041250	292.842	-5.31444	0.36624	-14.5108	1.03e-47	1.31e-46	conserved Plasmodium protein, unknown function
PBANKA_093910	6022.03	-3.76527	0.259555	-14.5067	1.1e-47	1.38e-46	transcription factor with AP2 domain(s), putative (ApiAP2)
PBANKA_090720	756.121	-4.05564	0.279751	-14.4973	1.26e-47	1.58e-46	phd finger protein, putative
PBANKA_103000	271.867	6.71719	0.463608	14.4889	1.42e-47	1.78e-46	deoxyhypusine synthase, putative (DHS)
PBANKA_050220	523.438	5.55832	0.383698	14.4862	1.48e-47	1.85e-46	26S proteasome regulatory subunit p55, putative
PBANKA_081970	290.165	3.93593	0.271864	14.4775	1.68e-47	2.09e-46	dihydrouridine synthase, putative
PBANKA_092850	2413.97	-3.47269	0.239992	-14.47	1.87e-47	2.33e-46	ATP-dependent zinc metalloprotease FTSH, putative
PBANKA_010180	1155.65	-2.90534	0.200806	-14.4684	1.92e-47	2.38e-46	conserved Plasmodium protein, unknown function
PBANKA_100370	1469.25	-3.71734	0.257261	-14.4497	2.52e-47	3.11e-46	conserved Plasmodium protein, unknown function
PBANKA_071520	936.833	4.57993	0.317034	14.4462	2.65e-47	3.26e-46	eukaryotic translation initiation factor, putative
PBANKA_010470	360.333	6.00816	0.415938	14.4448	2.7e-47	3.32e-46	long chain polyunsaturated fatty acid elongation enzyme, putative
PBANKA_114550	300.464	4.10018	0.283983	14.4381	2.98e-47	3.65e-46	conserved Plasmodium protein, unknown function
PBANKA_082470	410.993	3.84903	0.267078	14.4117	4.37e-47	5.35e-46	thioredoxin reductase, putative (TRXR)
PBANKA_061890	330.963	7.0348	0.488163	14.4107	4.43e-47	5.4e-46	conserved Plasmodium protein, unknown function
PBANKA_102850	1699.04	-3.69321	0.256349	-14.407	4.68e-47	5.69e-46	conserved Plasmodium protein, unknown function
PBANKA_061570	555.546	-5.60442	0.38921	-14.3995	5.21e-47	6.33e-46	dynein heavy chain, putative
PBANKA_092090	712.974	4.54212	0.315619	14.3912	5.88e-47	7.12e-46	conserved Plasmodium protein, unknown function
PBANKA_134780	290.176	6.76902	0.470788	14.3781	7.1e-47	8.58e-46	20 kDa chaperonin, putative (CPN20)
PBANKA_092800	1298.68	-4.85863	0.338307	-14.3616	9.01e-47	1.09e-45	conserved Plasmodium protein, unknown function
PBANKA_051140	2914.5	-6.08686	0.423862	-14.3605	9.16e-47	1.1e-45	peroxiredoxin, putative (nPrx)
PBANKA_090650	2140.83	5.71504	0.398775	14.3315	1.39e-46	1.67e-45	60S ribosomal protein L28, putative
PBANKA_070590	1702.54	-4.33483	0.302567	-14.3268	1.49e-46	1.78e-45	conserved Plasmodium protein, unknown function
PBANKA_082040	3719.74	-8.89255	0.620814	-14.324	1.55e-46	1.85e-45	sugar transporter, putative
PBANKA_071330	574.608	5.20415	0.363326	14.3236	1.56e-46	1.85e-45	protein kinase c inhibitor-like protein, putative
PBANKA_132050	1102.32	4.14304	0.289353	14.3183	1.68e-46	2e-45	V-type H(+)-translocating pyrophosphatase, putative (VP1)
PBANKA_122580	449.537	5.46345	0.381861	14.3074	1.97e-46	2.33e-45	peptidyl-prolyl cis-trans isomerase, putative (CYP24)
PBANKA_101210	1232.71	-3.4171	0.2389	-14.3035	2.08e-46	2.46e-45	conserved Plasmodium protein, unknown function
PBANKA_030950	3083.95	-6.97618	0.488056	-14.2938	2.39e-46	2.82e-45	secreted protein with altered thrombospondin repeat domain, putative (SPATR)
PBANKA_100610	1782.89	-4.6605	0.326112	-14.2911	2.49e-46	2.92e-45	flap endonuclease 1, putative (FEN1)
PBANKA_113640	288.982	6.04744	0.423753	14.2711	3.31e-46	3.88e-45	conserved Plasmodium protein, unknown function
PBANKA_111200	715.959	-8.40569	0.589285	-14.2642	3.66e-46	4.28e-45	conserved Plasmodium protein, unknown function
PBANKA_140100	1211.43	-3.50684	0.2459	-14.2613	3.82e-46	4.45e-45	conserved Plasmodium protein, unknown function
PBANKA_061810	252.3	4.71831	0.331022	14.2538	4.25e-46	4.95e-45	conserved Plasmodium protein, unknown function
PBANKA_131000	1088.55	-5.39285	0.378411	-14.2513	4.4e-46	5.11e-45	conserved Plasmodium protein, unknown function
PBANKA_050830	4991.77	-7.40122	0.51944	-14.2485	4.58e-46	5.31e-45	conserved Plasmodium protein, unknown function
PBANKA_093830	394.211	4.31246	0.302883	14.238	5.32e-46	6.15e-45	heat shock protein, putative
PBANKA_142280	2238.49	-10.7259	0.753826	-14.2287	6.08e-46	7.01e-45	conserved Plasmodium protein, unknown function
PBANKA_142620	6766.53	-4.79957	0.337401	-14.2251	6.4e-46	7.36e-45	CCR4-associated factor 1, putative (CAF1)
PBANKA_071030	2613.93	-4.91031	0.345485	-14.2128	7.63e-46	8.76e-45	conserved Plasmodium protein, unknown function
PBANKA_071670	1521.06	-2.80575	0.197615	-14.1981	9.41e-46	1.08e-44	GTP-binding protein, putative
PBANKA_120760	266.542	4.68439	0.330094	14.1911	1.04e-45	1.19e-44	conserved Plasmodium protein, unknown function
PBANKA_030690	272.133	5.97355	0.421019	14.1883	1.08e-45	1.23e-44	Sec61-gamma subunit of protein translocation complex, putative
PBANKA_093770	1803.84	4.50381	0.317611	14.1803	1.21e-45	1.38e-44	60S ribosomal protein L36, putative (RPL36)
PBANKA_080570	20404.7	2.4019	0.169449	14.1747	1.31e-45	1.49e-44	heat shock protein 90, putative (HSP90)
PBANKA_121070	386.584	6.72378	0.474468	14.1712	1.38e-45	1.56e-44	ubiquinol-cytochrome c reductase complex subunit, putative
PBANKA_072090	612.51	-5.35075	0.377631	-14.1692	1.42e-45	1.6e-44	conserved Plasmodium protein, unknown function
PBANKA_122210	258.377	4.6652	0.329951	14.1391	2.18e-45	2.46e-44	regulator of chromosome condensation, putative
PBANKA_113810	1781.8	-6.32812	0.448136	-14.121	2.82e-45	3.17e-44	14-3-3 protein, putative (14-3-3II)
PBANKA_090590	1846.14	-4.38428	0.310524	-14.119	2.9e-45	3.25e-44	transcription factor with AP2 domain(s) (AP2-O)
PBANKA_091980	375.951	4.20883	0.2988	14.0858	4.64e-45	5.2e-44	geranylgeranyl pyrophosphate synthase, putative (GGPPS)
PBANKA_133770	529.509	-7.43817	0.528138	-14.0838	4.78e-45	5.33e-44	conserved Plasmodium protein, unknown function
PBANKA_110670	3906.07	2.69923	0.191701	14.0805	5.01e-45	5.58e-44	60S ribosomal protein L4, putative (RPL4)
PBANKA_090920	341.023	-3.87459	0.275208	-14.0788	5.13e-45	5.7e-44	conserved Plasmodium protein, unknown function
PBANKA_040890	967.037	-2.65171	0.188768	-14.0475	7.98e-45	8.85e-44	conserved Plasmodium protein, unknown function
PBANKA_090360	618.33	2.9085	0.207135	14.0416	8.68e-45	9.6e-44	dynamin-like protein, putative (DYN1)
PBANKA_041080	266.181	5.12664	0.365188	14.0384	9.08e-45	1e-43	ubiquitin-protein ligase, putative
PBANKA_143080	458.218	6.11799	0.435923	14.0346	9.58e-45	1.05e-43	thioredoxin peroxidase 2, putative (Trx-Px2)
PBANKA_141540	1099.21	-2.93908	0.209462	-14.0316	9.99e-45	1.1e-43	conserved Plasmodium protein, unknown function
PBANKA_140220	783.167	-2.84894	0.20323	-14.0183	1.2e-44	1.32e-43	conserved Plasmodium protein, unknown function
PBANKA_145560	5669.11	-4.11324	0.293562	-14.0115	1.33e-44	1.45e-43	queuine tRNA-ribosyltransferase, putative
PBANKA_090640	1792.13	4.28507	0.305865	14.0097	1.36e-44	1.48e-43	60S ribosomal protein L35ae, putative
PBANKA_051070	3818.98	-7.07666	0.505659	-13.9949	1.67e-44	1.82e-43	conserved Plasmodium protein, unknown function
PBANKA_122510	684.353	-4.03638	0.288523	-13.9898	1.8e-44	1.95e-43	conserved Plasmodium protein, unknown function
PBANKA_144570	1399.4	-5.26573	0.376429	-13.9887	1.83e-44	1.98e-43	conserved Plasmodium protein, unknown function
PBANKA_102320	286.892	3.67722	0.263527	13.9539	2.98e-44	3.22e-43	splicing factor 3B subunit 4, putative (SF3B4)
PBANKA_092380	614.591	3.96964	0.284701	13.9432	3.46e-44	3.73e-43	pyruvate dehydrogenase E1 component subunit alpha
PBANKA_081620	1452.94	-5.8726	0.421329	-13.9383	3.71e-44	3.99e-43	ribonuclease H2 subunit C, putative
PBANKA_120900	506.286	3.95652	0.284021	13.9304	4.14e-44	4.45e-43	eukaryotic translation initiation factor 2 beta subunit, putative
PBANKA_134470	1767.18	-9.91029	0.711463	-13.9294	4.2e-44	4.5e-43	apicoplast calcium binding protein 1, putative (ACBP1)
PBANKA_143360	3824.61	-7.16015	0.515496	-13.8898	7.3e-44	7.81e-43	thrombospondin-related apical membrane protein (TRAMP)
PBANKA_060490	11311.1	-8.79692	0.634699	-13.86	1.11e-43	1.18e-42	conserved Plasmodium protein, unknown function
PBANKA_102400	280.821	4.88321	0.352328	13.8598	1.11e-43	1.18e-42	thioredoxin-like protein, putative
PBANKA_041820	583.493	4.33777	0.313317	13.8447	1.37e-43	1.46e-42	ras-related protein RAB7, putative (RAB7)
PBANKA_020310	1447.8	-2.95669	0.213837	-13.8268	1.76e-43	1.86e-42	phosphatidylinositol-4-phosphate 5-kinase, putative (PIP5K)
PBANKA_103440	885.577	4.67448	0.338973	13.7901	2.92e-43	3.09e-42	plasmepsin IV (PM4)
PBANKA_010790	1629.07	-5.31205	0.385481	-13.7803	3.35e-43	3.53e-42	conserved Plasmodium protein, unknown function
PBANKA_144410	1775.14	2.66809	0.193629	13.7794	3.39e-43	3.57e-42	t-complex protein 1 gamma subunit, putative
PBANKA_110380	1112.3	-5.24732	0.381931	-13.7389	5.93e-43	6.24e-42	ATP-dependent helicase, putative
PBANKA_133120	1474.99	-5.34826	0.389393	-13.7349	6.28e-43	6.58e-42	rab GTPase activator, putative
PBANKA_134030	409.96	6.52907	0.475575	13.7288	6.83e-43	7.14e-42	phosphoribosylpyrophosphate synthetase, putative
PBANKA_081510	830.03	-6.0372	0.440121	-13.7171	8.02e-43	8.37e-42	conserved Plasmodium protein, unknown function
PBANKA_123820	3874.93	-3.53746	0.258283	-13.696	1.07e-42	1.12e-41	DnaJ protein, putative
PBANKA_110650	3369.38	-6.51913	0.476157	-13.6911	1.15e-42	1.19e-41	rhomboid protease ROM4 (ROM4)
PBANKA_071700	361.885	4.25704	0.311249	13.6773	1.39e-42	1.44e-41	ATPase, putative
PBANKA_132950	4624.62	-3.95126	0.289358	-13.6552	1.88e-42	1.94e-41	protein phosphatase containing kelch-like domains (PPKL)
PBANKA_101790	1301.32	-4.15907	0.305004	-13.6361	2.44e-42	2.52e-41	phosphoenolpyruvate carboxylase (PEPC)
PBANKA_120720	455.108	8.11584	0.595318	13.6328	2.56e-42	2.63e-41	adenylate kinase, putative (AK1)
PBANKA_141040	490.926	3.3004	0.242122	13.6311	2.61e-42	2.69e-41	vacuolar ATP synthase subunit a, putative
PBANKA_030190	1040.23	-5.14065	0.37715	-13.6302	2.65e-42	2.72e-41	conserved Plasmodium protein, unknown function
PBANKA_140250	965.535	-2.07971	0.152582	-13.6301	2.65e-42	2.72e-41	conserved Plasmodium protein, unknown function
PBANKA_081590	854.687	-2.95394	0.216745	-13.6286	2.71e-42	2.77e-41	BSD-domain protein, putative
PBANKA_092080	713.33	4.41328	0.323899	13.6255	2.83e-42	2.88e-41	CRAL/TRIO domain-containing protein, putative
PBANKA_092580	247.798	-3.61056	0.265407	-13.6039	3.8e-42	3.87e-41	conserved Plasmodium protein, unknown function
PBANKA_114020	809.507	-3.28638	0.241655	-13.5995	4.03e-42	4.1e-41	pre-mRNA-splicing factor ATP-dependent RNA helicase PRP16, putative (PRP16)
PBANKA_090400	464.221	-7.36825	0.541949	-13.5958	4.24e-42	4.3e-41	conserved Plasmodium protein, unknown function
PBANKA_060380	186.401	5.39047	0.396496	13.5953	4.27e-42	4.32e-41	O-phosphoseryl-tRNA(Sec) selenium transferase, putative (SEPSECS)
PBANKA_120730	223.805	6.10469	0.449104	13.593	4.4e-42	4.44e-41	diphthine synthase, putative
PBANKA_051450	259.916	4.9752	0.366454	13.5766	5.51e-42	5.55e-41	26S proteasome regulatory subunit RPN9, putative (RPN9)
PBANKA_071550	316.449	4.92868	0.363045	13.576	5.56e-42	5.59e-41	phosphoglucomutase-2 (PGM2)
PBANKA_102250	7009.37	-3.33555	0.24582	-13.5691	6.11e-42	6.13e-41	surface protein P113 (P113)
PBANKA_120110	595.413	-4.40938	0.325595	-13.5425	8.77e-42	8.78e-41	conserved Plasmodium protein, unknown function
PBANKA_082320	917.281	-8.36861	0.618622	-13.5278	1.07e-41	1.07e-40	conserved Plasmodium protein, unknown function
PBANKA_131870	1160.5	-9.73628	0.719903	-13.5244	1.12e-41	1.12e-40	protein phosphatase, putative
PBANKA_146060	588.698	-5.07597	0.375757	-13.5086	1.39e-41	1.38e-40	conserved Plasmodium protein, unknown function
PBANKA_133690	558.396	-3.77408	0.280014	-13.4782	2.1e-41	2.09e-40	conserved Plasmodium protein, unknown function
PBANKA_143110	1674.71	-3.17192	0.235847	-13.4491	3.12e-41	3.09e-40	conserved Plasmodium protein, unknown function
PBANKA_144800	490.552	7.93042	0.590098	13.4392	3.56e-41	3.52e-40	conserved Plasmodium protein, unknown function
PBANKA_101060	843.844	3.65038	0.271797	13.4305	4e-41	3.95e-40	calmodulin, putative (CAM)
PBANKA_061710	2565.26	4.60912	0.34331	13.4255	4.29e-41	4.22e-40	60S ribosomal protein L11a, putative
PBANKA_052370	786.078	-8.30648	0.619984	-13.3979	6.22e-41	6.11e-40	conserved Plasmodium protein, unknown function
PBANKA_051970	248.359	3.62164	0.270574	13.385	7.4e-41	7.25e-40	phosducin-like protein, putative (PhLP2)
PBANKA_052220	1240.87	-9.85664	0.737483	-13.3652	9.65e-41	9.45e-40	conserved Plasmodium protein, unknown function
PBANKA_142260	230.013	5.1802	0.388011	13.3507	1.17e-40	1.15e-39	selenoprotein, putative (Sel3)
PBANKA_133060	227.801	5.76611	0.432396	13.3352	1.44e-40	1.41e-39	1-deoxy-D-xylulose 5-phosphate reductoisomerase, putative (DXR)
PBANKA_112520	1134.01	-5.29753	0.397552	-13.3254	1.65e-40	1.6e-39	Sec14 protein, putative
PBANKA_082060	329	-3.68902	0.277021	-13.3167	1.85e-40	1.8e-39	pyridoxal 5'-phosphate dependent enzyme class III, putative
PBANKA_021020	818.448	2.52988	0.190189	13.3019	2.26e-40	2.19e-39	aspartate--tRNA ligase, putative
PBANKA_081480	3287.87	-6.32952	0.475967	-13.2982	2.37e-40	2.29e-39	conserved Plasmodium protein, unknown function
PBANKA_123620	1182.98	-9.54453	0.718088	-13.2916	2.59e-40	2.5e-39	conserved Plasmodium protein, unknown function
PBANKA_083260	292.968	7.16655	0.539287	13.2889	2.68e-40	2.58e-39	proteasome subunit beta type-6, putative
PBANKA_040420	477.715	5.47455	0.41224	13.28	3.02e-40	2.91e-39	ubiquitin-conjugating enzyme E2, putative
PBANKA_144300	1487.58	-4.13687	0.311737	-13.2704	3.44e-40	3.3e-39	NIMA related kinase 1, putative (NEK1)
PBANKA_050690	723.997	-4.39535	0.331298	-13.2671	3.59e-40	3.44e-39	phospholipid scramblase, putative
PBANKA_030360	2103.83	2.60776	0.196688	13.2584	4.03e-40	3.85e-39	26S proteasome regulatory subunit RPN1, putative (RPN1)
PBANKA_134890	354.496	5.65026	0.426163	13.2585	4.03e-40	3.85e-39	chaperone binding protein, putative
PBANKA_010390	3698.82	-2.85768	0.215622	-13.2532	4.33e-40	4.12e-39	RNA-binding protein, putative
PBANKA_031470	303.407	6.77583	0.511971	13.2348	5.52e-40	5.25e-39	replication factor C subunit 2, putative
PBANKA_050250	935.305	-6.3735	0.482456	-13.2105	7.63e-40	7.23e-39	serine/threonine protein phosphatase 8 (PPP8)
PBANKA_141750	180.381	4.25486	0.322662	13.1867	1.05e-39	9.9e-39	conserved Plasmodium protein, unknown function
PBANKA_092550	5060.84	-5.26973	0.401061	-13.1395	1.96e-39	1.85e-38	calcium-dependent protein kinase 6 (CDPK6)
PBANKA_130240	1181.09	-2.66843	0.203217	-13.131	2.19e-39	2.06e-38	cleavage and polyadenylation specificity factor, putative
PBANKA_121780	289.683	6.99686	0.53311	13.1246	2.38e-39	2.24e-38	signal peptidase complex subunit 2, putative (SPC2)
PBANKA_112770	365.202	5.70341	0.434726	13.1196	2.54e-39	2.39e-38	nicotinate phosphoribosyltransferase, putative (NAPRT)
PBANKA_092910	938.376	-2.98483	0.227732	-13.1068	3.01e-39	2.82e-38	acyl-CoA-binding protein, putative
PBANKA_133870	279.165	6.89639	0.526832	13.0903	3.74e-39	3.5e-38	plasmepsin V, putative (PMV)
PBANKA_130740	174.198	3.99073	0.305206	13.0755	4.54e-39	4.24e-38	poly(A)-specific ribonuclease PARN, putative (PARN)
PBANKA_102530	1586.51	-10.0819	0.77113	-13.0742	4.62e-39	4.31e-38	cyclic nucleotide-binding protein, putative (cNBP)
PBANKA_081520	290.389	5.18169	0.397311	13.0419	7.07e-39	6.57e-38	phospholipid or glycerol acyltransferase, putative
PBANKA_113820	398.076	8.11332	0.62313	13.0203	9.38e-39	8.71e-38	RuvB-like helicase 3, putative (RUVB3)
PBANKA_134670	2048.24	4.01103	0.308202	13.0143	1.01e-38	9.4e-38	60S ribosomal protein L23, putative
PBANKA_144170	289.036	6.211	0.477374	13.0108	1.06e-38	9.82e-38	conserved Plasmodium protein, unknown function
PBANKA_123100	1137.23	3.8493	0.295903	13.0087	1.09e-38	1.01e-37	40S ribosomal protein S11, putative
PBANKA_080560	232.023	3.17053	0.243841	13.0025	1.18e-38	1.09e-37	EKC/KEOPS complex subunit BUD32, putative (BUD32)
PBANKA_090950	595.99	-4.58105	0.352439	-12.9981	1.25e-38	1.15e-37	AAA family ATPase, putative
PBANKA_051830	257.79	4.26392	0.328501	12.9799	1.59e-38	1.46e-37	conserved Plasmodium protein, unknown function
PBANKA_100740	1540.24	-3.16956	0.244245	-12.977	1.65e-38	1.51e-37	zinc finger protein, putative
PBANKA_010590	228.951	4.41326	0.341397	12.9271	3.17e-38	2.89e-37	uroporphyrinogen III decarboxylase, putative (UROD)
PBANKA_134760	340.24	3.7185	0.287918	12.9151	3.7e-38	3.37e-37	translation initiation factor 6, putative
PBANKA_141860	380.92	-2.99947	0.23256	-12.8976	4.64e-38	4.23e-37	conserved Plasmodium protein, unknown function
PBANKA_092150	279.401	6.43768	0.499605	12.8855	5.43e-38	4.94e-37	small nuclear ribonucleoprotein F, putative (SNRPF)
PBANKA_082170	801.126	4.55584	0.354028	12.8686	6.76e-38	6.14e-37	inosine-5'-monophosphate dehydrogenase, putative
PBANKA_140990	361.507	5.79284	0.450946	12.846	9.06e-38	8.2e-37	AP-1 complex subunit mu, putative
PBANKA_070410	359.026	5.9929	0.466726	12.8403	9.75e-38	8.81e-37	ubiquitin conjugation factor E4 B, putative (UBE4B)
PBANKA_145780	3492.17	-4.91994	0.383206	-12.8389	9.93e-38	8.96e-37	ADP-ribosylation factor GTPase-activating protein, putative (ARFGAP)
PBANKA_081230	461.277	-2.93171	0.228439	-12.8337	1.06e-37	9.56e-37	conserved Plasmodium protein, unknown function
PBANKA_135520	6917.86	-4.16155	0.324304	-12.8322	1.08e-37	9.72e-37	aconitate hydratase, putative
PBANKA_020980	618.661	-5.11079	0.398756	-12.8168	1.32e-37	1.18e-36	conserved Plasmodium protein, unknown function
PBANKA_010580	173.022	4.82937	0.376837	12.8155	1.34e-37	1.2e-36	RING zinc finger protein, putative
PBANKA_093270	163.264	3.74972	0.292617	12.8144	1.36e-37	1.22e-36	conserved Plasmodium protein, unknown function (PCAS_091160:exon:5)
PBANKA_146020	595.557	-3.45923	0.26996	-12.8139	1.37e-37	1.22e-36	conserved Plasmodium protein, unknown function
PBANKA_082950	152.917	5.87128	0.458279	12.8116	1.41e-37	1.26e-36	conserved Plasmodium protein, unknown function
PBANKA_103010	380.721	7.11746	0.556194	12.7967	1.71e-37	1.52e-36	actin II
PBANKA_090610	397.834	-7.78669	0.609477	-12.776	2.23e-37	1.98e-36	conserved Plasmodium protein, unknown function
PBANKA_133660	1016.84	-9.02502	0.707331	-12.7593	2.77e-37	2.45e-36	conserved Plasmodium protein, unknown function
PBANKA_112150	266.953	6.79013	0.532625	12.7484	3.18e-37	2.81e-36	conserved Plasmodium protein, unknown function
PBANKA_070740	815.366	2.95281	0.231672	12.7457	3.3e-37	2.91e-36	RNA-binding protein, putative
PBANKA_081080	293.176	-4.84281	0.380443	-12.7294	4.06e-37	3.57e-36	conserved Plasmodium protein, unknown function
PBANKA_060240	690.085	-3.17262	0.249422	-12.7199	4.59e-37	4.03e-36	transporter, putative
PBANKA_130720	194.398	4.46609	0.351411	12.709	5.27e-37	4.62e-36	U6 snRNA-associated Sm-like protein LSm5, putative (LSM5)
PBANKA_142030	689.749	-2.84215	0.224013	-12.6874	6.94e-37	6.08e-36	conserved Plasmodium protein, unknown function
PBANKA_061520	1093.96	-6.68112	0.5275	-12.6656	9.17e-37	8.01e-36	calcium-dependent protein kinase 4 (CDPK4)
PBANKA_061550	543.577	-8.40315	0.663559	-12.6638	9.39e-37	8.2e-36	conserved Plasmodium protein, unknown function
PBANKA_135230	277.627	3.73867	0.29525	12.6628	9.51e-37	8.29e-36	conserved Plasmodium protein, unknown function
PBANKA_134200	552.602	-3.43795	0.271788	-12.6494	1.13e-36	9.8e-36	Qa-SNARE protein, putative
PBANKA_135750	355	4.05534	0.3207	12.6453	1.19e-36	1.03e-35	lipoyl synthase (LipA)
PBANKA_040490	347.787	5.51868	0.436647	12.6388	1.29e-36	1.12e-35	conserved Plasmodium protein, unknown function
PBANKA_142550	276.612	6.2985	0.498751	12.6285	1.47e-36	1.27e-35	conserved Plasmodium protein, unknown function
PBANKA_123560	2088.25	3.79011	0.300367	12.6183	1.67e-36	1.45e-35	adenosylhomocysteinase, putative (SAHH)
PBANKA_145980	387.34	4.70691	0.373452	12.6038	2.01e-36	1.73e-35	conserved Plasmodium protein, unknown function
PBANKA_101430	172.82	4.62597	0.367097	12.6015	2.07e-36	1.78e-35	conserved Plasmodium protein, unknown function
PBANKA_050150	193.426	4.92701	0.391125	12.597	2.19e-36	1.88e-35	enoyl-CoA hydratase-related protein, putative
PBANKA_060670	603.548	-6.54857	0.519856	-12.5969	2.2e-36	1.88e-35	cysteine repeat modular protein 3 (CRMP3)
PBANKA_051720	293.552	6.09375	0.483806	12.5954	2.24e-36	1.91e-35	haloacid dehalogenase-like hydrolase, putative (HAD1)
PBANKA_041630	2333.58	-2.5557	0.203003	-12.5895	2.41e-36	2.06e-35	nucleoporin NUP100/NSP100, putative
PBANKA_145670	1019.89	-7.61783	0.605152	-12.5883	2.45e-36	2.09e-35	conserved Plasmodium protein, unknown function
PBANKA_103700	376.499	-3.267	0.259537	-12.5878	2.46e-36	2.1e-35	trafficking protein particle complex subunit 1, putative (BET5)
PBANKA_143070	241.139	3.68905	0.293312	12.5772	2.82e-36	2.39e-35	conserved Plasmodium protein, unknown function
PBANKA_070880	293.892	4.2637	0.339043	12.5757	2.87e-36	2.44e-35	mitochondrial ribosomal protein L4 precursor, putative
PBANKA_122310	660.25	5.71189	0.454548	12.5661	3.24e-36	2.75e-35	proteasome subunit alpha type-6, putative
PBANKA_140480	232.183	7.25778	0.577637	12.5646	3.31e-36	2.79e-35	SAM dependent methyltransferase, putative
PBANKA_093090	192.361	5.1178	0.40777	12.5507	3.94e-36	3.33e-35	deubiquinating/deneddylating enzyme, putative (UCH54)
PBANKA_143510	793.844	-4.49885	0.358795	-12.5388	4.58e-36	3.86e-35	D-ribulose-5-phosphate 3-epimerase, putative
PBANKA_062050	194.68	4.16325	0.332047	12.5382	4.62e-36	3.88e-35	tRNAHis guanylyltransferase, putative
PBANKA_090880	225.431	3.38757	0.270226	12.536	4.74e-36	3.98e-35	conserved Plasmodium protein, unknown function
PBANKA_083210	1519.35	-3.51707	0.280638	-12.5324	4.96e-36	4.16e-35	conserved Plasmodium protein, unknown function
PBANKA_130500	1307.37	2.92655	0.233627	12.5266	5.34e-36	4.47e-35	conserved Plasmodium protein, unknown function
PBANKA_112700	1421.74	3.93204	0.313997	12.5225	5.62e-36	4.69e-35	choline/ethanolaminephosphotransferase (CEPT)
PBANKA_121470	3367.73	-3.43408	0.274326	-12.5182	5.93e-36	4.95e-35	conserved Plasmodium protein, unknown function
PBANKA_101330	759.408	-4.37845	0.349905	-12.5133	6.32e-36	5.26e-35	mitogen-activated protein kinase 1 (MAPK1)
PBANKA_142940	972.881	-7.98511	0.638159	-12.5127	6.36e-36	5.28e-35	dynein light chain 1, putative
PBANKA_102370	329.219	-4.50417	0.359991	-12.5119	6.43e-36	5.33e-35	conserved Plasmodium protein, unknown function
PBANKA_040440	262.309	3.8337	0.30677	12.497	7.75e-36	6.42e-35	conserved Plasmodium protein, unknown function
PBANKA_040140	2284.6	-3.93151	0.314663	-12.4943	8.01e-36	6.63e-35	conserved Plasmodium protein, unknown function
PBANKA_040450	1030.49	-2.77664	0.222407	-12.4845	9.07e-36	7.49e-35	conserved Plasmodium protein, unknown function
PBANKA_113520	342.509	3.40915	0.273144	12.4811	9.46e-36	7.79e-35	GTP-binding protein, putative
PBANKA_051690	13759.6	-3.23834	0.259489	-12.4797	9.64e-36	7.92e-35	S-adenosylmethionine decarboxylase, putative
PBANKA_136110	313.002	2.99072	0.239717	12.476	1.01e-35	8.28e-35	elongation factor Tu, putative
PBANKA_142020	219.823	3.40904	0.273403	12.4689	1.1e-35	9.04e-35	mitochondrial ribosomal protein S5 precursor, putative
PBANKA_132980	811.794	-4.25612	0.341542	-12.4615	1.21e-35	9.91e-35	transcription factor with AP2 domain(s) (AP2-Sp)
PBANKA_070210	301.375	-6.1512	0.493779	-12.4574	1.27e-35	1.04e-34	folate transporter 1, putative (FT1)
PBANKA_142880	1461.23	-2.83315	0.227491	-12.4539	1.33e-35	1.09e-34	iron-sulfur subunit of succinate dehydrogenase, putative
PBANKA_040290	215.564	3.81353	0.306778	12.4309	1.78e-35	1.45e-34	conserved Plasmodium protein, unknown function
PBANKA_040680	405.858	5.0613	0.407198	12.4296	1.81e-35	1.47e-34	pre-mRNA-processing factor 19, putative (PRPF19)
PBANKA_094250	815.973	4.02748	0.324212	12.4224	1.98e-35	1.6e-34	conserved Plasmodium protein, unknown function
PBANKA_143820	772.858	-3.51879	0.28376	-12.4006	2.59e-35	2.1e-34	DNA gyrase subunit A, putative (GyrA)
PBANKA_134800	164.762	5.24327	0.422949	12.3969	2.71e-35	2.2e-34	transmembrane protein Tmp21 homologue, putative
PBANKA_030400	658.986	-5.00534	0.403764	-12.3967	2.72e-35	2.2e-34	pentafunctional AROM polypeptide, putative (AROM)
PBANKA_113130	387.206	-6.67159	0.538424	-12.391	2.92e-35	2.36e-34	conserved Plasmodium protein, unknown function
PBANKA_103530	245.941	5.45026	0.439868	12.3907	2.94e-35	2.36e-34	radical SAM protein, putative
PBANKA_090620	325.713	3.93862	0.318012	12.3851	3.15e-35	2.53e-34	conserved Plasmodium protein, unknown function
PBANKA_040710	447.525	3.26914	0.264015	12.3824	3.25e-35	2.61e-34	splicing factor 3B subunit 1, putative (SF3B1)
PBANKA_110990	275.583	-6.13065	0.495106	-12.3825	3.25e-35	2.61e-34	stripes inner membrane complex protein, putative (SIP)
PBANKA_135630	2745.15	-3.11663	0.251924	-12.3713	3.74e-35	2.99e-34	conserved Plasmodium protein, unknown function
PBANKA_100110	1848.47	-4.05591	0.328006	-12.3654	4.02e-35	3.21e-34	ubiquitin specific protease, putative
PBANKA_111350	392.834	5.04017	0.407872	12.3572	4.45e-35	3.55e-34	ras-related protein Rab-1A, putative (RAB1a)
PBANKA_100600	171.48	3.67873	0.297907	12.3486	4.96e-35	3.94e-34	conserved Plasmodium protein, unknown function
PBANKA_040330	535.139	-4.76067	0.385753	-12.3412	5.43e-35	4.31e-34	conserved Plasmodium membrane protein, unknown function
PBANKA_134550	617.113	-3.73797	0.303059	-12.3342	5.93e-35	4.7e-34	conserved Plasmodium protein, unknown function
PBANKA_145020	512.211	5.43446	0.440755	12.3299	6.25e-35	4.95e-34	serine hydroxymethyltransferase, putative (SHMT)
PBANKA_120520	219.552	4.29632	0.348487	12.3285	6.36e-35	5.03e-34	conserved membrane protein, unknown function
PBANKA_060280	546.453	3.83142	0.310878	12.3245	6.68e-35	5.27e-34	ubiquitin-conjugating enzyme E2, putative (UBC)
PBANKA_140850	196.45	5.91432	0.480239	12.3154	7.49e-35	5.9e-34	mitochondrial ATP synthase delta subunit, putative (OSCP)
PBANKA_061930	230.811	6.29586	0.511404	12.3109	7.91e-35	6.22e-34	conserved Plasmodium protein, unknown function
PBANKA_090110	2018.64	-3.61908	0.294306	-12.297	9.4e-35	7.38e-34	serine/threonine protein kinase, putative
PBANKA_136100	574.254	-3.74892	0.305006	-12.2913	1.01e-34	7.91e-34	step II splicing factor, putative
PBANKA_070750	239.852	5.98517	0.487432	12.279	1.17e-34	9.19e-34	RWD domain-containing protein, putative
PBANKA_140350	1196.97	-2.98792	0.243346	-12.2785	1.18e-34	9.23e-34	conserved Plasmodium protein, unknown function
PBANKA_021420	1762.21	-2.1821	0.177891	-12.2665	1.37e-34	1.07e-33	tRNA pseudouridine synthase D, putative
PBANKA_145550	585.976	-4.39096	0.358455	-12.2497	1.69e-34	1.31e-33	conserved Plasmodium protein, unknown function
PBANKA_011240	4076.97	-5.59315	0.45667	-12.2477	1.73e-34	1.34e-33	cytosolic Fe-S cluster assembly factor NAR1, putative (NAR1)
PBANKA_113500	254.063	7.35779	0.601392	12.2346	2.03e-34	1.58e-33	HVA22-like protein, putative
PBANKA_111230	336.463	5.2866	0.432237	12.2308	2.13e-34	1.65e-33	ras-related protein Rab-1B, putative (RAB1b)
PBANKA_052210	628.731	-8.29919	0.679015	-12.2224	2.36e-34	1.83e-33	conserved Plasmodium protein, unknown function
PBANKA_122030	987.768	-4.09061	0.334722	-12.2209	2.4e-34	1.86e-33	lysophospholipase, putative
PBANKA_143490	569.108	-8.21043	0.673543	-12.1899	3.52e-34	2.71e-33	raf kinase inhibitor, putative (RKIP)
PBANKA_133440	907.193	-2.34852	0.192664	-12.1897	3.53e-34	2.72e-33	inorganic anion antiporter, putative
PBANKA_082310	7028.77	-3.51381	0.288324	-12.187	3.64e-34	2.8e-33	S-adenosylmethionine synthetase, putative
PBANKA_111050	1730.97	5.35942	0.439915	12.1828	3.84e-34	2.95e-33	translationally-controlled tumor protein homolog, putative (TCTP)
PBANKA_111820	931.951	-3.64105	0.298884	-12.1822	3.87e-34	2.96e-33	conserved Plasmodium protein, unknown function
PBANKA_051770	1135.85	-4.51908	0.371127	-12.1766	4.14e-34	3.17e-33	ubiquitin-conjugating enzyme, putative
PBANKA_082680	616.961	-4.1987	0.344905	-12.1735	4.3e-34	3.29e-33	protein kinase, putative
PBANKA_061950	194.723	-3.17112	0.260824	-12.1581	5.2e-34	3.96e-33	conserved Plasmodium protein, unknown function
PBANKA_103330	259.594	3.92681	0.323065	12.1548	5.41e-34	4.12e-33	conserved Plasmodium protein, unknown function
PBANKA_050210	181.812	5.13462	0.422774	12.1451	6.09e-34	4.63e-33	conserved Plasmodium protein, unknown function
PBANKA_092250	500.947	4.5168	0.372024	12.1412	6.39e-34	4.85e-33	conserved Plasmodium protein, unknown function
PBANKA_135120	551.908	-3.17395	0.261435	-12.1405	6.45e-34	4.89e-33	conserved Plasmodium protein, unknown function
PBANKA_092200	682.061	-3.87087	0.318891	-12.1385	6.6e-34	5e-33	DnaJ protein, putative
PBANKA_120610	759.84	3.57018	0.294128	12.1382	6.63e-34	5.01e-33	eukaryotic translation initiation factor 3 subunit 7, putative
PBANKA_140300	262.972	7.47975	0.616246	12.1376	6.68e-34	5.04e-33	small heat shock protein, putative
PBANKA_131450	196.663	3.50644	0.289156	12.1264	7.65e-34	5.76e-33	conserved Plasmodium protein, unknown function
PBANKA_021470	206.535	4.69782	0.38771	12.1168	8.6e-34	6.47e-33	Plasmodium exported protein, unknown function
PBANKA_144970	1962.35	-5.61828	0.464012	-12.108	9.58e-34	7.19e-33	conserved Plasmodium protein, unknown function
PBANKA_140710	147.473	5.45099	0.450278	12.1058	9.84e-34	7.38e-33	conserved Plasmodium protein, unknown function
PBANKA_143210	521.365	-2.84255	0.234838	-12.1043	1e-33	7.51e-33	conserved Plasmodium protein, unknown function
PBANKA_072040	10068.5	-4.41401	0.364847	-12.0983	1.08e-33	8.06e-33	conserved Plasmodium protein, unknown function
PBANKA_041750	1848.58	2.97499	0.246284	12.0795	1.36e-33	1.01e-32	60S ribosomal protein L32, putative (RPL32)
PBANKA_121490	1557.12	-3.72583	0.308476	-12.0782	1.38e-33	1.03e-32	conserved Plasmodium protein, unknown function
PBANKA_132440	2580.29	3.1771	0.263428	12.0606	1.7e-33	1.27e-32	60S ribosomal protein L27, putative (RPL27)
PBANKA_131670	163.517	4.55864	0.378174	12.0544	1.84e-33	1.37e-32	conserved Plasmodium protein, unknown function
PBANKA_020600	255.085	3.63558	0.301604	12.0541	1.84e-33	1.37e-32	conserved Plasmodium protein, unknown function
PBANKA_136390	197.317	4.09891	0.340292	12.0453	2.05e-33	1.52e-32	conserved Plasmodium protein, unknown function
PBANKA_021270	2718.72	-5.11092	0.42477	-12.0322	2.41e-33	1.78e-32	zinc finger protein, putative
PBANKA_030920	501.141	-3.43475	0.285555	-12.0283	2.52e-33	1.86e-32	conserved Plasmodium protein, unknown function, fragment
PBANKA_011190	593.215	-4.71644	0.392153	-12.0271	2.56e-33	1.89e-32	conserved Plasmodium protein, unknown function
PBANKA_135400	155.494	6.08831	0.506238	12.0266	2.58e-33	1.9e-32	RNA lariat debranching enzyme, putative (DBR1)
PBANKA_021110	443.948	-4.68598	0.39004	-12.0141	3e-33	2.2e-32	vacuolar protein sorting-associated protein 53, putative (VPS53)
PBANKA_100820	292.385	5.71879	0.476012	12.0139	3e-33	2.2e-32	cGMP-dependent protein kinase (PKG)
PBANKA_144710	588.685	-3.14373	0.261963	-12.0007	3.52e-33	2.58e-32	conserved Plasmodium protein, unknown function
PBANKA_123890	1074.07	-4.6109	0.38429	-11.9985	3.62e-33	2.65e-32	conserved Plasmodium protein, unknown function
PBANKA_140600	179.487	-4.23843	0.353295	-11.9968	3.69e-33	2.7e-32	conserved Plasmodium protein, unknown function
PBANKA_071560	1033.93	4.08191	0.34035	11.9933	3.85e-33	2.81e-32	26S proteasome AAA-ATPase subunit RPT3, putative
PBANKA_060550	1393.7	-9.30193	0.775622	-11.9929	3.87e-33	2.82e-32	conserved Plasmodium protein, unknown function
PBANKA_111650	578.168	3.9707	0.331261	11.9866	4.18e-33	3.04e-32	mitochondrial import receptor subunit TOM40, putative (TOM40)
PBANKA_133760	1257.92	-4.56129	0.380713	-11.9809	4.47e-33	3.25e-32	translation initiation factor EIF-2B subunit, putative
PBANKA_142600	175.891	6.087	0.508514	11.9702	5.09e-33	3.69e-32	histone-arginine methyltransferase, putative (CARM1)
PBANKA_060910	1886.65	-3.44494	0.287919	-11.9649	5.42e-33	3.93e-32	conserved Plasmodium protein, unknown function
PBANKA_101860	2669.47	3.25863	0.272486	11.9589	5.83e-33	4.22e-32	60S ribosomal protein L21, putative (RPL21)
PBANKA_124400	182.743	6.33973	0.530132	11.9588	5.84e-33	4.22e-32	cell cycle regulator protein, putative
PBANKA_131220	408.787	3.56739	0.298444	11.9533	6.24e-33	4.5e-32	ubiquitin-protein ligase, putative
PBANKA_144080	282.23	4.65541	0.389554	11.9506	6.45e-33	4.64e-32	conserved Plasmodium protein, unknown function
PBANKA_114560	1369.4	-3.22308	0.269829	-11.9449	6.91e-33	4.96e-32	conserved Plasmodium protein, unknown function
PBANKA_101870	187.267	5.13611	0.430157	11.9401	7.32e-33	5.25e-32	conserved Plasmodium protein, unknown function
PBANKA_145290	281.25	-5.6363	0.47206	-11.9398	7.34e-33	5.26e-32	conserved Plasmodium protein, unknown function
PBANKA_040150	1126.26	2.08254	0.174457	11.9372	7.57e-33	5.42e-32	exportin-1, putative
PBANKA_123510	185.643	6.47881	0.543502	11.9205	9.26e-33	6.61e-32	U6 snRNA-associated Sm-like protein LSm2, putative (LSM2)
PBANKA_094070	218.498	3.97074	0.333395	11.91	1.05e-32	7.49e-32	conserved Plasmodium protein, unknown function
PBANKA_083480	725.814	-3.07117	0.257871	-11.9097	1.05e-32	7.5e-32	histidine--tRNA ligase, putative
PBANKA_071660	1431.49	-4.43169	0.372176	-11.9075	1.08e-32	7.69e-32	conserved Plasmodium protein, unknown function
PBANKA_133330	499.145	-2.04437	0.171834	-11.8974	1.22e-32	8.68e-32	conserved Plasmodium protein, unknown function
PBANKA_102660	662.692	-2.0728	0.174331	-11.8901	1.33e-32	9.45e-32	GTP-binding protein, putative
PBANKA_141720	288.412	-6.85078	0.576501	-11.8834	1.44e-32	1.02e-31	conserved Plasmodium protein, unknown function
PBANKA_144500	360.898	-7.38861	0.621857	-11.8815	1.48e-32	1.04e-31	subpellicular microtubule protein 2, putative (SPM2)
PBANKA_090820	753.405	-2.46386	0.207652	-11.8653	1.79e-32	1.27e-31	conserved Plasmodium protein, unknown function
PBANKA_040670	281.881	6.44844	0.543714	11.86	1.91e-32	1.35e-31	activator of Hsp90 ATPase, putative
PBANKA_090130	82326.6	-9.04935	0.763076	-11.859	1.93e-32	1.36e-31	merozoite adhesive erythrocytic binding protein (MAEBL)
PBANKA_071690	884.906	-5.76278	0.48597	-11.8583	1.95e-32	1.37e-31	armadillo-domain containing rhoptry protein, putative (ARO)
PBANKA_142300	563.544	-4.53479	0.382486	-11.8561	2e-32	1.41e-31	conserved Plasmodium protein, unknown function
PBANKA_135550	579.951	3.45423	0.291356	11.8557	2.01e-32	1.41e-31	casein kinase II beta chain, putative (CK2beta2)
PBANKA_133280	3773.6	-3.45813	0.291825	-11.85	2.15e-32	1.51e-31	biotin carboxylase subunit of acetyl CoA carboxylase, putative (ACC)
PBANKA_110790	385.194	5.01019	0.423521	11.8298	2.74e-32	1.91e-31	triose phosphate transporter (TPT)
PBANKA_082970	207.291	6.82069	0.576962	11.8217	3.01e-32	2.1e-31	guanylate kinase, putative (GK)
PBANKA_010600	876.091	-2.9048	0.245817	-11.8169	3.19e-32	2.22e-31	G-protein associated signal transduction protein, putative
PBANKA_091460	313.217	2.5185	0.213183	11.8138	3.31e-32	2.31e-31	RNA (uracil-5-)methyltransferase, putative
PBANKA_140920	1418.81	-5.01446	0.42449	-11.8129	3.35e-32	2.33e-31	RNA-binding protein, putative
PBANKA_110840	166.56	5.6859	0.481726	11.8032	3.76e-32	2.61e-31	single-stranded DNA-binding protein, putative (SSB)
PBANKA_082800	193.242	5.57178	0.472325	11.7965	4.07e-32	2.82e-31	zinc finger protein, putative
PBANKA_123080	190.716	6.73793	0.571297	11.7941	4.19e-32	2.9e-31	pyridoxal kinase, putative (PDXK)
PBANKA_133600	164.585	6.35907	0.539248	11.7925	4.27e-32	2.95e-31	conserved Plasmodium protein, unknown function
PBANKA_145180	926.959	-3.29726	0.279828	-11.7832	4.77e-32	3.29e-31	conserved Plasmodium protein, unknown function
PBANKA_093000	191.674	5.28753	0.448995	11.7764	5.17e-32	3.56e-31	AP-1 complex subunit sigma, putative
PBANKA_140930	254.289	3.19096	0.271296	11.7619	6.13e-32	4.22e-31	conserved Plasmodium protein, unknown function
PBANKA_135680	435.552	-5.53757	0.471368	-11.7479	7.24e-32	4.98e-31	conserved Plasmodium protein, unknown function
PBANKA_092430	1796.86	-3.86773	0.329468	-11.7393	8.01e-32	5.5e-31	endoplasmic reticulum oxidoreductin, putative
PBANKA_071420	1133.08	2.66289	0.227087	11.7263	9.34e-32	6.4e-31	chaperone protein ClpB1, putative (ClpB1)
PBANKA_143730	3800.26	2.26711	0.193345	11.7257	9.41e-32	6.44e-31	endoplasmin, putative (GRP94)
PBANKA_146230	242.711	-4.50989	0.384622	-11.7255	9.43e-32	6.44e-31	conserved Plasmodium protein, unknown function
PBANKA_050670	5232.43	-4.96996	0.42394	-11.7233	9.69e-32	6.61e-31	citrate synthase, mitochondrial precursor, putative
PBANKA_131020	2358.78	-4.65931	0.397697	-11.7157	1.06e-31	7.21e-31	conserved Plasmodium protein, unknown function, fragment
PBANKA_112080	212.796	4.73982	0.404699	11.712	1.11e-31	7.53e-31	signal recognition particle subunit SRP68, putative (SRP68)
PBANKA_092370	174.426	5.05046	0.431404	11.707	1.17e-31	7.97e-31	ethanolamine kinase, putative (EK)
PBANKA_121130	221.044	4.68579	0.400468	11.7008	1.26e-31	8.57e-31	autophagy-related protein 18, putative (ATG18)
PBANKA_093430	234.662	4.29901	0.367617	11.6943	1.36e-31	9.24e-31	protein tyrosine phosphatase, putative
PBANKA_145160	422.439	4.24509	0.363577	11.6759	1.69e-31	1.15e-30	SUMO-activating enzyme subunit 2, putative (UBA2)
PBANKA_121270	6467.18	-5.22837	0.44839	-11.6603	2.03e-31	1.37e-30	conserved Plasmodium protein, unknown function
PBANKA_142380	166.018	4.4692	0.383434	11.6557	2.15e-31	1.45e-30	ABC transporter, putative
PBANKA_124290	837.747	-6.4369	0.552542	-11.6496	2.3e-31	1.55e-30	conserved Plasmodium protein, unknown function
PBANKA_135670	292.097	4.61278	0.39597	11.6493	2.31e-31	1.56e-30	kelch protein K13, putative
PBANKA_111220	149.406	5.09896	0.438073	11.6395	2.59e-31	1.74e-30	conserved Plasmodium protein, unknown function
PBANKA_071440	2529.57	-3.23998	0.27853	-11.6324	2.82e-31	1.89e-30	conserved Plasmodium protein, unknown function
PBANKA_010910	1695.94	2.38844	0.205341	11.6316	2.85e-31	1.91e-30	transketolase, putative (TK)
PBANKA_051870	2287.77	2.19719	0.189003	11.6252	3.07e-31	2.05e-30	methionine--tRNA ligase, putative
PBANKA_060470	173.592	5.12364	0.440918	11.6204	3.25e-31	2.17e-30	shewanella-like protein phosphatase 2, putative (SHLP2)
PBANKA_111390	593.492	-2.68466	0.231032	-11.6203	3.25e-31	2.17e-30	conserved Plasmodium protein, unknown function
PBANKA_120090	475.629	-2.43039	0.209191	-11.6181	3.34e-31	2.22e-30	conserved Plasmodium protein, unknown function
PBANKA_110290	275.822	-4.12988	0.355711	-11.6102	3.66e-31	2.43e-30	conserved Plasmodium protein, unknown function
PBANKA_020780	160.664	5.61207	0.483439	11.6086	3.72e-31	2.47e-30	conserved Plasmodium protein, unknown function
PBANKA_120810	1216.47	-4.59938	0.396614	-11.5966	4.29e-31	2.85e-30	conserved Plasmodium protein, unknown function
PBANKA_101920	208.562	4.7986	0.413832	11.5955	4.34e-31	2.88e-30	conserved Plasmodium protein, unknown function
PBANKA_124270	324.993	3.00406	0.259366	11.5823	5.06e-31	3.35e-30	AP-1 complex subunit beta, putative
PBANKA_144490	187.125	4.23787	0.365887	11.5824	5.06e-31	3.35e-30	vacuolar transporter chaperone, putative
PBANKA_080990	165.729	6.02575	0.520369	11.5798	5.22e-31	3.44e-30	tRNA pseudouridine synthase, putative
PBANKA_145300	1117.9	-4.09307	0.353581	-11.576	5.45e-31	3.59e-30	conserved Plasmodium protein, unknown function
PBANKA_051500	490.494	-3.96314	0.342424	-11.5738	5.6e-31	3.68e-30	25 kDa ookinete surface antigen precursor (P25)
PBANKA_144230	869.726	-2.4715	0.213559	-11.573	5.65e-31	3.71e-30	conserved Plasmodium protein, unknown function
PBANKA_092050	622.439	-3.38188	0.292231	-11.5726	5.67e-31	3.72e-30	conserved Plasmodium protein, unknown function
PBANKA_092510	341.3	-3.90641	0.337696	-11.5678	6e-31	3.93e-30	leucine-rich repeat protein (LRR11)
PBANKA_051660	215.029	5.61946	0.485937	11.5642	6.26e-31	4.1e-30	leucine-rich repeat protein (LRR1)
PBANKA_060850	349.324	-4.04647	0.349979	-11.5621	6.42e-31	4.19e-30	SNARE protein, putative
PBANKA_082630	125.511	4.75232	0.411122	11.5594	6.62e-31	4.32e-30	thioredoxin-like protein 2, putative (TLP2)
PBANKA_061000	174.116	4.31954	0.37404	11.5484	7.52e-31	4.91e-30	mitochondrial ribosomal protein S18 precursor, putative
PBANKA_112220	196.551	3.42162	0.296694	11.5325	9.05e-31	5.89e-30	EGF-like membrane protein, putative
PBANKA_030740	945.778	-3.75158	0.32564	-11.5206	1.04e-30	6.75e-30	conserved Plasmodium protein, unknown function
PBANKA_040930	436.499	3.68166	0.319824	11.5115	1.15e-30	7.49e-30	phosphatidylinositol 3- and 4-kinase, putative
PBANKA_062330	185.858	5.91527	0.513866	11.5113	1.16e-30	7.5e-30	tryptophan-rich antigen, putative
PBANKA_030900	180.934	4.25574	0.369735	11.5102	1.17e-30	7.59e-30	mitochondrial ribosomal protein L12 precursor, putative
PBANKA_091720	393.881	-4.30259	0.373948	-11.5058	1.23e-30	7.97e-30	RNA-binding protein s1, putative
PBANKA_124010	839.837	-4.70401	0.408918	-11.5036	1.27e-30	8.17e-30	conserved Plasmodium protein, unknown function
PBANKA_050520	272.562	6.23393	0.542036	11.5009	1.3e-30	8.42e-30	conserved Plasmodium protein, unknown function
PBANKA_092980	445.713	2.67527	0.232946	11.4845	1.58e-30	1.02e-29	insulinase, putative
PBANKA_133900	786.805	-3.64291	0.317231	-11.4834	1.6e-30	1.03e-29	vacuolar protein sorting-associated protein 52, putative (VPS52)
PBANKA_111370	435.76	-5.03248	0.438429	-11.4785	1.69e-30	1.09e-29	tubulin--tyrosine ligase, putative
PBANKA_060710	149.863	5.94513	0.517947	11.4783	1.7e-30	1.09e-29	mitochondrial import inner membrane translocase subunit TIM10, putative (TIM10)
PBANKA_050740	160.244	6.52639	0.568628	11.4774	1.71e-30	1.1e-29	orotidine 5'-phosphate decarboxylase, putative (OMPDC)
PBANKA_131370	178.963	5.46091	0.475898	11.475	1.76e-30	1.13e-29	serine/threonine protein kinase, putative
PBANKA_060460	583.817	-2.63988	0.230062	-11.4747	1.77e-30	1.13e-29	conserved protein, unknown function
PBANKA_020530	139.11	4.8748	0.425224	11.4641	2e-30	1.28e-29	conserved Plasmodium protein, unknown function
PBANKA_140290	150.837	4.22858	0.368934	11.4616	2.06e-30	1.31e-29	conserved Plasmodium protein, unknown function
PBANKA_061340	176.553	6.12095	0.534435	11.4531	2.27e-30	1.44e-29	mitochondrial ribosomal protein S12 precursor, putative
PBANKA_100850	209.639	4.04158	0.352979	11.4499	2.35e-30	1.5e-29	translocon component PTEX150 (PTEX150)
PBANKA_131230	411.347	-3.06819	0.268085	-11.4448	2.5e-30	1.58e-29	SNARE protein, putative
PBANKA_144980	456.208	-4.04168	0.353327	-11.4389	2.67e-30	1.69e-29	inorganic pyrophosphatase, putative (VP2)
PBANKA_111160	156.033	4.55982	0.398662	11.4378	2.71e-30	1.71e-29	prefoldin subunit, putative
PBANKA_103500	668.868	-3.44472	0.301398	-11.4292	2.99e-30	1.89e-29	conserved Plasmodium protein, unknown function
PBANKA_100670	1307.53	-3.1418	0.274918	-11.4281	3.03e-30	1.91e-29	U4/U6 small nuclear ribonucleoprotein PRP31, putative (PRPF31)
PBANKA_080040	148.476	4.7004	0.412161	11.4043	3.98e-30	2.51e-29	conserved Plasmodium protein, unknown function
PBANKA_090670	1123.76	-4.4786	0.392798	-11.4018	4.1e-30	2.58e-29	conserved Plasmodium protein, unknown function
PBANKA_143100	164.962	3.77241	0.331023	11.3962	4.37e-30	2.75e-29	peptidyl-prolyl cis-trans isomerase, putative (CYP32)
PBANKA_121750	234.09	3.80021	0.333566	11.3927	4.55e-30	2.86e-29	conserved Plasmodium protein, unknown function
PBANKA_050680	4611.07	-5.2637	0.462047	-11.3921	4.58e-30	2.87e-29	conserved Plasmodium protein, unknown function
PBANKA_081050	252.261	2.76083	0.24241	11.3891	4.74e-30	2.97e-29	apoptosis-related protein, putative (ARP)
PBANKA_061630	681.16	-3.3898	0.297992	-11.3755	5.54e-30	3.47e-29	conserved Plasmodium protein, unknown function
PBANKA_145400	238.399	4.45405	0.391675	11.3718	5.78e-30	3.61e-29	DNA gyrase subunit B, putative
PBANKA_112860	1257.43	-3.87341	0.340665	-11.3701	5.89e-30	3.68e-29	cullin-like protein, putative
PBANKA_131430	772.165	-2.55429	0.224667	-11.3692	5.95e-30	3.71e-29	conserved Plasmodium protein, unknown function
PBANKA_136440	226.201	-4.50249	0.396126	-11.3663	6.15e-30	3.83e-29	inner membrane complex protein 1f, putative (IMC1f)
PBANKA_136420	3022.16	2.92814	0.257723	11.3616	6.49e-30	4.04e-29	60S ribosomal protein L17, putative
PBANKA_113850	260.796	-2.42461	0.213429	-11.3603	6.59e-30	4.09e-29	exonuclease, putative
PBANKA_142990	623.458	-2.23187	0.196498	-11.3582	6.75e-30	4.19e-29	GPI ethanolamine phosphate transferase 3, putative (PIGO)
PBANKA_111330	1536.88	-3.27543	0.288498	-11.3534	7.13e-30	4.42e-29	deoxyribodipyrimidine photo-lyase, putative
PBANKA_041150	160.122	3.95422	0.348448	11.3481	7.58e-30	4.69e-29	conserved Plasmodium protein, unknown function
PBANKA_134480	830.328	-4.20709	0.370759	-11.3472	7.65e-30	4.73e-29	conserved Plasmodium protein, unknown function
PBANKA_113540	142.256	5.45242	0.480834	11.3395	8.36e-30	5.16e-29	riboflavin kinase / FAD synthase family protein, putative
PBANKA_070800	794.007	4.88931	0.431205	11.3387	8.44e-30	5.2e-29	protein transport protein SEC23, putative (SEC23)
PBANKA_080490	374.451	3.09014	0.272583	11.3365	8.65e-30	5.33e-29	E3 ubiquitin-protein ligase, putative
PBANKA_050650	5743.3	-4.16515	0.367547	-11.3323	9.08e-30	5.58e-29	zinc transporter, putative
PBANKA_121180	276.804	-5.71887	0.504734	-11.3305	9.27e-30	5.69e-29	conserved Plasmodium protein, unknown function
PBANKA_133930	302.146	4.12173	0.363941	11.3253	9.84e-30	6.03e-29	conserved Plasmodium protein, unknown function
PBANKA_112750	127.419	4.98399	0.440249	11.3209	1.03e-29	6.34e-29	glutamyl-tRNA(Gln) amidotransferase subunit B, putative
PBANKA_041390	205.075	5.69161	0.502996	11.3154	1.1e-29	6.73e-29	mitochondrial ribosomal protein L27 precursor, putative
PBANKA_124520	170.189	5.84031	0.516251	11.3129	1.13e-29	6.92e-29	conserved Plasmodium protein, unknown function
PBANKA_072070	452.086	-7.61203	0.672896	-11.3123	1.14e-29	6.96e-29	regulator of chromosome condensation, putative
PBANKA_102890	155.63	4.31648	0.381914	11.3023	1.28e-29	7.79e-29	diphthamide synthesis protein, putative
PBANKA_145120	672.782	-5.34611	0.47335	-11.2942	1.4e-29	8.53e-29	p25-alpha family protein, putative
PBANKA_132100	432.282	3.46099	0.306524	11.2911	1.45e-29	8.83e-29	conserved Plasmodium protein, unknown function
PBANKA_031420	1875.3	-4.4955	0.398429	-11.2831	1.59e-29	9.66e-29	calcium-dependent protein kinase 1 (CDPK1)
PBANKA_143620	374.644	4.54455	0.402849	11.281	1.63e-29	9.87e-29	histone-lysine N-methyltransferase, H3 lysine-4 specific, putative (SET10)
PBANKA_040810	158.947	6.27	0.556377	11.2693	1.86e-29	1.13e-28	conserved Plasmodium protein, unknown function
PBANKA_111860	1657.29	3.53299	0.313704	11.2622	2.02e-29	1.22e-28	cell division cycle protein 48 homologue, putative
PBANKA_132030	169.842	6.39923	0.568236	11.2616	2.03e-29	1.23e-28	mitochondrial ribosomal protein L28 precursor, putative
PBANKA_101950	3871.14	2.49773	0.221878	11.2572	2.13e-29	1.29e-28	60S ribosomal protein L5, putative
PBANKA_121640	158.228	4.28418	0.380942	11.2463	2.42e-29	1.46e-28	RNA triphosphatase, putative
PBANKA_130070	745.066	-3.94444	0.350876	-11.2417	2.54e-29	1.53e-28	LCCL domain-containing protein (CCp1)
PBANKA_030310	172.84	4.7992	0.426929	11.2412	2.56e-29	1.54e-28	conserved Plasmodium protein, unknown function
PBANKA_010250	147.934	4.1318	0.367815	11.2334	2.8e-29	1.68e-28	phenylalanine--tRNA ligase, putative
PBANKA_041280	508.049	4.72601	0.420835	11.2301	2.9e-29	1.74e-28	translation initiation factor 4E, putative (eIF4E)
PBANKA_144390	382.931	-3.78335	0.337048	-11.225	3.08e-29	1.84e-28	conserved Plasmodium protein, unknown function
PBANKA_041370	789.719	-4.6838	0.418161	-11.201	4.03e-29	2.41e-28	conserved Plasmodium protein, unknown function
PBANKA_103940	2840.48	4.93283	0.440623	11.1951	4.31e-29	2.57e-28	ubiquitin-40S ribosomal protein S27a, putative
PBANKA_103420	316.166	-6.96557	0.622496	-11.1897	4.58e-29	2.73e-28	conserved Plasmodium protein, unknown function
PBANKA_112600	1490.22	-2.79299	0.249628	-11.1886	4.64e-29	2.76e-28	E3 ubiquitin-protein ligase RNF5, putative (RNF5)
PBANKA_101500	176.86	6.97858	0.624375	11.1769	5.29e-29	3.15e-28	mitochondrial ribosomal protein L15 precursor, putative
PBANKA_041330	124.481	6.12095	0.547812	11.1735	5.5e-29	3.27e-28	mitochondrial ribosomal protein L29/L47 precursor, putative
PBANKA_114480	1700.18	-3.20457	0.286819	-11.1728	5.54e-29	3.29e-28	conserved Plasmodium protein, unknown function
PBANKA_145620	351.233	3.40586	0.304886	11.1709	5.66e-29	3.36e-28	rab specific GDP dissociation inhibitor, putative (rabGDI)
PBANKA_135840	253.632	5.53629	0.495988	11.1621	6.25e-29	3.7e-28	ubiquitin-conjugating enzyme E2, putative
PBANKA_130420	1784.65	-3.57099	0.319938	-11.1615	6.29e-29	3.72e-28	stromal-processing peptidase, putative (SPP)
PBANKA_010930	187.396	4.97108	0.445459	11.1595	6.44e-29	3.8e-28	SNARE associated Golgi protein, putative
PBANKA_145010	129.711	4.84181	0.434034	11.1554	6.74e-29	3.98e-28	mRNA methyltransferase, putative
PBANKA_081740	1886.88	-4.86356	0.436097	-11.1525	6.96e-29	4.1e-28	conserved Plasmodium protein, unknown function
PBANKA_093690	481.913	3.60302	0.323319	11.1438	7.67e-29	4.52e-28	actin-like protein, putative (ALP1)
PBANKA_112650	1093.44	2.88656	0.259583	11.12	1e-28	5.9e-28	acetyl-CoA synthetase, putative (ACS)
PBANKA_062010	2538.24	-3.75086	0.33734	-11.1189	1.01e-28	5.96e-28	U3 snoRNA-associated small subunit rRNA processing protein, putative
PBANKA_114450	109.547	5.29604	0.476774	11.1081	1.15e-28	6.72e-28	mitochondrial import inner membrane translocase subunit TIM9, putative (TIM9)
PBANKA_140270	222.24	7.03771	0.63381	11.1038	1.2e-28	7.04e-28	CorA-like Mg2+ transporter protein, putative
PBANKA_113120	150.441	3.12504	0.281478	11.1022	1.22e-28	7.16e-28	60S ribosomal protein L7-2, putative
PBANKA_110530	258.433	-3.53247	0.318871	-11.0781	1.6e-28	9.37e-28	conserved Plasmodium protein, unknown function
PBANKA_101620	816.664	-4.02261	0.363178	-11.0761	1.64e-28	9.56e-28	protein kinase, putative
PBANKA_132460	155.198	5.72308	0.516726	11.0756	1.65e-28	9.6e-28	apicoplast ribosomal protein S10 precursor, putative
PBANKA_134630	466.775	-3.04965	0.27542	-11.0727	1.7e-28	9.91e-28	CPW-WPC family protein, putative (UIS19)
PBANKA_052330	184.372	6.17468	0.557695	11.0718	1.72e-28	1e-27	conserved Plasmodium protein, unknown function
PBANKA_101320	2039.75	-2.7427	0.247881	-11.0646	1.86e-28	1.08e-27	ATP-specific succinyl-CoA synthetase beta subunit, putative
PBANKA_091640	2180.76	-2.69839	0.243892	-11.0639	1.88e-28	1.09e-27	ubiquitin-like protein, putative
PBANKA_080620	139.716	5.45953	0.493725	11.0578	2.01e-28	1.16e-27	E3 ubiquitin-protein ligase RBX1, putative (RBX1)
PBANKA_123870	344.458	3.95933	0.358099	11.0565	2.04e-28	1.18e-27	conserved Plasmodium protein, unknown function
PBANKA_010890	190.918	7.45034	0.67423	11.0502	2.19e-28	1.26e-27	conserved Plasmodium protein, unknown function
PBANKA_072080	3133.32	-4.86051	0.440044	-11.0455	2.3e-28	1.33e-27	RNA-binding protein NOB1, putative
PBANKA_070170	601.235	-2.6319	0.238372	-11.0412	2.42e-28	1.39e-27	conserved Plasmodium protein, unknown function
PBANKA_090630	108.295	4.08928	0.37043	11.0393	2.47e-28	1.42e-27	methyltransferase, putative
PBANKA_120100	810.203	-2.21826	0.200994	-11.0364	2.55e-28	1.47e-27	conserved Plasmodium protein, unknown function
PBANKA_113370	412.86	3.5005	0.317207	11.0354	2.58e-28	1.48e-27	conserved Plasmodium protein, unknown function
PBANKA_111750	2677.45	2.89246	0.262138	11.0341	2.62e-28	1.5e-27	ribosomal protein L27a, putative
PBANKA_093750	621.43	-3.74801	0.339741	-11.032	2.68e-28	1.54e-27	conserved Plasmodium protein, unknown function
PBANKA_134810	182.502	7.17105	0.650295	11.0274	2.82e-28	1.61e-27	conserved Plasmodium protein, unknown function
PBANKA_114330	637.651	-2.14866	0.194929	-11.0228	2.97e-28	1.7e-27	conserved Plasmodium protein, unknown function
PBANKA_121770	537.051	3.26527	0.296298	11.0202	3.05e-28	1.74e-27	ATP-dependent RNA helicase DDX6 (DOZI)
PBANKA_122700	267.822	-2.71919	0.246783	-11.0186	3.11e-28	1.77e-27	SF-assemblin, putative
PBANKA_121440	2186.4	-7.60508	0.690469	-11.0144	3.26e-28	1.86e-27	conserved Plasmodium protein, unknown function
PBANKA_103180	211.078	4.21438	0.382751	11.0108	3.39e-28	1.93e-27	conserved Plasmodium protein, unknown function
PBANKA_060160	16811.1	-6.18637	0.562134	-11.0052	3.61e-28	2.05e-27	conserved protein, unknown function
PBANKA_041170	250.407	3.50435	0.31859	10.9996	3.84e-28	2.18e-27	co-chaperone p23, putative
PBANKA_011090	109.323	4.74061	0.431223	10.9934	4.11e-28	2.33e-27	PP-loop family protein, putative
PBANKA_021140	240.885	3.58353	0.326347	10.9807	4.73e-28	2.68e-27	DNA (cytosine-5)-methyltransferase, putative (DNMT)
PBANKA_062240	480.667	-3.94553	0.359692	-10.9692	5.37e-28	3.04e-27	kinesin-19, putative
PBANKA_124580	1974.31	-2.90365	0.264916	-10.9606	5.91e-28	3.34e-27	conserved Plasmodium protein, unknown function
PBANKA_040960	318.622	3.60002	0.328478	10.9597	5.97e-28	3.37e-27	dolichyl-diphosphooligosaccharide--protein glycosyltransferase subunit 1, putative
PBANKA_114150	1064.59	-3.27729	0.299162	-10.9549	6.29e-28	3.55e-27	SNARE associated Golgi protein, putative
PBANKA_101490	548.388	3.92527	0.358389	10.9525	6.46e-28	3.64e-27	coatamer protein, beta subunit, putative
PBANKA_092630	148.74	4.43608	0.40515	10.9492	6.7e-28	3.77e-27	conserved Plasmodium protein, unknown function
PBANKA_103830	161.278	5.85986	0.535263	10.9476	6.82e-28	3.83e-27	translocation associated membrane protein, putative (TRAM)
PBANKA_122050	1993.12	-4.07513	0.372482	-10.9405	7.38e-28	4.14e-27	conserved Plasmodium protein, unknown function
PBANKA_021480	290.792	4.50189	0.411497	10.9403	7.4e-28	4.15e-27	heat shock protein, putative
PBANKA_071590	225.921	4.92736	0.451051	10.9242	8.83e-28	4.95e-27	ubiquitin carboxyl-terminal hydrolase 13, putative (USP13)
PBANKA_010140	1647.22	-2.08844	0.19123	-10.9211	9.14e-28	5.11e-27	conserved Plasmodium protein, unknown function
PBANKA_083170	313.243	-4.45693	0.408778	-10.903	1.11e-27	6.23e-27	NifU-like protein, putative
PBANKA_112400	166.052	-3.50704	0.321726	-10.9007	1.14e-27	6.38e-27	sphingomyelin synthase 2, putative (SMS2)
PBANKA_080320	2692.03	-3.60937	0.33149	-10.8883	1.31e-27	7.31e-27	inositol-phosphate phosphatase, putative
PBANKA_081770	591.459	-2.90392	0.266711	-10.8879	1.32e-27	7.33e-27	RNA-binding protein musashi, putative (HoMu)
PBANKA_092330	177.385	6.17395	0.567238	10.8842	1.37e-27	7.62e-27	conserved Plasmodium protein, unknown function
PBANKA_060360	138.782	6.09746	0.56045	10.8796	1.44e-27	8.01e-27	conserved Plasmodium protein, unknown function
PBANKA_082280	136.891	4.812	0.442683	10.8701	1.6e-27	8.88e-27	conserved Plasmodium protein, unknown function
PBANKA_132320	577.169	-2.2575	0.207807	-10.8635	1.72e-27	9.54e-27	conserved Plasmodium protein, unknown function
berg09_misc_RNA2	280.621	-3.46668	0.319389	-10.8541	1.91e-27	1.06e-26	unspecified product
PBANKA_100240	305.087	-5.80704	0.535224	-10.8497	2e-27	1.11e-26	dipeptidyl aminopeptidase 3, putative (DPAP3)
PBANKA_011170	184.318	3.52336	0.324798	10.8479	2.04e-27	1.13e-26	apicoplast ribosomal protein L18 precursor, putative
PBANKA_110500	181.798	4.56969	0.42131	10.8464	2.07e-27	1.14e-26	conserved Plasmodium protein, unknown function
PBANKA_091140	316.71	3.90718	0.360395	10.8414	2.19e-27	1.21e-26	conserved Plasmodium protein, unknown function
PBANKA_101590	513.552	-2.60545	0.240492	-10.8338	2.38e-27	1.31e-26	transcription initiation TFIID-like, putative
PBANKA_143830	2061.6	-1.8657	0.172365	-10.8241	2.65e-27	1.46e-26	phospholipid-transporting ATPase, putative
PBANKA_145680	1733.86	-3.52875	0.326045	-10.8229	2.68e-27	1.47e-26	vacuolar-sorting protein SNF7, putative
PBANKA_102480	380.322	3.44499	0.318324	10.8223	2.7e-27	1.48e-26	conserved Plasmodium protein, unknown function
PBANKA_132920	259.173	-4.74327	0.438513	-10.8167	2.87e-27	1.57e-26	dynein beta chain, putative
PBANKA_135050	1059.52	-4.25496	0.393744	-10.8064	3.21e-27	1.76e-26	conserved Plasmodium protein, unknown function
PBANKA_120590	2857.32	-3.27496	0.303182	-10.802	3.37e-27	1.84e-26	transcription factor with AP2 domain(s), putative (ApiAP2)
PBANKA_041040	194.314	6.8805	0.637838	10.7872	3.96e-27	2.16e-26	glycogen synthase kinase 3 (GSK3)
PBANKA_050890	160.641	4.31355	0.400105	10.7811	4.23e-27	2.31e-26	conserved Plasmodium protein, unknown function
PBANKA_090910	183.459	6.51948	0.604794	10.7797	4.29e-27	2.34e-26	conserved protein, unknown function
PBANKA_100980	235.695	3.3938	0.315009	10.7736	4.58e-27	2.5e-26	cytochrome c oxidase assembly protein, putative
PBANKA_140410	229.073	2.86419	0.265875	10.7727	4.63e-27	2.52e-26	membrane integral peptidase, M50 family, putative
PBANKA_123090	100.138	4.88367	0.453738	10.7632	5.14e-27	2.79e-26	RAP protein, putative
PBANKA_131890	185.311	6.06372	0.563467	10.7615	5.23e-27	2.84e-26	methyltransferase, putative
PBANKA_010700	145.482	5.81717	0.540575	10.7611	5.25e-27	2.85e-26	conserved Plasmodium protein, unknown function
PBANKA_030830	1141.76	-3.71975	0.345682	-10.7606	5.28e-27	2.86e-26	GAF domain-related protein, putative
PBANKA_081790	265.79	3.44233	0.32017	10.7516	5.83e-27	3.15e-26	conserved Plasmodium protein, unknown function
PBANKA_110160	323.605	3.96429	0.368819	10.7486	6.01e-27	3.25e-26	chromosome assembly factor 1, putative
PBANKA_020190	99.8022	4.23869	0.394512	10.7441	6.31e-27	3.41e-26	conserved Plasmodium protein, unknown function
PBANKA_136550	209.874	6.23365	0.5803	10.7421	6.46e-27	3.48e-26	intra-erythrocytic P. berghei-induced structures protein 1 (IBIS1)
PBANKA_071060	115.854	4.54575	0.423217	10.7409	6.54e-27	3.52e-26	phosphatidylglycerophosphate synthase, putative
PBANKA_094280	425.339	-2.93695	0.273586	-10.735	6.97e-27	3.75e-26	syntaxin, putative
PBANKA_090730	131.329	4.82413	0.449391	10.7348	6.98e-27	3.75e-26	conserved Plasmodium protein, unknown function
PBANKA_103350	115.332	4.778	0.445606	10.7225	7.98e-27	4.28e-26	conserved Plasmodium protein, unknown function
PBANKA_100260	229.134	-6.45857	0.602925	-10.7121	8.93e-27	4.79e-26	6-cysteine protein (P41)
PBANKA_091770	642.997	-2.18867	0.204323	-10.7118	8.96e-27	4.8e-26	conserved Plasmodium protein, unknown function
PBANKA_102450	227.483	3.93529	0.367444	10.7099	9.15e-27	4.89e-26	conserved Plasmodium protein, unknown function
PBANKA_100780	198.338	3.34109	0.312068	10.7063	9.51e-27	5.08e-26	exosome complex component RRP4, putative (RRP4)
PBANKA_122380	6932.08	-3.90632	0.364955	-10.7036	9.79e-27	5.22e-26	vacuolar proton translocating ATPase subunit A, putative
PBANKA_061090	1877.78	1.93095	0.180469	10.6996	1.02e-26	5.45e-26	HSP40, subfamily A, putative
PBANKA_092870	675.269	-2.65031	0.247746	-10.6977	1.04e-26	5.56e-26	ubiquitin-protein ligase, putative
PBANKA_140830	216.586	7.64364	0.715663	10.6805	1.26e-26	6.68e-26	conserved Plasmodium protein, unknown function
PBANKA_135720	765.579	3.55759	0.33331	10.6735	1.35e-26	7.19e-26	heat shock protein 110, putative (HSP110)
PBANKA_133880	248.501	3.33763	0.312719	10.6729	1.36e-26	7.23e-26	conserved Plasmodium protein, unknown function
PBANKA_132960	296.345	-4.06083	0.380507	-10.6721	1.37e-26	7.28e-26	conserved Plasmodium protein, unknown function
PBANKA_144550	194.903	3.79926	0.356438	10.659	1.58e-26	8.38e-26	conserved Plasmodium protein, unknown function
PBANKA_135500	902.015	-2.16457	0.203145	-10.6553	1.65e-26	8.71e-26	vacuolar ATP synthase subunit d, putative
PBANKA_081430	118.019	5.9107	0.554776	10.6542	1.67e-26	8.8e-26	conserved Plasmodium protein, unknown function
PBANKA_135030	1937.16	-3.13264	0.294577	-10.6344	2.06e-26	1.09e-25	RanBPM and CLTH-like protein, putative
PBANKA_144290	161.49	2.78567	0.262018	10.6316	2.12e-26	1.12e-25	conserved Plasmodium protein, unknown function
PBANKA_040800	122.368	4.58602	0.431417	10.6301	2.16e-26	1.14e-25	conserved Plasmodium protein, unknown function
PBANKA_130290	230.073	7.10408	0.668637	10.6247	2.29e-26	1.2e-25	copper transporter, putative
PBANKA_122760	1777.72	-4.46935	0.420724	-10.623	2.33e-26	1.22e-25	adenylyl cyclase beta, putative (ACbeta)
PBANKA_030380	2337.27	-5.22626	0.49202	-10.622	2.35e-26	1.24e-25	cysteine desulfuration protein SufE (SufE)
PBANKA_030480	852.13	-4.01505	0.378005	-10.6217	2.36e-26	1.24e-25	serine repeat antigen 4 (SERA4)
PBANKA_121600	297.837	-3.12923	0.294848	-10.6131	2.59e-26	1.36e-25	iron-sulfur assembly protein, putative
PBANKA_040130	112.032	4.44912	0.419366	10.6091	2.7e-26	1.41e-25	CDGSH iron-sulfur domain-containing protein, putative
PBANKA_134950	677.528	-2.99007	0.281875	-10.6078	2.74e-26	1.43e-25	conserved Plasmodium protein, unknown function
PBANKA_144070	778.291	2.13045	0.200949	10.602	2.92e-26	1.52e-25	ubiquitin-activating enzyme E1, putative (UBA1)
PBANKA_093300	2465.34	-2.33807	0.220571	-10.6001	2.98e-26	1.55e-25	serine/threonine protein kinase, putative (CLK3)
PBANKA_101940	3330.15	2.60128	0.24549	10.5963	3.1e-26	1.61e-25	60S ribosomal protein L7-3, putative
PBANKA_020270	490.858	-5.48872	0.518288	-10.5901	3.31e-26	1.72e-25	kinesin-8, putative
PBANKA_101260	259.151	-4.94791	0.467366	-10.5868	3.43e-26	1.78e-25	conserved Plasmodium protein, unknown function
PBANKA_091560	805.523	-3.59363	0.339481	-10.5857	3.47e-26	1.8e-25	aquaglyceroporin (AQP)
PBANKA_060600	128.975	3.72085	0.351601	10.5826	3.59e-26	1.86e-25	conserved Plasmodium protein, unknown function
PBANKA_113510	2182.65	3.1734	0.299893	10.5818	3.62e-26	1.88e-25	40S ribosomal protein S15, putative (RPS15)
PBANKA_082490	519.527	-3.0936	0.292409	-10.5797	3.7e-26	1.91e-25	patatin-like phospholipase, putative
PBANKA_141090	125.515	4.21388	0.398607	10.5715	4.04e-26	2.09e-25	translation initiation factor IF-2, putative
PBANKA_011130	398.208	3.59828	0.340506	10.5675	4.22e-26	2.18e-25	conserved Plasmodium protein, unknown function
PBANKA_142730	231.305	7.73403	0.732014	10.5654	4.31e-26	2.22e-25	ABC1 family, putative
PBANKA_131120	242.333	4.27893	0.405011	10.565	4.33e-26	2.23e-25	conserved Plasmodium protein, unknown function
PBANKA_072030	300.176	2.79549	0.264643	10.5633	4.41e-26	2.27e-25	proteasome regulatory component, putative
PBANKA_080670	4113.59	-4.86908	0.461331	-10.5544	4.85e-26	2.49e-25	conserved Plasmodium protein, unknown function
PBANKA_140370	143.993	5.28013	0.500281	10.5543	4.85e-26	2.49e-25	transcription factor with AP2 domain(s), putative (ApiAP2)
PBANKA_094330	233.236	2.97606	0.282012	10.553	4.92e-26	2.53e-25	actin-like protein, putative (ALP2a)
PBANKA_060580	417.203	-7.98366	0.757375	-10.5412	5.58e-26	2.86e-25	conserved Plasmodium protein, unknown function
PBANKA_136370	1875.65	-2.33087	0.221124	-10.541	5.59e-26	2.86e-25	transcription factor with AP2 domain(s), putative (ApiAP2)
PBANKA_081090	1266.6	-4.08695	0.387792	-10.539	5.71e-26	2.92e-25	FHA domain protein, putative
PBANKA_093640	237.424	3.25022	0.308545	10.534	6.02e-26	3.08e-25	conserved Plasmodium protein, unknown function
PBANKA_135600	3639.72	-4.83078	0.458711	-10.5312	6.2e-26	3.17e-25	transcription factor with AP2 domain(s), putative (ApiAP2)
PBANKA_112360	180.693	3.77174	0.358168	10.5306	6.24e-26	3.18e-25	N-acetylglucosaminylphosphatidylinositol deacetylase, putative
PBANKA_140800	231.179	3.29634	0.313044	10.53	6.28e-26	3.2e-25	H/ACA ribonucleoprotein complex subunit 1, putative (GAR1)
PBANKA_020480	2625.66	-3.97705	0.377711	-10.5294	6.33e-26	3.22e-25	secreted ookinete protein, putative (PSOP24)
PBANKA_094220	196.638	4.34927	0.41311	10.5281	6.41e-26	3.26e-25	RNA polymerase subunit, putative
PBANKA_031380	1070.2	4.30875	0.410094	10.5067	8.04e-26	4.08e-25	ATP synthase F1, alpha subunit, putative
PBANKA_113770	286.074	3.40485	0.324138	10.5043	8.25e-26	4.18e-25	cytochrome c oxidase subunit 2, putative
PBANKA_083340	663.328	-2.70704	0.25771	-10.5042	8.26e-26	4.19e-25	apicoplast ribosomal protein S6, putative (RPS6)
PBANKA_041060	1723.8	2.74292	0.261145	10.5034	8.33e-26	4.21e-25	60S ribosomal protein L26, putative
PBANKA_143740	408.106	2.67536	0.254714	10.5034	8.33e-26	4.21e-25	ATP-binding protein, putative
PBANKA_092320	130.896	5.95707	0.567305	10.5007	8.58e-26	4.33e-25	conserved Plasmodium protein, unknown function
PBANKA_113690	477.688	-2.89045	0.275393	-10.4957	9.04e-26	4.56e-25	E3 SUMO-protein ligase PIAS, putative (PIAS)
PBANKA_132340	2079.23	-2.46433	0.234894	-10.4912	9.48e-26	4.78e-25	bax inhibitor 1, putative
PBANKA_103980	134.903	6.72446	0.641002	10.4905	9.55e-26	4.81e-25	conserved Plasmodium protein, unknown function
PBANKA_124190	544.166	3.45369	0.329234	10.4901	9.59e-26	4.83e-25	ubiquitin-conjugating enzyme E2 N, putative (UBC13)
PBANKA_081210	391.484	-2.95063	0.281362	-10.4869	9.92e-26	4.98e-25	phosphatidylinositol N-acetylglucosaminyltransferase, putative
PBANKA_114050	164.418	5.8521	0.558376	10.4806	1.06e-25	5.33e-25	aldehyde reductase, putative
PBANKA_140620	1472.19	-3.16579	0.302826	-10.4542	1.4e-25	7.03e-25	conserved Plasmodium protein, unknown function
PBANKA_102420	669.29	-2.91711	0.279173	-10.4491	1.48e-25	7.41e-25	conserved Plasmodium protein, unknown function
PBANKA_120580	124.83	5.2605	0.50362	10.4454	1.54e-25	7.7e-25	conserved Plasmodium protein, unknown function
PBANKA_092110	104.09	5.05344	0.484081	10.4392	1.64e-25	8.2e-25	methyltransferase, putative
PBANKA_140810	132.057	5.78069	0.553885	10.4366	1.69e-25	8.42e-25	ribosomal RNA methyltransferase, putative
PBANKA_123430	334.089	3.4477	0.330395	10.4351	1.71e-25	8.55e-25	carbon catabolite repressor protein 4, putative (CCR4)
PBANKA_135650	1219.58	-3.15579	0.302439	-10.4345	1.73e-25	8.6e-25	conserved Plasmodium protein, unknown function
PBANKA_130190	505.015	-2.31692	0.222144	-10.4298	1.81e-25	9.03e-25	DNA repair metallo-beta-lactamase protein, putative
PBANKA_130910	152.854	7.15883	0.686495	10.4281	1.85e-25	9.18e-25	mitochondrial ribosomal protein S29 precursor, putative
PBANKA_090260	1116.31	-3.28781	0.315542	-10.4196	2.02e-25	1e-24	CCAAT-box DNA binding protein subunit B, putative (NFYB)
PBANKA_101080	618.064	4.10274	0.394044	10.4119	2.19e-25	1.09e-24	CCR4-associated factor 16, putative (CAF16)
PBANKA_143970	135.384	6.51861	0.626281	10.4084	2.27e-25	1.13e-24	conserved Plasmodium protein, unknown function
PBANKA_040510	168.339	6.6499	0.638931	10.4079	2.28e-25	1.13e-24	membrane magnesium transporter, putative
PBANKA_112020	244.823	4.84465	0.465965	10.397	2.56e-25	1.27e-24	pyridoxine biosynthesis protein PDX1, putative (PDX1)
PBANKA_132510	282.396	-8.13245	0.782636	-10.3911	2.72e-25	1.35e-24	conserved Plasmodium protein, unknown function
PBANKA_142510	2323.63	1.95655	0.18838	10.3862	2.87e-25	1.42e-24	karyopherin alpha, putative (KARalpha)
PBANKA_091080	276.865	-4.07796	0.392752	-10.383	2.96e-25	1.46e-24	conserved Plasmodium protein, unknown function
PBANKA_111610	653.415	-2.34336	0.225885	-10.3741	3.25e-25	1.6e-24	conserved Plasmodium protein, unknown function
PBANKA_082870	605.513	2.58412	0.249114	10.3733	3.28e-25	1.62e-24	phosphatidylserine decarboxylase, putative (PSD)
PBANKA_061180	3312.84	-3.65638	0.352499	-10.3727	3.3e-25	1.62e-24	N-acetyltransferase, putative
PBANKA_103360	127.87	5.00073	0.482138	10.372	3.33e-25	1.63e-24	tRNA-dihydrouridine synthase, putative
PBANKA_135740	119.572	5.41155	0.521978	10.3674	3.49e-25	1.71e-24	conserved Plasmodium protein, unknown function
PBANKA_010900	117.064	3.88301	0.374545	10.3673	3.49e-25	1.71e-24	conserved Plasmodium protein, unknown function
PBANKA_070200	304.57	-7.19487	0.694233	-10.3638	3.62e-25	1.77e-24	conserved Plasmodium protein, unknown function
PBANKA_143530	940.787	-2.72754	0.263273	-10.3601	3.76e-25	1.84e-24	pre-mRNA splicing factor, putative
PBANKA_146080	99.0562	4.57218	0.441334	10.3599	3.77e-25	1.84e-24	nucleolar rRNA processing protein, putative
PBANKA_130130	314.491	4.04223	0.390194	10.3595	3.79e-25	1.85e-24	trailer hitch homolog, putative (CITH)
PBANKA_131100	671.5	-2.89471	0.279517	-10.3561	3.93e-25	1.91e-24	conserved Plasmodium protein, unknown function (UIS21)
PBANKA_040590	110.531	4.3316	0.418438	10.3518	4.11e-25	2e-24	conserved Plasmodium protein, unknown function
PBANKA_140940	216.226	3.35919	0.324503	10.3518	4.11e-25	2e-24	mitochondrial ribosomal protein S15 precursor, putative
PBANKA_113010	120.513	5.678	0.5491	10.3406	4.62e-25	2.25e-24	RNA polymerase II transcription factor B subunit 4, putative (TFB4)
PBANKA_135410	203.956	6.08656	0.588626	10.3403	4.63e-25	2.25e-24	ras-related protein Rab-11B, putative (RAB11b)
PBANKA_092360	358.408	5.4616	0.528501	10.3341	4.94e-25	2.4e-24	GrpE protein homolog, mitochondrial, putative (MGE1)
PBANKA_143810	224.893	3.7472	0.362873	10.3265	5.35e-25	2.59e-24	nucleus export protein BRR6, putative
PBANKA_100530	1721.54	-3.89178	0.376947	-10.3245	5.46e-25	2.65e-24	conserved Plasmodium protein, unknown function
PBANKA_135210	510.711	-3.18384	0.308524	-10.3196	5.75e-25	2.78e-24	conserved Plasmodium protein, unknown function
PBANKA_133260	116.03	4.3126	0.417955	10.3183	5.82e-25	2.81e-24	conserved Plasmodium protein, unknown function
PBANKA_134560	574.086	3.56279	0.345868	10.301	6.97e-25	3.37e-24	elongation factor Tu, putative
PBANKA_133800	114.734	5.3811	0.522602	10.2967	7.29e-25	3.52e-24	conserved Plasmodium protein, unknown function
PBANKA_114130	111.737	5.44549	0.528863	10.2966	7.3e-25	3.52e-24	aminomethyltransferase, putative
PBANKA_070260	268.914	-3.55692	0.345666	-10.2901	7.81e-25	3.76e-24	conserved Plasmodium protein, unknown function
PBANKA_145330	963.581	2.41825	0.235037	10.2888	7.91e-25	3.81e-24	acyl-CoA synthetase, putative
PBANKA_093320	263.4	-2.99208	0.290848	-10.2874	8.03e-25	3.86e-24	conserved Plasmodium protein, unknown function
PBANKA_141370	157.651	5.09476	0.495459	10.2829	8.42e-25	4.04e-24	conserved Plasmodium protein, unknown function
PBANKA_133400	156.291	5.06326	0.49244	10.282	8.5e-25	4.07e-24	conserved Plasmodium protein, unknown function
PBANKA_140890	226.455	3.86156	0.375635	10.2801	8.67e-25	4.15e-24	conserved Plasmodium protein, unknown function
PBANKA_101190	129.069	6.11509	0.595397	10.2706	9.56e-25	4.58e-24	H/ACA ribonucleoprotein complex subunit 3, putative (NOP10)
PBANKA_112870	1521.96	-4.49684	0.437978	-10.2673	9.9e-25	4.73e-24	phosphatidylinositol/phosphatidylcholine transfer protein, putative
PBANKA_100930	247.555	3.21823	0.313467	10.2665	9.97e-25	4.76e-24	conserved Plasmodium protein, unknown function
PBANKA_111850	567.777	-2.37622	0.231541	-10.2626	1.04e-24	4.96e-24	conserved Plasmodium protein, unknown function
PBANKA_120440	1888.52	4.44387	0.433109	10.2604	1.06e-24	5.07e-24	DNA/RNA-binding protein Alba 3, putative (ALBA3)
PBANKA_030820	215.467	4.06897	0.396613	10.2593	1.07e-24	5.12e-24	apicoplast beta-ketoacyl-acyl carrier protein synthase III precursor, putative
PBANKA_143860	201.624	4.65623	0.453911	10.258	1.09e-24	5.18e-24	conserved Plasmodium protein, unknown function
PBANKA_140660	199.091	4.3189	0.421096	10.2563	1.11e-24	5.27e-24	CCAAT-binding transcription factor, putative
PBANKA_081310	1826.4	-3.23364	0.315364	-10.2537	1.14e-24	5.41e-24	conserved Plasmodium protein, unknown function
PBANKA_143790	498.356	-2.81225	0.274403	-10.2486	1.2e-24	5.7e-24	conserved Plasmodium protein, unknown function
PBANKA_040750	164.039	4.92334	0.480522	10.2458	1.24e-24	5.86e-24	N2227-like protein, putative
PBANKA_070970	745.613	-3.52134	0.343693	-10.2456	1.24e-24	5.86e-24	protein kinase 1 (PK1)
PBANKA_143780	647.54	-3.20927	0.313279	-10.2441	1.26e-24	5.95e-24	conserved Plasmodium protein, unknown function
PBANKA_100800	1233.12	-2.56195	0.250132	-10.2424	1.28e-24	6.05e-24	conserved Plasmodium protein, unknown function
PBANKA_114070	179.361	3.56515	0.348134	10.2407	1.3e-24	6.15e-24	ferrochelatase, putative (FC)
PBANKA_135900	2146.06	2.62438	0.256311	10.2391	1.33e-24	6.25e-24	protein transport protein SEC61 subunit alpha, putative (SEC61)
PBANKA_132880	2442.77	-4.01256	0.391904	-10.2386	1.33e-24	6.27e-24	conserved Plasmodium protein, unknown function
PBANKA_030710	367.144	4.05247	0.395933	10.2352	1.38e-24	6.49e-24	conserved Plasmodium protein, unknown function
PBANKA_134360	269.618	-2.43269	0.237683	-10.235	1.38e-24	6.5e-24	conserved Plasmodium protein, unknown function
PBANKA_071490	164.614	5.54607	0.542259	10.2277	1.49e-24	7e-24	lipoamide dehydrogenase, putative
PBANKA_041620	724.568	-1.94355	0.19008	-10.2249	1.53e-24	7.2e-24	mitochondrial carrier protein, putative
PBANKA_094060	249.418	7.7796	0.761113	10.2213	1.59e-24	7.46e-24	exonuclease, putative
PBANKA_145810	1108.64	-2.8962	0.283363	-10.2208	1.6e-24	7.5e-24	conserved Plasmodium protein, unknown function
PBANKA_102000	214.936	-5.34688	0.523406	-10.2156	1.69e-24	7.9e-24	conserved Plasmodium protein, unknown function
PBANKA_120190	2106.91	4.05842	0.397356	10.2136	1.72e-24	8.06e-24	40S ribosomal protein S20e, putative
PBANKA_130380	1718.54	4.29901	0.420979	10.212	1.75e-24	8.19e-24	triosephosphate isomerase, putative (TIM)
PBANKA_120750	110.724	3.55767	0.348579	10.2062	1.86e-24	8.68e-24	conserved Plasmodium protein, unknown function
PBANKA_020850	125.675	6.52862	0.639677	10.2061	1.86e-24	8.68e-24	conserved Plasmodium protein, unknown function
PBANKA_110970	1801.97	-4.54604	0.445668	-10.2005	1.97e-24	9.18e-24	conserved Plasmodium protein, unknown function
PBANKA_145730	946.448	-2.59457	0.254357	-10.2005	1.97e-24	9.18e-24	glucose inhibited division protein a homologue, putative
PBANKA_102200	2666.88	3.35559	0.329144	10.1949	2.09e-24	9.71e-24	40S ribosomal protein S25, putative
PBANKA_091010	133.502	5.69963	0.559326	10.1902	2.19e-24	1.02e-23	beta-catenin-like protein 1, putative
PBANKA_080420	76.8222	5.32732	0.522852	10.189	2.22e-24	1.03e-23	conserved Plasmodium protein, unknown function
PBANKA_060760	352.933	4.53249	0.444857	10.1886	2.23e-24	1.03e-23	U6 snRNA-associated Sm-like protein LSm7, putative (LSM7)
PBANKA_130150	122.762	5.10836	0.501544	10.1853	2.31e-24	1.07e-23	protein kinase, putative
PBANKA_083350	313.526	-3.48939	0.342989	-10.1735	2.6e-24	1.21e-23	conserved Plasmodium protein, unknown function
PBANKA_081990	1945.26	2.35241	0.231294	10.1706	2.68e-24	1.24e-23	nucleosome assembly protein (NAPS)
PBANKA_131040	211.097	5.38238	0.529236	10.1701	2.7e-24	1.25e-23	centrin-2, putative (CEN2)
PBANKA_041670	221.455	3.70795	0.364631	10.169	2.73e-24	1.26e-23	bacterial histone-like protein, putative (HU)
PBANKA_030630	187.163	3.41189	0.335884	10.1579	3.05e-24	1.41e-23	3' exoribonuclease, putative
PBANKA_070620	206.284	5.96511	0.587476	10.1538	3.19e-24	1.47e-23	nucleoside transporter 2, putative (NT2)
PBANKA_071630	283.114	-2.72083	0.268503	-10.1333	3.93e-24	1.81e-23	Rab5-interacting protein, putative
PBANKA_100860	154.771	-4.21481	0.416447	-10.1209	4.46e-24	2.05e-23	conserved Plasmodium protein, unknown function
PBANKA_070320	316.263	2.30927	0.22819	10.1199	4.51e-24	2.07e-23	apicoplast ribosomal protein L21 precursor, putative
PBANKA_112140	136.418	5.01028	0.49529	10.1159	4.7e-24	2.16e-23	RNA methyltransferase, putative
PBANKA_010660	157.331	4.05299	0.400808	10.112	4.89e-24	2.24e-23	conserved Plasmodium protein, unknown function
PBANKA_021040	1804.45	-4.14362	0.409784	-10.1117	4.9e-24	2.24e-23	DNA mismatch repair protein PMS1, putative (PMS1)
PBANKA_135690	221.392	3.72829	0.368989	10.104	5.3e-24	2.42e-23	U4/U6 small nuclear ribonucleoprotein PRP4, putative (PRPF4)
PBANKA_130410	808.842	-2.98834	0.29592	-10.0985	5.61e-24	2.56e-23	delta-aminolevulinic acid dehydratase, putative,porphobilinogen synthase, putative (PBGS)
PBANKA_124480	94.4708	4.82016	0.477684	10.0907	6.07e-24	2.77e-23	conserved Plasmodium protein, unknown function
PBANKA_143470	790.914	1.78554	0.177094	10.0824	6.61e-24	3.01e-23	clathrin heavy chain, putative
PBANKA_113910	130.262	3.5652	0.353635	10.0816	6.66e-24	3.04e-23	conserved Plasmodium protein, unknown function
PBANKA_120060	361.826	-3.63405	0.361048	-10.0653	7.87e-24	3.58e-23	Plasmodium exported protein, unknown function
PBANKA_101720	653.382	-2.62378	0.260712	-10.0639	7.98e-24	3.63e-23	conserved Plasmodium protein, unknown function
PBANKA_080100	184.41	-2.75516	0.273825	-10.0618	8.15e-24	3.7e-23	conserved Plasmodium protein, unknown function
PBANKA_144510	379.625	3.82561	0.380305	10.0593	8.36e-24	3.79e-23	ATP-dependent protease subunit ClpQ, putative (ClpQ)
PBANKA_121700	323.986	3.08761	0.307009	10.0571	8.55e-24	3.88e-23	peptidase, putative
PBANKA_130330	815.219	3.13907	0.312197	10.0548	8.75e-24	3.97e-23	ubiquinol-cytochrome c reductase iron-sulfur subunit, putative
PBANKA_102070	1874.82	-2.97915	0.296383	-10.0517	9.03e-24	4.09e-23	conserved Plasmodium protein, unknown function
PBANKA_136330	108.867	5.70629	0.567718	10.0513	9.07e-24	4.1e-23	conserved Plasmodium protein, unknown function
PBANKA_021330	169.486	5.89219	0.58817	10.0178	1.27e-23	5.75e-23	1-cys peroxiredoxin, putative
PBANKA_010960	532.932	3.18864	0.318446	10.0131	1.33e-23	6.03e-23	conserved Plasmodium protein, unknown function
PBANKA_040480	2330.62	-2.35538	0.235409	-10.0055	1.44e-23	6.5e-23	FAD-dependent glycerol-3-phosphate dehydrogenase, putative
PBANKA_071280	115.376	3.88081	0.388164	9.99786	1.56e-23	7.02e-23	conserved protein, unknown function
PBANKA_120870	139.22	2.88573	0.28869	9.99594	1.59e-23	7.15e-23	succinate dehydrogenase subunit 4, putative (SDH4)
PBANKA_146220	1392.42	-2.39429	0.239538	-9.99546	1.6e-23	7.18e-23	protein phosphatase 2C, putative
PBANKA_110730	185.081	7.42103	0.74283	9.99022	1.68e-23	7.56e-23	nuclear protein localization protein 4, putative (NPL4)
PBANKA_131240	613.302	-2.88734	0.289045	-9.98923	1.7e-23	7.63e-23	conserved Plasmodium protein, unknown function
PBANKA_143670	99.2017	5.17545	0.51848	9.98198	1.83e-23	8.2e-23	conserved Plasmodium protein, unknown function
PBANKA_113580	356.085	-3.90039	0.390937	-9.97704	1.92e-23	8.61e-23	conserved Plasmodium protein, unknown function
PBANKA_091920	127.068	3.69674	0.370655	9.97352	1.99e-23	8.91e-23	fam-d protein
PBANKA_081250	92.6485	5.06804	0.508172	9.97308	2e-23	8.94e-23	conserved Plasmodium protein, unknown function
PBANKA_090160	180.169	2.48437	0.249156	9.97115	2.04e-23	9.11e-23	farnesyltransferase beta subunit, putative
PBANKA_060800	226.863	-2.98479	0.299439	-9.96793	2.11e-23	9.4e-23	porphobilinogen deaminase, putative (PBGD)
PBANKA_100350	132.78	4.99365	0.501744	9.9526	2.46e-23	1.1e-22	conserved Plasmodium protein, unknown function
PBANKA_102670	126.125	-3.81585	0.383585	-9.94787	2.58e-23	1.15e-22	conserved Plasmodium protein, unknown function
PBANKA_124000	1306.78	-3.62993	0.3651	-9.94229	2.72e-23	1.21e-22	conserved Plasmodium protein, unknown function
PBANKA_110470	361.46	-3.08593	0.310518	-9.93801	2.84e-23	1.27e-22	trafficking protein particle complex subunit 8, putative (TRS85)
PBANKA_041440	3870.14	-3.08459	0.310395	-9.93762	2.86e-23	1.27e-22	formate-nitrite transporter, putative
PBANKA_141570	4719.87	-4.83949	0.486999	-9.93738	2.86e-23	1.27e-22	transcription factor with AP2 domain(s), putative (ApiAP2)
PBANKA_081680	139.441	-3.89872	0.392391	-9.9358	2.91e-23	1.29e-22	glycolipid transfer protein, putative
PBANKA_050170	271.92	-4.61294	0.464337	-9.93446	2.95e-23	1.31e-22	phosphomannomutase, putative
PBANKA_142540	459.58	1.80883	0.182123	9.93189	3.02e-23	1.34e-22	conserved Plasmodium protein, unknown function
PBANKA_144450	167.413	-3.44782	0.347235	-9.92935	3.1e-23	1.37e-22	myosin D, putative (MyoD)
PBANKA_124060	1663.94	-4.32205	0.435985	-9.91329	3.64e-23	1.61e-22	inner membrane complex protein 1g, putative (IMC1g)
PBANKA_100900	196.416	3.50214	0.35329	9.91295	3.66e-23	1.61e-22	GTPase Era, putative (ERA)
PBANKA_081270	245.493	2.63649	0.266023	9.91075	3.74e-23	1.65e-22	conserved Plasmodium protein, unknown function
PBANKA_081440	198.474	2.5612	0.258445	9.91006	3.76e-23	1.66e-22	conserved Plasmodium protein, unknown function
PBANKA_070980	769.453	1.76246	0.178066	9.8978	4.26e-23	1.87e-22	conserved Plasmodium protein, unknown function
PBANKA_144920	529.6	-2.68305	0.271134	-9.89565	4.35e-23	1.91e-22	conserved Plasmodium protein, unknown function
PBANKA_061050	280.505	4.08704	0.413504	9.88392	4.89e-23	2.15e-22	glutathione peroxidase-like thioredoxin peroxidase (TPx(Gl))
PBANKA_061990	649.862	2.2191	0.224535	9.8831	4.93e-23	2.16e-22	GTP-binding protein, putative
PBANKA_122080	7124.54	-5.37723	0.544087	-9.88304	4.93e-23	2.16e-22	conserved Plasmodium protein, unknown function
PBANKA_145820	209.403	-3.01155	0.30489	-9.87748	5.21e-23	2.29e-22	conserved Plasmodium protein, unknown function
PBANKA_111890	542.381	-3.31714	0.335865	-9.87643	5.27e-23	2.31e-22	conserved Plasmodium protein, unknown function
PBANKA_133950	125.216	-2.99035	0.302816	-9.87513	5.34e-23	2.34e-22	conserved Plasmodium protein, unknown function
PBANKA_051220	384.079	-2.55674	0.258909	-9.87503	5.34e-23	2.34e-22	protoporphyrinogen oxidase (PPO)
PBANKA_121970	150.592	-6.199	0.628076	-9.86983	5.63e-23	2.46e-22	glutaredoxin-like protein (GLP3)
PBANKA_020820	1704.49	-3.05838	0.309968	-9.86674	5.8e-23	2.53e-22	conserved Plasmodium protein, unknown function
PBANKA_136120	852.365	-3.34419	0.339047	-9.86348	5.99e-23	2.61e-22	conserved Plasmodium protein, unknown function
PBANKA_103670	100.174	3.9512	0.400887	9.85615	6.45e-23	2.81e-22	COBW domain-containing protein 1, putative (CBWD1)
PBANKA_113730	3899.43	-4.67942	0.474895	-9.85358	6.61e-23	2.88e-22	conserved Plasmodium protein, unknown function
PBANKA_133820	217.638	3.17804	0.322543	9.85307	6.65e-23	2.89e-22	beta-hydroxyacyl-ACP dehydratase, putative (FabZ)
PBANKA_146110	1345.77	-2.95741	0.300152	-9.85304	6.65e-23	2.89e-22	RNA-binding protein, putative
PBANKA_070900	195.773	4.41974	0.448619	9.85187	6.73e-23	2.92e-22	protein transport protein SEC61 subunit beta, putative
PBANKA_051590	1549.68	-2.59261	0.263202	-9.85027	6.84e-23	2.96e-22	mRNA-decapping enzyme subunit 1, putative (DCP1)
PBANKA_143760	181.361	-7.02012	0.712712	-9.84987	6.86e-23	2.97e-22	glideosome-associated protein 45, putative
PBANKA_020330	174.459	4.69043	0.476378	9.84603	7.13e-23	3.09e-22	DNA-directed RNA polymerase 2 subunit, putative
PBANKA_052020	806.039	2.57536	0.261632	9.84347	7.31e-23	3.16e-22	ADP/ATP transporter on adenylate translocase, putative
PBANKA_041780	1437.13	-6.6323	0.674252	-9.83652	7.84e-23	3.39e-22	conserved Plasmodium protein, unknown function
PBANKA_080970	159.396	4.12277	0.419137	9.83633	7.85e-23	3.39e-22	conserved Plasmodium protein, unknown function
PBANKA_142890	3371.66	-3.31785	0.337346	-9.83516	7.94e-23	3.43e-22	bromodomain protein, putative
PBANKA_083130	479.961	-2.36551	0.240759	-9.82523	8.77e-23	3.78e-22	peptidyl-prolyl cis-trans isomerase, putative (CYP72)
PBANKA_051550	412.465	-2.86066	0.29116	-9.82503	8.78e-23	3.78e-22	protein phosphatase inhibitor 3, putative (I3)
PBANKA_134490	354.073	-2.85855	0.290993	-9.82341	8.93e-23	3.84e-22	conserved Plasmodium protein, unknown function
PBANKA_132210	178.174	4.65719	0.474293	9.81921	9.31e-23	4e-22	aminodeoxychorismate lyase, putative (ADCL)
PBANKA_051980	298.264	7.21784	0.736033	9.80641	1.06e-22	4.54e-22	acetyl-CoA transporter, putative
PBANKA_091390	793.849	-3.23687	0.330089	-9.80605	1.06e-22	4.55e-22	conserved Plasmodium protein, unknown function
PBANKA_082230	169.705	6.48679	0.661543	9.80554	1.07e-22	4.57e-22	NifU-like scaffold protein (NFU)
PBANKA_083400	125.184	4.96971	0.507293	9.79653	1.17e-22	4.99e-22	calcyclin binding protein, putative
PBANKA_100470	153.447	5.6581	0.577562	9.79653	1.17e-22	4.99e-22	methyltransferase, putative
PBANKA_071940	493.418	-2.19182	0.223832	-9.79224	1.22e-22	5.2e-22	LETM1-like protein, putative
PBANKA_060880	318.059	-8.7327	0.892112	-9.78879	1.26e-22	5.37e-22	conserved Plasmodium protein, unknown function
PBANKA_122040	149.102	-4.2358	0.432725	-9.78865	1.26e-22	5.38e-22	conserved Plasmodium protein, unknown function
PBANKA_041230	491.916	-4.35816	0.445505	-9.78253	1.34e-22	5.71e-22	conserved Plasmodium protein, unknown function
PBANKA_092190	327.917	2.56671	0.262496	9.77809	1.4e-22	5.95e-22	conserved Plasmodium protein, unknown function
PBANKA_133140	20925.4	-4.60489	0.471324	-9.77012	1.51e-22	6.43e-22	conserved Plasmodium protein, unknown function
PBANKA_143240	194.533	-3.45517	0.353767	-9.7668	1.56e-22	6.64e-22	perforin-like protein 2 (PLP2)
PBANKA_112480	146.081	3.35389	0.343415	9.76628	1.57e-22	6.67e-22	conserved Plasmodium protein, unknown function
PBANKA_122860	176.623	3.14369	0.321954	9.76439	1.6e-22	6.79e-22	conserved Plasmodium protein, unknown function
PBANKA_101140	305.396	1.82077	0.186669	9.75404	1.77e-22	7.51e-22	DNA topoisomerase II, putative
PBANKA_134350	931.431	-2.43045	0.249278	-9.74998	1.84e-22	7.81e-22	conserved Plasmodium protein, unknown function
PBANKA_135810	244.607	2.82984	0.290265	9.74918	1.86e-22	7.87e-22	rhomboid protease ROM6 (ROM6)
PBANKA_130940	1294.05	-2.97278	0.305004	-9.74671	1.91e-22	8.05e-22	RNA-binding protein, putative
PBANKA_100170	165.682	-4.82253	0.49519	-9.73875	2.06e-22	8.7e-22	conserved Plasmodium protein, unknown function
PBANKA_131080	4407.81	2.16042	0.221909	9.73562	2.13e-22	8.97e-22	40S ribosomal protein S5, putative
PBANKA_031440	123.802	3.34535	0.34384	9.72938	2.26e-22	9.53e-22	E2F-associated phosphoprotein, putative
PBANKA_021220	690.119	-3.09022	0.317735	-9.72579	2.34e-22	9.86e-22	conserved Plasmodium protein, unknown function
PBANKA_090570	190.132	2.88462	0.296634	9.72452	2.37e-22	9.98e-22	DNA-directed RNA polymerase I, putative
PBANKA_103550	181.806	4.94002	0.508084	9.72284	2.41e-22	1.01e-21	vacuolar protein sorting-associated protein 29, putative (VPS29)
PBANKA_101160	199.271	3.06909	0.315879	9.71603	2.58e-22	1.08e-21	chromatin assembly factor 1 P55 subunit, putative
PBANKA_082530	839.778	-2.9634	0.305067	-9.71391	2.63e-22	1.1e-21	conserved Plasmodium protein, unknown function
PBANKA_040910	205.982	5.48575	0.564838	9.71208	2.68e-22	1.12e-21	pre-mRNA splicing factor, putative
PBANKA_050990	148.057	3.02187	0.311213	9.70997	2.73e-22	1.15e-21	conserved Plasmodium protein, unknown function
PBANKA_111940	528.561	-5.24956	0.540907	-9.70512	2.87e-22	1.2e-21	conserved Plasmodium protein, unknown function
PBANKA_120260	2923.7	-2.95498	0.304618	-9.70061	3e-22	1.25e-21	E3 ubiquitin-protein ligase, putative
PBANKA_133790	111.036	4.54118	0.468178	9.69969	3.02e-22	1.26e-21	conserved Plasmodium protein, unknown function
PBANKA_113490	206.712	-4.08809	0.421613	-9.69631	3.13e-22	1.31e-21	zinc finger protein, putative
PBANKA_080110	83.7545	5.51513	0.569259	9.68826	3.38e-22	1.41e-21	conserved Plasmodium protein, unknown function
PBANKA_030260	488.219	-3.91879	0.404526	-9.68737	3.41e-22	1.42e-21	3'-5' exonuclease, putative
PBANKA_021260	117.965	-5.68047	0.586409	-9.68687	3.43e-22	1.43e-21	conserved Plasmodium protein, unknown function
PBANKA_061450	697.417	2.48303	0.256366	9.68549	3.48e-22	1.45e-21	eukaryotic translation initiation factor subunit, putative
PBANKA_010650	111.214	4.65066	0.4804	9.68082	3.64e-22	1.51e-21	conserved Plasmodium protein, unknown function
PBANKA_132000	191.3	-3.39113	0.350292	-9.68087	3.64e-22	1.51e-21	conserved Plasmodium protein, unknown function
PBANKA_114140	173.406	-4.1942	0.433975	-9.66461	4.26e-22	1.77e-21	conserved Plasmodium protein, unknown function
PBANKA_131140	166.143	-5.8443	0.604765	-9.66376	4.3e-22	1.78e-21	conserved Plasmodium protein, unknown function
PBANKA_061610	343.4	3.79571	0.392929	9.66004	4.46e-22	1.85e-21	prefoldin subunit 3, putative
PBANKA_134590	201.533	-6.17476	0.63958	-9.6544	4.71e-22	1.95e-21	protein kinase, putative
PBANKA_091340	203.563	3.95975	0.41036	9.64945	4.94e-22	2.04e-21	protein phosphatase 2C, putative
PBANKA_102140	90.7826	4.68809	0.485984	9.64659	5.08e-22	2.1e-21	conserved Plasmodium protein, unknown function
PBANKA_041260	376.137	-6.11226	0.634041	-9.64017	5.41e-22	2.23e-21	conserved Plasmodium protein, unknown function
PBANKA_136140	535.148	-10.0705	1.04598	-9.62781	6.1e-22	2.52e-21	conserved Plasmodium protein, unknown function
PBANKA_102920	261.684	-3.03999	0.316099	-9.61723	6.76e-22	2.79e-21	FeS assembly ATPase SufC (SufC)
PBANKA_041530	596.343	-2.69115	0.279954	-9.61281	7.06e-22	2.91e-21	exoribonuclease II, putative (RNaseII)
PBANKA_142590	345.592	9.30098	0.968213	9.60634	7.52e-22	3.09e-21	conserved Plasmodium protein, unknown function
PBANKA_091700	211.949	-5.15918	0.53724	-9.60312	7.76e-22	3.19e-21	conserved Plasmodium protein, unknown function, fragment
PBANKA_143290	761.984	-2.64474	0.275456	-9.60133	7.89e-22	3.24e-21	GTP-binding protein, putative
PBANKA_090580	94.9246	4.77879	0.497798	9.59986	8.01e-22	3.29e-21	DnaJ protein, putative
PBANKA_060090	142.313	-2.96083	0.308775	-9.58896	8.9e-22	3.65e-21	conserved Plasmodium protein, unknown function
PBANKA_141390	2220.57	-3.07133	0.320318	-9.58838	8.95e-22	3.67e-21	zinc finger (CCCH type) protein, putative
PBANKA_141010	1761.87	-3.24311	0.338378	-9.58429	9.31e-22	3.81e-21	conserved Plasmodium protein, unknown function
PBANKA_091760	411.38	-2.22189	0.231932	-9.57991	9.71e-22	3.97e-21	structural maintenance of chromosome protein, putative, fragment
PBANKA_132060	91.5248	5.05465	0.527774	9.5773	9.96e-22	4.07e-21	conserved protein, unknown function
PBANKA_141970	698.411	-3.3843	0.353643	-9.56983	1.07e-21	4.37e-21	palmitoyltransferase, putative (DHHC8)
PBANKA_051110	230.249	5.04219	0.526898	9.56956	1.07e-21	4.38e-21	conserved Plasmodium protein, unknown function
PBANKA_083180	321.37	-2.55904	0.267435	-9.56884	1.08e-21	4.41e-21	elongation factor Tu, putative
PBANKA_050450	160.383	3.8737	0.404915	9.56671	1.1e-21	4.5e-21	cytoplasmic dynein intermediate chain, putative
PBANKA_060700	225.76	4.71054	0.492631	9.562	1.16e-21	4.7e-21	conserved Plasmodium protein, unknown function
PBANKA_130660	2475.71	-6.10838	0.638855	-9.56144	1.16e-21	4.72e-21	conserved Plasmodium protein, unknown function
PBANKA_135370	138.64	4.37924	0.458794	9.5451	1.36e-21	5.53e-21	nucleolar complex protein 2, putative
PBANKA_061490	1555.84	-3.37003	0.35318	-9.54195	1.4e-21	5.69e-21	conserved Plasmodium protein, unknown function
PBANKA_145690	9571.04	-2.58669	0.271134	-9.54026	1.42e-21	5.78e-21	translation initiation factor SUI1, putative
PBANKA_050620	5127.5	-2.63252	0.27603	-9.53707	1.47e-21	5.96e-21	RNA-binding protein, putative (UIS12)
PBANKA_113150	362.205	-3.07235	0.322181	-9.53611	1.48e-21	6.01e-21	conserved Plasmodium protein, unknown function
PBANKA_133840	207.421	8.05082	0.844277	9.53576	1.49e-21	6.02e-21	vacuolar ATP synthase subunit g, putative
PBANKA_020990	337.688	2.80149	0.294025	9.52806	1.6e-21	6.48e-21	nucleoside transporter 4, putative (NT4)
PBANKA_061130	111.433	3.68285	0.386865	9.51973	1.74e-21	7.01e-21	conserved Plasmodium protein, unknown function
PBANKA_121050	92.5802	6.31545	0.664192	9.50847	1.93e-21	7.81e-21	conserved Plasmodium protein, unknown function
PBANKA_134340	978.562	-3.48951	0.367094	-9.50576	1.99e-21	8.01e-21	conserved Plasmodium protein, unknown function
PBANKA_134060	403.641	-2.53996	0.267729	-9.48706	2.38e-21	9.58e-21	conserved Plasmodium protein, unknown function
PBANKA_113940	96.6016	5.38523	0.567848	9.48358	2.46e-21	9.89e-21	polyubiquitin binding protein, putative (DOA1)
PBANKA_052100	167.545	6.59517	0.695505	9.48256	2.48e-21	9.98e-21	GDP dissociation inhibitor, putative
PBANKA_090810	387.372	-2.14472	0.226233	-9.48014	2.54e-21	1.02e-20	conserved Plasmodium protein, unknown function
PBANKA_134640	392.419	-3.28207	0.346404	-9.47468	2.68e-21	1.07e-20	conserved Plasmodium protein, unknown function
PBANKA_140280	92.6981	5.87873	0.620488	9.47437	2.68e-21	1.08e-20	conserved Plasmodium protein, unknown function
berg06:rRNA:rfamscan:875179-875314	83.6685	-4.54546	0.479783	-9.47399	2.69e-21	1.08e-20	unspecified product
PBANKA_091570	128.889	5.21676	0.55075	9.4721	2.74e-21	1.1e-20	mitochondrial ribosomal protein L2 precursor, putative
PBANKA_114570	126.777	3.72149	0.39291	9.47162	2.76e-21	1.1e-20	U2 small nuclear ribonucleoprotein A', putative
PBANKA_123720	116.152	5.8629	0.619066	9.47056	2.78e-21	1.11e-20	50S ribosomal protein L17, apicoplast, putative (RPL17)
PBANKA_062260	728.781	-3.27717	0.346154	-9.46738	2.87e-21	1.15e-20	conserved Plasmodium protein, unknown function
PBANKA_140680	1827.13	2.96513	0.313218	9.46665	2.89e-21	1.15e-20	40S ribosomal protein S27, putative (RPS27)
PBANKA_130770	561.318	-2.82508	0.298487	-9.46467	2.94e-21	1.18e-20	zinc finger protein, putative
PBANKA_145710	280.316	2.6554	0.280688	9.46033	3.07e-21	1.22e-20	conserved Plasmodium protein, unknown function
PBANKA_101680	115.955	6.57551	0.695449	9.45506	3.23e-21	1.29e-20	exosome complex exonuclease RRP41, putative (RRP41)
PBANKA_070180	550.697	-3.0037	0.318014	-9.4452	3.55e-21	1.41e-20	conserved Plasmodium protein, unknown function
PBANKA_134930	47471.7	-2.9866	0.316269	-9.44323	3.61e-21	1.44e-20	conserved Plasmodium protein, unknown function
PBANKA_135060	1408.86	-2.41988	0.256262	-9.44301	3.62e-21	1.44e-20	nuclear movement protein, putative (NUDC)
PBANKA_114440	279.578	3.00936	0.318869	9.43761	3.81e-21	1.51e-20	conserved Plasmodium protein, unknown function
PBANKA_140420	148.201	5.54398	0.587864	9.43071	4.07e-21	1.62e-20	conserved Plasmodium protein, unknown function
PBANKA_123800	106.821	3.43926	0.36483	9.42702	4.22e-21	1.67e-20	conserved Plasmodium protein, unknown function
PBANKA_103030	1664.43	3.57586	0.379331	9.42675	4.23e-21	1.68e-20	nuclear transport factor 2, putative (NTF2)
PBANKA_091150	139.971	-5.83313	0.618823	-9.42617	4.25e-21	1.68e-20	conserved Plasmodium membrane protein, unknown function
PBANKA_134970	116.648	4.01198	0.425988	9.41806	4.59e-21	1.82e-20	conserved Plasmodium protein, unknown function
PBANKA_050460	148.328	5.03457	0.534766	9.41453	4.75e-21	1.88e-20	S-adenosyl-L-methionine-dependent methyltransferase, putative
PBANKA_121140	105.309	4.29584	0.45636	9.41328	4.81e-21	1.9e-20	zinc finger protein, putative
PBANKA_144090	116.705	6.63937	0.705519	9.41063	4.93e-21	1.95e-20	conserved Plasmodium protein, unknown function
PBANKA_112980	275.337	-2.65377	0.282162	-9.40513	5.2e-21	2.05e-20	tetratricopeptide repeat protein, putative
PBANKA_134680	1608.76	-2.56876	0.273352	-9.39726	5.6e-21	2.21e-20	Qa-SNARE protein, putative
PBANKA_102990	247.107	3.97187	0.422966	9.39053	5.97e-21	2.35e-20	AAA family ATPase, putative
PBANKA_093220	1820.45	3.90204	0.415559	9.38985	6.01e-21	2.36e-20	peptidyl-prolyl cis-trans isomerase, putative
PBANKA_131380	886.604	-2.41136	0.25688	-9.3871	6.17e-21	2.42e-20	signal recognition particle subunit SRP54, putative (SRP54)
PBANKA_101020	909.871	-1.86687	0.198906	-9.38568	6.25e-21	2.45e-20	methionine aminopeptidase 2, putative (METAP2)
PBANKA_140170	128.291	5.04682	0.538314	9.37524	6.9e-21	2.71e-20	SNARE protein, putative
berg05_28s	892.461	-4.72906	0.504887	-9.36659	7.49e-21	2.94e-20	unspecified product
PBANKA_093070	136.535	3.82868	0.409008	9.3609	7.91e-21	3.1e-20	conserved Plasmodium protein, unknown function
PBANKA_080600	111.728	3.40476	0.364026	9.35305	8.52e-21	3.33e-20	ubiquitin-conjugating enzyme, putative
PBANKA_060500	191.713	-3.52811	0.377255	-9.35206	8.6e-21	3.36e-20	rhodanese like protein, putative
PBANKA_080410	1066.22	5.03036	0.53812	9.34803	8.93e-21	3.49e-20	conserved Plasmodium protein, unknown function
PBANKA_121500	149.949	3.0592	0.327298	9.34685	9.03e-21	3.52e-20	survival motor neuron-like protein, putative (SMN)
PBANKA_135170	769.957	-2.17108	0.232394	-9.34221	9.43e-21	3.68e-20	conserved Plasmodium protein, unknown function
PBANKA_100400	167.469	7.91991	0.848824	9.33045	1.05e-20	4.11e-20	cytosolic glyoxalase II, putative
PBANKA_051040	115.045	4.27198	0.458108	9.32527	1.11e-20	4.31e-20	conserved Plasmodium protein, unknown function
PBANKA_100940	177.469	5.04712	0.54184	9.31478	1.22e-20	4.75e-20	conserved protein, unknown function
PBANKA_070690	136.3	3.79124	0.407291	9.30844	1.3e-20	5.04e-20	conserved Plasmodium protein, unknown function
PBANKA_122840	1609.66	-2.53843	0.272853	-9.30328	1.36e-20	5.29e-20	mannose-6-phosphate isomerase, putative
PBANKA_101280	631.369	2.27189	0.244241	9.30182	1.38e-20	5.36e-20	voltage-dependent anion-selective channel protein, putative
PBANKA_090700	62.9446	4.92185	0.529431	9.29648	1.45e-20	5.63e-20	conserved Plasmodium protein, unknown function
PBANKA_093210	181.266	5.68676	0.611711	9.29649	1.45e-20	5.63e-20	palmitoyltransferase (DHHC9)
PBANKA_101440	234.097	6.10167	0.657991	9.27318	1.81e-20	7e-20	acid phosphatase, putative
PBANKA_040100	276.931	4.4556	0.480495	9.27294	1.81e-20	7.01e-20	regulatory protein, putative
PBANKA_131560	1974.83	-2.37181	0.255789	-9.27254	1.82e-20	7.03e-20	ribosome biogenesis protein tsr1, putative
PBANKA_071480	381.194	4.08108	0.440168	9.27164	1.83e-20	7.08e-20	nucleolar preribosomal assembly protein, putative
PBANKA_130760	1557.99	-2.81855	0.304006	-9.27135	1.84e-20	7.09e-20	dephospho-CoA kinase, putative (DPCK)
PBANKA_110590	261.098	-2.31678	0.249901	-9.27081	1.85e-20	7.12e-20	conserved Plasmodium protein, unknown function
PBANKA_050500	520.339	3.01024	0.325173	9.25737	2.1e-20	8.07e-20	dihydrolipoamide acyltransferase, putative
PBANKA_141230	584.328	-2.0858	0.225389	-9.25421	2.16e-20	8.31e-20	conserved Plasmodium protein, unknown function
PBANKA_121100	422.576	2.48801	0.268957	9.2506	2.23e-20	8.59e-20	GMP synthetase, putative (GMPS)
PBANKA_124470	102.132	4.79339	0.518174	9.25054	2.23e-20	8.59e-20	conserved Plasmodium protein, unknown function
PBANKA_102150	101.539	5.75592	0.622261	9.25001	2.24e-20	8.62e-20	copper transporter, putative
PBANKA_070610	103.692	4.62184	0.499973	9.24418	2.37e-20	9.1e-20	conserved Plasmodium protein, unknown function
PBANKA_020220	80.8257	4.32439	0.467885	9.24241	2.41e-20	9.24e-20	conserved Plasmodium protein, unknown function
PBANKA_122330	156.382	5.42406	0.586945	9.24117	2.44e-20	9.34e-20	ras-related protein Rab-18, putative (RAB18)
PBANKA_060290	157.515	-5.89765	0.638727	-9.23345	2.62e-20	1e-19	conserved Plasmodium protein, unknown function
PBANKA_122590	905.15	-4.40521	0.477144	-9.23246	2.64e-20	1.01e-19	conserved Plasmodium protein, unknown function
PBANKA_070840	159.907	6.30129	0.682706	9.22987	2.71e-20	1.04e-19	small nuclear ribonucleoprotein G, putative (SNRPG)
PBANKA_113050	654.365	2.2701	0.246139	9.22282	2.89e-20	1.11e-19	proteasome subunit alpha type-7, putative
PBANKA_114190	205.538	-6.27957	0.681007	-9.22102	2.94e-20	1.12e-19	conserved Plasmodium protein, unknown function
PBANKA_041690	113.854	7.1552	0.776475	9.21497	3.11e-20	1.19e-19	prefoldin subunit, putative
PBANKA_142560	139.936	2.85291	0.309655	9.21321	3.17e-20	1.21e-19	RNA-binding protein, putative
PBANKA_133100	83.8717	4.15505	0.451056	9.21183	3.21e-20	1.22e-19	conserved Plasmodium protein, unknown function
PBANKA_041220	1494.82	-3.00903	0.32682	-9.207	3.35e-20	1.28e-19	conserved Plasmodium protein, unknown function
PBANKA_122440	238.15	3.95502	0.4297	9.20414	3.44e-20	1.31e-19	ferlin, putative
PBANKA_145470	96.586	4.91304	0.533845	9.20313	3.48e-20	1.32e-19	conserved Plasmodium protein, unknown function
PBANKA_134190	363.539	-2.7557	0.299535	-9.19992	3.58e-20	1.36e-19	conserved Plasmodium protein, unknown function
PBANKA_142410	84.3105	4.43497	0.482126	9.19877	3.62e-20	1.37e-19	large ribosomal subunit processing factor, putative
PBANKA_123700	797.6	-1.9556	0.212624	-9.19747	3.66e-20	1.39e-19	S-adenosylmethionine-dependent methyltransferase, putative
PBANKA_143090	182.397	5.0234	0.546309	9.19517	3.74e-20	1.42e-19	conserved Plasmodium protein, unknown function
PBANKA_141510	280.206	2.82465	0.307256	9.19315	3.81e-20	1.44e-19	choline-phosphate cytidylyltransferase (CCT)
PBANKA_091270	427.487	2.4743	0.2692	9.19131	3.88e-20	1.47e-19	3-oxo-5-alpha-steroid 4-dehydrogenase, putative
PBANKA_102130	130.924	3.65302	0.397526	9.1894	3.95e-20	1.49e-19	mitochondrial ribosomal protein L21 precursor, putative
PBANKA_061440	155.465	2.33885	0.254553	9.18804	4e-20	1.51e-19	conserved Plasmodium protein, unknown function
PBANKA_124300	464.203	-9.78019	1.06444	-9.18806	4e-20	1.51e-19	palmitoyltransferase (DHHC7)
PBANKA_141840	163.44	5.61402	0.611502	9.1807	4.28e-20	1.61e-19	ATP-dependent Clp protease adaptor protein ClpS, putative
PBANKA_113760	114.089	6.00186	0.653791	9.18009	4.31e-20	1.62e-19	conserved Plasmodium protein, unknown function
PBANKA_100330	195.252	2.69228	0.293395	9.1763	4.46e-20	1.68e-19	conserved Plasmodium membrane protein, unknown function
PBANKA_121170	310.127	2.46188	0.2685	9.169	4.77e-20	1.8e-19	conserved Plasmodium protein, unknown function
PBANKA_145760	258.3	4.09741	0.447333	9.15965	5.21e-20	1.96e-19	conserved Plasmodium protein, unknown function
PBANKA_040720	277.091	-2.09897	0.229314	-9.15327	5.52e-20	2.07e-19	dual specificity protein phosphatase (YVH1)
PBANKA_133540	623.924	-2.5916	0.283139	-9.1531	5.53e-20	2.08e-19	histone deacetylase, putative (HDA1)
PBANKA_112410	340.037	-2.69466	0.294416	-9.15255	5.56e-20	2.08e-19	conserved Plasmodium protein, unknown function
PBANKA_061310	612.785	-3.93926	0.43041	-9.15235	5.57e-20	2.09e-19	conserved Plasmodium protein, unknown function
PBANKA_040830	1582.48	-3.99569	0.436632	-9.15117	5.63e-20	2.11e-19	phd finger protein, putative
PBANKA_131930	347.368	-2.65524	0.290362	-9.14456	5.99e-20	2.24e-19	ferlin, putative
PBANKA_131830	90.9486	5.71989	0.625575	9.14342	6.05e-20	2.26e-19	mitochondrial ribosomal protein S11 precursor, putative
PBANKA_091220	136.934	7.71682	0.844117	9.14188	6.14e-20	2.29e-19	signal recognition particle subunit SRP72, putative (SRP72)
PBANKA_082790	107.141	5.48112	0.599663	9.14033	6.23e-20	2.32e-19	conserved Plasmodium protein, unknown function
PBANKA_133610	116.186	7.00131	0.766069	9.13927	6.29e-20	2.34e-19	dihydroorotase, putative
PBANKA_021050	639.558	-3.02316	0.330813	-9.13857	6.33e-20	2.36e-19	conserved Plasmodium protein, unknown function
PBANKA_114510	167.43	4.0257	0.440681	9.13518	6.53e-20	2.43e-19	conserved Plasmodium protein, unknown function
PBANKA_120160	137.374	3.04529	0.333367	9.13495	6.54e-20	2.43e-19	conserved Plasmodium protein, unknown function
PBANKA_123150	385.329	4.61163	0.504908	9.13361	6.63e-20	2.46e-19	ubiquitin carboxyl-terminal hydrolase 2, putative
PBANKA_110360	205.33	2.99446	0.327909	9.13199	6.72e-20	2.5e-19	cation transporting P-ATPase, putative (ATPase3)
PBANKA_062100	251.722	-2.70054	0.295752	-9.13109	6.78e-20	2.52e-19	dynactin subunit 5, putative
PBANKA_070600	605.392	-2.58831	0.283689	-9.12377	7.26e-20	2.69e-19	Fe-S cluster assembly protein DRE2, putative (DRE2)
PBANKA_010630	402.604	-4.0235	0.441086	-9.12181	7.39e-20	2.74e-19	conserved Plasmodium protein, unknown function
PBANKA_112730	118.833	3.25807	0.357205	9.12102	7.44e-20	2.76e-19	conserved Plasmodium protein, unknown function
PBANKA_090490	71.6173	4.8002	0.526506	9.11707	7.72e-20	2.86e-19	mitochondrial large subunit ribosomal protein, putative
PBANKA_124110	110.574	6.25617	0.686517	9.11292	8.02e-20	2.97e-19	nucleolar Jumonji domain interacting protein, putative
PBANKA_061940	456.578	-3.4481	0.378456	-9.11096	8.17e-20	3.02e-19	conserved Plasmodium protein, unknown function
PBANKA_142980	102.232	5.40711	0.593512	9.11038	8.21e-20	3.03e-19	conserved Plasmodium protein, unknown function
PBANKA_100100	969.479	-2.85486	0.313629	-9.10267	8.81e-20	3.25e-19	conserved Plasmodium protein, unknown function
PBANKA_062090	1507.81	-3.03042	0.333038	-9.0993	9.09e-20	3.35e-19	conserved Plasmodium protein, unknown function
PBANKA_144830	136.397	3.0759	0.338263	9.09321	9.62e-20	3.54e-19	homocysteine S-methyltransferase, putative
PBANKA_041570	1570.49	-2.96598	0.326202	-9.09246	9.68e-20	3.56e-19	autophagy-related protein 3, putative (ATG3)
PBANKA_132860	86.9115	4.2786	0.470849	9.087	1.02e-19	3.74e-19	conserved Plasmodium protein, unknown function
PBANKA_081200	1248.39	-2.36576	0.260425	-9.08424	1.04e-19	3.84e-19	DNA primase large subunit, putative
PBANKA_130820	487.121	2.46955	0.272014	9.07877	1.1e-19	4.03e-19	1-acyl-sn-glycerol-3-phosphate acyltransferase, putative (LPAAT)
PBANKA_080470	195.25	3.96463	0.437366	9.06478	1.25e-19	4.58e-19	conserved Plasmodium protein, unknown function
PBANKA_090860	126.432	-2.97824	0.328647	-9.06213	1.28e-19	4.69e-19	conserved Plasmodium protein, unknown function
PBANKA_145800	2122.01	-2.17338	0.23986	-9.06103	1.29e-19	4.73e-19	zinc finger protein, putative
PBANKA_132900	145.953	-7.06113	0.779358	-9.06018	1.3e-19	4.77e-19	conserved Plasmodium protein, unknown function
PBANKA_020650	457.574	4.07034	0.449429	9.0567	1.34e-19	4.92e-19	ras-related protein Rab-5C, putative (RAB5c)
PBANKA_124540	460.563	-1.58106	0.174765	-9.04677	1.47e-19	5.38e-19	conserved Plasmodium protein, unknown function
PBANKA_081760	71.7737	5.20616	0.576058	9.03756	1.6e-19	5.85e-19	methyltransferase, putative
PBANKA_051480	201.012	-2.72254	0.30133	-9.03506	1.64e-19	5.98e-19	calmodulin, putative
PBANKA_121680	4195.73	-6.35745	0.70423	-9.02752	1.76e-19	6.41e-19	conserved Plasmodium protein, unknown function
PBANKA_122420	2305.72	-3.61763	0.400815	-9.0257	1.79e-19	6.51e-19	DnaJ protein, putative
PBANKA_040730	91.3772	-4.12697	0.457544	-9.01983	1.88e-19	6.86e-19	conserved Plasmodium protein, unknown function
PBANKA_121120	168.154	5.05403	0.560995	9.00906	2.08e-19	7.56e-19	conserved Plasmodium protein, unknown function
PBANKA_071240	526.938	-2.67738	0.297326	-9.00487	2.16e-19	7.85e-19	nucleolar preribosomal assembly protein, putative
PBANKA_083250	93.4615	3.27008	0.363383	8.99898	2.28e-19	8.28e-19	conserved Plasmodium protein, unknown function
PBANKA_120640	142.261	3.32283	0.369571	8.99104	2.45e-19	8.89e-19	endonuclease, putative
PBANKA_113890	183.723	-8.04053	0.894582	-8.98803	2.52e-19	9.13e-19	conserved Plasmodium protein, unknown function
PBANKA_122680	289.744	3.98694	0.443625	8.98719	2.54e-19	9.2e-19	DNA repair protein RAD54, putative
PBANKA_112430	105.166	5.36269	0.596863	8.98478	2.59e-19	9.39e-19	conserved Plasmodium protein, unknown function
PBANKA_080980	102.358	6.57928	0.732314	8.98424	2.61e-19	9.43e-19	ribosomal RNA methyltransferase, putative
PBANKA_122090	141.887	2.95861	0.329516	8.97866	2.74e-19	9.92e-19	conserved Plasmodium protein, unknown function
PBANKA_010080	576.808	-2.36999	0.264173	-8.97136	2.93e-19	1.06e-18	conserved Plasmodium protein, unknown function
PBANKA_140900	135.93	6.69711	0.746996	8.96538	3.09e-19	1.12e-18	conserved protein, unknown function
PBANKA_142930	822.79	-4.40663	0.491587	-8.96409	3.13e-19	1.13e-18	integral membrane protein GPR180, putative
PBANKA_040620	181.057	-4.83601	0.539493	-8.96399	3.13e-19	1.13e-18	conserved Plasmodium protein, unknown function
PBANKA_134570	107.486	4.39603	0.490617	8.9602	3.24e-19	1.17e-18	GPI transamidase subunit PIG-U, putative
PBANKA_080520	546.039	-3.47305	0.387749	-8.95694	3.34e-19	1.2e-18	cytoskeleton associated protein, putative
PBANKA_070230	208.924	3.64562	0.407486	8.94659	3.67e-19	1.32e-18	mitochondrial inner membrane protein OXA1, putative (OXA1)
PBANKA_061860	1520.56	2.08961	0.23366	8.94299	3.79e-19	1.36e-18	conserved Plasmodium protein, unknown function
PBANKA_112190	433.687	2.61042	0.291915	8.9424	3.81e-19	1.37e-18	chorismate synthase, putative (CS)
PBANKA_082640	465.591	-4.85234	0.542881	-8.93813	3.96e-19	1.42e-18	zinc binding protein (Yippee), putative
PBANKA_041550	472.403	2.67262	0.299145	8.93418	4.1e-19	1.47e-18	beta subunit of coatomer complex, putative (SEC27)
PBANKA_083310	2042.57	3.21442	0.35991	8.93118	4.22e-19	1.51e-18	M18 aspartyl aminopeptidase, putative (M18AAP)
PBANKA_133750	1181.81	-3.73933	0.41878	-8.92911	4.29e-19	1.54e-18	conserved Plasmodium protein, unknown function
PBANKA_062040	94.4018	3.39438	0.380167	8.92864	4.31e-19	1.54e-18	conserved Plasmodium protein, unknown function
PBANKA_123120	87.2166	4.63931	0.519789	8.92536	4.44e-19	1.59e-18	phosducin-like protein, putative (PhLP3)
PBANKA_072200	814.15	-3.77263	0.422842	-8.92209	4.58e-19	1.64e-18	phosphatidylinositol 4-kinase, putative
PBANKA_020440	150.648	3.18454	0.357083	8.91823	4.74e-19	1.69e-18	mRNA cleavage factor-like protein, putative
PBANKA_091070	362.291	-6.20772	0.697195	-8.90385	5.39e-19	1.93e-18	conserved Plasmodium protein, unknown function
PBANKA_052060	408.555	2.72279	0.305853	8.90228	5.47e-19	1.95e-18	enhancer of rudimentary homolog, putative
PBANKA_060420	738.631	-1.97426	0.221798	-8.90116	5.53e-19	1.97e-18	zinc finger protein, putative
PBANKA_135710	228.249	-3.59181	0.40391	-8.8926	5.97e-19	2.13e-18	conserved Plasmodium protein, unknown function, pseudogene
PBANKA_132810	1631.11	-3.39159	0.381426	-8.89186	6.01e-19	2.14e-18	ATP synthase (C/AC39) subunit, putative
PBANKA_082720	526.662	2.10825	0.237121	8.89102	6.05e-19	2.15e-18	monocarboxylase transporter, putative
PBANKA_101370	107.004	3.2215	0.362397	8.88943	6.14e-19	2.18e-18	mitochondrial ribosomal protein L17-2 precursor, putative
PBANKA_123840	126.37	4.01342	0.45148	8.88947	6.14e-19	2.18e-18	conserved Plasmodium protein, unknown function
PBANKA_061350	128.82	4.65142	0.523428	8.88645	6.31e-19	2.24e-18	conserved Plasmodium protein, unknown function
PBANKA_141630	2654	2.82065	0.317407	8.88653	6.3e-19	2.24e-18	40S ribosomal protein S19, putative (RPS19)
PBANKA_093360	183.586	-8.02906	0.903538	-8.88624	6.32e-19	2.24e-18	dynein light chain 2, putative
PBANKA_061500	533.078	-1.79733	0.202271	-8.88574	6.35e-19	2.25e-18	transcription initiation factor IIE, alpha subunit, putative
PBANKA_093970	96.0398	4.59241	0.51685	8.8854	6.37e-19	2.25e-18	conserved Plasmodium protein, unknown function
PBANKA_031020	106.068	4.21793	0.474858	8.8825	6.54e-19	2.31e-18	conserved Plasmodium protein, unknown function
PBANKA_094200	210.843	-3.90619	0.440171	-8.87425	7.04e-19	2.49e-18	calcium/calmodulin-dependent protein kinase, putative
PBANKA_145070	891.838	1.68486	0.189973	8.86897	7.38e-19	2.61e-18	clustered-asparagine-rich protein, putative
PBANKA_071750	181.53	2.72115	0.306961	8.86481	7.66e-19	2.7e-18	nuclear cap-binding protein, putative
PBANKA_140980	292.978	2.34771	0.264991	8.8596	8.03e-19	2.83e-18	ATP synthase subunit gamma, mitochondrial, putative
PBANKA_101770	253.136	4.42388	0.499378	8.85878	8.09e-19	2.85e-18	ubiquinol-cytochrome c reductase hinge protein, putative
PBANKA_090550	188.746	-7.95663	0.898939	-8.85114	8.66e-19	3.05e-18	conserved Plasmodium protein, unknown function
PBANKA_083540	142.32	-4.24873	0.480351	-8.84504	9.15e-19	3.22e-18	conserved Plasmodium protein, unknown function
PBANKA_052260	3045.43	-3.97225	0.449223	-8.84251	9.36e-19	3.29e-18	erythrocyte membrane-associated antigen, putative
PBANKA_110350	291.124	4.6124	0.521809	8.83925	9.64e-19	3.38e-18	conserved Plasmodium protein, unknown function
PBANKA_031460	75.7306	5.45582	0.617456	8.83596	9.92e-19	3.48e-18	conserved Plasmodium protein, unknown function
PBANKA_143330	651.867	-1.85032	0.209484	-8.83277	1.02e-18	3.58e-18	conserved Plasmodium protein, unknown function
PBANKA_092620	232.922	2.17355	0.246094	8.83217	1.03e-18	3.6e-18	GPI transamidase component GPI16, putative (GPI16)
PBANKA_143000	333.529	-2.19679	0.248784	-8.83011	1.05e-18	3.66e-18	histone-lysine N-methyltransferase, putative
PBANKA_111380	320.185	-1.76965	0.200541	-8.8244	1.1e-18	3.85e-18	ATP-dependent DNA helicase UvrD, putative (UvrD)
PBANKA_030560	422.498	3.10705	0.352158	8.82288	1.12e-18	3.9e-18	acyl carrier protein, putative (ACP)
PBANKA_051430	586.429	-3.22426	0.365562	-8.82	1.14e-18	4e-18	conserved Plasmodium protein, unknown function
PBANKA_031340	549.047	-6.30639	0.71517	-8.81803	1.16e-18	4.07e-18	conserved Plasmodium protein, unknown function
PBANKA_082910	451.966	-1.97032	0.223537	-8.81429	1.2e-18	4.2e-18	conserved Plasmodium protein, unknown function
PBANKA_145220	228.497	2.27215	0.257825	8.81275	1.22e-18	4.26e-18	conserved Plasmodium protein, unknown function
PBANKA_093890	429.382	-3.6019	0.408782	-8.81129	1.24e-18	4.31e-18	IWS1-like protein, putative
PBANKA_050200	110.866	-3.29018	0.373696	-8.80445	1.31e-18	4.58e-18	conserved Plasmodium protein, unknown function
PBANKA_080760	3040.18	2.34635	0.266499	8.80435	1.32e-18	4.58e-18	40S ribosomal protein S11, putative (RPS11)
PBANKA_131440	1815.68	-3.75825	0.427174	-8.79795	1.39e-18	4.85e-18	conserved Plasmodium protein, unknown function
PBANKA_091860	209.395	-3.50043	0.397968	-8.79575	1.42e-18	4.94e-18	phosphatidylinositol-4-phosphate 5-kinase, putative
PBANKA_135990	274.409	5.8877	0.669498	8.79421	1.44e-18	5e-18	conserved Plasmodium protein, unknown function
PBANKA_140570	116.481	4.6537	0.529263	8.79281	1.46e-18	5.06e-18	DnaJ protein, putative
PBANKA_124180	2038.74	-1.5354	0.174748	-8.78633	1.55e-18	5.36e-18	DNA replication licensing factor MCM3, putative (MCM3)
PBANKA_131770	187.026	2.40888	0.274234	8.78404	1.58e-18	5.46e-18	RNA-binding protein, putative
PBANKA_136050	449.829	2.51055	0.28599	8.77845	1.66e-18	5.74e-18	ethanolamine-phosphate cytidylyltransferase (ECT)
PBANKA_135430	1939.67	-2.13808	0.243665	-8.77468	1.71e-18	5.93e-18	sodium-dependent phosphate transporter, putative (PiT)
PBANKA_082430	1700.78	-3.79226	0.432201	-8.7743	1.72e-18	5.95e-18	conserved Plasmodium protein, unknown function
PBANKA_080800	941.414	2.02195	0.230448	8.77401	1.72e-18	5.96e-18	cdc2-related protein kinase 4 (CRK4)
PBANKA_031490	143.728	5.32688	0.607274	8.77179	1.76e-18	6.07e-18	conserved Plasmodium protein, unknown function
PBANKA_070760	101.315	4.29906	0.490195	8.77011	1.78e-18	6.16e-18	protein kinase, putative
PBANKA_081410	75.2474	5.72665	0.65321	8.76694	1.84e-18	6.33e-18	conserved Plasmodium protein, unknown function
PBANKA_091590	71.4063	-4.04901	0.462532	-8.754	2.06e-18	7.09e-18	amino acid transporter, putative
PBANKA_120910	273.291	2.71782	0.310686	8.7478	2.18e-18	7.49e-18	dolichyl-phosphate-mannose protein mannosyltransferase, putative
PBANKA_135800	179.817	3.51499	0.402222	8.73893	2.35e-18	8.1e-18	thioredoxin 2 (TRX2)
PBANKA_130160	190.548	3.03745	0.3477	8.73584	2.42e-18	8.31e-18	conserved Plasmodium protein, unknown function
PBANKA_030320	135.747	7.55466	0.864889	8.73484	2.44e-18	8.38e-18	DNA-directed RNA polymerase II 16 kDa subunit, putative
PBANKA_140750	127.98	4.2602	0.487763	8.73415	2.46e-18	8.43e-18	conserved Plasmodium protein, unknown function
PBANKA_093010	418.95	-2.76721	0.316894	-8.73227	2.5e-18	8.56e-18	conserved Plasmodium protein, unknown function
PBANKA_100460	86.1784	6.65745	0.762772	8.72797	2.59e-18	8.89e-18	conserved Plasmodium protein, unknown function
PBANKA_123460	1576.17	-4.54875	0.521322	-8.72541	2.65e-18	9.09e-18	conserved Plasmodium protein, unknown function
PBANKA_040980	650.078	3.39751	0.389453	8.72379	2.69e-18	9.21e-18	conserved protein, unknown function
PBANKA_143480	300.913	3.35015	0.384043	8.72337	2.7e-18	9.24e-18	aminophospholipid-transporting P-ATPase, putative
PBANKA_093700	91.6632	6.66443	0.764437	8.71809	2.83e-18	9.67e-18	mitochondrial ribosomal protein L11 precursor, putative
PBANKA_136300	231.827	2.42182	0.277796	8.718	2.83e-18	9.67e-18	small nuclear ribonucleoprotein E, putative (SNRPE)
PBANKA_041450	182.832	2.67714	0.307388	8.70931	3.06e-18	1.04e-17	HVA22/TB2/DP1 family protein, putative
PBANKA_103160	699.122	-2.90644	0.33383	-8.70634	3.14e-18	1.07e-17	ribosome maturation protein SBDS, putative
PBANKA_050640	156.863	2.7253	0.313223	8.70083	3.29e-18	1.12e-17	conserved Plasmodium membrane protein, unknown function
PBANKA_102220	95.0338	5.32901	0.612528	8.70002	3.32e-18	1.13e-17	conserved Plasmodium protein, unknown function
PBANKA_113740	122.064	5.3459	0.614511	8.69943	3.34e-18	1.14e-17	conserved Plasmodium protein, unknown function
PBANKA_136450	133.683	7.83693	0.900919	8.69882	3.35e-18	1.14e-17	conserved Plasmodium protein, unknown function
PBANKA_071360	223.083	-3.19418	0.367515	-8.6913	3.58e-18	1.22e-17	conserved Plasmodium protein, unknown function
PBANKA_050180	798.533	-3.93195	0.452479	-8.68979	3.63e-18	1.23e-17	conserved Plasmodium protein, unknown function
PBANKA_143170	205.874	3.388	0.39019	8.68295	3.86e-18	1.31e-17	serine--tRNA ligase, putative
PBANKA_080330	143.177	3.04183	0.350451	8.67975	3.97e-18	1.35e-17	RNA helicase, putative
PBANKA_146180	552.209	1.62984	0.187811	8.67808	4.02e-18	1.36e-17	26S protease regulatory subunit 8, putative (RPT6)
PBANKA_040350	149.192	2.57726	0.297215	8.67136	4.27e-18	1.45e-17	elongation factor (EF-TS), putative (EF-Ts)
PBANKA_103410	473.196	2.09947	0.24221	8.668	4.4e-18	1.49e-17	DNA repair helicase, putative
PBANKA_050290	550.588	-2.89548	0.334164	-8.66484	4.52e-18	1.53e-17	conserved Plasmodium protein, unknown function
PBANKA_093020	439.379	-2.06977	0.238882	-8.66441	4.54e-18	1.53e-17	DNA mismatch repair protein MLH, putative (MLH)
PBANKA_080550	181.398	3.99987	0.462086	8.65612	4.88e-18	1.65e-17	conserved Plasmodium protein, unknown function
PBANKA_050130	2905.5	-2.75485	0.318331	-8.65404	4.97e-18	1.68e-17	DNA polymerase delta catalytic subunit, putative
PBANKA_124430	1048.35	-2.43186	0.281049	-8.65282	5.02e-18	1.69e-17	zinc finger protein, putative
PBANKA_040120	141.578	4.42665	0.511699	8.65089	5.11e-18	1.72e-17	ABC transporter, putative
PBANKA_140180	100.393	6.21326	0.718657	8.64565	5.35e-18	1.8e-17	conserved Plasmodium protein, unknown function
PBANKA_122610	2457.91	-3.43688	0.398283	-8.62924	6.18e-18	2.08e-17	conserved Plasmodium protein, unknown function
PBANKA_041010	79.5858	4.93953	0.572462	8.62857	6.21e-18	2.09e-17	E3 ubiquitin-protein ligase, putative
PBANKA_124120	92.5731	4.03944	0.468143	8.62864	6.21e-18	2.09e-17	conserved Plasmodium protein, unknown function
PBANKA_136400	790.888	-2.5101	0.290919	-8.62816	6.23e-18	2.09e-17	conserved Plasmodium protein, unknown function
PBANKA_144400	1008.92	3.46496	0.401632	8.6272	6.29e-18	2.11e-17	macrophage migration inhibitory factor (MIF)
PBANKA_140860	109.957	6.62263	0.767716	8.62641	6.33e-18	2.12e-17	conserved Plasmodium protein, unknown function
PBANKA_011110	735.551	-2.67422	0.310008	-8.62629	6.34e-18	2.12e-17	6-cysteine protein (P12p)
PBANKA_143300	750.292	-2.83051	0.328173	-8.62506	6.41e-18	2.15e-17	conserved Plasmodium protein, unknown function
PBANKA_100650	96.067	3.42956	0.397659	8.62436	6.44e-18	2.16e-17	tRNA N6-adenosine threonylcarbamoyltransferase, putative (KAE1)
PBANKA_082380	422.762	3.88793	0.451607	8.6091	7.36e-18	2.46e-17	3-oxoacyl-[acyl-carrier-protein] reductase, putative (FabG)
PBANKA_130700	1066.21	-2.43481	0.282848	-8.6082	7.42e-18	2.48e-17	conserved Plasmodium protein, unknown function
PBANKA_011260	171.557	6.44322	0.748663	8.60629	7.55e-18	2.52e-17	fam-b protein
PBANKA_121850	389.948	3.16758	0.368654	8.59227	8.53e-18	2.85e-17	protein phosphatase inhibitor 2, putative
PBANKA_081380	161.04	2.03982	0.237549	8.58694	8.93e-18	2.98e-17	tRNA (adenine(58)-N(1))-methyltransferase non-catalytic subunit TRM6, putative (GCD10)
PBANKA_030680	2413.66	3.43572	0.400186	8.58531	9.06e-18	3.02e-17	ATP-dependent RNA helicase UAP56, putative (UAP56)
PBANKA_110550	586.072	-2.44447	0.284883	-8.58061	9.44e-18	3.14e-17	conserved Plasmodium protein, unknown function
PBANKA_020520	4679.16	-2.79725	0.326135	-8.57695	9.74e-18	3.24e-17	conserved Plasmodium protein, unknown function
PBANKA_030120	84.6988	4.64341	0.541466	8.57562	9.86e-18	3.28e-17	ERCC1 nucleotide excision repair protein, putative
PBANKA_141530	144.621	2.92765	0.341391	8.57567	9.85e-18	3.28e-17	protein transport protein SEC20, putative
PBANKA_140060	3208.79	3.01135	0.351447	8.56841	1.05e-17	3.49e-17	cytoadherence linked asexual protein, putative
PBANKA_145790	569.623	-3.288	0.383831	-8.56626	1.07e-17	3.55e-17	conserved Plasmodium protein, unknown function
PBANKA_080290	356.727	-2.31857	0.270947	-8.5573	1.16e-17	3.83e-17	conserved Plasmodium protein, unknown function
PBANKA_132020	2637.04	-3.3918	0.396583	-8.55256	1.2e-17	3.99e-17	conserved Plasmodium protein, unknown function
PBANKA_060510	286.204	-9.13627	1.06854	-8.55024	1.23e-17	4.07e-17	Tat binding protein 1(TBP-1)-interacting protein, putative
PBANKA_061410	147.222	2.44454	0.285936	8.54924	1.24e-17	4.1e-17	transcription initiation factor IIA subunit 1, putative
PBANKA_030790	190.315	-2.38685	0.279767	-8.53157	1.44e-17	4.77e-17	conserved Plasmodium protein, unknown function
PBANKA_145000	92.421	3.73512	0.437797	8.53162	1.44e-17	4.77e-17	tetQ family GTPase, putative
PBANKA_061370	372.255	3.16757	0.371445	8.5277	1.49e-17	4.93e-17	RNA-binding protein, putative
PBANKA_124510	183.222	3.35588	0.393575	8.52665	1.51e-17	4.97e-17	conserved Plasmodium protein, unknown function
PBANKA_146100	84.3887	2.8721	0.336855	8.52623	1.51e-17	4.99e-17	methyltransferase, putative
PBANKA_113060	96.93	-5.93728	0.696897	-8.51959	1.6e-17	5.28e-17	conserved Plasmodium protein, unknown function
PBANKA_120250	787.663	-3.66144	0.429785	-8.51925	1.61e-17	5.29e-17	conserved Plasmodium protein, unknown function
PBANKA_061740	775.254	-2.39063	0.280641	-8.51847	1.62e-17	5.32e-17	conserved Plasmodium protein, unknown function
PBANKA_143500	245.102	-9.02325	1.05935	-8.51771	1.63e-17	5.36e-17	conserved Plasmodium protein, unknown function
PBANKA_101070	86.7108	5.27398	0.619469	8.51371	1.68e-17	5.54e-17	queuine tRNA-ribosyltransferase, putative
PBANKA_130480	106.596	5.86644	0.689071	8.51355	1.69e-17	5.54e-17	conserved Plasmodium protein, unknown function
PBANKA_031510	521.03	-1.56721	0.184149	-8.51055	1.73e-17	5.68e-17	DEAD/DEAH helicase, putative
PBANKA_011230	662.833	-4.28556	0.503594	-8.50995	1.74e-17	5.71e-17	conserved Plasmodium protein, unknown function
PBANKA_060820	637.812	-2.97692	0.349857	-8.50896	1.75e-17	5.76e-17	ATP synthase mitochondrial F1 complex assembly factor 1, putative (ATP11)
PBANKA_114500	98.1147	-3.62414	0.426123	-8.50492	1.82e-17	5.96e-17	conserved Plasmodium protein, unknown function
PBANKA_130210	72.3793	4.46842	0.525658	8.50061	1.89e-17	6.18e-17	50S ribosomal protein L20, putative
PBANKA_103200	115.434	3.86869	0.455255	8.49787	1.93e-17	6.32e-17	conserved Plasmodium protein, unknown function
PBANKA_093450	1568.72	-2.74669	0.323225	-8.49774	1.93e-17	6.32e-17	protein tyrosine phosphatase (PRL)
PBANKA_130920	740.804	-2.42761	0.285745	-8.49572	1.97e-17	6.43e-17	serine/threonine kinase-1, putative
PBANKA_122630	408.499	-2.22306	0.261859	-8.48955	2.07e-17	6.78e-17	conserved Plasmodium protein, unknown function
PBANKA_113710	162.66	8.39004	0.988346	8.48898	2.08e-17	6.8e-17	protein arginine N-methyltransferase 5, putative (PRMT5)
PBANKA_124410	64.9818	6.52671	0.768948	8.48783	2.11e-17	6.87e-17	conserved Plasmodium protein, unknown function
PBANKA_070640	211.56	1.87958	0.221538	8.48422	2.17e-17	7.08e-17	conserved Plasmodium protein, unknown function
PBANKA_113560	447.421	1.51193	0.178288	8.4803	2.25e-17	7.32e-17	exosome complex exonuclease RRP44, putative (DIS3)
PBANKA_092460	103.174	3.64338	0.430203	8.46897	2.48e-17	8.06e-17	mitochondrial ribosomal protein L37, putative
PBANKA_081280	353.932	2.99067	0.353183	8.46776	2.5e-17	8.14e-17	GTP-binding protein, putative
PBANKA_121620	179.738	3.06355	0.36184	8.4666	2.53e-17	8.21e-17	diacylglycerol O-acyltransferase, putative (DGAT)
PBANKA_010950	395.513	3.95658	0.467787	8.45808	2.72e-17	8.83e-17	transcription factor with AP2 domain(s), putative (ApiAP2)
PBANKA_082710	262.67	-3.00257	0.355022	-8.45742	2.73e-17	8.87e-17	protein kinase, putative
PBANKA_131760	837.512	-2.59255	0.306578	-8.4564	2.76e-17	8.95e-17	conserved Plasmodium protein, unknown function
PBANKA_031240	3563.67	-2.60849	0.308942	-8.44329	3.09e-17	1e-16	DNA-directed RNA polymerase II second largest subunit, putative
PBANKA_120850	314.026	-2.86163	0.339018	-8.44094	3.15e-17	1.02e-16	conserved Plasmodium protein, unknown function
PBANKA_081320	88.6919	4.05844	0.480963	8.43816	3.22e-17	1.04e-16	conserved Plasmodium protein, unknown function
PBANKA_132290	76.2271	4.46813	0.529648	8.43604	3.28e-17	1.06e-16	OPA3-like protein, putative
PBANKA_103220	320.977	3.59858	0.426582	8.43584	3.29e-17	1.06e-16	conserved Plasmodium protein, unknown function
PBANKA_132910	303.992	-9.03349	1.07118	-8.43321	3.36e-17	1.09e-16	plasmepsin VIII, putative
PBANKA_102790	331.219	2.47185	0.29318	8.43118	3.42e-17	1.11e-16	small nuclear ribonucleoprotein-associated protein B, putative (SNRPB)
PBANKA_135920	782.553	2.61403	0.310317	8.42374	3.65e-17	1.18e-16	DNA/RNA-binding protein Alba 2, putative (ALBA2)
PBANKA_122200	143.725	7.11671	0.845148	8.42067	3.74e-17	1.21e-16	sin3 associated polypeptide p18 protein, putative
PBANKA_031590	206.178	1.84441	0.219087	8.41859	3.81e-17	1.23e-16	pseudouridine synthase, putative
PBANKA_132530	322.603	1.94848	0.231513	8.41628	3.89e-17	1.25e-16	splicing factor 3B subunit 2, putative (SF3B2)
PBANKA_122110	91.6585	7.26081	0.862774	8.41566	3.91e-17	1.26e-16	conserved Plasmodium protein, unknown function
PBANKA_030970	420.848	-3.54585	0.421438	-8.41369	3.97e-17	1.28e-16	multidrug efflux pump, putative
PBANKA_020040	219.169	-3.52492	0.419056	-8.41158	4.05e-17	1.3e-16	Plasmodium exported protein, unknown function
PBANKA_041180	130.694	3.6475	0.433758	8.40906	4.13e-17	1.33e-16	vesicle transport v-SNARE protein, putative
PBANKA_110110	68.4191	4.0305	0.479592	8.40403	4.31e-17	1.38e-16	Plasmodium exported protein, unknown function
PBANKA_031010	250.437	1.90064	0.226218	8.4018	4.4e-17	1.41e-16	conserved Plasmodium protein, unknown function
PBANKA_112070	2205.91	2.25639	0.268609	8.40028	4.45e-17	1.43e-16	nascent polypeptide associated complex alpha chain, putative
PBANKA_114250	1724.84	-3.0085	0.358181	-8.3994	4.49e-17	1.44e-16	signal recognition particle receptor alpha subunit, putative
PBANKA_052080	96.545	5.59942	0.666936	8.39574	4.63e-17	1.48e-16	conserved Plasmodium protein, unknown function
PBANKA_091130	594.616	2.6387	0.314421	8.39224	4.77e-17	1.53e-16	UVB-resistance protein UVR8 homologue, putative
PBANKA_123050	295.045	2.12577	0.253442	8.38759	4.96e-17	1.59e-16	RNA and export factor binding protein, putative
PBANKA_082770	89.5824	5.27701	0.629292	8.38563	5.05e-17	1.61e-16	replication termination factor, putative
PBANKA_060830	187.328	2.26466	0.270163	8.38257	5.18e-17	1.65e-16	ABC transporter, putative
PBANKA_060350	60.2885	4.76993	0.569191	8.3802	5.28e-17	1.69e-16	cytidine deaminase, putative
PBANKA_040400	366.286	-2.47516	0.295362	-8.38008	5.29e-17	1.69e-16	conserved Plasmodium protein, unknown function
PBANKA_020230	135.488	3.98756	0.476068	8.37601	5.48e-17	1.74e-16	UMP-CMP kinase, putative
PBANKA_010500	370.667	-2.53255	0.302407	-8.37463	5.54e-17	1.76e-16	ubiquitin-conjugating enzyme E2, putative
PBANKA_092890	384.348	-2.22481	0.26566	-8.37467	5.54e-17	1.76e-16	conserved protein, unknown function
PBANKA_060340	57.9862	4.84385	0.579097	8.36449	6.04e-17	1.92e-16	conserved Plasmodium protein, unknown function
PBANKA_041710	142.357	-4.9722	0.59473	-8.36042	6.25e-17	1.99e-16	conserved protein, unknown function
PBANKA_041420	171.215	3.22919	0.386281	8.35971	6.29e-17	2e-16	conserved Plasmodium protein, unknown function
PBANKA_091190	82.9023	3.37604	0.40396	8.35736	6.41e-17	2.04e-16	conserved Plasmodium protein, unknown function
PBANKA_082100	56.377	5.53933	0.663037	8.35449	6.57e-17	2.08e-16	chaperone protein, putative
PBANKA_112040	152.095	-7.5322	0.902741	-8.3437	7.2e-17	2.28e-16	Pfs77 homologue, putative
PBANKA_091740	122.306	-2.77402	0.332504	-8.34281	7.25e-17	2.3e-16	armadillo repeat protein PF16 (PF16)
PBANKA_141790	1850.5	-3.01431	0.361518	-8.33792	7.56e-17	2.39e-16	conserved Plasmodium protein, unknown function
PBANKA_091430	379.351	2.09714	0.251552	8.33681	7.63e-17	2.41e-16	protein disulfide isomerase related protein, putative
PBANKA_141710	154.122	3.04332	0.365194	8.33342	7.85e-17	2.48e-16	conserved Plasmodium protein, unknown function
PBANKA_110560	259.527	-2.97373	0.357148	-8.32634	8.34e-17	2.63e-16	conserved Plasmodium protein, unknown function
PBANKA_140360	173.841	8.27127	0.993979	8.32138	8.69e-17	2.75e-16	conserved Plasmodium protein, unknown function
PBANKA_060840	65.1135	4.99615	0.600528	8.3196	8.83e-17	2.79e-16	50S ribosomal protein L1, apicoplast, putative (RPL1)
PBANKA_121020	1551.62	4.65034	0.559054	8.31822	8.93e-17	2.82e-16	PRE-binding protein, putative (PREBP)
PBANKA_133460	91.4742	4.3157	0.519223	8.31184	9.42e-17	2.97e-16	diacylglycerol kinase, putative
PBANKA_145320	352.193	3.09123	0.372095	8.30762	9.76e-17	3.08e-16	conserved Plasmodium protein, unknown function
PBANKA_111010	924.752	-3.6256	0.436572	-8.3047	1e-16	3.15e-16	topoisomerase I, putative
PBANKA_124440	326.997	3.23952	0.390515	8.29552	1.08e-16	3.4e-16	conserved Plasmodium protein, unknown function
PBANKA_081450	67.8968	5.21682	0.629053	8.29313	1.1e-16	3.47e-16	protease, putative
PBANKA_102470	622.26	-1.91532	0.231113	-8.28735	1.16e-16	3.64e-16	ubiquitin fusion degradation protein UFD1, putative
PBANKA_121230	181.771	2.8753	0.346978	8.28669	1.16e-16	3.66e-16	initiation factor 2 subunit family, putative
PBANKA_070860	74.6346	4.58246	0.553018	8.28627	1.17e-16	3.67e-16	quinone oxidoreductase, putative
PBANKA_120650	93.9685	4.3897	0.530042	8.28181	1.21e-16	3.8e-16	conserved Plasmodium protein, unknown function
PBANKA_111170	56.8717	6.14024	0.742215	8.27285	1.31e-16	4.1e-16	conserved Plasmodium protein, unknown function
PBANKA_111760	347.822	-3.15713	0.381633	-8.27269	1.31e-16	4.1e-16	conserved Plasmodium protein, unknown function
PBANKA_052360	120.799	4.15392	0.50215	8.27226	1.31e-16	4.11e-16	BSD-domain protein, putative
PBANKA_092270	73.1327	4.73198	0.572749	8.26186	1.43e-16	4.48e-16	conserved Plasmodium protein, unknown function
PBANKA_102800	1295.38	-3.76043	0.455275	-8.25969	1.46e-16	4.56e-16	ubiquitin carboxyl-terminal hydrolase, putative
PBANKA_031430	89.1372	4.00842	0.485461	8.25692	1.49e-16	4.67e-16	conserved Plasmodium protein, unknown function
PBANKA_100270	1030.85	-3.02431	0.36643	-8.25346	1.54e-16	4.8e-16	ATP-dependent RNA helicase, putative
PBANKA_146270	1091.02	-2.13763	0.259082	-8.25078	1.57e-16	4.91e-16	THO complex subunit 2, putative (THO2)
PBANKA_090320	329.299	-2.79466	0.33872	-8.25064	1.58e-16	4.91e-16	conserved Plasmodium protein, unknown function
PBANKA_060930	110.058	-2.51011	0.304273	-8.24953	1.59e-16	4.95e-16	GPI mannosyltransferase I, putative
PBANKA_062160	592.314	-2.94056	0.35646	-8.24933	1.59e-16	4.96e-16	conserved Plasmodium protein, unknown function
PBANKA_010800	478.186	-2.91242	0.353093	-8.2483	1.61e-16	5e-16	mitochondrial cardiolipin synthase, putative (CLS)
PBANKA_123330	2351.69	-2.81086	0.340805	-8.24773	1.61e-16	5.02e-16	ATP-dependent RNA helicase DDX23, putative (DDX23)
PBANKA_141520	173.602	-2.93901	0.356356	-8.2474	1.62e-16	5.03e-16	conserved Plasmodium protein, unknown function
PBANKA_051000	83.3763	3.76023	0.456212	8.24227	1.69e-16	5.25e-16	conserved Plasmodium protein, unknown function
PBANKA_111320	242.882	-2.72062	0.330263	-8.23775	1.75e-16	5.45e-16	mitochondrial import inner membrane translocase subunit TIM16, putative (PAM16)
PBANKA_135270	601.743	-1.69922	0.206308	-8.23634	1.78e-16	5.51e-16	conserved Plasmodium protein, unknown function
PBANKA_010850	208.426	3.10588	0.377228	8.23345	1.82e-16	5.64e-16	mitochondrial ribosomal protein L19 precursor, putative
PBANKA_030500	646.007	4.56866	0.555023	8.23147	1.85e-16	5.73e-16	serine repeat antigen 2 (SERA2)
PBANKA_080260	95.9291	3.9663	0.482002	8.2288	1.89e-16	5.85e-16	peptide chain release factor, putative
PBANKA_111590	151.068	-2.17395	0.264195	-8.22861	1.89e-16	5.86e-16	conserved Plasmodium protein, unknown function
berg05:rRNA:rfamscan:775564-775699	169.436	-5.07937	0.617338	-8.22786	1.91e-16	5.89e-16	unspecified product
PBANKA_111530	201.03	-5.13231	0.623975	-8.22518	1.95e-16	6.02e-16	glideosome-associated protein 40, putative (GAP40)
PBANKA_082600	872.325	-2.82616	0.343639	-8.22421	1.96e-16	6.07e-16	methyltransferase, putative
PBANKA_141220	253.881	-2.69342	0.327508	-8.22399	1.97e-16	6.07e-16	conserved Plasmodium protein, unknown function
PBANKA_092300	1775.55	-2.31881	0.282362	-8.21219	2.17e-16	6.7e-16	DNA-directed RNA polymerase, putative (mtRNAP)
PBANKA_130170	277.003	1.71058	0.208367	8.20946	2.22e-16	6.85e-16	splicing factor 3A subunit 1, putative (SF3A1)
PBANKA_093380	78.9308	6.38101	0.7775	8.20708	2.27e-16	6.98e-16	conserved Plasmodium protein, unknown function
PBANKA_020500	289.757	2.17661	0.265274	8.20513	2.3e-16	7.09e-16	conserved Plasmodium protein, unknown function
PBANKA_090500	1187.09	3.41459	0.416237	8.20346	2.34e-16	7.18e-16	40S ribosomal protein S21, putative (RPS21)
PBANKA_122740	1073.26	-2.36666	0.288928	-8.19118	2.59e-16	7.95e-16	serine/threonine protein phosphatase 2B catalytic subunit A, putative (CNA)
PBANKA_145280	3164.29	-4.75844	0.581493	-8.18314	2.77e-16	8.49e-16	cell cycle control protein, putative
PBANKA_051280	3320.76	-5.07013	0.619822	-8.17997	2.84e-16	8.72e-16	merozoite TRAP-like protein, putative (MTRAP)
PBANKA_051840	62.4307	5.44007	0.665672	8.1723	3.03e-16	9.28e-16	conserved Plasmodium protein, unknown function
PBANKA_103750	326.726	-1.83874	0.22502	-8.17148	3.05e-16	9.34e-16	adenylyl cyclase alpha (ACalpha)
PBANKA_145720	171.602	-6.25645	0.766396	-8.16346	3.26e-16	9.97e-16	double C2-like domain-containing protein, putative (DOC2)
PBANKA_142270	2664	-2.70662	0.331764	-8.15827	3.4e-16	1.04e-15	superoxide dismutase [Fe], putative (FeSOD)
PBANKA_140260	1705.6	-2.27813	0.279289	-8.15688	3.44e-16	1.05e-15	DNA ligase I, putative
PBANKA_121610	93.0531	2.8131	0.345127	8.15092	3.61e-16	1.1e-15	regulator of initiation factor 2, putative
PBANKA_051730	239.195	2.82848	0.34718	8.14702	3.73e-16	1.14e-15	conserved Plasmodium protein, unknown function
PBANKA_071950	689.344	-3.14975	0.386844	-8.14217	3.88e-16	1.19e-15	conserved Plasmodium protein, unknown function
PBANKA_082990	53.1074	5.16453	0.634357	8.14135	3.91e-16	1.19e-15	conserved Plasmodium protein, unknown function
PBANKA_132590	69.0138	4.19986	0.516302	8.13451	4.14e-16	1.26e-15	conserved Plasmodium protein, unknown function
PBANKA_041700	77.5472	7.00635	0.861388	8.13379	4.16e-16	1.27e-15	signal peptidase complex subunit 3, putative (SPC3)
PBANKA_130600	349.427	3.64206	0.44834	8.12342	4.53e-16	1.38e-15	replication factor A protein 3, putative (RPA3)
PBANKA_122730	350.494	-2.79947	0.344664	-8.1223	4.57e-16	1.39e-15	conserved Plasmodium protein, unknown function
PBANKA_020400	85.9546	4.90133	0.603505	8.12145	4.61e-16	1.4e-15	cold-shock protein, putative
PBANKA_090210	10883.8	-3.6327	0.447366	-8.12021	4.65e-16	1.41e-15	sporozoite asparagine-rich protein (SLARP)
PBANKA_102300	536.945	-2.39254	0.294642	-8.12014	4.66e-16	1.41e-15	conserved Plasmodium protein, unknown function
PBANKA_050570	618.266	-1.8887	0.232613	-8.11951	4.68e-16	1.42e-15	RNA helicase, putative
PBANKA_142490	139.685	3.82998	0.471767	8.11838	4.72e-16	1.43e-15	ubiquitin-conjugating enzyme, putative
PBANKA_133530	618.907	-1.74909	0.215455	-8.11814	4.73e-16	1.44e-15	Yip1 protein, putative
PBANKA_082920	516.409	-2.22656	0.274293	-8.11745	4.76e-16	1.44e-15	conserved Plasmodium protein, unknown function
PBANKA_143720	141.035	4.07674	0.502492	8.11304	4.94e-16	1.5e-15	conserved Plasmodium protein, unknown function
PBANKA_135300	333.739	-2.92078	0.360088	-8.11129	5.01e-16	1.52e-15	conserved Plasmodium protein, unknown function
PBANKA_082270	148.975	3.70527	0.457036	8.10718	5.18e-16	1.57e-15	conserved Plasmodium protein, unknown function
PBANKA_135380	272.582	-3.35117	0.413876	-8.09703	5.63e-16	1.7e-15	conserved Plasmodium protein, unknown function
PBANKA_011180	755.185	-2.49711	0.308514	-8.09399	5.77e-16	1.74e-15	AP-3 complex subunit beta, putative
PBANKA_061480	709.836	-2.40822	0.297646	-8.0909	5.92e-16	1.79e-15	conserved Plasmodium protein, unknown function
PBANKA_091540	108.923	-3.55042	0.4389	-8.08937	6e-16	1.81e-15	conserved Plasmodium protein, unknown function
PBANKA_114240	92.4474	4.53966	0.561201	8.08919	6.01e-16	1.81e-15	nucleoside diphosphate kinase b, putative
PBANKA_141400	160.781	2.48771	0.307627	8.08678	6.13e-16	1.85e-15	conserved Plasmodium protein, unknown function
PBANKA_052390	356.5	-3.01146	0.37249	-8.08469	6.23e-16	1.88e-15	glideosome associated protein with multiple membrane spans 2, putative (GAPM2)
PBANKA_030250	7145.43	-2.86148	0.353972	-8.08391	6.27e-16	1.89e-15	hexose transporter (HT)
PBANKA_031230	541.755	-2.76129	0.342073	-8.07223	6.9e-16	2.08e-15	conserved Plasmodium protein, unknown function
PBANKA_134940	127.329	-2.57746	0.31955	-8.0659	7.27e-16	2.19e-15	conserved Plasmodium protein, unknown function
PBANKA_113950	63.2845	5.76022	0.714472	8.06221	7.49e-16	2.25e-15	conserved Plasmodium protein, unknown function
PBANKA_134660	531.073	3.07669	0.381639	8.06178	7.52e-16	2.26e-15	glutamine--tRNA ligase, putative
PBANKA_103990	188.022	7.97422	0.989322	8.06028	7.61e-16	2.28e-15	conserved Plasmodium protein, unknown function
PBANKA_081730	509.732	-3.70806	0.460243	-8.05675	7.84e-16	2.35e-15	conserved Plasmodium protein, unknown function
PBANKA_113590	138.284	-7.37118	0.914952	-8.05635	7.86e-16	2.36e-15	conserved Plasmodium protein, unknown function
PBANKA_123810	955.185	-2.76539	0.343334	-8.05451	7.98e-16	2.39e-15	conserved Plasmodium protein, unknown function
PBANKA_135350	99.6024	2.46243	0.305767	8.05329	8.06e-16	2.41e-15	exosome complex component RRP42, putative (RRP42)
PBANKA_101660	62.147	5.40236	0.670923	8.05214	8.14e-16	2.43e-15	conserved Plasmodium protein, unknown function
PBANKA_124040	65.5208	3.78133	0.470141	8.04297	8.77e-16	2.62e-15	RNA methyltransferase, putative
PBANKA_113410	1909.85	2.31962	0.288434	8.04211	8.83e-16	2.64e-15	TCP-1/cpn60 chaperonin, putative
PBANKA_142910	224.653	-7.04133	0.875771	-8.04015	8.97e-16	2.68e-15	conserved Plasmodium protein, unknown function
PBANKA_092570	380.285	-2.61351	0.325306	-8.03401	9.43e-16	2.82e-15	conserved Plasmodium protein, unknown function
PBANKA_124340	505.02	-2.29444	0.285826	-8.02742	9.95e-16	2.97e-15	nucleolar preribosomal GTPase, putative
PBANKA_130060	171.247	2.24868	0.28019	8.02557	1.01e-15	3.01e-15	conserved Plasmodium protein, unknown function
PBANKA_020420	110.194	4.33377	0.540051	8.02474	1.02e-15	3.03e-15	tubulin-specific chaperone a, putative
PBANKA_083670	100.172	5.71589	0.712529	8.02197	1.04e-15	3.1e-15	fam-a protein
PBANKA_123940	74.9972	5.53125	0.68995	8.01689	1.08e-15	3.23e-15	50S ribosomal protein L12, apicoplast, putative
PBANKA_114040	103.02	3.14446	0.392273	8.01599	1.09e-15	3.25e-15	exosome complex component RRP45, putative (RRP45)
PBANKA_123390	85.7296	3.84353	0.479582	8.01433	1.11e-15	3.29e-15	mitochondrial ribosomal protein L14 precursor, putative
PBANKA_092030	170.998	-2.99038	0.373154	-8.0138	1.11e-15	3.3e-15	conserved Plasmodium protein, unknown function
PBANKA_140610	502.976	-1.90675	0.237999	-8.01158	1.13e-15	3.36e-15	DNA-directed RNA polymerase alpha chain, putative
PBANKA_041070	73.1452	4.17927	0.522039	8.00567	1.19e-15	3.52e-15	conserved Plasmodium protein, unknown function
PBANKA_134450	528.756	3.54233	0.44284	7.99912	1.25e-15	3.71e-15	conserved Plasmodium protein, unknown function
PBANKA_120710	421.655	-1.90402	0.238112	-7.99632	1.28e-15	3.8e-15	Plasmodium exported protein, unknown function
PBANKA_143700	278.8	2.48598	0.311284	7.98621	1.39e-15	4.12e-15	conserved Plasmodium protein, unknown function
PBANKA_112500	50.3247	5.29147	0.662623	7.98564	1.4e-15	4.14e-15	conserved Plasmodium protein, unknown function
PBANKA_061720	2792.92	3.69026	0.462304	7.98232	1.44e-15	4.25e-15	40S ribosomal protein S10, putative
PBANKA_020290	618.018	-1.97974	0.248059	-7.98095	1.45e-15	4.29e-15	transcription initiation factor TFIIB, putative
PBANKA_021300	643.966	-1.87383	0.234882	-7.97774	1.49e-15	4.4e-15	RNA-binding protein, putative
PBANKA_060330	119.037	6.06187	0.75989	7.97729	1.5e-15	4.42e-15	conserved Plasmodium protein, unknown function
PBANKA_052470	255.147	5.08353	0.637602	7.9729	1.55e-15	4.57e-15	Plasmodium exported protein, unknown function
PBANKA_112920	214.142	-8.74963	1.09759	-7.97165	1.57e-15	4.62e-15	conserved Plasmodium protein, unknown function
PBANKA_146370	1149.54	-1.56418	0.196436	-7.96277	1.68e-15	4.96e-15	DNA repair protein rhp16, putative
PBANKA_081610	293.067	4.13589	0.519606	7.95967	1.73e-15	5.08e-15	SUMO-conjugating enzyme UBC9, putative (UBC9)
PBANKA_111830	199.712	-2.42377	0.305017	-7.94634	1.92e-15	5.65e-15	conserved Plasmodium protein, unknown function
PBANKA_082110	180.776	4.95723	0.624157	7.94227	1.99e-15	5.84e-15	CS domain protein, putative
PBANKA_132480	124.721	6.7198	0.846325	7.93997	2.02e-15	5.94e-15	conserved Plasmodium protein, unknown function
PBANKA_135530	113.706	-2.36883	0.298419	-7.93792	2.06e-15	6.04e-15	conserved Plasmodium protein, unknown function
PBANKA_135950	221.535	2.67671	0.337209	7.93784	2.06e-15	6.04e-15	conserved Plasmodium protein, unknown function
PBANKA_121590	89.2335	-4.03446	0.508422	-7.93526	2.1e-15	6.16e-15	conserved Plasmodium protein, unknown function
PBANKA_020860	109.736	8.04557	1.01395	7.93491	2.11e-15	6.18e-15	conserved protein, unknown function
PBANKA_091420	1059.03	-2.00658	0.252916	-7.93381	2.13e-15	6.23e-15	conserved Plasmodium protein, unknown function
PBANKA_142480	107.238	3.83143	0.482975	7.93296	2.14e-15	6.27e-15	RNA-binding protein, putative
PBANKA_111110	1559.39	-3.88024	0.489337	-7.92959	2.2e-15	6.44e-15	RNA pseudouridylate synthase, putative, fragment
PBANKA_100810	737.208	-1.75431	0.221306	-7.92706	2.24e-15	6.56e-15	ribosome biogenesis GTPase A, putative (RbgA)
PBANKA_144000	301.624	-2.03335	0.256665	-7.92219	2.33e-15	6.82e-15	isoleucine--tRNA ligase, putative
PBANKA_143640	285.967	-1.94709	0.245948	-7.91666	2.44e-15	7.13e-15	conserved Plasmodium protein, unknown function
PBANKA_011040	262.202	4.04459	0.511097	7.91353	2.5e-15	7.3e-15	eukaryotic translation initiation factor 3 subunit L, putative
PBANKA_021010	146.664	-4.83474	0.610969	-7.91323	2.51e-15	7.32e-15	vacuolar protein sorting-associated protein VTA1, putative
PBANKA_144560	329.028	2.36741	0.299198	7.91252	2.52e-15	7.36e-15	serine/threonine protein kinase RIO1, putative (RIO1)
PBANKA_131280	962.871	-3.78247	0.478043	-7.91241	2.52e-15	7.36e-15	conserved Plasmodium protein, unknown function
PBANKA_110610	680.978	-3.16831	0.400478	-7.91131	2.55e-15	7.42e-15	conserved Plasmodium protein, unknown function
PBANKA_123740	70.2926	6.20612	0.785125	7.90462	2.69e-15	7.82e-15	iron-sulfur assembly protein (SufA)
PBANKA_080870	434.78	-1.93214	0.244609	-7.89889	2.81e-15	8.19e-15	GTPase-activating protein, putative
PBANKA_080060	73.0928	3.27871	0.415102	7.89855	2.82e-15	8.2e-15	centrin, putative
PBANKA_134610	159.996	2.91085	0.36894	7.88976	3.03e-15	8.8e-15	conserved Plasmodium protein, unknown function
PBANKA_061580	1277.09	-4.30281	0.54603	-7.88018	3.27e-15	9.49e-15	exported serine/threonine protein kinase (EST)
PBANKA_111260	61.9154	5.18755	0.658429	7.87869	3.31e-15	9.6e-15	conserved Plasmodium protein, unknown function
PBANKA_093560	491.902	-3.36087	0.426723	-7.876	3.38e-15	9.8e-15	conserved Plasmodium protein, unknown function
PBANKA_041520	402.713	-2.01815	0.256255	-7.87556	3.39e-15	9.83e-15	vacuolar protein sorting-associated protein 46, putative (VPS46)
PBANKA_123750	139.073	3.62835	0.460742	7.87503	3.41e-15	9.87e-15	G10 protein, putative
PBANKA_093800	136.148	4.64111	0.589409	7.87417	3.43e-15	9.93e-15	conserved Plasmodium protein, unknown function
PBANKA_131500	248.935	-1.96318	0.249402	-7.87155	3.5e-15	1.01e-14	conserved Plasmodium protein, unknown function
PBANKA_113420	92.9414	5.34591	0.679323	7.86947	3.56e-15	1.03e-14	pyrroline-5-carboxylate reductase, putative
PBANKA_110170	78.1696	4.12679	0.524669	7.86552	3.68e-15	1.06e-14	conserved protein, unknown function
PBANKA_142640	1226.35	-2.4528	0.312099	-7.85904	3.87e-15	1.12e-14	mitochondrial carrier protein, putative
PBANKA_142860	62.7271	6.10067	0.7767	7.85461	4.01e-15	1.16e-14	conserved protein, unknown function
PBANKA_071120	1659.6	-4.14804	0.52882	-7.84395	4.37e-15	1.26e-14	conserved Plasmodium protein, unknown function
PBANKA_031400	146.301	-3.264	0.416389	-7.83881	4.55e-15	1.31e-14	AP-2 complex subunit sigma, putative
PBANKA_110450	462.143	-3.34344	0.426599	-7.83743	4.6e-15	1.33e-14	conserved protein, unknown function
PBANKA_135340	205.318	-4.87199	0.62166	-7.83707	4.61e-15	1.33e-14	secreted ookinete protein, putative (PSOP7)
PBANKA_123110	99.8381	5.16377	0.659122	7.83431	4.71e-15	1.36e-14	tRNA pseudouridine synthase, putative
PBANKA_040920	117.176	4.14467	0.52935	7.82973	4.89e-15	1.41e-14	valine--tRNA ligase, putative
PBANKA_124320	233.13	-1.87716	0.239789	-7.82836	4.94e-15	1.42e-14	conserved Plasmodium protein, unknown function
PBANKA_021410	166.551	-2.55122	0.326077	-7.82397	5.12e-15	1.47e-14	conserved Plasmodium protein, unknown function
PBANKA_112610	94.8081	3.28282	0.419604	7.82361	5.13e-15	1.47e-14	mitochondrial import inner membrane translocase subunit TIM22, putative (TIM22)
PBANKA_145590	63.3498	5.60042	0.716478	7.8166	5.43e-15	1.56e-14	conserved Plasmodium protein, unknown function
PBANKA_051710	65.0327	6.23431	0.798066	7.81177	5.64e-15	1.62e-14	conserved Plasmodium protein, unknown function
PBANKA_082930	183.691	-2.36401	0.302807	-7.80696	5.86e-15	1.68e-14	conserved Plasmodium protein, unknown function
PBANKA_101640	383.942	-1.80416	0.231245	-7.80194	6.1e-15	1.75e-14	metabolite/drug transporter, putative
PBANKA_080170	164.812	3.04086	0.390017	7.79673	6.35e-15	1.82e-14	conserved Plasmodium protein, unknown function
PBANKA_071110	97.0123	3.93015	0.504095	7.79645	6.37e-15	1.82e-14	conserved Plasmodium protein, unknown function
PBANKA_120380	422.968	-2.01872	0.258947	-7.79587	6.4e-15	1.83e-14	DnaJ protein, putative
PBANKA_082370	207.005	-2.4069	0.308846	-7.79321	6.53e-15	1.87e-14	conserved Plasmodium protein, unknown function
PBANKA_141640	755.79	-1.83943	0.2361	-7.79089	6.65e-15	1.9e-14	conserved Plasmodium protein, unknown function
PBANKA_071080	609.522	2.35959	0.30291	7.78974	6.71e-15	1.92e-14	Snf2-related CBP activator, putative (SRCAP)
PBANKA_131510	245.498	2.25752	0.289842	7.7888	6.76e-15	1.93e-14	transcriptional regulatory protein sir2b (Sir2b)
PBANKA_020510	162.946	2.43245	0.312321	7.7883	6.79e-15	1.94e-14	mitochondrial carrier protein, putative
PBANKA_113000	130.603	2.9927	0.38428	7.78779	6.82e-15	1.94e-14	Ran-binding protein, putative
PBANKA_134260	208.879	-2.91765	0.374786	-7.78485	6.98e-15	1.99e-14	conserved Plasmodium protein, unknown function
PBANKA_122830	18493.6	-3.93084	0.50508	-7.7826	7.11e-15	2.02e-14	conserved Plasmodium protein, unknown function
PBANKA_123440	96.0616	3.86221	0.496442	7.7798	7.26e-15	2.07e-14	zinc finger protein, putative
PBANKA_142450	144.208	-8.16839	1.04995	-7.77976	7.27e-15	2.07e-14	conserved Plasmodium protein, unknown function
PBANKA_093330	651.197	-1.27189	0.163522	-7.77808	7.36e-15	2.09e-14	conserved Plasmodium protein, unknown function
PBANKA_080080	141.53	-2.54472	0.327184	-7.77766	7.39e-15	2.1e-14	conserved Plasmodium protein, unknown function
PBANKA_060660	830.663	-1.99499	0.256529	-7.77684	7.44e-15	2.11e-14	conserved Plasmodium protein, unknown function
PBANKA_131960	79.1245	4.46426	0.574382	7.77229	7.71e-15	2.19e-14	polyprenol reductase, putative
PBANKA_123020	107.45	-3.11889	0.401336	-7.77126	7.77e-15	2.2e-14	cdc2-related protein kinase 5 (CRK5)
PBANKA_041380	104.246	3.6708	0.472432	7.77001	7.85e-15	2.22e-14	microneme associated antigen, putative (MA)
PBANKA_130520	96.478	-4.78199	0.615666	-7.76718	8.03e-15	2.27e-14	serine/threonine protein kinase, putative
PBANKA_094320	500.67	2.82275	0.363468	7.76616	8.09e-15	2.29e-14	casein kinase II beta chain, putative
PBANKA_070700	97.9131	5.9279	0.763681	7.76227	8.34e-15	2.36e-14	lipoate-protein ligase B (LipB)
PBANKA_134020	103.302	8.00856	1.0319	7.76095	8.43e-15	2.38e-14	U6 snRNA-associated Sm-like protein LSm6, putative (LSM6)
PBANKA_120880	116.414	-7.08089	0.912465	-7.76018	8.48e-15	2.4e-14	conserved Plasmodium protein, unknown function
PBANKA_092070	90.943	-4.81479	0.620636	-7.75783	8.64e-15	2.44e-14	conserved Plasmodium protein, unknown function
PBANKA_113040	776.259	4.28529	0.552863	7.75109	9.11e-15	2.57e-14	proteasome subunit alpha type-4, putative
PBANKA_030200	94.4533	3.71219	0.479102	7.74824	9.32e-15	2.63e-14	conserved Plasmodium protein, unknown function
PBANKA_142900	131.237	3.66205	0.47277	7.74593	9.49e-15	2.67e-14	conserved Plasmodium protein, unknown function
PBANKA_030700	1888.01	1.97152	0.254735	7.7395	9.98e-15	2.81e-14	60S ribosomal protein L37ae, putative
PBANKA_070930	68.3544	3.64214	0.470707	7.73759	1.01e-14	2.85e-14	ribosomal RNA small subunit methyltransferase NEP1, putative (NEP1)
PBANKA_061650	111.841	3.77704	0.488166	7.73719	1.02e-14	2.86e-14	conserved Plasmodium protein, unknown function
PBANKA_021340	1906.03	-2.23187	0.28856	-7.73454	1.04e-14	2.92e-14	60S ribosomal export protein NMD3, putative (NMD3)
PBANKA_142500	295.279	4.68706	0.606088	7.7333	1.05e-14	2.94e-14	RNA-binding protein, putative
PBANKA_135100	1209.42	-2.07591	0.268472	-7.73231	1.06e-14	2.97e-14	1-deoxy-D-xylulose 5-phosphate synthase, putative (DXS)
PBANKA_051530	692.618	-2.55167	0.330165	-7.72847	1.09e-14	3.05e-14	conserved Plasmodium protein, unknown function
PBANKA_040780	59.8791	4.23177	0.54759	7.72799	1.09e-14	3.06e-14	SECIS-binding protein 2, putative (SBP2)
PBANKA_080880	242.404	-1.95517	0.253035	-7.72689	1.1e-14	3.09e-14	conserved Plasmodium protein, unknown function
PBANKA_011210	148.028	-4.48114	0.580352	-7.72142	1.15e-14	3.22e-14	transcription factor with AP2 domain(s), putative (ApiAP2)
PBANKA_080660	483.345	-1.48741	0.192686	-7.71933	1.17e-14	3.27e-14	cleavage and polyadenylation specificity factor, putative
PBANKA_121940	68.1459	3.49819	0.453177	7.71926	1.17e-14	3.27e-14	Cg3 protein, putative
PBANKA_110440	419.725	-2.50476	0.324556	-7.71749	1.19e-14	3.32e-14	conserved Plasmodium protein, unknown function
PBANKA_145340	1180.45	-3.64909	0.473212	-7.71132	1.25e-14	3.48e-14	protein kinase 2 (PK2)
PBANKA_144720	123.305	-3.90078	0.505896	-7.71065	1.25e-14	3.5e-14	CG2-related protein, putative
PBANKA_010120	669.833	-1.63078	0.211524	-7.70963	1.26e-14	3.52e-14	elongation factor G, putative (EF-G)
PBANKA_031550	97.8675	3.27235	0.424518	7.70839	1.27e-14	3.56e-14	conserved Plasmodium protein, unknown function, pseudogene
PBANKA_120290	229.659	-8.91306	1.15777	-7.69851	1.38e-14	3.84e-14	conserved Plasmodium protein, unknown function
PBANKA_050810	7754.7	-2.94352	0.382356	-7.69836	1.38e-14	3.84e-14	chromodomain-helicase-DNA-binding protein 1, putative (CHD1)
PBANKA_142700	1350.06	-1.78524	0.231999	-7.69501	1.41e-14	3.94e-14	protein phosphatase, putative
PBANKA_112970	418.12	-1.79191	0.232986	-7.69105	1.46e-14	4.06e-14	ATP-dependent RNA helicase HAS1, putative (HAS1)
PBANKA_062170	59.6186	3.85846	0.501749	7.69003	1.47e-14	4.09e-14	type 2A phosphatase-associated protein 42, putative (TAP42)
PBANKA_081530	83.5042	7.9082	1.02847	7.68931	1.48e-14	4.11e-14	met-10+ like protein, putative
PBANKA_113220	75.4527	6.59633	0.858007	7.68797	1.49e-14	4.15e-14	conserved Plasmodium protein, unknown function
PBANKA_140380	581.844	2.19966	0.286496	7.67779	1.62e-14	4.5e-14	conserved Plasmodium protein, unknown function
PBANKA_132450	80.5019	6.64362	0.865419	7.67676	1.63e-14	4.53e-14	snRNA-activating protein complex subunit 3, putative
PBANKA_145360	269.544	2.55359	0.332684	7.67571	1.65e-14	4.56e-14	mitochondrial ribosomal protein L23 precursor, putative
PBANKA_091290	305.067	-3.04969	0.397638	-7.6695	1.73e-14	4.79e-14	conserved Plasmodium protein, unknown function
PBANKA_142180	106.352	3.24305	0.422877	7.66902	1.73e-14	4.8e-14	mitochondrial ATP synthase F1, epsilon subunit, putative
PBANKA_113080	423.029	-2.75226	0.359077	-7.66483	1.79e-14	4.96e-14	inositol-polyphosphate 5-phosphatase, putative
PBANKA_114410	2163.39	-2.15105	0.280654	-7.66444	1.8e-14	4.97e-14	RNAse L inhibitor protein, putative
PBANKA_041090	61.9094	4.53785	0.59224	7.66219	1.83e-14	5.06e-14	conserved Plasmodium protein, unknown function
PBANKA_142740	113.377	7.689	1.00364	7.66108	1.84e-14	5.1e-14	apicoplast ribosomal protein L33 precursor, putative
PBANKA_070330	145.391	-2.32797	0.303977	-7.65836	1.88e-14	5.2e-14	conserved Plasmodium protein, unknown function
PBANKA_112490	403.767	4.52312	0.590819	7.65568	1.92e-14	5.31e-14	oxidoreductase, putative
PBANKA_134600	79.91	3.48908	0.456073	7.65026	2.01e-14	5.54e-14	DEAD box helicase, putative
PBANKA_051610	88.7603	2.20845	0.28868	7.65015	2.01e-14	5.54e-14	conserved Plasmodium protein, unknown function
PBANKA_103540	193.275	2.84208	0.371951	7.64099	2.16e-14	5.94e-14	glideosome associated protein with multiple membrane spans 3, putative (GAPM3)
PBANKA_131970	141.787	-2.55648	0.334658	-7.63909	2.19e-14	6.03e-14	transcription factor with AP2 domain(s), putative (ApiAP2)
PBANKA_081630	510.561	-3.08573	0.404099	-7.63608	2.24e-14	6.17e-14	conserved Plasmodium protein, unknown function
PBANKA_021350	1018.13	-2.03062	0.265994	-7.6341	2.27e-14	6.26e-14	ribosome biogenesis protein BRX1 homolog, putative
PBANKA_101560	423.404	-1.76752	0.231546	-7.63356	2.28e-14	6.28e-14	apicoplast ribosomal protein L15 precursor, putative
PBANKA_101910	225.62	-2.52014	0.330494	-7.62536	2.43e-14	6.69e-14	DEAD/DEAH box helicase, putative
PBANKA_131620	61.2455	5.0092	0.657033	7.62396	2.46e-14	6.76e-14	SNARE protein, putative
PBANKA_113290	441.58	-3.68467	0.483475	-7.62122	2.51e-14	6.9e-14	regulator of chromosome condensation, putative
PBANKA_080580	58.955	3.62977	0.476958	7.61024	2.74e-14	7.51e-14	RNA-binding protein, putative
PBANKA_103300	1209.24	-2.8585	0.376428	-7.59376	3.11e-14	8.52e-14	conserved Plasmodium protein, unknown function
PBANKA_132260	255.033	-2.39191	0.315204	-7.58847	3.24e-14	8.87e-14	conserved Plasmodium protein, unknown function
PBANKA_114270	378.684	3.073	0.405484	7.57859	3.49e-14	9.57e-14	phosphatidylserine synthase, putative
PBANKA_120080	876.11	1.81843	0.240084	7.57413	3.62e-14	9.9e-14	RNA-binding protein, putative
PBANKA_143880	46.3749	5.1584	0.681086	7.57379	3.62e-14	9.92e-14	50S ribosomal protein L24, putative
PBANKA_103710	621.992	-3.03495	0.400888	-7.57057	3.72e-14	1.02e-13	GTPase-activating protein, putative
PBANKA_102710	170.618	2.59842	0.343533	7.56382	3.91e-14	1.07e-13	conserved Plasmodium protein, unknown function
PBANKA_144160	134.027	3.34027	0.441715	7.56204	3.97e-14	1.08e-13	ataxin-3, putative (ATX3)
PBANKA_112900	106.965	-4.18424	0.553375	-7.56131	3.99e-14	1.09e-13	secreted ookinete protein, putative (PSOP6)
PBANKA_121740	797.826	-2.58212	0.341548	-7.56004	4.03e-14	1.1e-13	conserved Plasmodium protein, unknown function
PBANKA_060540	101.554	2.61984	0.346597	7.55876	4.07e-14	1.11e-13	conserved Plasmodium protein, unknown function
PBANKA_132760	344.54	-2.60555	0.344876	-7.55505	4.19e-14	1.14e-13	conserved Plasmodium protein, unknown function
PBANKA_102080	175.171	-2.97614	0.393945	-7.55473	4.2e-14	1.14e-13	conserved Plasmodium protein, unknown function
PBANKA_041000	117.415	4.01944	0.532426	7.5493	4.38e-14	1.19e-13	conserved Plasmodium protein, unknown function
PBANKA_080640	148.308	2.21928	0.294128	7.5453	4.51e-14	1.23e-13	conserved protein, unknown function
PBANKA_130870	169.409	-2.9981	0.397453	-7.54328	4.58e-14	1.25e-13	conserved Plasmodium protein, unknown function
PBANKA_030800	133.739	2.50682	0.332437	7.54075	4.67e-14	1.27e-13	ras-related protein Rab-5A, putative (RAB5a)
PBANKA_030460	119.599	-1.94405	0.257982	-7.5356	4.86e-14	1.32e-13	iron-sulfur assembly protein, putative
PBANKA_094130	100.185	4.01451	0.532749	7.53547	4.87e-14	1.32e-13	translocon component PTEX88 (PTEX88)
PBANKA_112420	118.067	3.65935	0.485892	7.5312	5.03e-14	1.36e-13	DNA polymerase 1, putative
PBANKA_091230	960.486	2.82162	0.374846	7.5274	5.18e-14	1.4e-13	tudor staphylococcal nuclease, putative (TSN)
PBANKA_142630	1439.98	-1.76394	0.234444	-7.52393	5.32e-14	1.44e-13	conserved Plasmodium protein, unknown function
PBANKA_133160	70.9663	-4.98556	0.663287	-7.51645	5.63e-14	1.52e-13	leucine-rich repeat protein (LRR14.1)
PBANKA_094160	97.1854	4.29053	0.570864	7.51584	5.65e-14	1.53e-13	conserved Plasmodium protein, unknown function
PBANKA_090890	924.832	-2.91611	0.388347	-7.50903	5.96e-14	1.61e-13	vacuolar ATP synthase subunit f, putative
PBANKA_146320	108.456	3.38761	0.451334	7.50578	6.11e-14	1.65e-13	vacuolar protein sorting-associated protein 26, putative (VPS26)
PBANKA_135910	97.4818	3.32092	0.442599	7.50322	6.23e-14	1.68e-13	nuclear import protein MOG1, putative
PBANKA_091310	63.012	5.50082	0.733215	7.50233	6.27e-14	1.69e-13	conserved Plasmodium protein, unknown function
PBANKA_020180	121.256	3.5047	0.467499	7.49671	6.54e-14	1.77e-13	TatD-like deoxyribonuclease, putative
PBANKA_123630	625.13	-2.62237	0.349989	-7.4927	6.75e-14	1.82e-13	DEAD/DEAH box ATP-dependent RNA helicase, putative
PBANKA_031060	1229.32	-2.59152	0.346089	-7.48802	6.99e-14	1.89e-13	conserved protein, unknown function
PBANKA_101090	170.907	-4.87976	0.651713	-7.48759	7.01e-14	1.89e-13	protein kinase, putative, fragment
PBANKA_010280	78.9584	4.47517	0.597704	7.48728	7.03e-14	1.89e-13	conserved Plasmodium protein, unknown function
PBANKA_050880	88.3581	2.51749	0.336243	7.48712	7.04e-14	1.9e-13	RAP protein, putative
PBANKA_031180	4976.67	-2.35913	0.315204	-7.48448	7.18e-14	1.93e-13	long-chain acyl-CoA synthase, putative
PBANKA_133510	413.274	-3.45198	0.461282	-7.48343	7.24e-14	1.95e-13	conserved Plasmodium protein, unknown function
PBANKA_040460	1999.25	-2.35429	0.314898	-7.47637	7.64e-14	2.05e-13	activator of Hsp90 ATPase, putative (AHA1)
PBANKA_091820	57.1563	5.11913	0.684976	7.47344	7.81e-14	2.1e-13	phosphoacetylglucosamine mutase, putative
PBANKA_112330	568.047	-1.48847	0.199229	-7.47118	7.95e-14	2.13e-13	conserved Plasmodium protein, unknown function
PBANKA_090480	46.1005	3.37837	0.452224	7.47056	7.99e-14	2.14e-13	conserved Plasmodium protein, unknown function
PBANKA_081850	599.462	-2.05017	0.274542	-7.46763	8.17e-14	2.19e-13	conserved Plasmodium protein, unknown function
PBANKA_070250	724.961	-3.26188	0.436991	-7.4644	8.37e-14	2.24e-13	leucine--tRNA ligase, putative
PBANKA_021070	76.0349	3.72789	0.499481	7.46353	8.42e-14	2.26e-13	conserved Plasmodium protein, unknown function
PBANKA_120600	365.308	-2.81918	0.377991	-7.45832	8.76e-14	2.35e-13	conserved Plasmodium protein, unknown function
PBANKA_093510	43.8802	3.85656	0.518037	7.44457	9.73e-14	2.6e-13	conserved Plasmodium protein, unknown function
PBANKA_123550	293.146	-1.4961	0.201188	-7.43631	1.04e-13	2.77e-13	conserved Plasmodium protein, unknown function
PBANKA_103840	75.894	4.26071	0.573082	7.43473	1.05e-13	2.8e-13	selenoprotein, putative (Sel1)
PBANKA_111450	263.279	-2.63595	0.354611	-7.43337	1.06e-13	2.83e-13	conserved Plasmodium protein, unknown function
PBANKA_103080	40.3011	5.94665	0.800203	7.43143	1.07e-13	2.87e-13	conserved protein, unknown function
PBANKA_120820	1778.76	-3.77236	0.507671	-7.43072	1.08e-13	2.88e-13	kinesin-4, putative
PBANKA_131640	516.309	4.72063	0.636533	7.41617	1.21e-13	3.22e-13	U1 snRNA associated protein, putative
PBANKA_135080	129.008	2.0768	0.280094	7.41465	1.22e-13	3.25e-13	endopeptidase, putative
PBANKA_111810	328.291	-3.63758	0.490775	-7.41191	1.24e-13	3.32e-13	N-acetylglucosamine transferase, putative
PBANKA_111180	108.461	7.49322	1.01204	7.4041	1.32e-13	3.52e-13	glutathione synthetase (GS)
PBANKA_112230	376.476	1.67811	0.226676	7.40309	1.33e-13	3.54e-13	RNA-binding protein, putative
PBANKA_080770	557.388	-3.00255	0.405614	-7.40248	1.34e-13	3.56e-13	kinesin-5, putative (EG5)
PBANKA_082540	82.7607	-5.51604	0.745595	-7.39818	1.38e-13	3.67e-13	conserved Plasmodium protein, unknown function
PBANKA_130230	417.36	4.32798	0.585229	7.39536	1.41e-13	3.75e-13	metacaspase-like protein
PBANKA_131130	159.072	-5.38276	0.727923	-7.39468	1.42e-13	3.76e-13	conserved Plasmodium protein, unknown function
PBANKA_111310	408.806	-2.33801	0.316195	-7.3942	1.42e-13	3.78e-13	GTP-binding protein, putative
PBANKA_100420	68.8563	4.55276	0.615868	7.39244	1.44e-13	3.82e-13	conserved Plasmodium protein, unknown function
PBANKA_082460	102.149	-3.40622	0.460789	-7.39214	1.44e-13	3.83e-13	conserved protein, unknown function
PBANKA_051400	67.2902	2.71492	0.367323	7.39109	1.46e-13	3.86e-13	transcription elongation factor SPT4, putative (SPT4)
PBANKA_142460	136.531	1.97757	0.267575	7.39073	1.46e-13	3.87e-13	conserved Plasmodium protein, unknown function
PBANKA_102380	624.487	-2.18804	0.296168	-7.38785	1.49e-13	3.95e-13	conserved Plasmodium protein, unknown function
PBANKA_093440	309.777	-3.02328	0.40927	-7.387	1.5e-13	3.97e-13	conserved Plasmodium protein, unknown function
PBANKA_113700	10484.7	-2.7342	0.370377	-7.3822	1.56e-13	4.12e-13	bergheilysin (BLN)
PBANKA_146120	201.853	2.90991	0.394284	7.38026	1.58e-13	4.18e-13	conserved Plasmodium protein, unknown function
PBANKA_071210	669.322	-2.34919	0.318499	-7.37582	1.63e-13	4.31e-13	DNA helicase, putative
PBANKA_110960	61.5825	-4.01714	0.544785	-7.3738	1.66e-13	4.38e-13	conserved Plasmodium protein, unknown function
PBANKA_071530	133.061	3.93909	0.534235	7.37332	1.66e-13	4.39e-13	conserved Plasmodium protein, unknown function
PBANKA_092040	1074.98	-2.72134	0.369093	-7.37304	1.67e-13	4.4e-13	conserved Plasmodium protein, unknown function
PBANKA_110200	60.4172	4.4688	0.606508	7.36808	1.73e-13	4.56e-13	conserved Plasmodium protein, unknown function
PBANKA_080650	503.807	-1.74002	0.236371	-7.36139	1.82e-13	4.79e-13	triosephosphate isomerase, putative
PBANKA_082390	358.07	2.39781	0.325976	7.35578	1.9e-13	5e-13	DNA-directed RNA polymerase II, putative
PBANKA_102510	2284.45	-3.70716	0.503999	-7.35549	1.9e-13	5.01e-13	conserved Plasmodium protein, unknown function
PBANKA_041130	360.677	-2.97921	0.405076	-7.35469	1.91e-13	5.03e-13	conserved Plasmodium protein, unknown function
PBANKA_030550	179.062	-2.40248	0.32672	-7.35333	1.93e-13	5.08e-13	conserved Plasmodium protein, unknown function
PBANKA_081930	854.344	2.32088	0.315667	7.35229	1.95e-13	5.12e-13	eukaryotic translation initiation factor 3 subunit 5, putative
PBANKA_092140	75.0695	3.99078	0.542982	7.34975	1.99e-13	5.21e-13	conserved Plasmodium protein, unknown function
PBANKA_020300	2783.31	-2.09761	0.285472	-7.34786	2.01e-13	5.28e-13	chromatin assembly factor 1 protein WD40 domain, putative
PBANKA_123710	326.309	-2.01362	0.274058	-7.34742	2.02e-13	5.3e-13	conserved Plasmodium protein, unknown function
PBANKA_102760	58.0648	-5.38202	0.732612	-7.34634	2.04e-13	5.34e-13	conserved Plasmodium protein, unknown function
PBANKA_130990	1452.57	2.45587	0.334304	7.34621	2.04e-13	5.34e-13	M17 leucyl aminopeptidase, putative
PBANKA_030110	110.047	2.70659	0.368521	7.34446	2.07e-13	5.41e-13	conserved Plasmodium protein, unknown function
PBANKA_080270	156.796	3.08031	0.419425	7.34413	2.07e-13	5.42e-13	methyltransferase, putative
PBANKA_094090	552.947	3.51883	0.479152	7.34386	2.08e-13	5.43e-13	RuvB-like helicase 2, putative (RUVB2)
PBANKA_051320	229.436	-2.34578	0.320058	-7.32923	2.31e-13	6.05e-13	conserved Plasmodium protein, unknown function
PBANKA_102020	662.445	-2.78442	0.380129	-7.32493	2.39e-13	6.24e-13	peptidyl-prolyl cis-trans isomerase, putative (CYP52)
PBANKA_121210	64.295	4.01656	0.548404	7.32409	2.41e-13	6.28e-13	conserved Plasmodium protein, unknown function
PBANKA_040220	98.3255	3.89796	0.53261	7.3186	2.51e-13	6.54e-13	plasmoredoxin (Plrx)
PBANKA_100680	730.738	-2.11031	0.288453	-7.31598	2.56e-13	6.67e-13	40S ribosomal processing protein, putative
PBANKA_011020	143.215	3.03436	0.414864	7.31412	2.59e-13	6.75e-13	lsm12, putative
PBANKA_143020	53.0034	3.14924	0.430866	7.30909	2.69e-13	7.01e-13	conserved Plasmodium protein, unknown function
PBANKA_101880	243.446	-3.09133	0.423004	-7.30804	2.71e-13	7.06e-13	conserved Plasmodium protein, unknown function
PBANKA_080750	321.895	2.31818	0.317435	7.30284	2.82e-13	7.33e-13	conserved Plasmodium protein, unknown function
PBANKA_100960	60.6749	-4.68055	0.640993	-7.30203	2.83e-13	7.37e-13	conserved Plasmodium protein, unknown function
PBANKA_031520	126.957	2.7615	0.378355	7.29871	2.91e-13	7.55e-13	small nuclear ribonucleoprotein Sm D2, putative (SNRPD2)
PBANKA_093100	157.402	-2.25578	0.309073	-7.29853	2.91e-13	7.56e-13	conserved Plasmodium membrane protein, unknown function
PBANKA_120510	111.373	3.19211	0.437436	7.29731	2.94e-13	7.63e-13	PPPDE peptidase, putative
PBANKA_140670	1527.61	1.53463	0.210669	7.28454	3.23e-13	8.38e-13	carbamoyl phosphate synthetase, putative
PBANKA_010770	451.31	1.83394	0.251849	7.28191	3.29e-13	8.54e-13	permease, putative
PBANKA_082730	48.9121	4.95461	0.680737	7.2783	3.38e-13	8.77e-13	conserved Plasmodium protein, unknown function
PBANKA_122230	576.987	-2.87601	0.395256	-7.27634	3.43e-13	8.89e-13	coatomer epsilon subunit, putative
PBANKA_145310	91.7763	3.69785	0.508271	7.27534	3.46e-13	8.95e-13	sphingomyelin phosphodiesterase, putative
PBANKA_130630	191.974	4.87897	0.671018	7.271	3.57e-13	9.24e-13	conserved Plasmodium protein, unknown function
PBANKA_135850	73.6122	-3.34792	0.460637	-7.26804	3.65e-13	9.44e-13	inner membrane complex protein, putative
PBANKA_071860	37.4336	3.54739	0.488197	7.2663	3.69e-13	9.56e-13	prohibitin-like protein, putative
PBANKA_070310	93.622	5.98673	0.824054	7.26498	3.73e-13	9.64e-13	conserved Plasmodium protein, unknown function
PBANKA_031030	204.015	1.82396	0.251108	7.26363	3.77e-13	9.74e-13	protein kinase 7 (PK7)
PBANKA_093950	349.826	1.69939	0.234099	7.25927	3.89e-13	1e-12	DNA repair protein RAD51 (RAD51)
PBANKA_114120	36.3844	5.76359	0.794001	7.25892	3.9e-13	1.01e-12	ubiquitin-activating enzyme, putative (Uba2)
PBANKA_031160	154.45	1.63757	0.225881	7.24973	4.18e-13	1.08e-12	conserved Plasmodium protein, unknown function
PBANKA_093810	70.3543	3.22982	0.44562	7.24793	4.23e-13	1.09e-12	conserved Plasmodium protein, unknown function
PBANKA_110940	295.717	4.38558	0.605707	7.24043	4.47e-13	1.15e-12	phosphatidylinositol 4-kinase, putative (PI4K)
PBANKA_062150	239.319	-2.59731	0.359057	-7.23371	4.7e-13	1.21e-12	Rab GTPase activator and protein kinase, putative
PBANKA_061210	89.0818	2.23488	0.309057	7.2313	4.78e-13	1.23e-12	conserved Plasmodium protein, unknown function
PBANKA_021060	4086.26	-2.80911	0.38889	-7.22342	5.07e-13	1.3e-12	ubiquitin carboxyl-terminal hydrolase, putative
PBANKA_102520	625.377	1.76384	0.244248	7.22151	5.14e-13	1.32e-12	H/ACA ribonucleoprotein complex subunit 4, putative (CBF5)
PBANKA_070340	469.389	-1.65221	0.228885	-7.21852	5.26e-13	1.35e-12	conserved Plasmodium protein, unknown function
PBANKA_111930	208.703	2.29463	0.317899	7.21811	5.27e-13	1.35e-12	conserved Plasmodium protein, unknown function
PBANKA_111100	2483.13	-3.99959	0.554302	-7.21555	5.37e-13	1.38e-12	RNA pseudouridylate synthase, putative, fragment
PBANKA_092950	548.443	-2.0061	0.278271	-7.20916	5.63e-13	1.44e-12	histone acetyltransferase, putative (MYST)
PBANKA_010410	640.432	-3.01042	0.417661	-7.20781	5.69e-13	1.46e-12	serine/threonine protein kinase, putative (ARK1)
PBANKA_134710	54.1637	3.595	0.498949	7.20513	5.8e-13	1.49e-12	trafficking protein particle complex subunit 2, putative (TRAPPC2)
PBANKA_133710	495.923	2.78653	0.386748	7.20503	5.8e-13	1.49e-12	splicing factor 1, putative (SF1)
PBANKA_101600	192.524	-1.82857	0.253825	-7.20405	5.84e-13	1.5e-12	conserved Plasmodium protein, unknown function
PBANKA_092220	147.96	2.20801	0.30655	7.20277	5.9e-13	1.51e-12	autophagy-related protein 7, putative (ATG7)
PBANKA_141950	58.9047	4.59295	0.637673	7.20267	5.9e-13	1.51e-12	conserved protein, unknown function
PBANKA_100840	129.643	4.61461	0.640831	7.20097	5.98e-13	1.53e-12	conserved Plasmodium protein, unknown function
PBANKA_112740	69.1038	7.36252	1.02365	7.19244	6.36e-13	1.63e-12	conserved Plasmodium protein, unknown function
PBANKA_102620	3058.8	-3.24473	0.451602	-7.18492	6.72e-13	1.72e-12	NADP-specific glutamate dehydrogenase, putative (GDH1)
PBANKA_071770	177.504	2.27371	0.316536	7.18312	6.81e-13	1.74e-12	conserved Plasmodium protein, unknown function
PBANKA_130440	84.4996	3.48579	0.485443	7.18064	6.94e-13	1.77e-12	allantoicase, putative
PBANKA_031570	127.634	-3.39369	0.472658	-7.18001	6.97e-13	1.78e-12	conserved Plasmodium protein, unknown function
PBANKA_134240	62.1976	4.20919	0.586238	7.17999	6.97e-13	1.78e-12	ribonuclease P protein subunit RPR2, putative
PBANKA_113720	1134.07	1.39813	0.194797	7.17739	7.11e-13	1.81e-12	protein transport protein Sec24A, putative (SEC24A)
PBANKA_070890	85.0587	7.38048	1.02835	7.17698	7.13e-13	1.81e-12	conserved Plasmodium protein, unknown function
PBANKA_120620	310.718	2.51429	0.350525	7.17293	7.34e-13	1.87e-12	histone deacetylase 2, putative (HDA2)
PBANKA_143550	269.975	-4.18051	0.582882	-7.17214	7.38e-13	1.88e-12	conserved Plasmodium protein, unknown function
PBANKA_011050	620.179	-3.93698	0.549089	-7.17003	7.5e-13	1.91e-12	leucine-rich repeat protein (LRR6)
PBANKA_021280	115.816	-2.27215	0.316975	-7.16821	7.6e-13	1.93e-12	alpha/beta hydrolase, putative
PBANKA_120770	400.482	3.05152	0.425767	7.16713	7.66e-13	1.94e-12	zinc finger protein, putative
PBANKA_120630	3804.06	-2.90938	0.406057	-7.16496	7.78e-13	1.97e-12	conserved Plasmodium protein, unknown function (UIS11)
PBANKA_093520	231.488	-1.47312	0.205659	-7.1629	7.9e-13	2e-12	conserved Plasmodium protein, unknown function
PBANKA_040410	76.0886	5.53725	0.773434	7.15931	8.11e-13	2.06e-12	AP endonuclease (DNA-[apurinic or apyrimidinic site] lyase), putative
PBANKA_133340	108.425	-2.48419	0.347096	-7.15707	8.24e-13	2.09e-12	conserved Plasmodium protein, unknown function
PBANKA_070130	64.5136	-3.41719	0.477564	-7.15547	8.34e-13	2.11e-12	prolyl 4-hydroxylase subunit alpha, putative
PBANKA_050550	76.908	7.30275	1.02093	7.15302	8.49e-13	2.15e-12	conserved Plasmodium protein, unknown function
PBANKA_132660	184.971	2.00372	0.280175	7.15168	8.57e-13	2.17e-12	conserved Plasmodium protein, unknown function
PBANKA_071790	982.819	-2.10893	0.295038	-7.14798	8.81e-13	2.23e-12	RNA-binding protein, putative
PBANKA_145370	699.487	2.26928	0.317567	7.14584	8.94e-13	2.26e-12	transcription factor with AP2 domain(s), putative (ApiAP2)
PBANKA_101250	533.528	-2.80445	0.392755	-7.14045	9.3e-13	2.35e-12	leucine-rich repeat protein (LRR5)
PBANKA_060520	1771.17	-1.5311	0.214445	-7.13985	9.34e-13	2.36e-12	DNA-directed RNA polymerase III subunit, putative
PBANKA_010690	136.426	2.52545	0.354134	7.13134	9.94e-13	2.51e-12	conserved Plasmodium protein, unknown function
PBANKA_071310	315.444	-2.20089	0.308732	-7.1288	1.01e-12	2.55e-12	rhoptry neck protein 5, putative (RON5)
PBANKA_130090	144.481	2.58105	0.362108	7.12784	1.02e-12	2.57e-12	cytochrome c oxidase assembly protein COX11, putative (COX11)
PBANKA_091810	281.493	3.23258	0.453543	7.1274	1.02e-12	2.58e-12	60S ribosomal protein L38, putative (RPL38)
PBANKA_061270	125.632	-2.86272	0.401674	-7.12698	1.03e-12	2.58e-12	conserved Plasmodium protein, unknown function
PBANKA_134460	726.685	-1.9333	0.271316	-7.12565	1.04e-12	2.61e-12	conserved Plasmodium protein, unknown function
PBANKA_060960	237.552	-10.1112	1.42056	-7.1177	1.1e-12	2.76e-12	heat shock protein 20, putative
PBANKA_061220	759.67	-2.15486	0.30277	-7.11713	1.1e-12	2.77e-12	conserved Plasmodium protein, unknown function
PBANKA_070430	198.708	3.79349	0.533506	7.11048	1.16e-12	2.91e-12	SPRY domain, putative
PBANKA_061960	64.6635	-3.65994	0.51544	-7.1006	1.24e-12	3.12e-12	PelOta protein homologue, putative
PBANKA_101230	786.801	-2.58415	0.363933	-7.10061	1.24e-12	3.12e-12	conserved Plasmodium protein, unknown function
PBANKA_113110	223.057	3.00185	0.422935	7.09766	1.27e-12	3.18e-12	adenylosuccinate synthetase, putative (ADSS)
PBANKA_100430	106.987	3.11823	0.439454	7.09568	1.29e-12	3.23e-12	conserved Plasmodium protein, unknown function
PBANKA_134830	841.783	-1.32105	0.186253	-7.09274	1.31e-12	3.29e-12	U3 snoRNA-associated small subunit rRNA processing associated protein, putative
PBANKA_136230	580.732	-3.11507	0.439193	-7.09271	1.32e-12	3.29e-12	conserved Plasmodium protein, unknown function
PBANKA_122270	324.63	-2.30508	0.325031	-7.09188	1.32e-12	3.31e-12	conserved Plasmodium protein, unknown function
PBANKA_141080	45.0182	4.14632	0.584985	7.0879	1.36e-12	3.41e-12	mitochondrial ribosomal protein S35 precursor, putative
PBANKA_091350	83.8327	3.83353	0.541312	7.08193	1.42e-12	3.56e-12	conserved Plasmodium protein, unknown function
PBANKA_081980	1055.29	-1.89646	0.267828	-7.08089	1.43e-12	3.58e-12	gamma-glutamylcysteine synthetase (gammaGCS)
PBANKA_090840	204.378	-9.80178	1.38455	-7.07938	1.45e-12	3.62e-12	conserved Plasmodium protein, unknown function
PBANKA_020810	550.847	1.65563	0.23387	7.07927	1.45e-12	3.62e-12	conserved Plasmodium protein, unknown function
PBANKA_081220	282.544	-3.24822	0.458997	-7.07677	1.48e-12	3.68e-12	conserved Plasmodium protein, unknown function
PBANKA_080850	71.593	3.57367	0.505039	7.07602	1.48e-12	3.7e-12	conserved Plasmodium protein, unknown function
PBANKA_140550	294.898	1.5433	0.218167	7.07395	1.51e-12	3.75e-12	exosome complex component RRP40, putative (RRP40)
PBANKA_133450	73.2547	2.39409	0.338485	7.07296	1.52e-12	3.78e-12	conserved Plasmodium protein, unknown function
PBANKA_110330	176.406	-3.89237	0.551177	-7.06193	1.64e-12	4.09e-12	myosin B, putative
PBANKA_134920	292.226	3.34225	0.473546	7.05791	1.69e-12	4.21e-12	MSP7-like protein (MSRP1)
PBANKA_111630	361.227	3.35907	0.475963	7.05742	1.7e-12	4.22e-12	malate:quinone oxidoreductase, putative
PBANKA_134130	236.603	-2.42174	0.343394	-7.05237	1.76e-12	4.37e-12	conserved Plasmodium protein, unknown function
PBANKA_093240	198.229	2.72418	0.386515	7.04805	1.81e-12	4.51e-12	berghepain-2 (BP2)
PBANKA_141250	61.2162	7.25084	1.02928	7.04459	1.86e-12	4.62e-12	conserved Plasmodium protein, unknown function
PBANKA_081170	309.811	-2.42368	0.344075	-7.04405	1.87e-12	4.64e-12	SNARE protein, putative
PBANKA_143270	337.481	-3.43264	0.487385	-7.04297	1.88e-12	4.67e-12	meiotic recombination protein SPO11, putative (SPO11)
PBANKA_131690	209.839	-2.62118	0.372299	-7.04053	1.92e-12	4.75e-12	conserved Plasmodium protein, unknown function
PBANKA_121110	227.844	2.77089	0.393631	7.0393	1.93e-12	4.79e-12	NLI interacting factor-like phosphatase (NIF4)
PBANKA_010560	543.333	5.1544	0.733017	7.03175	2.04e-12	5.05e-12	translation initiation factor IF-2, putative
PBANKA_051010	171.143	-2.38163	0.338703	-7.0316	2.04e-12	5.06e-12	conserved Plasmodium protein, unknown function
PBANKA_131540	785.537	-2.35868	0.335493	-7.0305	2.06e-12	5.09e-12	protein phosphatase 2b regulatory subunit, putative (CNB)
PBANKA_110400	108.003	3.81688	0.543273	7.02572	2.13e-12	5.27e-12	ATP-dependent helicase, putative
berg06_28S	1007.87	-4.14014	0.589391	-7.02443	2.15e-12	5.31e-12	unspecified product
PBANKA_062190	645.358	-2.35739	0.335697	-7.02238	2.18e-12	5.39e-12	mitochondrial import inner membrane translocase subunit TIM14, putative (PAM18)
PBANKA_102680	635.223	-2.28452	0.325327	-7.02221	2.18e-12	5.39e-12	zinc finger protein, putative
PBANKA_082140	64.0549	-5.97845	0.851614	-7.02015	2.22e-12	5.47e-12	ADP-ribosylation factor-like protein
PBANKA_121980	230.656	3.86379	0.550507	7.01861	2.24e-12	5.53e-12	Cg2 protein, putative
PBANKA_103620	73.5416	3.71101	0.528761	7.01831	2.25e-12	5.54e-12	RNA-binding protein, putative
PBANKA_135290	241.956	-2.95872	0.421845	-7.01378	2.32e-12	5.72e-12	mitochondrial ribosomal protein L49 precursor, putative
PBANKA_101850	1294.25	2.52612	0.360177	7.01355	2.32e-12	5.72e-12	transcription factor 3b, putative
PBANKA_083070	41.7609	5.10702	0.728545	7.00989	2.39e-12	5.87e-12	procollagen lysine 5-dioxygenase, putative
PBANKA_102910	76.5914	-3.97845	0.568746	-6.99512	2.65e-12	6.52e-12	conserved Plasmodium protein, unknown function
PBANKA_143220	70.7682	-6.09295	0.871057	-6.99489	2.65e-12	6.53e-12	male development gene 1 (MDV1)
PBANKA_070780	200.969	1.68021	0.24033	6.99126	2.72e-12	6.7e-12	conserved Plasmodium protein, unknown function
PBANKA_121510	72.7859	5.18653	0.742225	6.98781	2.79e-12	6.86e-12	Rh5 interacting protein, putative (RIPR)
PBANKA_141170	41.0515	4.39896	0.629808	6.9846	2.86e-12	7.02e-12	peptidyl-prolyl cis-trans isomerase, putative
PBANKA_083050	236.431	2.04398	0.292654	6.9843	2.86e-12	7.03e-12	conserved Plasmodium protein, unknown function
PBANKA_080380	58.944	3.74085	0.535721	6.98284	2.89e-12	7.1e-12	conserved Plasmodium protein, unknown function
PBANKA_121840	331.678	-2.56356	0.367176	-6.98182	2.91e-12	7.15e-12	SNARE protein, putative
PBANKA_060170	814.172	-2.02024	0.289387	-6.9811	2.93e-12	7.18e-12	conserved Plasmodium protein, unknown function
PBANKA_041500	188.519	1.62428	0.232697	6.98024	2.95e-12	7.22e-12	Maf-like protein, putative
PBANKA_143890	38.1718	4.39942	0.630447	6.97826	2.99e-12	7.32e-12	GTP cyclohydrolase I, putative (GCH1)
PBANKA_142950	819.469	-1.78236	0.255492	-6.97618	3.03e-12	7.42e-12	RNA polymerase subunit 8c, putative
PBANKA_041100	42.4483	3.96929	0.569349	6.97163	3.13e-12	7.66e-12	conserved Plasmodium protein, unknown function
PBANKA_111730	117.439	9.00765	1.29207	6.97152	3.14e-12	7.67e-12	conserved Plasmodium protein, unknown function
PBANKA_010460	182.618	3.6094	0.51816	6.9658	3.27e-12	7.98e-12	DNA repair protein RAD50, putative (RAD50)
PBANKA_131060	215.674	2.74862	0.394592	6.96573	3.27e-12	7.98e-12	heme detoxification protein, putative (HDP)
PBANKA_112130	44.2277	4.35585	0.625624	6.96241	3.35e-12	8.17e-12	conserved Plasmodium protein, unknown function
PBANKA_123920	730.635	-1.68619	0.242328	-6.95827	3.44e-12	8.41e-12	cytosolic preribosomal GTP-binding protein, putative
PBANKA_102610	57.41	-4.45242	0.640264	-6.95403	3.55e-12	8.66e-12	conserved Plasmodium protein, unknown function
PBANKA_101480	191.548	-1.97534	0.284105	-6.95285	3.58e-12	8.73e-12	ATP-dependent DNA helicase, putative
PBANKA_082350	893.6	-2.5233	0.363056	-6.95016	3.65e-12	8.89e-12	glutamine synthetase, putative
PBANKA_143560	156.653	-2.04646	0.294594	-6.94671	3.74e-12	9.11e-12	debranching enzyme-associated ribonuclease, putative (DRN1)
PBANKA_113430	158.097	-2.11034	0.30388	-6.94467	3.79e-12	9.23e-12	patatin-like phospholipase, putative
PBANKA_103720	197.831	-2.49109	0.359082	-6.93739	3.99e-12	9.72e-12	conserved Plasmodium protein, unknown function
PBANKA_010740	914.544	-2.09653	0.302285	-6.9356	4.04e-12	9.84e-12	ornithine aminotransferase, putative (OAT)
PBANKA_041480	1423.55	-1.82886	0.263698	-6.93544	4.05e-12	9.84e-12	arginase
PBANKA_081750	84.5917	2.51591	0.362777	6.93512	4.06e-12	9.86e-12	ubiquitin fusion degradation protein 1, putative (UFD1)
PBANKA_031270	164.572	-2.76088	0.398156	-6.93418	4.09e-12	9.92e-12	DEAD/DEAH helicase, putative
[truncated: 2,964 more rows]

## Sheet: P.b._48H_infected_vs_0H (SPZ)
Supplementary Dataset 4: DESeq2 Gene expression (RNAseq) for Huh7.5.1 datasets, for both Human and P. berghei, with fold changed determined for infected versus uninfected, generated at 24 and 48 hpi in this study
Transcript ID: ensembl designation of each gene; Transcript Name: Name of the trancript in question
baseMean: The mean number of counts of all samples, calculated using the mean of the raw number of reads for each sample and adjusting for sequencing depth by taking the geometric mean of each gene across the samples.; log2 Fold Change: Average change in RNA expression levels, converted to log2 values;
log2 Fold Change SE: Standard error of the log2 FC, based upon read depth for a given gene; DESeq2 stat: The statistic used to determine significance, measured as Log2 FC divided by log2 fold change SE;
p value: The measure of significance of a log2 fold change based upon the coverage, as determined by the DE2Seq stat; padj: The p-value adjusted for the false discovery rate cutoff.
DESeq2 Method from Love et al, 2014 (PMID : 25516281)
Gene ID	baseMean	log2 FoldChange	log2 FoldChange SE	DE2Seq stat	pvalue	padj	Gene Name
PBANKA_140080	24509.5	-8.45733	0.228947	-36.9401	1.05e-298	5.09e-295	early transcribed membrane protein (UIS3)
PBANKA_020580	17216.5	-8.94773	0.25833	-34.6368	7.05e-263	1.71e-259	serine/threonine protein kinase, putative (IK2)
PBANKA_051370	5749.19	-10.9618	0.318854	-34.3786	5.26e-259	8.5e-256	conserved Plasmodium protein, unknown function
PBANKA_050120	161803	-9.31556	0.292992	-31.7945	7.7e-222	9.32e-219	up-regulated in infective sporozoites (UIS4)
PBANKA_111600	11083.3	-9.47238	0.298069	-31.7792	1.26e-221	1.22e-218	TRAP-like protein (TLP)
PBANKA_101750	10692.1	-7.96909	0.260288	-30.6164	7.4e-206	5.97e-203	lipase, putative (UIS28)
PBANKA_134930	47471.7	-9.41733	0.317734	-29.639	4.7e-193	3.25e-190	conserved Plasmodium protein, unknown function
PBANKA_071640	4401.39	-8.34459	0.290561	-28.7189	2.22e-181	1.34e-178	conserved Plasmodium protein, unknown function
PBANKA_145490	5230.89	-5.09063	0.180783	-28.1588	1.87e-174	1.01e-171	conserved Plasmodium protein, unknown function (UIS8)
PBANKA_135560	9011.47	-9.6885	0.346021	-27.9998	1.64e-172	7.92e-170	sporozoite protein essential for cell traversal (SPECT)
PBANKA_031140	3800.57	-9.88442	0.356959	-27.6906	9.05e-169	3.99e-166	serine/threonine protein kinase, putative
PBANKA_080810	6600	-9.03117	0.327206	-27.6009	1.09e-167	4.38e-165	6-cysteine protein (B9)
PBANKA_061400	3168.81	5.83852	0.217359	26.8611	6.25e-159	2.33e-156	conserved Plasmodium protein, unknown function
PBANKA_103730	3732.9	-5.76987	0.215217	-26.8095	2.5e-158	8.65e-156	conserved Plasmodium protein, unknown function
PBANKA_030070	937.05	-4.1882	0.156357	-26.7861	4.69e-158	1.52e-155	conserved Plasmodium protein, unknown function
PBANKA_070280	3529.14	6.0071	0.225172	26.6779	8.5e-157	2.57e-154	protein disulfide isomerase
PBANKA_121040	908.287	-4.77441	0.179352	-26.6203	3.95e-156	1.13e-153	E3 ubiquitin-protein ligase, putative
PBANKA_092920	1479.75	-5.24472	0.197128	-26.6057	5.83e-156	1.57e-153	conserved Plasmodium protein, unknown function
PBANKA_070190	39359.6	-9.84124	0.374015	-26.3124	1.38e-152	3.52e-150	GPI-anchored micronemal antigen, putative (GAMA)
PBANKA_091090	20364.2	-11.0738	0.426088	-25.9895	6.5e-149	1.58e-146	conserved Plasmodium protein, unknown function
PBANKA_122540	4126.82	-8.79917	0.34117	-25.7912	1.11e-146	2.57e-144	gamete release protein (GAMER)
PBANKA_145540	6184.76	-6.33472	0.247463	-25.5986	1.58e-144	3.48e-142	conserved Plasmodium protein, unknown function
PBANKA_142290	8715.18	-11.2229	0.440252	-25.4919	2.42e-143	5.11e-141	conserved Plasmodium protein, unknown function
PBANKA_090940	3358.66	-9.34288	0.373896	-24.9879	8.27e-138	1.67e-135	conserved Plasmodium protein, unknown function
PBANKA_093840	2669.05	7.53923	0.302702	24.9065	6.33e-137	1.23e-134	endoplasmic reticulum-resident calcium binding protein, putative
PBANKA_071920	18291.9	-9.67991	0.390601	-24.7821	1.4e-135	2.61e-133	mRNA-binding protein PUF2 (PUF2)
PBANKA_132640	17974.7	5.71759	0.232343	24.6084	1.03e-133	1.84e-131	glyceraldehyde-3-phosphate dehydrogenase, putative (GAPDH)
PBANKA_111200	715.959	-8.17864	0.33331	-24.5376	5.86e-133	1.01e-130	conserved Plasmodium protein, unknown function
PBANKA_091500	11317.9	-10.941	0.447731	-24.4366	6.99e-132	1.17e-129	apical membrane antigen 1 (AMA1)
PBANKA_120680	7883.16	-10.2543	0.419795	-24.4271	8.83e-132	1.43e-129	zinc finger C-x8-C-x5-C-x3-H type, putative
PBANKA_041240	2170.51	-4.83162	0.198472	-24.3441	6.7e-131	1.05e-128	zinc finger protein, putative
PBANKA_052170	24449	-7.12727	0.293189	-24.3095	1.56e-130	2.35e-128	transcription factor with AP2 domain(s), putative (ApiAP2)
PBANKA_090610	397.834	-7.37608	0.304942	-24.1885	2.94e-129	4.31e-127	conserved Plasmodium protein, unknown function
PBANKA_123370	2317.82	-8.73031	0.361799	-24.1303	1.2e-128	1.71e-126	conserved Plasmodium protein, unknown function
PBANKA_062080	3746.88	-7.88151	0.327956	-24.0322	1.28e-127	1.77e-125	conserved Plasmodium protein, unknown function
PBANKA_134980	161655	-9.66595	0.405045	-23.8639	7.26e-126	9.77e-124	thrombospondin-related anonymous protein (TRAP)
PBANKA_142520	13854.2	-9.5532	0.404733	-23.6037	3.53e-123	4.62e-121	sporozoite surface protein 3, putative (SSP3)
PBANKA_142280	2238.49	-10.761	0.456101	-23.5935	4.5e-123	5.73e-121	conserved Plasmodium protein, unknown function
PBANKA_021130	5636.28	-5.50146	0.233325	-23.5786	6.39e-123	7.94e-121	cysteine desulfurase, putative (NFS)
PBANKA_100210	13039.7	-7.40123	0.313994	-23.5712	7.61e-123	9.21e-121	6-cysteine protein (P36)
PBANKA_030410	772.832	-4.62548	0.196676	-23.5183	2.65e-122	3.13e-120	conserved Plasmodium protein, unknown function
PBANKA_112810	27399	-5.16721	0.22203	-23.2726	8.41e-120	9.7e-118	phospholipase (PL)
PBANKA_143420	6075.45	-4.02414	0.173392	-23.2083	3.75e-119	4.23e-117	arginine--tRNA ligase, putative
PBANKA_102460	3157.15	6.87594	0.296501	23.1903	5.71e-119	6.28e-117	liver specific protein 1 (LISP1)
PBANKA_142650	3914.05	-5.77216	0.249186	-23.164	1.05e-118	1.13e-116	cullin-1, putative (CUL1)
PBANKA_062280	3336.69	-4.64905	0.201599	-23.0608	1.15e-117	1.21e-115	conserved Plasmodium protein, unknown function
PBANKA_103740	6262.01	-7.9797	0.346336	-23.0404	1.84e-117	1.89e-115	conserved Plasmodium protein, unknown function
PBANKA_122250	17221.9	-9.574	0.416716	-22.9749	8.31e-117	8.39e-115	plasmepsin X
PBANKA_100630	37740.7	-9.26518	0.404009	-22.9331	2.17e-116	2.15e-114	sporozoite micronemal protein essential for cell traversal (SPECT2)
PBANKA_030470	15680.4	-10.568	0.46107	-22.9205	2.9e-116	2.81e-114	serine repeat antigen 5 (SERA5)
PBANKA_134270	939.53	-6.70029	0.292814	-22.8824	6.96e-116	6.61e-114	conserved Plasmodium protein, unknown function
PBANKA_100620	61170.2	-10.2057	0.446233	-22.8707	9.09e-116	8.47e-114	sporozoite invasion-associated protein 1 (SIAP1)
PBANKA_092120	4517.41	-8.56848	0.375833	-22.7987	4.73e-115	4.32e-113	conserved Plasmodium protein, unknown function
PBANKA_071450	437.534	-5.4378	0.239022	-22.7502	1.43e-114	1.28e-112	conserved Plasmodium protein, unknown function
PBANKA_100250	33776.2	-10.9915	0.483333	-22.7411	1.76e-114	1.55e-112	conserved Plasmodium protein, unknown function
PBANKA_101040	5091.96	-9.04106	0.40069	-22.5637	9.85e-113	8.52e-111	conserved Plasmodium protein, unknown function
PBANKA_146480	841.859	-4.53243	0.201078	-22.5406	1.66e-112	1.41e-110	conserved Plasmodium protein, unknown function
PBANKA_100220	8912.88	-10.44	0.464599	-22.4711	7.96e-112	6.65e-110	6-cysteine protein (P36p)
PBANKA_141100	3527.37	-7.5907	0.338356	-22.4341	1.83e-111	1.5e-109	conserved Plasmodium protein, unknown function
PBANKA_040320	112383	-9.62685	0.429879	-22.3943	4.47e-111	3.61e-109	circumsporozoite (CS) protein (CSP)
PBANKA_123350	5688.3	-9.52948	0.425606	-22.3904	4.88e-111	3.88e-109	mRNA-binding protein PUF1 (PUF1)
PBANKA_111140	1256.03	5.91429	0.26451	22.3594	9.78e-111	7.64e-109	inositol-3-phosphate synthase, putative (INO1)
PBANKA_101670	2367.32	4.54902	0.204409	22.2545	1.02e-109	7.85e-108	conserved Plasmodium protein, unknown function
PBANKA_132600	2986.27	-3.46503	0.15659	-22.128	1.7e-108	1.29e-106	conserved Plasmodium protein, unknown function
PBANKA_060950	9078.67	-10.1305	0.459883	-22.0284	1.54e-107	1.15e-105	kinesin-7, putative
PBANKA_131740	4996.47	5.4016	0.245722	21.9825	4.23e-107	3.11e-105	co-chaperone p23, putative
PBANKA_140060	3208.79	7.54151	0.345156	21.8496	7.85e-106	5.68e-104	cytoadherence linked asexual protein, putative
PBANKA_093900	1422.26	-5.56427	0.256043	-21.7318	1.03e-104	7.31e-103	ion channel protein, putative
PBANKA_081890	3619.78	5.73912	0.265062	21.652	5.82e-104	4.09e-102	heat shock protein 70, putative
PBANKA_134700	3426.65	-7.2168	0.333378	-21.6475	6.41e-104	4.44e-102	conserved Plasmodium protein, unknown function
PBANKA_100750	913.686	-3.59975	0.166435	-21.6286	9.67e-104	6.6e-102	actin-like protein, putative (ALP5b)
PBANKA_041490	1940.14	-6.53571	0.302403	-21.6125	1.37e-103	9.21e-102	dynein light intermediate chain 2, putative
PBANKA_143400	540.205	-3.48543	0.162185	-21.4904	1.91e-102	1.27e-100	phosphate translocator, putative
PBANKA_102810	995.068	-4.81763	0.224521	-21.4573	3.9e-102	2.55e-100	RNA guanylyltransferase, putative
PBANKA_060270	1760.42	7.15241	0.334179	21.4029	1.25e-101	8.1e-100	nucleosome assembly protein, putative (NAPL)
PBANKA_101400	1452.78	6.74443	0.315486	21.3779	2.14e-101	1.37e-99	NADP-specific glutamate dehydrogenase, putative (GDH2)
PBANKA_010810	705.329	-4.82443	0.227092	-21.2444	3.71e-100	2.34e-98	conserved Plasmodium protein, unknown function
PBANKA_131270	41265	-12.5154	0.592032	-21.1398	3.43e-99	2.13e-97	gamete egress and sporozoite traversal protein (GEST)
PBANKA_082020	3150.58	-6.6339	0.314097	-21.1205	5.15e-99	3.16e-97	thioredoxin-like protein 1, putative (TrxL1)
PBANKA_120420	8479.32	-9.83138	0.466144	-21.0909	9.64e-99	5.84e-97	conserved Plasmodium protein, unknown function
PBANKA_133170	1912.68	-9.29159	0.441526	-21.0443	2.58e-98	1.54e-96	zinc finger protein, putative
PBANKA_091170	1874.91	-6.66414	0.31694	-21.0265	3.76e-98	2.22e-96	subtilisin-like protease 2 (SUB2)
PBANKA_142310	2239.56	-4.91356	0.234187	-20.9814	9.7e-98	5.66e-96	phospholipase, putative
PBANKA_111090	10927.3	-9.55288	0.455671	-20.9644	1.39e-97	7.99e-96	conserved Plasmodium protein, unknown function
PBANKA_142400	724.403	-3.85933	0.184999	-20.8614	1.2e-96	6.85e-95	conserved Plasmodium protein, unknown function
PBANKA_052220	1240.87	-8.22836	0.39463	-20.8508	1.5e-96	8.43e-95	conserved Plasmodium protein, unknown function
PBANKA_093600	5162.48	-7.99396	0.383711	-20.8333	2.16e-96	1.2e-94	inositol 5-phosphatase, putative
PBANKA_072100	2860.71	-7.42831	0.356676	-20.8265	2.49e-96	1.37e-94	conserved Plasmodium protein, unknown function
PBANKA_113890	183.723	-7.09013	0.340762	-20.8067	3.77e-96	2.05e-94	conserved Plasmodium protein, unknown function
PBANKA_142920	14798.9	-11.327	0.547705	-20.6808	5.16e-95	2.78e-93	conserved Plasmodium protein, unknown function (S20)
PBANKA_132800	22142.3	-7.86698	0.380507	-20.675	5.82e-95	3.1e-93	serine/threonine protein phosphatase, putative (UIS2)
PBANKA_142660	870.809	-4.39333	0.212949	-20.6309	1.45e-94	7.63e-93	conserved Plasmodium protein, unknown function
PBANKA_102050	669.63	-5.25331	0.255125	-20.5911	3.3e-94	1.72e-92	14-3-3 protein, putative
PBANKA_145200	1822.55	-4.75736	0.231462	-20.5535	7.16e-94	3.69e-92	conserved Plasmodium protein, unknown function
PBANKA_060790	981.3	-7.19905	0.35047	-20.5411	9.24e-94	4.71e-92	3',5'-cyclic nucleotide phosphodiesterase, putative
PBANKA_071320	2068.39	-6.07867	0.297298	-20.4464	6.46e-93	3.26e-91	conserved Plasmodium protein, unknown function
PBANKA_135570	18725.3	-7.20446	0.352823	-20.4195	1.12e-92	5.61e-91	myosin A (MyoA)
PBANKA_123620	1182.98	-9.1781	0.449526	-20.4173	1.17e-92	5.8e-91	conserved Plasmodium protein, unknown function
PBANKA_131820	2768.55	-5.76395	0.282623	-20.3945	1.87e-92	9.16e-91	nifU protein, putative
PBANKA_083110	1284.26	-3.80947	0.186811	-20.3921	1.96e-92	9.52e-91	conserved Plasmodium protein, unknown function
PBANKA_134470	1767.18	-11.899	0.583896	-20.3786	2.59e-92	1.24e-90	apicoplast calcium binding protein 1, putative (ACBP1)
PBANKA_090360	618.33	4.06088	0.199737	20.3312	6.81e-92	3.24e-90	dynamin-like protein, putative (DYN1)
PBANKA_071430	2350.55	-7.25864	0.358139	-20.2676	2.48e-91	1.17e-89	small heat shock protein HSP20 (HSP20)
PBANKA_135200	2282.77	4.88027	0.241725	20.1893	1.21e-90	5.66e-89	elongation factor 1-gamma, putative
PBANKA_136030	1819.91	5.85225	0.291226	20.0952	8.13e-90	3.75e-88	DNA/RNA-binding protein Alba 4, putative (ALBA4)
PBANKA_093190	2833.95	-5.13373	0.255725	-20.0752	1.22e-89	5.55e-88	serine esterase, putative
PBANKA_060590	17433.2	-9.48404	0.473165	-20.0439	2.28e-89	1.03e-87	conserved Plasmodium protein, unknown function
PBANKA_071670	1521.06	-3.81094	0.191064	-19.9459	1.63e-88	7.29e-87	GTP-binding protein, putative
PBANKA_092670	2319.52	4.81041	0.241369	19.9297	2.25e-88	1e-86	exported protein 1, putative,circumsporozoite-related antigen (EXP1)
PBANKA_111440	1539.76	-4.91661	0.246862	-19.9164	2.93e-88	1.29e-86	kinase, putative
PBANKA_144680	1531.39	4.72541	0.237668	19.8824	5.78e-88	2.52e-86	60 kDa chaperonin, putative (CPN60)
PBANKA_061590	2842.28	-9.09712	0.458064	-19.8599	9.04e-88	3.91e-86	cysteine repeat modular protein 2 (CRMP2)
PBANKA_100380	785.506	5.34666	0.269845	19.8138	2.26e-87	9.7e-86	vacuolar ATP synthase subunit b, putative
PBANKA_145030	938.032	6.235	0.314921	19.7987	3.06e-87	1.3e-85	ATP synthase subunit beta, mitochondrial, putative
PBANKA_136480	1148.47	-4.94324	0.249698	-19.7969	3.17e-87	1.33e-85	ABC transporter, putative
PBANKA_121930	3571.44	3.09696	0.156911	19.737	1.04e-86	4.33e-85	heat shock protein 110, putative (HSP110c)
PBANKA_102250	7009.37	-4.82442	0.244467	-19.7345	1.09e-86	4.52e-85	surface protein P113 (P113)
PBANKA_143910	3326.32	-5.64281	0.286723	-19.6804	3.18e-86	1.3e-84	conserved Plasmodium protein, unknown function
PBANKA_092380	614.591	5.45808	0.278456	19.6013	1.51e-85	6.14e-84	pyruvate dehydrogenase E1 component subunit alpha
PBANKA_020590	3095.66	-3.57047	0.182232	-19.593	1.77e-85	7.16e-84	lipid/sterol:H+ symporter, putative
PBANKA_041600	1692.83	7.48394	0.383474	19.5161	8e-85	3.2e-83	high molecular weight rhoptry protein 3, putative (RhopH3)
PBANKA_040690	525.45	-5.18384	0.265655	-19.5134	8.44e-85	3.35e-83	conserved Plasmodium protein, unknown function
PBANKA_146050	1700.95	-6.00277	0.307636	-19.5125	8.59e-85	3.38e-83	serine/threonine protein kinase, putative
PBANKA_092850	2413.97	-4.58081	0.235097	-19.4847	1.48e-84	5.78e-83	ATP-dependent zinc metalloprotease FTSH, putative
PBANKA_143600	2390.63	-5.02169	0.258819	-19.4024	7.37e-84	2.86e-82	unspecified product
PBANKA_102010	10873.1	-5.05225	0.260655	-19.3829	1.08e-83	4.14e-82	serine/threonine protein phosphatase 7 (PP7)
PBANKA_102850	1699.04	-4.82043	0.248905	-19.3665	1.48e-83	5.64e-82	conserved Plasmodium protein, unknown function
PBANKA_102570	3267.82	-11.2321	0.580811	-19.3387	2.54e-83	9.61e-82	conserved Plasmodium protein, unknown function
PBANKA_110760	18232	-6.70172	0.34729	-19.2972	5.67e-83	2.13e-81	6-cysteine protein (P38)
PBANKA_120660	1116.13	7.39814	0.384078	19.2621	1.12e-82	4.16e-81	26S protease regulatory subunit 4, putative
PBANKA_146000	3952.58	-8.9711	0.467082	-19.2067	3.25e-82	1.2e-80	rac-beta serine/threonine protein kinase, putative (PKB)
PBANKA_093360	183.586	-7.28986	0.379621	-19.203	3.49e-82	1.28e-80	dynein light chain 2, putative
PBANKA_136140	535.148	-6.93034	0.36189	-19.1504	9.61e-82	3.5e-80	conserved Plasmodium protein, unknown function
PBANKA_132070	785.231	5.94675	0.311205	19.1088	2.13e-81	7.71e-80	signal peptide peptidase, putative (SPP)
PBANKA_131480	8333.27	3.9424	0.20679	19.0648	4.95e-81	1.78e-79	elongation factor 2, putative
PBANKA_133770	529.509	-6.06761	0.318362	-19.0588	5.55e-81	1.98e-79	conserved Plasmodium protein, unknown function
PBANKA_082310	7028.77	-5.46342	0.287264	-19.0188	1.19e-80	4.21e-79	S-adenosylmethionine synthetase, putative
PBANKA_132510	282.396	-5.92397	0.311529	-19.0158	1.26e-80	4.43e-79	conserved Plasmodium protein, unknown function
PBANKA_080350	756.567	6.40522	0.337226	18.9938	1.92e-80	6.68e-79	ATP synthase subunit C, putative
PBANKA_092810	3199.54	6.37203	0.336165	18.955	4.01e-80	1.39e-78	phosphoglycerate mutase, putative (PGM1)
PBANKA_143230	71617.9	-12.3339	0.652486	-18.903	1.08e-79	3.7e-78	cell traversal protein for ookinetes and sporozoites (CelTOS)
PBANKA_020900	7710.8	-7.69667	0.407585	-18.8836	1.56e-79	5.31e-78	conserved Plasmodium protein, unknown function
PBANKA_040530	2479.02	5.80929	0.307991	18.8619	2.35e-79	7.95e-78	40S ribosomal protein S23, putative
PBANKA_090990	4185.62	-4.3734	0.231974	-18.853	2.78e-79	9.34e-78	conserved Plasmodium protein, unknown function
PBANKA_131870	1160.5	-6.64319	0.353469	-18.7943	8.42e-79	2.81e-77	protein phosphatase, putative
PBANKA_140600	179.487	-5.07371	0.270209	-18.777	1.16e-78	3.86e-77	conserved Plasmodium protein, unknown function
PBANKA_134330	1095.13	5.42157	0.289535	18.7251	3.09e-78	1.02e-76	proteasome subunit beta type-7, putative
PBANKA_131070	10930.4	-7.16099	0.382992	-18.6975	5.19e-78	1.7e-76	glutaminyl-peptide cyclotransferase, putative
PBANKA_145510	571.111	5.81747	0.311211	18.693	5.65e-78	1.84e-76	replication factor C subunit 4, putative
PBANKA_051190	4872.2	5.88198	0.315184	18.662	1.01e-77	3.26e-76	60S ribosomal protein L3, putative (RPL3)
PBANKA_130730	587.183	5.04658	0.27057	18.6517	1.22e-77	3.93e-76	conserved Plasmodium protein, unknown function
PBANKA_082330	1190.01	-4.90634	0.263445	-18.6238	2.06e-77	6.57e-76	para-aminobenzoic acid synthetase, putative
PBANKA_121560	3809.23	5.81509	0.313019	18.5775	4.89e-77	1.54e-75	40S ribosomal protein S3A, putative
PBANKA_143500	245.102	-6.31141	0.33973	-18.5777	4.87e-77	1.54e-75	conserved Plasmodium protein, unknown function
PBANKA_101270	669.288	-6.05556	0.326067	-18.5715	5.46e-77	1.71e-75	conserved Plasmodium protein, unknown function
PBANKA_142970	584.083	4.17568	0.224967	18.5613	6.6e-77	2.05e-75	conserved Plasmodium protein, unknown function
PBANKA_120990	718.174	-4.48157	0.242296	-18.4962	2.21e-76	6.83e-75	conserved Plasmodium protein, unknown function
PBANKA_143590	901.808	-4.95978	0.268336	-18.4835	2.81e-76	8.6e-75	conserved Plasmodium protein, unknown function (UIS27)
PBANKA_020970	2724.87	-5.51358	0.298415	-18.4762	3.21e-76	9.78e-75	zinc carboxy peptidase, putative
PBANKA_120540	3134.29	-5.27625	0.285698	-18.468	3.74e-76	1.13e-74	rhoGAP GTPase, putative
PBANKA_092800	1298.68	-5.95418	0.322536	-18.4606	4.29e-76	1.29e-74	conserved Plasmodium protein, unknown function
PBANKA_100520	7503.34	-7.8671	0.426713	-18.4365	6.69e-76	2e-74	conserved Plasmodium protein, unknown function
PBANKA_141860	380.92	-3.79179	0.205799	-18.4247	8.32e-76	2.47e-74	conserved Plasmodium protein, unknown function
PBANKA_100910	587.397	4.55243	0.2471	18.4234	8.52e-76	2.52e-74	ataxin-2 like protein, putative
PBANKA_123790	714.711	6.59694	0.359353	18.3578	2.86e-75	8.39e-74	mitochondrial processing peptidase alpha subunit, putative
PBANKA_060880	318.059	-6.44447	0.351738	-18.3218	5.54e-75	1.62e-73	conserved Plasmodium protein, unknown function
PBANKA_144690	551.435	3.59701	0.197199	18.2405	2.46e-74	7.15e-73	dihydrolipoyl dehydrogenase, mitochondrial (LPD1)
PBANKA_040890	967.037	-3.24426	0.177869	-18.2396	2.5e-74	7.22e-73	conserved Plasmodium protein, unknown function
PBANKA_071260	3599.47	3.99223	0.219264	18.2074	4.51e-74	1.29e-72	14-3-3 protein (14-3-3I)
PBANKA_040520	1280.41	6.6258	0.364618	18.1719	8.62e-74	2.46e-72	T-complex protein beta subunit, putative
PBANKA_123210	944.479	6.68174	0.36805	18.1544	1.18e-73	3.35e-72	pre-mRNA-splicing factor, putative (SR1)
PBANKA_113140	434.066	-2.83236	0.156064	-18.1487	1.31e-73	3.7e-72	metacaspase 1 (MCA1)
PBANKA_061550	543.577	-5.82656	0.32209	-18.0899	3.83e-73	1.07e-71	conserved Plasmodium protein, unknown function
PBANKA_092090	712.974	5.63056	0.311717	18.0631	6.22e-73	1.73e-71	conserved Plasmodium protein, unknown function
PBANKA_051070	3818.98	-8.88878	0.492858	-18.0352	1.03e-72	2.86e-71	conserved Plasmodium protein, unknown function
PBANKA_133700	1454.69	-3.95631	0.219375	-18.0344	1.05e-72	2.88e-71	conserved Plasmodium protein, unknown function
PBANKA_144630	631.181	-3.20924	0.177965	-18.033	1.07e-72	2.94e-71	pre-mRNA-splicing factor ATP-dependent RNA helicase PRP2, putative (PRP2)
PBANKA_112940	2894.18	-3.75585	0.208618	-18.0035	1.83e-72	4.97e-71	conserved Plasmodium protein, unknown function
PBANKA_051890	1958.44	7.79938	0.433345	17.9981	2.02e-72	5.46e-71	conserved Plasmodium membrane protein, unknown function
PBANKA_123310	658.897	7.19145	0.400313	17.9646	3.69e-72	9.93e-71	proteasome subunit beta type-1, putative
PBANKA_112370	7858.65	-9.58366	0.53391	-17.95	4.8e-72	1.29e-70	conserved Plasmodium protein, unknown function
PBANKA_114330	637.651	-3.30667	0.184234	-17.9481	4.96e-72	1.32e-70	conserved Plasmodium protein, unknown function
PBANKA_052000	642.18	6.67419	0.371976	17.9425	5.49e-72	1.45e-70	pyruvate kinase 2, putative
PBANKA_113130	387.206	-7.31444	0.408142	-17.9213	8.04e-72	2.12e-70	conserved Plasmodium protein, unknown function
PBANKA_130880	376.746	-3.10795	0.173643	-17.8985	1.21e-71	3.17e-70	conserved Plasmodium protein, unknown function
PBANKA_052090	908.242	6.18441	0.345539	17.8978	1.23e-71	3.19e-70	antigen UB05, putative
PBANKA_123880	3985.2	3.11207	0.174781	17.8055	6.4e-71	1.66e-69	karyopherin beta, putative
PBANKA_143370	9334.31	-7.52743	0.423722	-17.765	1.32e-70	3.4e-69	conserved Plasmodium protein, unknown function
PBANKA_061950	194.723	-3.60169	0.202821	-17.758	1.5e-70	3.83e-69	conserved Plasmodium protein, unknown function
PBANKA_093910	6022.03	-4.56363	0.257244	-17.7405	2.04e-70	5.21e-69	transcription factor with AP2 domain(s), putative (ApiAP2)
PBANKA_102370	329.219	-5.52415	0.311504	-17.7338	2.3e-70	5.83e-69	conserved Plasmodium protein, unknown function
PBANKA_112590	3269.01	-3.87858	0.219094	-17.7028	3.99e-70	1.01e-68	conserved Plasmodium protein, unknown function
PBANKA_111690	3696.16	-6.1571	0.348383	-17.6734	6.73e-70	1.69e-68	conserved Plasmodium protein, unknown function
PBANKA_130530	537.311	4.31521	0.244334	17.6611	8.35e-70	2.09e-68	FACT complex subunit SSRP1, putative (FACT-S)
PBANKA_145370	699.487	5.36302	0.304767	17.5971	2.59e-69	6.44e-68	transcription factor with AP2 domain(s), putative (ApiAP2)
PBANKA_136200	908.75	4.62833	0.263229	17.5829	3.33e-69	8.23e-68	glutamate--tRNA ligase, putative
PBANKA_020910	7530.57	-7.32386	0.416555	-17.582	3.39e-69	8.32e-68	thrombospondin related sporozoite protein (TRSP)
PBANKA_131840	952.871	7.08077	0.40283	17.5776	3.66e-69	8.95e-68	6-phosphogluconate dehydrogenase, decarboxylating, putative
PBANKA_031510	521.03	-3.0741	0.174905	-17.5759	3.77e-69	9.18e-68	DEAD/DEAH helicase, putative
berg06:rRNA:rfamscan:875179-875314	83.6685	-6.16289	0.35069	-17.5736	3.92e-69	9.5e-68	unspecified product
PBANKA_020310	1447.8	-3.62274	0.206388	-17.5531	5.63e-69	1.36e-67	phosphatidylinositol-4-phosphate 5-kinase, putative (PIP5K)
PBANKA_132980	811.794	-5.72635	0.326339	-17.5472	6.25e-69	1.5e-67	transcription factor with AP2 domain(s) (AP2-Sp)
PBANKA_041820	583.493	5.40899	0.308533	17.5313	8.27e-69	1.97e-67	ras-related protein RAB7, putative (RAB7)
PBANKA_141910	712.701	4.99359	0.284894	17.5279	8.77e-69	2.08e-67	dihydrolipoyllysine-residue succinyltransferase component of 2-oxoglutarate dehydrogenase complex, putative
PBANKA_021150	764.694	5.78104	0.330548	17.4893	1.73e-68	4.09e-67	proteasome subunit alpha type-5, putative
PBANKA_144110	844.871	6.41451	0.366821	17.4868	1.81e-68	4.25e-67	haloacid dehalogenase-like hydrolase, putative (HAD2)
PBANKA_102820	2086.71	-6.3703	0.364694	-17.4675	2.53e-68	5.93e-67	atypical protein kinase, ABC-1 family, putative
PBANKA_141040	490.926	4.11284	0.235463	17.4671	2.55e-68	5.95e-67	vacuolar ATP synthase subunit a, putative
PBANKA_060370	710.522	-2.37947	0.136261	-17.4626	2.76e-68	6.4e-67	conserved Plasmodium protein, unknown function
PBANKA_103440	885.577	5.85226	0.335921	17.4216	5.66e-68	1.31e-66	plasmepsin IV (PM4)
PBANKA_113790	1176.13	6.18037	0.354879	17.4155	6.3e-68	1.45e-66	proliferating cell nuclear antigen, putative (PCNA)
PBANKA_140130	2516.78	5.15343	0.298117	17.2866	5.93e-67	1.36e-65	40S ribosomal protein S7, putative
PBANKA_136100	574.254	-4.93907	0.285999	-17.2695	7.98e-67	1.81e-65	step II splicing factor, putative
PBANKA_135450	3333.52	4.2875	0.248581	17.2478	1.16e-66	2.63e-65	60S ribosomal protein L18-2, putative
PBANKA_050500	520.339	5.41002	0.314273	17.2144	2.07e-66	4.66e-65	dihydrolipoamide acyltransferase, putative
PBANKA_112620	659.118	6.32513	0.367862	17.1943	2.93e-66	6.54e-65	protein DJ-1, putative (DJ1)
PBANKA_140520	1392.14	-2.94102	0.171046	-17.1943	2.93e-66	6.54e-65	conserved Plasmodium protein, unknown function
PBANKA_121820	1298.32	4.60659	0.268124	17.1808	3.7e-66	8.21e-65	T-complex protein 1 epsilon subunit, putative
PBANKA_140490	553.499	6.6633	0.388081	17.1699	4.46e-66	9.87e-65	26S protease regulatory subunit 10B, putative (RPT4)
PBANKA_132560	844.489	6.36292	0.371128	17.1448	6.87e-66	1.51e-64	valine--tRNA ligase, putative
PBANKA_144500	360.898	-6.50323	0.379623	-17.1307	8.76e-66	1.92e-64	subpellicular microtubule protein 2, putative (SPM2)
PBANKA_050510	634.017	6.97507	0.407642	17.1108	1.23e-65	2.69e-64	ADP-ribosylation factor, putative (ARF1)
PBANKA_123480	2831.48	4.66852	0.273053	17.0975	1.55e-65	3.37e-64	40S ribosomal protein S9, putative
PBANKA_112680	905.073	-5.39217	0.316073	-17.0599	2.95e-65	6.38e-64	HECT-domain (ubiquitin-transferase), putative
PBANKA_093690	481.913	5.37261	0.315137	17.0485	3.58e-65	7.72e-64	actin-like protein, putative (ALP1)
PBANKA_021360	2149.83	-4.35905	0.256009	-17.027	5.18e-65	1.11e-63	mRNA (N6-adenosine)-methyltransferase, putative
PBANKA_145080	1716.13	-6.67331	0.392508	-17.0017	7.97e-65	1.7e-63	conserved Plasmodium protein, unknown function
PBANKA_100140	410.824	5.7102	0.336295	16.9797	1.16e-64	2.46e-63	splicing factor, putative
PBANKA_122580	449.537	6.40199	0.377178	16.9734	1.29e-64	2.73e-63	peptidyl-prolyl cis-trans isomerase, putative (CYP24)
PBANKA_122650	559.911	5.33071	0.314648	16.9418	2.21e-64	4.66e-63	proteasome subunit beta type-4, putative
PBANKA_132010	1462.6	-6.29658	0.37168	-16.9409	2.25e-64	4.71e-63	conserved Plasmodium protein, unknown function (UIS25)
PBANKA_110770	10355.7	-5.68181	0.335545	-16.9331	2.57e-64	5.36e-63	SET domain protein, putative
PBANKA_121650	3125.89	4.91281	0.290646	16.903	4.27e-64	8.88e-63	peptidyl-prolyl cis-trans isomerase, putative (CYP19A)
PBANKA_141720	288.412	-5.80059	0.344348	-16.8451	1.14e-63	2.36e-62	conserved Plasmodium protein, unknown function
PBANKA_122920	2176.41	3.47493	0.206606	16.8192	1.77e-63	3.64e-62	60S ribosomal protein L19, putative
PBANKA_112380	5087.73	-7.31298	0.435086	-16.8081	2.13e-63	4.37e-62	conserved Plasmodium protein, unknown function
PBANKA_141060	779.289	-4.11985	0.245551	-16.778	3.54e-63	7.23e-62	conserved Plasmodium protein, unknown function
PBANKA_103450	2617.37	-8.57536	0.511417	-16.7679	4.19e-63	8.53e-62	conserved Plasmodium protein, unknown function
PBANKA_082750	360.241	5.48261	0.327008	16.766	4.33e-63	8.77e-62	glutamine-dependent NAD(+) synthetase, putative (NADSYN)
PBANKA_093830	394.211	4.96903	0.296892	16.7368	7.06e-63	1.43e-61	heat shock protein, putative
PBANKA_123220	749.905	6.41618	0.383705	16.7217	9.12e-63	1.83e-61	FACT complex subunit SPT16 (FACT-L)
PBANKA_060430	1358.59	4.05944	0.242833	16.717	9.85e-63	1.97e-61	conserved Plasmodium protein, unknown function
PBANKA_030660	864.911	-5.74417	0.343714	-16.7121	1.07e-62	2.13e-61	conserved Plasmodium protein, unknown function
PBANKA_120980	1066.81	5.53299	0.331192	16.7063	1.18e-62	2.34e-61	proteasome subunit beta type-5, putative
PBANKA_091790	761.465	4.38063	0.262382	16.6956	1.41e-62	2.79e-61	26S protease regulatory subunit 6a, putative (RPT5)
PBANKA_132200	934.033	-2.89906	0.173909	-16.67	2.17e-62	4.27e-61	conserved Plasmodium protein, unknown function
PBANKA_091900	533.695	6.48391	0.390126	16.62	4.99e-62	9.79e-61	26S proteasome regulatory subunit RPN7, putative (RPN7)
PBANKA_135860	651.728	7.96275	0.479285	16.6138	5.54e-62	1.08e-60	isocitrate dehydrogenase (NADP), mitochondrial precursor, putative (IDH)
PBANKA_041250	292.842	-3.84077	0.231426	-16.5961	7.43e-62	1.45e-60	conserved Plasmodium protein, unknown function
PBANKA_030390	4947.38	-7.47637	0.451328	-16.5653	1.24e-61	2.41e-60	pantothenate transporter, putative (PAT)
PBANKA_093350	4650.65	-5.30102	0.320587	-16.5354	2.04e-61	3.94e-60	rhomboid protease ROM1 (ROM1)
PBANKA_132630	870.315	8.05189	0.487441	16.5187	2.69e-61	5.17e-60	cytochrome c1 precursor, putative
PBANKA_061910	3505.61	4.8566	0.294031	16.5173	2.75e-61	5.27e-60	40S ribosomal protein S5, putative
PBANKA_102400	280.821	5.69154	0.34466	16.5135	2.93e-61	5.6e-60	thioredoxin-like protein, putative
berg05_18s	4113.6	-5.87543	0.355866	-16.5102	3.1e-61	5.88e-60	18S ribosomal RNA
PBANKA_101780	2835.79	-4.96408	0.301137	-16.4845	4.75e-61	8.98e-60	conserved Plasmodium protein, unknown function
PBANKA_134480	830.328	-5.90027	0.358566	-16.4552	7.7e-61	1.45e-59	conserved Plasmodium protein, unknown function
PBANKA_051080	9439.23	-8.85394	0.538937	-16.4285	1.2e-60	2.24e-59	conserved Plasmodium protein, unknown function
PBANKA_090400	464.221	-5.04479	0.307496	-16.4061	1.73e-60	3.24e-59	conserved Plasmodium protein, unknown function
PBANKA_130140	875.365	5.87595	0.358194	16.4044	1.78e-60	3.32e-59	proteasome subunit alpha type-1, putative
PBANKA_092250	500.947	6.00429	0.366245	16.3942	2.1e-60	3.91e-59	conserved Plasmodium protein, unknown function
PBANKA_081300	24377.8	-5.30943	0.324073	-16.3834	2.51e-60	4.64e-59	inhibitor of cysteine proteases (ICP)
PBANKA_130510	2527.28	6.9121	0.422299	16.3678	3.25e-60	5.98e-59	60S ribosomal protein L10a, putative
PBANKA_011250	1230.91	-3.90625	0.238803	-16.3576	3.84e-60	7.04e-59	organic anion transporter, putative
PBANKA_120090	475.629	-3.1343	0.191717	-16.3486	4.45e-60	8.14e-59	conserved Plasmodium protein, unknown function
PBANKA_051950	2419.33	4.95571	0.303516	16.3277	6.27e-60	1.14e-58	conserved Plasmodium protein, unknown function
PBANKA_060810	878.426	-3.72351	0.228201	-16.3168	7.49e-60	1.36e-58	conserved Plasmodium protein, unknown function
PBANKA_040550	2848.94	4.98797	0.305886	16.3066	8.85e-60	1.6e-58	60S ribosomal protein L7, putative
PBANKA_130220	484.635	7.0494	0.432456	16.3008	9.73e-60	1.75e-58	translocation protein sec62, putative
PBANKA_071270	1062.04	-4.82797	0.296186	-16.3005	9.8e-60	1.76e-58	zinc finger protein, putative
PBANKA_082320	917.281	-7.08502	0.435766	-16.2588	1.94e-59	3.46e-58	conserved Plasmodium protein, unknown function
PBANKA_092080	713.33	5.20189	0.32062	16.2245	3.38e-59	6.03e-58	CRAL/TRIO domain-containing protein, putative
PBANKA_082040	3719.74	-9.19734	0.566977	-16.2217	3.54e-59	6.29e-58	sugar transporter, putative
PBANKA_130650	5741.55	-9.68233	0.597347	-16.2089	4.37e-59	7.72e-58	TRAP-like protein (TREP)
PBANKA_142670	597.981	-2.92499	0.180661	-16.1905	5.89e-59	1.04e-57	dihydropteroate synthetase, putative
PBANKA_135440	3764.3	4.69408	0.290243	16.1729	7.83e-59	1.37e-57	60S ribosomal protein L18, putative
PBANKA_030790	190.315	-4.15288	0.256805	-16.1713	8.03e-59	1.4e-57	conserved Plasmodium protein, unknown function
PBANKA_050160	1716.1	-3.923	0.242904	-16.1504	1.13e-58	1.97e-57	golgi re-assembly stacking protein, putative (GRASP)
PBANKA_143360	3824.61	-8.02978	0.498174	-16.1184	1.89e-58	3.29e-57	thrombospondin-related apical membrane protein (TRAMP)
PBANKA_131730	382.903	4.74382	0.29444	16.1114	2.12e-58	3.67e-57	RAP protein, putative
berg09_misc_RNA2	280.621	-4.62939	0.287732	-16.0892	3.04e-58	5.23e-57	unspecified product
PBANKA_093130	11997.4	-6.50336	0.404611	-16.0731	3.94e-58	6.77e-57	dipeptidyl aminopeptidase 1, putative (DPAP1)
PBANKA_130550	1361.54	-5.5467	0.345172	-16.0694	4.18e-58	7.16e-57	acid cluster protein 33 homologue, putative
PBANKA_061540	489.407	4.41338	0.274884	16.0554	5.24e-58	8.94e-57	serine--tRNA ligase, putative
PBANKA_080290	356.727	-4.15876	0.259289	-16.0391	6.81e-58	1.16e-56	conserved Plasmodium protein, unknown function
PBANKA_123990	908.237	3.05012	0.190422	16.0177	9.61e-58	1.63e-56	acyl-CoA synthetase, putative
PBANKA_020890	318.74	5.47635	0.342101	16.008	1.12e-57	1.9e-56	StAR-related lipid transfer protein, putative
PBANKA_081390	388.33	5.03614	0.314729	16.0015	1.25e-57	2.1e-56	26S proteasome regulatory subunit RPN8, putative (RPN8)
PBANKA_144570	1399.4	-5.70719	0.357147	-15.98	1.76e-57	2.95e-56	conserved Plasmodium protein, unknown function
PBANKA_040650	1148.66	6.96296	0.436518	15.9511	2.8e-57	4.67e-56	TCP-1/cpn60 chaperonin, putative
PBANKA_040760	853.319	5.14432	0.322635	15.9447	3.1e-57	5.16e-56	asparagine synthetase, putative
PBANKA_110160	323.605	5.70913	0.35836	15.9313	3.84e-57	6.38e-56	chromosome assembly factor 1, putative
PBANKA_093220	1820.45	6.5681	0.412766	15.9124	5.2e-57	8.59e-56	peptidyl-prolyl cis-trans isomerase, putative
PBANKA_121360	738.162	6.18537	0.389253	15.8904	7.39e-57	1.22e-55	cysteine--tRNA ligase, putative (CysRS)
PBANKA_133430	1196.14	4.46156	0.28115	15.869	1.04e-56	1.71e-55	exported protein 2 (EXP2)
PBANKA_131490	3349.54	-4.91714	0.31116	-15.8026	2.99e-56	4.89e-55	conserved Plasmodium protein, unknown function
PBANKA_081510	830.03	-6.17182	0.390814	-15.7922	3.52e-56	5.74e-55	conserved Plasmodium protein, unknown function
PBANKA_010180	1155.65	-3.00142	0.190064	-15.7917	3.55e-56	5.77e-55	conserved Plasmodium protein, unknown function
PBANKA_136520	740.268	5.99084	0.380087	15.7618	5.7e-56	9.24e-55	thioredoxin-related protein, putative
PBANKA_051500	490.494	-5.02482	0.319029	-15.7504	6.83e-56	1.1e-54	25 kDa ookinete surface antigen precursor (P25)
PBANKA_112660	331.149	5.0237	0.319207	15.7381	8.29e-56	1.33e-54	ribonuclease P protein subunit p29, putative (POP4)
PBANKA_122720	930.679	-3.90879	0.24866	-15.7194	1.11e-55	1.79e-54	peptidyl-prolyl cis-trans isomerase, putative (CYP81)
PBANKA_145560	5669.11	-4.5602	0.290706	-15.6866	1.87e-55	2.98e-54	queuine tRNA-ribosyltransferase, putative
PBANKA_112780	460.615	7.03359	0.448515	15.682	2.01e-55	3.2e-54	DnaJ protein, putative
PBANKA_113380	1066	-3.48274	0.222135	-15.6785	2.12e-55	3.37e-54	DNA helicase, putative
PBANKA_100270	1030.85	-5.70168	0.364281	-15.6519	3.23e-55	5.11e-54	ATP-dependent RNA helicase, putative
PBANKA_041730	386.728	5.18558	0.331896	15.6241	4.99e-55	7.87e-54	AP-4 complex subunit epsilon, putative
PBANKA_030530	584.346	-4.16712	0.266724	-15.6234	5.05e-55	7.94e-54	KRR1 small subunit processome component, putative (KRR1)
PBANKA_114010	8388.3	-4.94017	0.316358	-15.6158	5.69e-55	8.91e-54	conserved Plasmodium protein, unknown function
PBANKA_114400	566.187	5.19233	0.332525	15.6149	5.77e-55	9.01e-54	26S proteasome regulatory subunit RPN11, putative (RPN11)
PBANKA_135870	585.687	5.76146	0.369466	15.594	7.99e-55	1.24e-53	conserved Plasmodium protein, unknown function
PBANKA_140760	1862.95	5.23092	0.336257	15.5563	1.44e-54	2.24e-53	60S ribosomal protein L24, putative
PBANKA_071030	2613.93	-5.23162	0.33651	-15.5467	1.68e-54	2.59e-53	conserved Plasmodium protein, unknown function
PBANKA_110380	1112.3	-5.55874	0.357808	-15.5356	1.99e-54	3.08e-53	ATP-dependent helicase, putative
PBANKA_082070	739.862	-3.86397	0.248796	-15.5307	2.15e-54	3.31e-53	TLD domain-containing protein
PBANKA_081520	290.389	6.06297	0.390547	15.5243	2.38e-54	3.64e-53	phospholipid or glycerol acyltransferase, putative
PBANKA_061570	555.546	-4.96881	0.320439	-15.5063	3.15e-54	4.81e-53	dynein heavy chain, putative
PBANKA_040150	1126.26	2.64545	0.170672	15.5002	3.46e-54	5.27e-53	exportin-1, putative
PBANKA_050720	1300.97	-5.10983	0.330179	-15.476	5.04e-54	7.66e-53	conserved Plasmodium protein, unknown function
PBANKA_052210	628.731	-6.82676	0.441685	-15.4562	6.86e-54	1.03e-52	conserved Plasmodium protein, unknown function
PBANKA_146020	595.557	-3.85671	0.249524	-15.4563	6.84e-54	1.03e-52	conserved Plasmodium protein, unknown function
PBANKA_131000	1088.55	-5.39527	0.349912	-15.4189	1.22e-53	1.84e-52	conserved Plasmodium protein, unknown function
PBANKA_070210	301.375	-5.21809	0.338494	-15.4156	1.29e-53	1.93e-52	folate transporter 1, putative (FT1)
PBANKA_130840	1411.91	-3.59188	0.233429	-15.3875	1.99e-53	2.97e-52	GCN2 alpha-related protein kinase, putative
PBANKA_134200	552.602	-3.84526	0.250203	-15.3686	2.66e-53	3.97e-52	Qa-SNARE protein, putative
PBANKA_113850	260.796	-2.74003	0.178541	-15.3468	3.72e-53	5.53e-52	exonuclease, putative
PBANKA_136010	454.881	5.33751	0.347962	15.3394	4.17e-53	6.18e-52	nucleoside transporter 1 (NT1)
PBANKA_060850	349.324	-4.79923	0.313435	-15.3117	6.39e-53	9.43e-52	SNARE protein, putative
PBANKA_081420	1271.49	6.57793	0.429781	15.3053	7.05e-53	1.04e-51	elongation factor 1-beta, putative
PBANKA_145020	512.211	6.6691	0.436645	15.2735	1.15e-52	1.69e-51	serine hydroxymethyltransferase, putative (SHMT)
PBANKA_145500	2321.92	-3.61538	0.236813	-15.2668	1.27e-52	1.86e-51	mitochondrial carrier protein, putative
PBANKA_100370	1469.25	-3.76372	0.246715	-15.2553	1.52e-52	2.21e-51	conserved Plasmodium protein, unknown function
PBANKA_141440	367.879	5.15112	0.337719	15.2527	1.58e-52	2.3e-51	exportin-1, putative
PBANKA_141680	3780.22	-6.27406	0.411422	-15.2497	1.65e-52	2.4e-51	conserved Plasmodium protein, unknown function
PBANKA_050220	523.438	5.8038	0.38081	15.2407	1.9e-52	2.75e-51	26S proteasome regulatory subunit p55, putative
PBANKA_020870	533.079	4.0183	0.263822	15.2311	2.2e-52	3.17e-51	4-hydroxy-3-methylbut-2-enyl diphosphate reductase, putative (LytB)
PBANKA_134250	11467	-7.86595	0.516455	-15.2306	2.21e-52	3.18e-51	conserved Plasmodium protein, unknown function
PBANKA_143080	458.218	6.58375	0.432742	15.214	2.85e-52	4.09e-51	thioredoxin peroxidase 2, putative (Trx-Px2)
PBANKA_040540	2670.05	4.59102	0.301766	15.2138	2.86e-52	4.09e-51	40S ribosomal protein S12, putative
PBANKA_071440	2529.57	-4.18181	0.27492	-15.211	2.99e-52	4.26e-51	conserved Plasmodium protein, unknown function
PBANKA_122400	552.927	-3.17892	0.20905	-15.2065	3.2e-52	4.55e-51	conserved Plasmodium protein, unknown function
PBANKA_144370	1452.17	-2.53006	0.166482	-15.1972	3.69e-52	5.23e-51	conserved Plasmodium protein, unknown function
PBANKA_143210	521.365	-3.2846	0.216142	-15.1965	3.73e-52	5.27e-51	conserved Plasmodium protein, unknown function
PBANKA_093110	6855.81	-6.66675	0.438947	-15.1881	4.24e-52	5.97e-51	conserved Plasmodium protein, unknown function
PBANKA_124340	505.02	-4.22898	0.278529	-15.1832	4.57e-52	6.41e-51	nucleolar preribosomal GTPase, putative
PBANKA_133200	504.045	5.06584	0.3337	15.1808	4.74e-52	6.63e-51	splicing factor U2AF large subunit, putative (U2AF2)
PBANKA_134940	127.329	-4.33865	0.285867	-15.1772	5.01e-52	6.99e-51	conserved Plasmodium protein, unknown function
PBANKA_122870	430.598	-3.33106	0.219668	-15.164	6.12e-52	8.52e-51	conserved Plasmodium protein, unknown function
PBANKA_131030	3122.36	-4.57333	0.301831	-15.152	7.35e-52	1.02e-50	conserved Plasmodium protein, unknown function, fragment
PBANKA_130420	1784.65	-4.75043	0.314794	-15.0906	1.87e-51	2.58e-50	stromal-processing peptidase, putative (SPP)
PBANKA_061620	3949.71	-6.64347	0.440322	-15.0878	1.95e-51	2.69e-50	conserved Plasmodium protein, unknown function
PBANKA_010710	550.273	6.70359	0.444575	15.0787	2.24e-51	3.08e-50	proteasome subunit alpha type-2, putative
PBANKA_082340	2693.74	4.20104	0.278675	15.075	2.36e-51	3.24e-50	phosphoglycerate kinase, putative (PGK)
PBANKA_041220	1494.82	-4.87524	0.323467	-15.0718	2.48e-51	3.4e-50	conserved Plasmodium protein, unknown function
PBANKA_090590	1846.14	-4.52094	0.300186	-15.0605	2.95e-51	4.02e-50	transcription factor with AP2 domain(s) (AP2-O)
PBANKA_100740	1540.24	-3.56738	0.237002	-15.0521	3.34e-51	4.55e-50	zinc finger protein, putative
PBANKA_121670	3021.54	-4.43488	0.294921	-15.0375	4.17e-51	5.65e-50	conserved Plasmodium protein, unknown function
PBANKA_070320	316.263	3.2482	0.216027	15.0361	4.26e-51	5.76e-50	apicoplast ribosomal protein L21 precursor, putative
PBANKA_133830	2531.88	4.44527	0.295667	15.0347	4.35e-51	5.87e-50	60S ribosomal protein L6, putative
PBANKA_103690	1058.38	-3.6014	0.239654	-15.0275	4.85e-51	6.53e-50	conserved Plasmodium protein, unknown function
PBANKA_133660	1016.84	-7.14258	0.47536	-15.0256	4.99e-51	6.69e-50	conserved Plasmodium protein, unknown function
PBANKA_060550	1393.7	-9.2175	0.61346	-15.0254	5e-51	6.7e-50	conserved Plasmodium protein, unknown function
PBANKA_081620	1452.94	-5.93818	0.395271	-15.0231	5.19e-51	6.89e-50	ribonuclease H2 subunit C, putative
PBANKA_121600	297.837	-4.00423	0.266538	-15.0231	5.18e-51	6.89e-50	iron-sulfur assembly protein, putative
PBANKA_130280	1856.65	4.46109	0.296952	15.023	5.19e-51	6.89e-50	thioredoxin peroxidase 1 (TPx1)
PBANKA_051690	13759.6	-3.88563	0.258736	-15.0178	5.62e-51	7.44e-50	S-adenosylmethionine decarboxylase, putative
PBANKA_111080	1822.41	-4.97699	0.331443	-15.0161	5.76e-51	7.6e-50	conserved Plasmodium protein, unknown function
PBANKA_142510	2323.63	2.79969	0.18645	15.0158	5.79e-51	7.62e-50	karyopherin alpha, putative (KARalpha)
PBANKA_120220	622.75	7.92765	0.528333	15.005	6.81e-51	8.94e-50	U5 small nuclear ribonuclear protein, putative
PBANKA_062230	938.786	-3.07842	0.205219	-15.0006	7.27e-51	9.52e-50	conserved Plasmodium protein, unknown function
PBANKA_146060	588.698	-4.97096	0.331518	-14.9946	7.97e-51	1.04e-49	conserved Plasmodium protein, unknown function
PBANKA_090880	225.431	3.88283	0.259034	14.9897	8.58e-51	1.12e-49	conserved Plasmodium protein, unknown function
PBANKA_060110	571.912	5.82169	0.389158	14.9597	1.35e-50	1.75e-49	mitochondrial phosphate carrier protein, putative
PBANKA_142330	6687.18	3.97735	0.266756	14.9101	2.83e-50	3.67e-49	DNA/RNA-binding protein Alba 1, putative (ALBA1)
PBANKA_060960	237.552	-6.80457	0.456598	-14.9028	3.16e-50	4.08e-49	heat shock protein 20, putative
PBANKA_142420	812.098	4.94843	0.332327	14.8902	3.81e-50	4.91e-49	conserved Plasmodium protein, unknown function
PBANKA_123700	797.6	-3.05873	0.205479	-14.8859	4.07e-50	5.23e-49	S-adenosylmethionine-dependent methyltransferase, putative
PBANKA_145180	926.959	-3.99829	0.269091	-14.8585	6.13e-50	7.85e-49	conserved Plasmodium protein, unknown function
PBANKA_134150	467.849	4.42562	0.297919	14.8551	6.44e-50	8.24e-49	RNA-binding protein, putative
PBANKA_133440	907.193	-2.71182	0.182554	-14.8548	6.47e-50	8.25e-49	inorganic anion antiporter, putative
PBANKA_121400	1400.65	6.92521	0.466502	14.845	7.5e-50	9.53e-49	heat shock protein 60, putative
PBANKA_133410	523.903	6.91668	0.46671	14.8201	1.09e-49	1.38e-48	proteasome subunit beta type-2, putative
PBANKA_092910	938.376	-3.1969	0.21579	-14.8149	1.17e-49	1.49e-48	acyl-CoA-binding protein, putative
PBANKA_091590	71.4063	-4.53739	0.306925	-14.7834	1.88e-49	2.37e-48	amino acid transporter, putative
PBANKA_145160	422.439	5.29074	0.357992	14.7789	2e-49	2.52e-48	SUMO-activating enzyme subunit 2, putative (UBA2)
PBANKA_146230	242.711	-4.59083	0.311128	-14.7554	2.84e-49	3.56e-48	conserved Plasmodium protein, unknown function
PBANKA_134360	269.618	-3.09891	0.210035	-14.7543	2.89e-49	3.62e-48	conserved Plasmodium protein, unknown function
PBANKA_100300	4082.34	8.21329	0.557709	14.7268	4.34e-49	5.41e-48	liver specific protein 2 (LISP2)
PBANKA_090550	188.746	-5.44485	0.370248	-14.706	5.9e-49	7.35e-48	conserved Plasmodium protein, unknown function
PBANKA_081600	328.363	4.50511	0.306437	14.7016	6.29e-49	7.82e-48	type II NADH:ubiquinone oxidoreductase (NDH2)
PBANKA_020650	457.574	6.47736	0.440653	14.6994	6.5e-49	8.05e-48	ras-related protein Rab-5C, putative (RAB5c)
PBANKA_145290	281.25	-5.25216	0.357369	-14.6967	6.76e-49	8.36e-48	conserved Plasmodium protein, unknown function
PBANKA_103420	316.166	-6.24219	0.424762	-14.6957	6.87e-49	8.46e-48	conserved Plasmodium protein, unknown function
PBANKA_083480	725.814	-3.58924	0.244306	-14.6916	7.3e-49	8.97e-48	histidine--tRNA ligase, putative
PBANKA_121080	638.528	5.5175	0.375643	14.6881	7.68e-49	9.42e-48	hypoxanthine-guanine phosphoribosyltransferase, putative (HGPRT)
PBANKA_110990	275.583	-4.69236	0.319478	-14.6876	7.75e-49	9.48e-48	stripes inner membrane complex protein, putative (SIP)
PBANKA_011190	593.215	-5.31487	0.362228	-14.6727	9.64e-49	1.18e-47	conserved Plasmodium protein, unknown function
PBANKA_051170	2183.44	-5.68134	0.388099	-14.6389	1.59e-48	1.93e-47	topoisomerase, putative
PBANKA_082860	284.931	5.36358	0.3666	14.6306	1.79e-48	2.18e-47	cytochrome c oxidase subunit 5B, putative (COX5B)
PBANKA_101210	1232.71	-3.32518	0.22731	-14.6284	1.85e-48	2.24e-47	conserved Plasmodium protein, unknown function
PBANKA_103960	544.828	5.7897	0.39589	14.6245	1.96e-48	2.37e-47	26S proteasome regulatory subunit RPN6, putative (RPN6)
PBANKA_062010	2538.24	-4.87525	0.333459	-14.6202	2.09e-48	2.52e-47	U3 snoRNA-associated small subunit rRNA processing protein, putative
PBANKA_110530	258.433	-4.05145	0.277227	-14.6142	2.28e-48	2.74e-47	conserved Plasmodium protein, unknown function
PBANKA_030950	3083.95	-6.79381	0.465296	-14.601	2.77e-48	3.32e-47	secreted protein with altered thrombospondin repeat domain, putative (SPATR)
PBANKA_051300	5177.04	-7.02458	0.481255	-14.5964	2.96e-48	3.54e-47	conserved Plasmodium protein, unknown function
PBANKA_102530	1586.51	-6.96	0.476876	-14.595	3.02e-48	3.61e-47	cyclic nucleotide-binding protein, putative (cNBP)
PBANKA_140990	361.507	6.51251	0.446568	14.5835	3.58e-48	4.26e-47	AP-1 complex subunit mu, putative
PBANKA_030490	1352.52	2.8563	0.195917	14.5791	3.81e-48	4.53e-47	serine repeat antigen 3 (SERA3)
PBANKA_061810	252.3	4.7318	0.324644	14.5753	4.03e-48	4.77e-47	conserved Plasmodium protein, unknown function
PBANKA_020540	476.599	7.00521	0.480771	14.5708	4.31e-48	5.09e-47	proteasome subunit beta type-3, putative
PBANKA_122030	987.768	-4.66507	0.320716	-14.5458	6.21e-48	7.32e-47	lysophospholipase, putative
PBANKA_083000	400.543	6.82319	0.469188	14.5425	6.51e-48	7.66e-47	RNA-binding protein, putative
PBANKA_091620	1652.61	2.86342	0.197012	14.5343	7.35e-48	8.62e-47	TCP-1/cpn60 chaperonin family, putative
PBANKA_143330	651.867	-2.91998	0.200953	-14.5307	7.74e-48	9.06e-47	conserved Plasmodium protein, unknown function
PBANKA_100820	292.385	6.82626	0.469819	14.5295	7.87e-48	9.19e-47	cGMP-dependent protein kinase (PKG)
PBANKA_121620	179.738	4.94727	0.340692	14.5212	8.89e-48	1.03e-46	diacylglycerol O-acyltransferase, putative (DGAT)
PBANKA_093850	349.447	5.57928	0.384517	14.5098	1.05e-47	1.22e-46	succinyl-CoA synthetase alpha subunit, putative
PBANKA_082470	410.993	3.80396	0.262235	14.5059	1.11e-47	1.29e-46	thioredoxin reductase, putative (TRXR)
PBANKA_134830	841.783	-2.62141	0.180862	-14.494	1.32e-47	1.53e-46	U3 snoRNA-associated small subunit rRNA processing associated protein, putative
PBANKA_052270	572.844	4.05631	0.279893	14.4924	1.35e-47	1.56e-46	alpha tubulin 2
PBANKA_010470	360.333	5.97832	0.412531	14.4918	1.36e-47	1.57e-46	long chain polyunsaturated fatty acid elongation enzyme, putative
PBANKA_071550	316.449	5.18023	0.357942	14.4723	1.81e-47	2.08e-46	phosphoglucomutase-2 (PGM2)
PBANKA_030260	488.219	-5.62705	0.388876	-14.4701	1.87e-47	2.15e-46	3'-5' exonuclease, putative
PBANKA_051820	464.241	4.14379	0.286657	14.4556	2.31e-47	2.64e-46	flavoprotein subunit of succinate dehydrogenase, putative (SDHA)
PBANKA_030510	2259.11	4.99337	0.345552	14.4504	2.49e-47	2.84e-46	serine repeat antigen 1 (SERA1)
PBANKA_134490	354.073	-3.9208	0.271458	-14.4435	2.76e-47	3.13e-46	conserved Plasmodium protein, unknown function
PBANKA_082060	329	-3.30224	0.229043	-14.4176	4.01e-47	4.55e-46	pyridoxal 5'-phosphate dependent enzyme class III, putative
PBANKA_051930	219.189	6.96535	0.483217	14.4145	4.19e-47	4.74e-46	conserved Plasmodium protein, unknown function
PBANKA_144460	887.201	-2.43496	0.169119	-14.3979	5.33e-47	6.02e-46	conserved Plasmodium protein, unknown function
PBANKA_142190	273.139	4.59417	0.319371	14.385	6.42e-47	7.24e-46	GTP-binding translation elongation factor, putative
PBANKA_142110	300.597	5.82553	0.405017	14.3834	6.58e-47	7.39e-46	transcription elongation factor s-II, putative
PBANKA_050360	1404.34	4.35877	0.303112	14.3801	6.9e-47	7.74e-46	60S ribosomal protein L30e, putative
PBANKA_142880	1461.23	-3.16962	0.220639	-14.3656	8.51e-47	9.52e-46	iron-sulfur subunit of succinate dehydrogenase, putative
PBANKA_070260	268.914	-4.47184	0.311471	-14.3572	9.61e-47	1.07e-45	conserved Plasmodium protein, unknown function
PBANKA_143490	569.108	-5.94149	0.414062	-14.3493	1.08e-46	1.2e-45	raf kinase inhibitor, putative (RKIP)
PBANKA_010390	3698.82	-3.04667	0.21267	-14.3258	1.51e-46	1.68e-45	RNA-binding protein, putative
PBANKA_082720	526.662	3.27779	0.229264	14.297	2.28e-46	2.53e-45	monocarboxylase transporter, putative
PBANKA_120100	810.203	-2.72717	0.191166	-14.2659	3.57e-46	3.95e-45	conserved Plasmodium protein, unknown function
PBANKA_082870	605.513	3.47286	0.243562	14.2586	3.96e-46	4.37e-45	phosphatidylserine decarboxylase, putative (PSD)
PBANKA_114550	300.464	3.96228	0.278048	14.2504	4.46e-46	4.91e-45	conserved Plasmodium protein, unknown function
PBANKA_131230	411.347	-3.47803	0.244348	-14.2339	5.64e-46	6.2e-45	SNARE protein, putative
PBANKA_082590	9035.76	-4.7979	0.337297	-14.2246	6.45e-46	7.07e-45	conserved Plasmodium protein, unknown function
PBANKA_040710	447.525	3.67626	0.258463	14.2236	6.54e-46	7.15e-45	splicing factor 3B subunit 1, putative (SF3B1)
PBANKA_070410	359.026	6.58003	0.462735	14.2199	6.9e-46	7.53e-45	ubiquitin conjugation factor E4 B, putative (UBE4B)
PBANKA_051970	248.359	3.72576	0.262081	14.2161	7.28e-46	7.93e-45	phosducin-like protein, putative (PhLP2)
PBANKA_051420	4002.23	-6.85829	0.482454	-14.2154	7.35e-46	7.98e-45	conserved Plasmodium protein, unknown function
PBANKA_092490	999.565	4.32022	0.30436	14.1944	9.92e-46	1.07e-44	translation elongation factor EF-1, subunit alpha, putative
PBANKA_060200	1487.9	-3.0358	0.21396	-14.1886	1.08e-45	1.17e-44	origin recognition complex subunit 1, putative (ORC1)
PBANKA_121070	386.584	6.68757	0.471719	14.177	1.27e-45	1.37e-44	ubiquinol-cytochrome c reductase complex subunit, putative
PBANKA_131560	1974.83	-3.58127	0.25292	-14.1597	1.63e-45	1.75e-44	ribosome biogenesis protein tsr1, putative
PBANKA_040420	477.715	5.78555	0.409214	14.1382	2.21e-45	2.37e-44	ubiquitin-conjugating enzyme E2, putative
PBANKA_142540	459.58	2.44051	0.172708	14.1308	2.45e-45	2.63e-44	conserved Plasmodium protein, unknown function
PBANKA_021440	9761.98	-3.55506	0.251839	-14.1164	3.01e-45	3.22e-44	transcription factor with AP2 domain(s) (AP2-L)
PBANKA_021350	1018.13	-3.69848	0.262176	-14.1069	3.45e-45	3.68e-44	ribosome biogenesis protein BRX1 homolog, putative
PBANKA_121890	716.656	6.90296	0.489347	14.1065	3.47e-45	3.69e-44	elongation factor 1 (EF-1), putative
PBANKA_093860	720.472	7.69408	0.54625	14.0853	4.68e-45	4.97e-44	casein kinase 2, alpha subunit (CK2alpha)
PBANKA_135670	292.097	5.47756	0.389238	14.0725	5.6e-45	5.94e-44	kelch protein K13, putative
PBANKA_102350	373.376	6.14402	0.436727	14.0683	5.95e-45	6.29e-44	conserved Plasmodium protein, unknown function
PBANKA_093390	401.816	6.37674	0.453371	14.0652	6.22e-45	6.56e-44	glyoxalase I, putative
PBANKA_145550	585.976	-4.63983	0.330168	-14.0529	7.39e-45	7.78e-44	conserved Plasmodium protein, unknown function
PBANKA_090260	1116.31	-4.32928	0.308273	-14.0437	8.43e-45	8.85e-44	CCAAT-box DNA binding protein subunit B, putative (NFYB)
PBANKA_122440	238.15	5.8469	0.416559	14.0362	9.36e-45	9.82e-44	ferlin, putative
PBANKA_133210	295.76	4.4091	0.314414	14.0232	1.12e-44	1.18e-43	conserved Plasmodium protein, unknown function
PBANKA_103500	668.868	-4.00667	0.285864	-14.016	1.24e-44	1.3e-43	conserved Plasmodium protein, unknown function
PBANKA_081590	854.687	-2.83359	0.202385	-14.001	1.54e-44	1.6e-43	BSD-domain protein, putative
PBANKA_142750	349.843	4.86226	0.34735	13.9982	1.6e-44	1.66e-43	acyl-CoA binding protein, putative
PBANKA_130230	417.36	7.96996	0.56962	13.9917	1.75e-44	1.82e-43	metacaspase-like protein
PBANKA_081480	3287.87	-6.46806	0.462376	-13.9888	1.83e-44	1.89e-43	conserved Plasmodium protein, unknown function
PBANKA_060290	157.515	-6.88961	0.492746	-13.9821	2.01e-44	2.07e-43	conserved Plasmodium protein, unknown function
PBANKA_144710	588.685	-3.40792	0.243928	-13.9711	2.34e-44	2.41e-43	conserved Plasmodium protein, unknown function
PBANKA_112890	1349.39	-5.53472	0.396559	-13.9569	2.86e-44	2.94e-43	conserved Plasmodium protein, unknown function
PBANKA_134770	444.623	4.86417	0.34928	13.9263	4.39e-44	4.5e-43	isoleucine--tRNA ligase, putative
PBANKA_020980	618.661	-4.98725	0.358447	-13.9135	5.24e-44	5.37e-43	conserved Plasmodium protein, unknown function
PBANKA_110590	261.098	-3.13257	0.225344	-13.9013	6.22e-44	6.36e-43	conserved Plasmodium protein, unknown function
PBANKA_134950	677.528	-3.75037	0.269817	-13.8997	6.36e-44	6.49e-43	conserved Plasmodium protein, unknown function
PBANKA_141540	1099.21	-2.74982	0.197929	-13.893	6.99e-44	7.11e-43	conserved Plasmodium protein, unknown function
PBANKA_143000	333.529	-3.21909	0.231755	-13.8901	7.28e-44	7.39e-43	histone-lysine N-methyltransferase, putative
PBANKA_100800	1233.12	-3.39296	0.244382	-13.8838	7.94e-44	8.04e-43	conserved Plasmodium protein, unknown function
PBANKA_071240	526.938	-3.97735	0.286593	-13.8781	8.6e-44	8.7e-43	nucleolar preribosomal assembly protein, putative
PBANKA_092990	2180.61	-3.17572	0.228958	-13.8703	9.58e-44	9.67e-43	heat shock protein 90, putative
PBANKA_133820	217.638	4.29063	0.309522	13.8621	1.07e-43	1.08e-42	beta-hydroxyacyl-ACP dehydratase, putative (FabZ)
PBANKA_102450	227.483	4.95152	0.357279	13.859	1.12e-43	1.13e-42	conserved Plasmodium protein, unknown function
PBANKA_080910	348.88	3.53898	0.255398	13.8567	1.16e-43	1.16e-42	subunit of proteaseome activator complex, putative
PBANKA_113340	1182.43	3.93862	0.284454	13.8462	1.34e-43	1.34e-42	elongation factor 1-alpha (EF-1alpha)
PBANKA_051140	2914.5	-5.64364	0.408426	-13.818	1.98e-43	1.98e-42	peroxiredoxin, putative (nPrx)
PBANKA_132100	432.282	4.15802	0.300944	13.8166	2.02e-43	2.02e-42	conserved Plasmodium protein, unknown function
PBANKA_030360	2103.83	2.69534	0.195267	13.8033	2.43e-43	2.42e-42	26S proteasome regulatory subunit RPN1, putative (RPN1)
PBANKA_144840	253.321	3.45812	0.250664	13.7959	2.7e-43	2.68e-42	conserved Plasmodium protein, unknown function
PBANKA_100390	319.003	7.96532	0.578525	13.7683	3.95e-43	3.92e-42	conserved rodent malaria protein, unknown function
PBANKA_111820	931.951	-3.93265	0.285714	-13.7643	4.18e-43	4.13e-42	conserved Plasmodium protein, unknown function
PBANKA_092660	354.363	4.7199	0.34302	13.7599	4.44e-43	4.38e-42	protein GCN20, putative
PBANKA_145400	238.399	5.27091	0.383496	13.7444	5.51e-43	5.42e-42	DNA gyrase subunit B, putative
PBANKA_123820	3874.93	-3.49984	0.254703	-13.7409	5.78e-43	5.68e-42	DnaJ protein, putative
PBANKA_083080	287.906	3.73325	0.271768	13.7369	6.1e-43	5.99e-42	conserved Plasmodium protein, unknown function
PBANKA_060910	1886.65	-3.87038	0.282084	-13.7207	7.64e-43	7.47e-42	conserved Plasmodium protein, unknown function
PBANKA_120380	422.968	-3.40911	0.248487	-13.7195	7.76e-43	7.58e-42	DnaJ protein, putative
PBANKA_090840	204.378	-5.23734	0.382153	-13.7048	9.5e-43	9.26e-42	conserved Plasmodium protein, unknown function
PBANKA_070880	293.892	4.55772	0.332976	13.6878	1.2e-42	1.17e-41	mitochondrial ribosomal protein L4 precursor, putative
PBANKA_135050	1059.52	-5.23191	0.382388	-13.6822	1.3e-42	1.26e-41	conserved Plasmodium protein, unknown function
PBANKA_081860	275.623	4.54797	0.332938	13.6601	1.76e-42	1.7e-41	pre-mRNA-splicing factor ATP-dependent RNA helicase PRP43, putative (PRP43)
PBANKA_051450	259.916	4.93146	0.361055	13.6585	1.8e-42	1.74e-41	26S proteasome regulatory subunit RPN9, putative (RPN9)
PBANKA_122510	684.353	-3.57871	0.262045	-13.6568	1.84e-42	1.77e-41	conserved Plasmodium protein, unknown function
PBANKA_040450	1030.49	-2.89802	0.212358	-13.6468	2.11e-42	2.03e-41	conserved Plasmodium protein, unknown function
PBANKA_111070	1317.18	2.02274	0.148277	13.6416	2.27e-42	2.18e-41	stearoyl-CoA desaturase, putative (SCP)
PBANKA_082910	451.966	-2.87306	0.210713	-13.635	2.48e-42	2.38e-41	conserved Plasmodium protein, unknown function
PBANKA_135060	1408.86	-3.433	0.251916	-13.6276	2.75e-42	2.63e-41	nuclear movement protein, putative (NUDC)
PBANKA_124270	324.993	3.42424	0.251466	13.6171	3.17e-42	3.03e-41	AP-1 complex subunit beta, putative
PBANKA_040140	2284.6	-4.20016	0.308601	-13.6103	3.48e-42	3.32e-41	conserved Plasmodium protein, unknown function
PBANKA_080360	1000.89	2.01535	0.148252	13.5941	4.34e-42	4.13e-41	importin-7, putative
PBANKA_130410	808.842	-3.89242	0.286656	-13.5787	5.36e-42	5.09e-41	delta-aminolevulinic acid dehydratase, putative,porphobilinogen synthase, putative (PBGS)
PBANKA_020280	201.589	-2.87025	0.211457	-13.5736	5.74e-42	5.44e-41	adenylate kinase-like protein 1, putative (AKLP1)
PBANKA_041050	283.841	3.07227	0.226448	13.5672	6.27e-42	5.93e-41	transporter, putative
PBANKA_146370	1149.54	-2.60312	0.191926	-13.5631	6.62e-42	6.25e-41	DNA repair protein rhp16, putative
PBANKA_122660	303.309	4.12983	0.304952	13.5426	8.77e-42	8.26e-41	tubulin gamma chain, putative
PBANKA_143110	1674.71	-3.08913	0.228397	-13.5253	1.11e-41	1.04e-40	conserved Plasmodium protein, unknown function
PBANKA_142350	3672.08	4.20872	0.311448	13.5134	1.3e-41	1.22e-40	60S ribosomal protein L13-2, putative
PBANKA_020290	618.018	-3.24495	0.240447	-13.4955	1.66e-41	1.56e-40	transcription initiation factor TFIIB, putative
PBANKA_020840	572.84	-2.67264	0.198627	-13.4556	2.86e-41	2.67e-40	transporter, putative
PBANKA_121130	221.044	5.28381	0.392718	13.4545	2.9e-41	2.7e-40	autophagy-related protein 18, putative (ATG18)
PBANKA_030500	646.007	7.37756	0.548712	13.4452	3.28e-41	3.06e-40	serine repeat antigen 2 (SERA2)
PBANKA_091980	375.951	3.9574	0.294508	13.4373	3.65e-41	3.4e-40	geranylgeranyl pyrophosphate synthase, putative (GGPPS)
berg05_28s	892.461	-6.64049	0.494371	-13.4322	3.92e-41	3.63e-40	unspecified product
PBANKA_145730	946.448	-3.30897	0.246653	-13.4155	4.91e-41	4.54e-40	glucose inhibited division protein a homologue, putative
PBANKA_135230	277.627	3.86691	0.288277	13.4139	5.01e-41	4.64e-40	conserved Plasmodium protein, unknown function
PBANKA_071330	574.608	4.84275	0.361168	13.4086	5.39e-41	4.97e-40	protein kinase c inhibitor-like protein, putative
PBANKA_010790	1629.07	-4.92499	0.367325	-13.4077	5.45e-41	5.02e-40	conserved Plasmodium protein, unknown function
PBANKA_030690	272.133	5.59319	0.417168	13.4075	5.46e-41	5.02e-40	Sec61-gamma subunit of protein translocation complex, putative
PBANKA_102000	214.936	-5.66616	0.422641	-13.4066	5.53e-41	5.08e-40	conserved Plasmodium protein, unknown function
PBANKA_091770	642.997	-2.57277	0.191958	-13.4028	5.83e-41	5.33e-40	conserved Plasmodium protein, unknown function
PBANKA_093090	192.361	5.3661	0.400382	13.4024	5.85e-41	5.35e-40	deubiquinating/deneddylating enzyme, putative (UCH54)
PBANKA_020200	313.194	3.55641	0.265565	13.3919	6.75e-41	6.15e-40	conserved Plasmodium protein, unknown function
PBANKA_072080	3133.32	-5.82222	0.434966	-13.3855	7.36e-41	6.7e-40	RNA-binding protein NOB1, putative
PBANKA_135720	765.579	4.41792	0.330202	13.3794	7.98e-41	7.25e-40	heat shock protein 110, putative (HSP110)
PBANKA_082680	616.961	-4.27514	0.319685	-13.373	8.7e-41	7.89e-40	protein kinase, putative
PBANKA_123420	2660.09	3.32275	0.248859	13.3519	1.15e-40	1.04e-39	40S ribosomal protein S24, putative (RPS24)
PBANKA_112330	568.047	-2.54305	0.190512	-13.3485	1.21e-40	1.09e-39	conserved Plasmodium protein, unknown function
PBANKA_130240	1181.09	-2.58625	0.193838	-13.3423	1.31e-40	1.18e-39	cleavage and polyadenylation specificity factor, putative
PBANKA_010930	187.396	5.82062	0.436278	13.3416	1.33e-40	1.19e-39	SNARE associated Golgi protein, putative
PBANKA_101640	383.942	-2.91034	0.218521	-13.3183	1.81e-40	1.63e-39	metabolite/drug transporter, putative
PBANKA_083120	612.504	-3.21065	0.24177	-13.2797	3.03e-40	2.72e-39	diacylglycerol kinase, putative
PBANKA_051830	257.79	4.27824	0.322173	13.2794	3.05e-40	2.73e-39	conserved Plasmodium protein, unknown function
PBANKA_040330	535.139	-4.60048	0.347233	-13.249	4.57e-40	4.09e-39	conserved Plasmodium membrane protein, unknown function
PBANKA_100110	1848.47	-4.24007	0.320147	-13.2441	4.88e-40	4.35e-39	ubiquitin specific protease, putative
PBANKA_051540	1428.62	-3.31898	0.250613	-13.2434	4.92e-40	4.39e-39	conserved Plasmodium protein, unknown function
PBANKA_040490	347.787	5.73182	0.432902	13.2405	5.12e-40	4.55e-39	conserved Plasmodium protein, unknown function
PBANKA_101580	796.366	-2.52085	0.190468	-13.2351	5.51e-40	4.88e-39	conserved Plasmodium protein, unknown function
PBANKA_091720	393.881	-4.42865	0.334879	-13.2246	6.33e-40	5.6e-39	RNA-binding protein s1, putative
PBANKA_133930	302.146	4.72381	0.357611	13.2093	7.75e-40	6.84e-39	conserved Plasmodium protein, unknown function
PBANKA_141640	755.79	-3.03667	0.229888	-13.2093	7.75e-40	6.84e-39	conserved Plasmodium protein, unknown function
PBANKA_094250	815.973	4.25298	0.321988	13.2085	7.83e-40	6.9e-39	conserved Plasmodium protein, unknown function
PBANKA_030740	945.778	-4.13581	0.313122	-13.2083	7.86e-40	6.91e-39	conserved Plasmodium protein, unknown function
PBANKA_102320	286.892	3.3912	0.257134	13.1885	1.02e-39	8.97e-39	splicing factor 3B subunit 4, putative (SF3B4)
PBANKA_040230	195.167	2.84643	0.21587	13.1858	1.06e-39	9.27e-39	lipoamide acyltransferase component of branched-chain alpha-keto acid dehydrogenase complex, putative (BCKDH-E2)
PBANKA_011240	4076.97	-5.92571	0.449905	-13.171	1.29e-39	1.13e-38	cytosolic Fe-S cluster assembly factor NAR1, putative (NAR1)
PBANKA_080880	242.404	-3.06868	0.233083	-13.1656	1.38e-39	1.21e-38	conserved Plasmodium protein, unknown function
PBANKA_110300	438.709	4.08477	0.31037	13.1609	1.47e-39	1.28e-38	serine/arginine-rich splicing factor 12, putative (SRSF12)
PBANKA_135380	272.582	-5.20711	0.395953	-13.1508	1.68e-39	1.46e-38	conserved Plasmodium protein, unknown function
PBANKA_144320	295.524	6.17072	0.469418	13.1455	1.81e-39	1.57e-38	RNA pseudouridylate synthase, putative
PBANKA_071630	283.114	-3.15225	0.240072	-13.1305	2.2e-39	1.91e-38	Rab5-interacting protein, putative
PBANKA_122060	414.948	-3.42657	0.261037	-13.1267	2.31e-39	2e-38	conserved Plasmodium protein, unknown function
PBANKA_135510	2380.08	3.32056	0.253575	13.095	3.52e-39	3.04e-38	40S ribosomal protein S6, putative
PBANKA_092050	622.439	-3.59522	0.27463	-13.0912	3.7e-39	3.19e-38	conserved Plasmodium protein, unknown function
PBANKA_052370	786.078	-5.22051	0.398916	-13.0867	3.92e-39	3.37e-38	conserved Plasmodium protein, unknown function
PBANKA_101060	843.844	3.52734	0.26955	13.086	3.96e-39	3.4e-38	calmodulin, putative (CAM)
PBANKA_091890	3075.26	-6.02497	0.460727	-13.0771	4.45e-39	3.82e-38	conserved Plasmodium protein, unknown function
PBANKA_100870	1337.96	-3.49665	0.267654	-13.0641	5.28e-39	4.52e-38	conserved Plasmodium protein, unknown function
PBANKA_144170	289.036	6.18542	0.4737	13.0577	5.75e-39	4.91e-38	conserved Plasmodium protein, unknown function
PBANKA_142360	2408.87	4.98633	0.381894	13.0568	5.81e-39	4.95e-38	40S ribosomal protein S16, putative
PBANKA_082530	839.778	-3.86535	0.296541	-13.0348	7.76e-39	6.6e-38	conserved Plasmodium protein, unknown function
PBANKA_021470	206.535	4.95	0.380389	13.013	1.03e-38	8.77e-38	Plasmodium exported protein, unknown function
PBANKA_050150	193.426	4.99405	0.384016	13.0048	1.15e-38	9.75e-38	enoyl-CoA hydratase-related protein, putative
PBANKA_122630	408.499	-3.22967	0.248515	-12.9959	1.29e-38	1.09e-37	conserved Plasmodium protein, unknown function
PBANKA_111320	242.882	-4.00475	0.308523	-12.9804	1.58e-38	1.34e-37	mitochondrial import inner membrane translocase subunit TIM16, putative (PAM16)
PBANKA_135120	551.908	-3.12337	0.240815	-12.97	1.81e-38	1.53e-37	conserved Plasmodium protein, unknown function
PBANKA_081770	591.459	-3.2624	0.251645	-12.9643	1.95e-38	1.64e-37	RNA-binding protein musashi, putative (HoMu)
PBANKA_134000	298.725	5.04875	0.389607	12.9586	2.1e-38	1.77e-37	dihydrofolate synthase/folylpolyglutamate synthase, putative
PBANKA_103180	211.078	4.84587	0.37405	12.9551	2.2e-38	1.84e-37	conserved Plasmodium protein, unknown function
PBANKA_030820	215.467	5.01391	0.387037	12.9546	2.21e-38	1.85e-37	apicoplast beta-ketoacyl-acyl carrier protein synthase III precursor, putative
PBANKA_082490	519.527	-3.56668	0.275349	-12.9533	2.25e-38	1.88e-37	patatin-like phospholipase, putative
PBANKA_062250	1180.95	-3.89132	0.300532	-12.9481	2.41e-38	2.01e-37	exonuclease I, putative
PBANKA_113640	288.982	5.44394	0.420467	12.9474	2.43e-38	2.03e-37	conserved Plasmodium protein, unknown function
berg05:rRNA:rfamscan:775564-775699	169.436	-7.45955	0.576604	-12.937	2.78e-38	2.32e-37	unspecified product
PBANKA_050690	723.997	-3.93526	0.304277	-12.9331	2.93e-38	2.43e-37	phospholipid scramblase, putative
PBANKA_142450	144.208	-4.04963	0.313198	-12.9299	3.05e-38	2.53e-37	conserved Plasmodium protein, unknown function
PBANKA_132880	2442.77	-5.01223	0.387713	-12.9277	3.14e-38	2.6e-37	conserved Plasmodium protein, unknown function
PBANKA_070390	5297.02	2.79584	0.216427	12.9182	3.56e-38	2.94e-37	receptor for activated c kinase, putative (RACK)
PBANKA_133950	125.216	-2.92401	0.226383	-12.9162	3.65e-38	3.01e-37	conserved Plasmodium protein, unknown function
PBANKA_060730	1686.35	-2.84227	0.220195	-12.908	4.06e-38	3.34e-37	zinc finger protein, putative
PBANKA_060240	690.085	-2.99102	0.231844	-12.901	4.44e-38	3.65e-37	transporter, putative
PBANKA_142030	689.749	-2.67749	0.207653	-12.8941	4.86e-38	3.98e-37	conserved Plasmodium protein, unknown function
PBANKA_146110	1345.77	-3.80002	0.294709	-12.8942	4.86e-38	3.98e-37	RNA-binding protein, putative
PBANKA_131240	613.302	-3.56586	0.276616	-12.891	5.06e-38	4.14e-37	conserved Plasmodium protein, unknown function
PBANKA_120520	219.552	4.39488	0.341219	12.88	5.84e-38	4.77e-37	conserved membrane protein, unknown function
PBANKA_134300	455.626	4.57734	0.355403	12.8793	5.89e-38	4.8e-37	ribose-phosphate pyrophosphokinase, putative
PBANKA_020930	267.761	4.18074	0.324768	12.873	6.39e-38	5.2e-37	actin-related protein (ARP1)
PBANKA_060580	417.203	-6.49414	0.505005	-12.8595	7.6e-38	6.18e-37	conserved Plasmodium protein, unknown function
PBANKA_111230	336.463	5.50711	0.428303	12.858	7.76e-38	6.3e-37	ras-related protein Rab-1B, putative (RAB1b)
PBANKA_123890	1074.07	-4.72378	0.367687	-12.8473	8.91e-38	7.21e-37	conserved Plasmodium protein, unknown function
PBANKA_140890	226.455	4.70735	0.366434	12.8464	9.01e-38	7.29e-37	conserved Plasmodium protein, unknown function
PBANKA_061000	174.116	4.6772	0.364537	12.8305	1.11e-37	8.93e-37	mitochondrial ribosomal protein S18 precursor, putative
PBANKA_113810	1781.8	-5.37364	0.418859	-12.8292	1.12e-37	9.06e-37	14-3-3 protein, putative (14-3-3II)
PBANKA_141750	180.381	4.0316	0.314307	12.827	1.16e-37	9.32e-37	conserved Plasmodium protein, unknown function
PBANKA_143860	201.624	5.70133	0.444668	12.8215	1.24e-37	9.98e-37	conserved Plasmodium protein, unknown function
PBANKA_131370	178.963	6.00323	0.468234	12.821	1.25e-37	1e-36	serine/threonine protein kinase, putative
PBANKA_120290	229.659	-8.40481	0.655698	-12.8181	1.3e-37	1.04e-36	conserved Plasmodium protein, unknown function
PBANKA_083260	292.968	6.86963	0.536475	12.8051	1.53e-37	1.23e-36	proteasome subunit beta type-6, putative
PBANKA_072090	612.51	-4.11078	0.321405	-12.79	1.86e-37	1.49e-36	conserved Plasmodium protein, unknown function
PBANKA_113770	286.074	4.04552	0.316338	12.7886	1.9e-37	1.51e-36	cytochrome c oxidase subunit 2, putative
PBANKA_134450	528.756	5.57906	0.436617	12.7779	2.18e-37	1.73e-36	conserved Plasmodium protein, unknown function
PBANKA_101330	759.408	-4.16958	0.326578	-12.7675	2.49e-37	1.98e-36	mitogen-activated protein kinase 1 (MAPK1)
PBANKA_114150	1064.59	-3.70245	0.290128	-12.7614	2.69e-37	2.13e-36	SNARE associated Golgi protein, putative
PBANKA_102060	679.238	-3.03276	0.237742	-12.7565	2.87e-37	2.27e-36	actin-related protein, putative (ARP4a)
PBANKA_133060	227.801	5.4509	0.427799	12.7417	3.47e-37	2.74e-36	1-deoxy-D-xylulose 5-phosphate reductoisomerase, putative (DXR)
PBANKA_060510	286.204	-5.52324	0.433808	-12.732	3.93e-37	3.1e-36	Tat binding protein 1(TBP-1)-interacting protein, putative
PBANKA_061630	681.16	-3.59061	0.282169	-12.725	4.29e-37	3.38e-36	conserved Plasmodium protein, unknown function
PBANKA_041370	789.719	-5.04303	0.397057	-12.701	5.84e-37	4.59e-36	conserved Plasmodium protein, unknown function
PBANKA_051320	229.436	-3.836	0.302111	-12.6973	6.12e-37	4.8e-36	conserved Plasmodium protein, unknown function
PBANKA_131470	438.334	-2.97092	0.233981	-12.6973	6.12e-37	4.8e-36	conserved Plasmodium protein, unknown function
PBANKA_136250	459.866	-3.16784	0.249507	-12.6964	6.19e-37	4.84e-36	conserved Plasmodium protein, unknown function
PBANKA_133870	279.165	6.64866	0.523732	12.6948	6.32e-37	4.94e-36	plasmepsin V, putative (PMV)
PBANKA_122760	1777.72	-5.24476	0.413208	-12.6928	6.48e-37	5.06e-36	adenylyl cyclase beta, putative (ACbeta)
PBANKA_141180	221.915	4.9291	0.388351	12.6924	6.52e-37	5.07e-36	DEAD box helicase, putative
PBANKA_134410	4230.94	-4.56924	0.360009	-12.692	6.55e-37	5.09e-36	myosin C, putative
PBANKA_091080	276.865	-4.40874	0.347959	-12.6703	8.64e-37	6.71e-36	conserved Plasmodium protein, unknown function
PBANKA_041080	266.181	4.57159	0.36091	12.6669	9.03e-37	7e-36	ubiquitin-protein ligase, putative
PBANKA_122210	258.377	4.11592	0.325004	12.6642	9.34e-37	7.23e-36	regulator of chromosome condensation, putative
PBANKA_145800	2122.01	-3.00154	0.237035	-12.6629	9.5e-37	7.34e-36	zinc finger protein, putative
PBANKA_100610	1782.89	-3.96148	0.312859	-12.6622	9.58e-37	7.39e-36	flap endonuclease 1, putative (FEN1)
PBANKA_120720	455.108	7.51169	0.593886	12.6484	1.14e-36	8.79e-36	adenylate kinase, putative (AK1)
PBANKA_145690	9571.04	-3.41795	0.270447	-12.6382	1.3e-36	1e-35	translation initiation factor SUI1, putative
PBANKA_140660	199.091	5.20213	0.411698	12.6358	1.34e-36	1.03e-35	CCAAT-binding transcription factor, putative
PBANKA_124290	837.747	-6.33283	0.501237	-12.6344	1.36e-36	1.05e-35	conserved Plasmodium protein, unknown function
PBANKA_093430	234.662	4.55654	0.36073	12.6314	1.42e-36	1.08e-35	protein tyrosine phosphatase, putative
PBANKA_030920	501.141	-3.2972	0.261045	-12.6307	1.43e-36	1.09e-35	conserved Plasmodium protein, unknown function, fragment
PBANKA_143510	793.844	-4.22948	0.335189	-12.6182	1.68e-36	1.28e-35	D-ribulose-5-phosphate 3-epimerase, putative
PBANKA_123550	293.146	-2.30653	0.18298	-12.6053	1.97e-36	1.5e-35	conserved Plasmodium protein, unknown function
PBANKA_122500	8798.27	-5.12345	0.406629	-12.5998	2.12e-36	1.61e-35	serine/threonine protein kinase, FIKK family
PBANKA_092300	1775.55	-3.52052	0.279557	-12.5932	2.3e-36	1.75e-35	DNA-directed RNA polymerase, putative (mtRNAP)
PBANKA_083210	1519.35	-3.42757	0.272246	-12.59	2.4e-36	1.81e-35	conserved Plasmodium protein, unknown function
PBANKA_113330	1055.47	4.66831	0.370795	12.59	2.4e-36	1.81e-35	elongation factor 1-alpha (EF-1alpha)
PBANKA_141370	157.651	6.10518	0.484992	12.5882	2.45e-36	1.85e-35	conserved Plasmodium protein, unknown function
PBANKA_092280	283.251	3.82788	0.304239	12.5818	2.66e-36	2.01e-35	small nuclear ribonucleoprotein Sm D1, putative (SNRPD1)
PBANKA_071360	223.083	-4.24581	0.337603	-12.5763	2.85e-36	2.15e-35	conserved Plasmodium protein, unknown function
PBANKA_050680	4611.07	-5.74375	0.457406	-12.5572	3.63e-36	2.73e-35	conserved Plasmodium protein, unknown function
PBANKA_010980	94.2901	-7.05157	0.561632	-12.5555	3.71e-36	2.79e-35	conserved Plasmodium protein, unknown function
PBANKA_030190	1040.23	-4.39243	0.350129	-12.5452	4.22e-36	3.17e-35	conserved Plasmodium protein, unknown function
PBANKA_061890	330.963	6.09294	0.486032	12.5361	4.74e-36	3.55e-35	conserved Plasmodium protein, unknown function
PBANKA_092580	247.798	-2.39085	0.190732	-12.5351	4.79e-36	3.58e-35	conserved Plasmodium protein, unknown function
PBANKA_135500	902.015	-2.43327	0.194229	-12.5278	5.26e-36	3.93e-35	vacuolar ATP synthase subunit d, putative
PBANKA_144800	490.552	7.37463	0.588726	12.5264	5.35e-36	3.99e-35	conserved Plasmodium protein, unknown function
PBANKA_031470	303.407	6.37211	0.509206	12.5138	6.27e-36	4.66e-35	replication factor C subunit 2, putative
PBANKA_082800	193.242	5.83169	0.466018	12.5139	6.27e-36	4.66e-35	zinc finger protein, putative
PBANKA_121780	289.683	6.63479	0.530301	12.5114	6.47e-36	4.8e-35	signal peptidase complex subunit 2, putative (SPC2)
PBANKA_021260	117.965	-3.79397	0.303772	-12.4895	8.52e-36	6.31e-35	conserved Plasmodium protein, unknown function
PBANKA_120500	980.549	3.34828	0.268614	12.465	1.16e-35	8.57e-35	RNA-binding protein, putative
PBANKA_071560	1033.93	4.22166	0.338745	12.4626	1.19e-35	8.81e-35	26S proteasome AAA-ATPase subunit RPT3, putative
PBANKA_113060	96.93	-4.79483	0.384788	-12.461	1.22e-35	8.99e-35	conserved Plasmodium protein, unknown function
PBANKA_050830	4991.77	-6.24064	0.500835	-12.4605	1.23e-35	9.03e-35	conserved Plasmodium protein, unknown function
PBANKA_092890	384.348	-3.12806	0.251256	-12.4497	1.4e-35	1.03e-34	conserved protein, unknown function
PBANKA_041480	1423.55	-3.24888	0.260978	-12.4489	1.42e-35	1.04e-34	arginase
PBANKA_143480	300.913	4.66576	0.375416	12.4282	1.84e-35	1.35e-34	aminophospholipid-transporting P-ATPase, putative
PBANKA_093000	191.674	5.4917	0.442414	12.413	2.22e-35	1.63e-34	AP-1 complex subunit sigma, putative
PBANKA_083350	313.526	-3.86676	0.311866	-12.3988	2.65e-35	1.94e-34	conserved Plasmodium protein, unknown function
PBANKA_112150	266.953	6.5637	0.529386	12.3987	2.66e-35	1.94e-34	conserved Plasmodium protein, unknown function
PBANKA_080560	232.023	2.91318	0.234993	12.3969	2.72e-35	1.98e-34	EKC/KEOPS complex subunit BUD32, putative (BUD32)
PBANKA_101430	172.82	4.44817	0.359395	12.3768	3.49e-35	2.54e-34	conserved Plasmodium protein, unknown function
PBANKA_062050	194.68	4.01032	0.324281	12.3668	3.95e-35	2.87e-34	tRNAHis guanylyltransferase, putative
PBANKA_040930	436.499	3.8993	0.315585	12.3558	4.53e-35	3.29e-34	phosphatidylinositol 3- and 4-kinase, putative
PBANKA_092340	1375.49	4.04155	0.327135	12.3544	4.61e-35	3.34e-34	60S ribosomal protein L35, putative
PBANKA_130720	194.398	4.25261	0.344308	12.3512	4.8e-35	3.47e-34	U6 snRNA-associated Sm-like protein LSm5, putative (LSM5)
PBANKA_060800	226.863	-3.22465	0.261163	-12.3473	5.04e-35	3.64e-34	porphobilinogen deaminase, putative (PBGD)
PBANKA_142960	1167.32	3.29086	0.266869	12.3313	6.14e-35	4.43e-34	proline--tRNA ligase, putative
PBANKA_133760	1257.92	-4.52013	0.366639	-12.3285	6.36e-35	4.58e-34	translation initiation factor EIF-2B subunit, putative
PBANKA_102070	1874.82	-3.60033	0.292203	-12.3213	6.95e-35	5e-34	conserved Plasmodium protein, unknown function
PBANKA_120640	142.261	4.34907	0.353077	12.3176	7.28e-35	5.22e-34	endonuclease, putative
PBANKA_133270	117.845	3.93603	0.319657	12.3133	7.68e-35	5.51e-34	duffy-binding protein
PBANKA_135030	1937.16	-3.56932	0.289976	-12.309	8.1e-35	5.79e-34	RanBPM and CLTH-like protein, putative
PBANKA_145830	4212.13	-3.98773	0.324045	-12.3061	8.4e-35	6e-34	kinesin-13, putative
PBANKA_010520	427.188	3.58725	0.291539	12.3045	8.56e-35	6.11e-34	polypyrimidine tract binding protein, putative
PBANKA_071660	1431.49	-4.43602	0.360603	-12.3017	8.87e-35	6.32e-34	conserved Plasmodium protein, unknown function
PBANKA_135410	203.956	7.1537	0.581763	12.2966	9.45e-35	6.72e-34	ras-related protein Rab-11B, putative (RAB11b)
PBANKA_144600	50.5177	-5.67657	0.462032	-12.2861	1.08e-34	7.64e-34	conserved Plasmodium protein, unknown function
PBANKA_135750	355	3.88591	0.316322	12.2847	1.09e-34	7.76e-34	lipoyl synthase (LipA)
PBANKA_130740	174.198	3.63512	0.296464	12.2616	1.46e-34	1.03e-33	poly(A)-specific ribonuclease PARN, putative (PARN)
PBANKA_140330	1227.15	-4.2597	0.347433	-12.2605	1.48e-34	1.04e-33	NLI interacting factor-like phosphatase (NIF1)
PBANKA_050990	148.057	3.62288	0.295573	12.2572	1.54e-34	1.09e-33	conserved Plasmodium protein, unknown function
PBANKA_101490	548.388	4.34801	0.355126	12.2436	1.82e-34	1.28e-33	coatamer protein, beta subunit, putative
PBANKA_122570	1346.21	-2.80869	0.229626	-12.2316	2.11e-34	1.48e-33	GTPase-activating protein, putative
PBANKA_011110	735.551	-3.69096	0.302108	-12.2173	2.51e-34	1.77e-33	6-cysteine protein (P12p)
PBANKA_124320	233.13	-2.64581	0.216584	-12.2161	2.55e-34	1.79e-33	conserved Plasmodium protein, unknown function
PBANKA_051550	412.465	-3.32187	0.272175	-12.2049	2.93e-34	2.05e-33	protein phosphatase inhibitor 3, putative (I3)
PBANKA_144930	516.086	-2.97593	0.243901	-12.2014	3.06e-34	2.14e-33	CPW-WPC family protein, putative
PBANKA_010550	587.122	3.51084	0.287891	12.195	3.3e-34	2.31e-33	glutaredoxin-like protein (GLP2)
PBANKA_145780	3492.17	-4.59293	0.376719	-12.1919	3.43e-34	2.4e-33	ADP-ribosylation factor GTPase-activating protein, putative (ARFGAP)
PBANKA_080340	622.431	5.52982	0.453646	12.1897	3.53e-34	2.46e-33	40S ribosomal protein S29, putative
PBANKA_136390	197.317	4.05236	0.332459	12.1891	3.56e-34	2.47e-33	conserved Plasmodium protein, unknown function
PBANKA_101790	1301.32	-3.54394	0.290838	-12.1853	3.72e-34	2.59e-33	phosphoenolpyruvate carboxylase (PEPC)
PBANKA_101720	653.382	-3.03069	0.248916	-12.1755	4.2e-34	2.91e-33	conserved Plasmodium protein, unknown function
PBANKA_050650	5743.3	-4.44263	0.365182	-12.1655	4.74e-34	3.29e-33	zinc transporter, putative
PBANKA_031600	1520.27	-2.23046	0.183431	-12.1597	5.1e-34	3.53e-33	replication factor C subunit 1, putative
PBANKA_103700	376.499	-2.72376	0.224189	-12.1494	5.78e-34	3.99e-33	trafficking protein particle complex subunit 1, putative (BET5)
PBANKA_041620	724.568	-2.17801	0.17928	-12.1487	5.83e-34	4.02e-33	mitochondrial carrier protein, putative
PBANKA_100680	730.738	-3.43404	0.282676	-12.1483	5.85e-34	4.03e-33	40S ribosomal processing protein, putative
PBANKA_130620	524.9	6.96669	0.573916	12.1389	6.57e-34	4.52e-33	tRNA binding protein, putative
PBANKA_112280	683.512	-3.31551	0.273325	-12.1303	7.3e-34	5.01e-33	ribonuclease H2 subunit A, putative
PBANKA_143700	278.8	3.64103	0.300332	12.1233	7.95e-34	5.45e-33	conserved Plasmodium protein, unknown function
PBANKA_145670	1019.89	-6.18136	0.510071	-12.1186	8.41e-34	5.77e-33	conserved Plasmodium protein, unknown function
PBANKA_083310	2042.57	4.34511	0.358676	12.1143	8.87e-34	6.07e-33	M18 aspartyl aminopeptidase, putative (M18AAP)
PBANKA_143730	3800.26	2.33208	0.192538	12.1123	9.09e-34	6.21e-33	endoplasmin, putative (GRP94)
PBANKA_134590	201.533	-5.70663	0.471305	-12.1081	9.56e-34	6.52e-33	protein kinase, putative
PBANKA_113820	398.076	7.52112	0.621566	12.1003	1.05e-33	7.17e-33	RuvB-like helicase 3, putative (RUVB3)
PBANKA_101020	909.871	-2.31309	0.191384	-12.0861	1.25e-33	8.51e-33	methionine aminopeptidase 2, putative (METAP2)
PBANKA_083130	479.961	-2.72245	0.225336	-12.0817	1.32e-33	8.96e-33	peptidyl-prolyl cis-trans isomerase, putative (CYP72)
PBANKA_134780	290.176	5.65651	0.468437	12.0753	1.43e-33	9.68e-33	20 kDa chaperonin, putative (CPN20)
PBANKA_021210	1362.93	2.75512	0.228207	12.0729	1.47e-33	9.95e-33	eukaryotic translation initiation factor 2 alpha subunit, putative
PBANKA_060500	191.713	-3.97939	0.32986	-12.0639	1.64e-33	1.11e-32	rhodanese like protein, putative
PBANKA_112410	340.037	-3.30758	0.274252	-12.0604	1.71e-33	1.16e-32	conserved Plasmodium protein, unknown function
PBANKA_124300	464.203	-5.43889	0.450999	-12.0597	1.73e-33	1.16e-32	palmitoyltransferase (DHHC7)
PBANKA_091920	127.068	4.28996	0.355784	12.0578	1.77e-33	1.19e-32	fam-d protein
PBANKA_132900	145.953	-3.7661	0.312347	-12.0574	1.77e-33	1.19e-32	conserved Plasmodium protein, unknown function
PBANKA_142890	3371.66	-4.03789	0.334914	-12.0565	1.79e-33	1.2e-32	bromodomain protein, putative
PBANKA_092370	174.426	5.11531	0.424289	12.0562	1.8e-33	1.21e-32	ethanolamine kinase, putative (EK)
PBANKA_091340	203.563	4.83223	0.400934	12.0524	1.88e-33	1.26e-32	protein phosphatase 2C, putative
PBANKA_050520	272.562	6.4834	0.538201	12.0464	2.03e-33	1.35e-32	conserved Plasmodium protein, unknown function
PBANKA_081790	265.79	3.76747	0.312795	12.0445	2.07e-33	1.38e-32	conserved Plasmodium protein, unknown function
PBANKA_061930	230.811	6.11039	0.50741	12.0423	2.13e-33	1.42e-32	conserved Plasmodium protein, unknown function
PBANKA_111220	149.406	5.17433	0.429897	12.0362	2.29e-33	1.53e-32	conserved Plasmodium protein, unknown function
PBANKA_143720	141.035	5.82614	0.485154	12.0088	3.19e-33	2.12e-32	conserved Plasmodium protein, unknown function
PBANKA_041630	2333.58	-2.38312	0.198488	-12.0064	3.29e-33	2.19e-32	nucleoporin NUP100/NSP100, putative
PBANKA_143620	374.644	4.78569	0.398988	11.9946	3.79e-33	2.52e-32	histone-lysine N-methyltransferase, H3 lysine-4 specific, putative (SET10)
PBANKA_041670	221.455	4.27057	0.356108	11.9923	3.9e-33	2.58e-32	bacterial histone-like protein, putative (HU)
PBANKA_144410	1775.14	2.30462	0.192206	11.9904	3.99e-33	2.64e-32	t-complex protein 1 gamma subunit, putative
PBANKA_143070	241.139	3.43234	0.286418	11.9836	4.33e-33	2.86e-32	conserved Plasmodium protein, unknown function
PBANKA_092680	217.983	-3.21125	0.268054	-11.9799	4.53e-33	2.99e-32	conserved Plasmodium protein, unknown function
PBANKA_111370	435.76	-4.6434	0.38766	-11.978	4.63e-33	3.05e-32	tubulin--tyrosine ligase, putative
PBANKA_010910	1695.94	2.43381	0.203663	11.9502	6.48e-33	4.26e-32	transketolase, putative (TK)
PBANKA_143760	181.361	-3.83715	0.32176	-11.9255	8.72e-33	5.73e-32	glideosome-associated protein 45, putative
PBANKA_110790	385.194	5.0119	0.420324	11.9239	8.89e-33	5.83e-32	triose phosphate transporter (TPT)
PBANKA_124010	839.837	-4.61574	0.387214	-11.9204	9.27e-33	6.08e-32	conserved Plasmodium protein, unknown function
PBANKA_134720	481.629	-2.19325	0.184179	-11.9082	1.07e-32	7.02e-32	nucleotidyltransferase, putative
PBANKA_070800	794.007	5.1118	0.429532	11.9009	1.17e-32	7.66e-32	protein transport protein SEC23, putative (SEC23)
PBANKA_132400	623.762	5.80399	0.487935	11.895	1.26e-32	8.2e-32	60S ribosomal protein L29, putative
PBANKA_112920	214.142	-5.89213	0.495428	-11.893	1.29e-32	8.39e-32	conserved Plasmodium protein, unknown function
PBANKA_041150	160.122	4.02628	0.338575	11.8919	1.3e-32	8.49e-32	conserved Plasmodium protein, unknown function
PBANKA_030400	658.986	-4.36904	0.367414	-11.8913	1.31e-32	8.54e-32	pentafunctional AROM polypeptide, putative (AROM)
PBANKA_120810	1216.47	-4.54553	0.382302	-11.8899	1.34e-32	8.67e-32	conserved Plasmodium protein, unknown function
PBANKA_124580	1974.31	-3.09424	0.260313	-11.8866	1.39e-32	9.01e-32	conserved Plasmodium protein, unknown function
PBANKA_140100	1211.43	-2.76587	0.232752	-11.8833	1.45e-32	9.36e-32	conserved Plasmodium protein, unknown function
PBANKA_093520	231.488	-2.16738	0.182454	-11.8791	1.52e-32	9.83e-32	conserved Plasmodium protein, unknown function
berg06_28S	1007.87	-6.97738	0.587417	-11.8781	1.54e-32	9.94e-32	unspecified product
PBANKA_113520	342.509	3.18049	0.26781	11.8759	1.58e-32	1.02e-31	GTP-binding protein, putative
PBANKA_120700	2095.52	-3.54842	0.29881	-11.8752	1.59e-32	1.03e-31	nucleolar protein 5, putative (NOP5)
PBANKA_094280	425.339	-2.98466	0.251518	-11.8666	1.77e-32	1.14e-31	syntaxin, putative
PBANKA_071490	164.614	6.33747	0.534093	11.8659	1.78e-32	1.14e-31	lipoamide dehydrogenase, putative
PBANKA_090720	756.121	-3.00117	0.252976	-11.8635	1.83e-32	1.18e-31	phd finger protein, putative
PBANKA_041440	3870.14	-3.65748	0.308329	-11.8623	1.86e-32	1.19e-31	formate-nitrite transporter, putative
PBANKA_070600	605.392	-3.23365	0.272775	-11.8547	2.04e-32	1.3e-31	Fe-S cluster assembly protein DRE2, putative (DRE2)
PBANKA_145610	2645.73	3.2367	0.273181	11.8482	2.2e-32	1.41e-31	40S ribosomal protein S17, putative
PBANKA_090620	325.713	3.71117	0.313302	11.8454	2.27e-32	1.45e-31	conserved Plasmodium protein, unknown function
PBANKA_094150	3416.03	3.89138	0.328989	11.8283	2.79e-32	1.78e-31	40S ribosomal protein S4, putative
PBANKA_100930	247.555	3.60867	0.305117	11.8272	2.83e-32	1.8e-31	conserved Plasmodium protein, unknown function
PBANKA_134800	164.762	4.92449	0.416427	11.8256	2.88e-32	1.83e-31	transmembrane protein Tmp21 homologue, putative
PBANKA_130870	169.409	-4.34861	0.367786	-11.8238	2.94e-32	1.87e-31	conserved Plasmodium protein, unknown function
PBANKA_071220	10321.7	-4.81159	0.408667	-11.7739	5.32e-32	3.37e-31	conserved Plasmodium protein, unknown function
PBANKA_142600	175.891	5.91966	0.503236	11.7632	6.04e-32	3.83e-31	histone-arginine methyltransferase, putative (CARM1)
PBANKA_132950	4624.62	-3.36048	0.285704	-11.7621	6.12e-32	3.87e-31	protein phosphatase containing kelch-like domains (PPKL)
PBANKA_101260	259.151	-4.5893	0.390312	-11.758	6.42e-32	4.05e-31	conserved Plasmodium protein, unknown function
PBANKA_080100	184.41	-2.63785	0.224394	-11.7554	6.62e-32	4.18e-31	conserved Plasmodium protein, unknown function
PBANKA_051980	298.264	8.59637	0.731783	11.7472	7.3e-32	4.6e-31	acetyl-CoA transporter, putative
PBANKA_130920	740.804	-3.26209	0.277983	-11.7349	8.45e-32	5.31e-31	serine/threonine kinase-1, putative
PBANKA_060320	2599.37	3.6763	0.313326	11.7332	8.62e-32	5.41e-31	eukaryotic translation initiation factor 5A, putative (EIF5A)
PBANKA_145120	672.782	-5.12719	0.437163	-11.7283	9.12e-32	5.73e-31	p25-alpha family protein, putative
PBANKA_041390	205.075	5.83342	0.497721	11.7203	1e-31	6.29e-31	mitochondrial ribosomal protein L27 precursor, putative
PBANKA_011010	3391.7	-3.26186	0.278442	-11.7147	1.07e-31	6.71e-31	conserved Plasmodium protein, unknown function
PBANKA_144920	529.6	-3.00336	0.256404	-11.7134	1.09e-31	6.8e-31	conserved Plasmodium protein, unknown function
PBANKA_132050	1102.32	3.37313	0.28813	11.707	1.17e-31	7.33e-31	V-type H(+)-translocating pyrophosphatase, putative (VP1)
PBANKA_111740	277.725	4.07191	0.347996	11.701	1.26e-31	7.85e-31	conserved Plasmodium protein, unknown function
PBANKA_090130	82326.6	-8.90124	0.760828	-11.6994	1.28e-31	7.99e-31	merozoite adhesive erythrocytic binding protein (MAEBL)
PBANKA_112770	365.202	5.05607	0.43224	11.6974	1.31e-31	8.17e-31	nicotinate phosphoribosyltransferase, putative (NAPRT)
PBANKA_052330	184.372	6.45745	0.552133	11.6955	1.34e-31	8.35e-31	conserved Plasmodium protein, unknown function
PBANKA_114050	164.418	6.44531	0.551208	11.6931	1.38e-31	8.58e-31	aldehyde reductase, putative
PBANKA_031270	164.572	-4.37261	0.374038	-11.6903	1.43e-31	8.85e-31	DEAD/DEAH helicase, putative
berg06_18S	11180.4	-5.27499	0.451414	-11.6855	1.51e-31	9.35e-31	unspecified product
PBANKA_135550	579.951	3.36776	0.288249	11.6835	1.55e-31	9.56e-31	casein kinase II beta chain, putative (CK2beta2)
PBANKA_131610	1102.45	-2.6666	0.22826	-11.6823	1.57e-31	9.68e-31	conserved Plasmodium protein, unknown function
PBANKA_112700	1421.74	3.65478	0.312928	11.6793	1.63e-31	1e-30	choline/ethanolaminephosphotransferase (CEPT)
PBANKA_143470	790.914	2.01243	0.172373	11.6749	1.71e-31	1.05e-30	clathrin heavy chain, putative
PBANKA_120730	223.805	5.1932	0.445598	11.6544	2.18e-31	1.34e-30	diphthine synthase, putative
PBANKA_041170	250.407	3.62759	0.311402	11.6492	2.32e-31	1.42e-30	co-chaperone p23, putative
PBANKA_145810	1108.64	-3.21008	0.275877	-11.6359	2.71e-31	1.66e-30	conserved Plasmodium protein, unknown function
PBANKA_030710	367.144	4.55382	0.391388	11.635	2.73e-31	1.67e-30	conserved Plasmodium protein, unknown function
PBANKA_142990	623.458	-2.11099	0.181444	-11.6344	2.75e-31	1.68e-30	GPI ethanolamine phosphate transferase 3, putative (PIGO)
PBANKA_093210	181.266	7.01666	0.603185	11.6327	2.81e-31	1.72e-30	palmitoyltransferase (DHHC9)
PBANKA_114020	809.507	-2.60483	0.223927	-11.6325	2.82e-31	1.72e-30	pre-mRNA-splicing factor ATP-dependent RNA helicase PRP16, putative (PRP16)
PBANKA_136490	541.742	-3.34098	0.287244	-11.6311	2.86e-31	1.74e-30	conserved Plasmodium protein, unknown function
PBANKA_145620	351.233	3.48205	0.299629	11.6212	3.21e-31	1.96e-30	rab specific GDP dissociation inhibitor, putative (rabGDI)
PBANKA_020600	255.085	3.42954	0.295117	11.621	3.22e-31	1.96e-30	conserved Plasmodium protein, unknown function
PBANKA_124520	170.189	5.92757	0.510217	11.6177	3.35e-31	2.03e-30	conserved Plasmodium protein, unknown function
PBANKA_090920	341.023	-2.50292	0.215474	-11.6158	3.42e-31	2.08e-30	conserved Plasmodium protein, unknown function
PBANKA_040440	262.309	3.4954	0.300937	11.6151	3.45e-31	2.09e-30	conserved Plasmodium protein, unknown function
PBANKA_140290	150.837	4.16993	0.359612	11.5956	4.34e-31	2.62e-30	conserved Plasmodium protein, unknown function
PBANKA_103530	245.941	5.05342	0.435809	11.5955	4.34e-31	2.62e-30	radical SAM protein, putative
PBANKA_140250	965.535	-1.62392	0.14007	-11.5936	4.44e-31	2.68e-30	conserved Plasmodium protein, unknown function
PBANKA_100860	154.771	-3.72501	0.321388	-11.5904	4.61e-31	2.78e-30	conserved Plasmodium protein, unknown function
PBANKA_114560	1369.4	-3.02438	0.261527	-11.5643	6.25e-31	3.76e-30	conserved Plasmodium protein, unknown function
PBANKA_103000	271.867	5.32438	0.461357	11.5407	8.23e-31	4.94e-30	deoxyhypusine synthase, putative (DHS)
PBANKA_112230	376.476	2.49663	0.216601	11.5264	9.71e-31	5.83e-30	RNA-binding protein, putative
PBANKA_110840	166.56	5.4844	0.475851	11.5254	9.82e-31	5.89e-30	single-stranded DNA-binding protein, putative (SSB)
PBANKA_145980	387.34	4.2688	0.370423	11.5241	9.97e-31	5.97e-30	conserved Plasmodium protein, unknown function
PBANKA_071940	493.418	-2.39885	0.208529	-11.5037	1.26e-30	7.56e-30	LETM1-like protein, putative
PBANKA_020780	160.664	5.48763	0.477179	11.5002	1.32e-30	7.86e-30	conserved Plasmodium protein, unknown function
PBANKA_101320	2039.75	-2.79539	0.243412	-11.4842	1.58e-30	9.45e-30	ATP-specific succinyl-CoA synthetase beta subunit, putative
PBANKA_021110	443.948	-3.94363	0.343466	-11.4819	1.63e-30	9.7e-30	vacuolar protein sorting-associated protein 53, putative (VPS53)
PBANKA_020530	139.11	4.7844	0.416721	11.4811	1.64e-30	9.77e-30	conserved Plasmodium protein, unknown function
PBANKA_050890	160.641	4.49093	0.391254	11.4783	1.7e-30	1.01e-29	conserved Plasmodium protein, unknown function
PBANKA_121370	383.308	4.91374	0.428334	11.4717	1.83e-30	1.09e-29	methionine aminopeptidase 1b, putative (METAP1b)
PBANKA_142620	6766.53	-3.82758	0.333674	-11.471	1.85e-30	1.09e-29	CCR4-associated factor 1, putative (CAF1)
PBANKA_082930	183.691	-3.131	0.273073	-11.4658	1.96e-30	1.16e-29	conserved Plasmodium protein, unknown function
PBANKA_120590	2857.32	-3.43411	0.29975	-11.4566	2.18e-30	1.29e-29	transcription factor with AP2 domain(s), putative (ApiAP2)
PBANKA_144230	869.726	-2.31778	0.202449	-11.4487	2.39e-30	1.41e-29	conserved Plasmodium protein, unknown function
PBANKA_142910	224.653	-10.605	0.926776	-11.4429	2.55e-30	1.51e-29	conserved Plasmodium protein, unknown function
PBANKA_092870	675.269	-2.68557	0.234703	-11.4424	2.57e-30	1.51e-29	ubiquitin-protein ligase, putative
PBANKA_060660	830.663	-2.86475	0.250414	-11.4401	2.64e-30	1.55e-29	conserved Plasmodium protein, unknown function
PBANKA_092200	682.061	-3.40092	0.29737	-11.4367	2.74e-30	1.61e-29	DnaJ protein, putative
PBANKA_131140	166.143	-4.80946	0.420659	-11.4331	2.86e-30	1.68e-29	conserved Plasmodium protein, unknown function
PBANKA_131150	150.048	3.23268	0.283045	11.4211	3.28e-30	1.92e-29	conserved Plasmodium protein, unknown function
PBANKA_143240	194.533	-3.44919	0.302038	-11.4197	3.33e-30	1.95e-29	perforin-like protein 2 (PLP2)
PBANKA_112600	1490.22	-2.77395	0.243297	-11.4015	4.11e-30	2.4e-29	E3 ubiquitin-protein ligase RNF5, putative (RNF5)
PBANKA_100470	153.447	6.48926	0.569246	11.3998	4.19e-30	2.45e-29	methyltransferase, putative
PBANKA_112220	196.551	3.28115	0.287827	11.3997	4.2e-30	2.45e-29	EGF-like membrane protein, putative
PBANKA_136110	313.002	2.65862	0.233227	11.3993	4.22e-30	2.46e-29	elongation factor Tu, putative
PBANKA_131010	277.491	3.4121	0.299369	11.3976	4.3e-30	2.5e-29	pyruvate dehydrogenase E1 component subunit beta, putative
PBANKA_140350	1196.97	-2.66499	0.233877	-11.3948	4.44e-30	2.58e-29	conserved Plasmodium protein, unknown function
PBANKA_136370	1875.65	-2.46985	0.216782	-11.3932	4.52e-30	2.63e-29	transcription factor with AP2 domain(s), putative (ApiAP2)
PBANKA_061500	533.078	-2.16061	0.189696	-11.3899	4.7e-30	2.72e-29	transcription initiation factor IIE, alpha subunit, putative
PBANKA_102690	1014.35	-3.48031	0.305888	-11.3777	5.4e-30	3.13e-29	dimethyladenosine transferase, putative
PBANKA_093640	237.424	3.41825	0.300487	11.3757	5.52e-30	3.2e-29	conserved Plasmodium protein, unknown function
PBANKA_135250	693.239	-2.70218	0.237602	-11.3728	5.72e-30	3.3e-29	CPW-WPC family protein, putative
PBANKA_122040	149.102	-3.83821	0.337625	-11.3683	6.02e-30	3.47e-29	conserved Plasmodium protein, unknown function
PBANKA_130290	230.073	7.55537	0.664728	11.3661	6.17e-30	3.56e-29	copper transporter, putative
PBANKA_092330	177.385	6.38269	0.561751	11.3621	6.45e-30	3.72e-29	conserved Plasmodium protein, unknown function
PBANKA_090730	131.329	4.99722	0.439896	11.36	6.61e-30	3.81e-29	conserved Plasmodium protein, unknown function
PBANKA_031450	1647	3.3846	0.297985	11.3583	6.74e-30	3.88e-29	40S ribosomal protein S26, putative (RPS26)
PBANKA_143640	285.967	-2.57139	0.226403	-11.3576	6.8e-30	3.9e-29	conserved Plasmodium protein, unknown function
PBANKA_122310	660.25	5.14583	0.453191	11.3547	7.03e-30	4.03e-29	proteasome subunit alpha type-6, putative
PBANKA_070910	1994.13	3.50571	0.308979	11.3461	7.75e-30	4.44e-29	60S ribosomal protein L22, putative
PBANKA_100780	198.338	3.43576	0.302854	11.3446	7.89e-30	4.51e-29	exosome complex component RRP4, putative (RRP4)
PBANKA_142550	276.612	5.62268	0.495961	11.3369	8.61e-30	4.92e-29	conserved Plasmodium protein, unknown function
PBANKA_131890	185.311	6.32611	0.558029	11.3365	8.65e-30	4.94e-29	methyltransferase, putative
PBANKA_060700	225.76	5.50503	0.48596	11.3282	9.52e-30	5.42e-29	conserved Plasmodium protein, unknown function
PBANKA_091760	411.38	-2.4223	0.213902	-11.3243	9.94e-30	5.66e-29	structural maintenance of chromosome protein, putative, fragment
PBANKA_120260	2923.7	-3.41935	0.301978	-11.3232	1.01e-29	5.73e-29	E3 ubiquitin-protein ligase, putative
PBANKA_144070	778.291	2.22861	0.197055	11.3096	1.18e-29	6.68e-29	ubiquitin-activating enzyme E1, putative (UBA1)
PBANKA_113910	130.262	3.84719	0.340377	11.3027	1.27e-29	7.22e-29	conserved Plasmodium protein, unknown function
PBANKA_070150	437.844	2.86766	0.253763	11.3006	1.3e-29	7.39e-29	prohibitin, putative
PBANKA_031060	1229.32	-3.86825	0.342348	-11.2992	1.32e-29	7.49e-29	conserved protein, unknown function
PBANKA_121440	2186.4	-7.4099	0.655896	-11.2974	1.35e-29	7.64e-29	conserved Plasmodium protein, unknown function
PBANKA_050570	618.266	-2.52259	0.22345	-11.2893	1.48e-29	8.37e-29	RNA helicase, putative
PBANKA_020800	118.796	4.3853	0.388907	11.276	1.73e-29	9.73e-29	cyclase-associated protein (C-CAP)
PBANKA_092430	1796.86	-3.62919	0.321923	-11.2735	1.77e-29	9.99e-29	endoplasmic reticulum oxidoreductin, putative
PBANKA_071530	133.061	5.81125	0.515775	11.267	1.91e-29	1.07e-28	conserved Plasmodium protein, unknown function
PBANKA_081270	245.493	2.88818	0.256362	11.266	1.93e-29	1.09e-28	conserved Plasmodium protein, unknown function
PBANKA_131770	187.026	2.93092	0.260257	11.2616	2.03e-29	1.14e-28	RNA-binding protein, putative
PBANKA_120760	266.542	3.67272	0.326139	11.2612	2.04e-29	1.14e-28	conserved Plasmodium protein, unknown function
PBANKA_040300	1566.49	3.60978	0.320553	11.2611	2.04e-29	1.14e-28	60S ribosomal protein L44, putative (RPL44)
PBANKA_140480	232.183	6.47293	0.574956	11.2581	2.11e-29	1.18e-28	SAM dependent methyltransferase, putative
PBANKA_101920	208.562	4.59307	0.408262	11.2503	2.31e-29	1.29e-28	conserved Plasmodium protein, unknown function
PBANKA_140920	1418.81	-4.59921	0.408995	-11.2452	2.45e-29	1.37e-28	RNA-binding protein, putative
PBANKA_060470	173.592	4.88245	0.434787	11.2295	2.92e-29	1.63e-28	shewanella-like protein phosphatase 2, putative (SHLP2)
PBANKA_131020	2358.78	-4.37813	0.389915	-11.2284	2.96e-29	1.65e-28	conserved Plasmodium protein, unknown function, fragment
PBANKA_060690	143.772	7.33204	0.653272	11.2236	3.12e-29	1.74e-28	amino acid transporter, putative
PBANKA_140850	196.45	5.34041	0.475958	11.2203	3.24e-29	1.8e-28	mitochondrial ATP synthase delta subunit, putative (OSCP)
PBANKA_135520	6917.86	-3.61009	0.321852	-11.2166	3.38e-29	1.88e-28	aconitate hydratase, putative
PBANKA_140710	147.473	4.9789	0.443915	11.2159	3.41e-29	1.89e-28	conserved Plasmodium protein, unknown function
PBANKA_092290	570.982	-2.66625	0.237758	-11.2142	3.47e-29	1.92e-28	mitochondrial import inner membrane translocase subunit TIM44, putative (TIM44)
PBANKA_123840	126.37	4.90554	0.43758	11.2106	3.62e-29	2e-28	conserved Plasmodium protein, unknown function
PBANKA_130080	3271.96	-4.93096	0.439912	-11.209	3.68e-29	2.04e-28	cysteine repeat modular protein 4 (CRMP4)
PBANKA_060670	603.548	-4.77322	0.426216	-11.1991	4.12e-29	2.27e-28	cysteine repeat modular protein 3 (CRMP3)
PBANKA_102360	315.038	2.891	0.258311	11.1919	4.47e-29	2.46e-28	conserved Plasmodium protein, unknown function
PBANKA_051110	230.249	5.82741	0.520869	11.1879	4.68e-29	2.57e-28	conserved Plasmodium protein, unknown function
PBANKA_092220	147.96	3.20533	0.286566	11.1853	4.81e-29	2.65e-28	autophagy-related protein 7, putative (ATG7)
PBANKA_135300	333.739	-3.82669	0.342333	-11.1783	5.21e-29	2.86e-28	conserved Plasmodium protein, unknown function
PBANKA_130150	122.762	5.48649	0.491684	11.1586	6.5e-29	3.57e-28	protein kinase, putative
PBANKA_135210	510.711	-3.23453	0.289991	-11.1539	6.85e-29	3.76e-28	conserved Plasmodium protein, unknown function
PBANKA_093320	263.4	-2.83728	0.254534	-11.147	7.41e-29	4.06e-28	conserved Plasmodium protein, unknown function
PBANKA_140270	222.24	7.02566	0.630307	11.1464	7.46e-29	4.08e-28	CorA-like Mg2+ transporter protein, putative
PBANKA_080970	159.396	4.56221	0.409511	11.1406	7.96e-29	4.34e-28	conserved Plasmodium protein, unknown function
PBANKA_082920	516.409	-2.93544	0.2635	-11.1402	8e-29	4.36e-28	conserved Plasmodium protein, unknown function
PBANKA_103330	259.594	3.53693	0.317614	11.1359	8.38e-29	4.57e-28	conserved Plasmodium protein, unknown function
PBANKA_111350	392.834	4.50891	0.405259	11.126	9.38e-29	5.1e-28	ras-related protein Rab-1A, putative (RAB1a)
PBANKA_093240	198.229	4.14383	0.372559	11.1226	9.74e-29	5.29e-28	berghepain-2 (BP2)
PBANKA_030180	32.5516	-4.38464	0.394321	-11.1195	1.01e-28	5.48e-28	conserved Plasmodium protein, unknown function
PBANKA_111380	320.185	-1.98571	0.178614	-11.1173	1.03e-28	5.6e-28	ATP-dependent DNA helicase UvrD, putative (UvrD)
PBANKA_103830	161.278	5.88152	0.529326	11.1113	1.1e-28	5.99e-28	translocation associated membrane protein, putative (TRAM)
PBANKA_092150	279.401	5.52318	0.497102	11.1108	1.11e-28	6.02e-28	small nuclear ribonucleoprotein F, putative (SNRPF)
PBANKA_071520	936.833	3.50959	0.315888	11.1102	1.12e-28	6.05e-28	eukaryotic translation initiation factor, putative
PBANKA_113500	254.063	6.65403	0.598958	11.1093	1.13e-28	6.1e-28	HVA22-like protein, putative
PBANKA_080470	195.25	4.76024	0.428527	11.1084	1.14e-28	6.16e-28	conserved Plasmodium protein, unknown function
PBANKA_144300	1487.58	-3.32755	0.299571	-11.1077	1.15e-28	6.2e-28	NIMA related kinase 1, putative (NEK1)
PBANKA_110500	181.798	4.59887	0.414383	11.0981	1.28e-28	6.9e-28	conserved Plasmodium protein, unknown function
PBANKA_041230	491.916	-4.65482	0.419559	-11.0946	1.33e-28	7.17e-28	conserved Plasmodium protein, unknown function
PBANKA_083180	321.37	-2.69826	0.243279	-11.0912	1.38e-28	7.43e-28	elongation factor Tu, putative
PBANKA_100330	195.252	3.12114	0.28159	11.084	1.5e-28	8.05e-28	conserved Plasmodium membrane protein, unknown function
PBANKA_122330	156.382	6.40703	0.578279	11.0795	1.58e-28	8.46e-28	ras-related protein Rab-18, putative (RAB18)
PBANKA_135890	87.5463	5.26556	0.475501	11.0737	1.68e-28	9.01e-28	dynactin subunit 2, putative
PBANKA_121470	3367.73	-2.99395	0.270481	-11.069	1.77e-28	9.48e-28	conserved Plasmodium protein, unknown function
PBANKA_080990	165.729	5.7013	0.515225	11.0657	1.84e-28	9.83e-28	tRNA pseudouridine synthase, putative
PBANKA_090160	180.169	2.60721	0.235689	11.0621	1.92e-28	1.02e-27	farnesyltransferase beta subunit, putative
PBANKA_091420	1059.03	-2.74049	0.247868	-11.0562	2.04e-28	1.09e-27	conserved Plasmodium protein, unknown function
PBANKA_103540	193.275	3.97044	0.359126	11.0558	2.05e-28	1.09e-27	glideosome associated protein with multiple membrane spans 3, putative (GAPM3)
PBANKA_142380	166.018	4.15711	0.37618	11.0508	2.17e-28	1.15e-27	ABC transporter, putative
PBANKA_146260	1271.84	4.86122	0.439949	11.0495	2.2e-28	1.17e-27	conserved Plasmodium protein, unknown function
PBANKA_133400	156.291	5.35665	0.484846	11.0482	2.24e-28	1.19e-27	conserved Plasmodium protein, unknown function
PBANKA_144160	134.027	4.68516	0.424659	11.0328	2.66e-28	1.41e-27	ataxin-3, putative (ATX3)
PBANKA_135710	228.249	-4.03315	0.365812	-11.0252	2.89e-28	1.53e-27	conserved Plasmodium protein, unknown function, pseudogene
PBANKA_030630	187.163	3.59886	0.326494	11.0228	2.97e-28	1.57e-27	3' exoribonuclease, putative
PBANKA_112650	1093.44	2.83746	0.257662	11.0124	3.33e-28	1.76e-27	acetyl-CoA synthetase, putative (ACS)
PBANKA_114510	167.43	4.74304	0.430814	11.0095	3.44e-28	1.81e-27	conserved Plasmodium protein, unknown function
PBANKA_080620	139.716	5.35717	0.486621	11.0089	3.46e-28	1.82e-27	E3 ubiquitin-protein ligase RBX1, putative (RBX1)
PBANKA_020820	1704.49	-3.35817	0.305106	-11.0066	3.55e-28	1.87e-27	conserved Plasmodium protein, unknown function
PBANKA_011170	184.318	3.47597	0.315883	11.004	3.66e-28	1.92e-27	apicoplast ribosomal protein L18 precursor, putative
PBANKA_135840	253.632	5.41123	0.492121	10.9957	4.01e-28	2.1e-27	ubiquitin-conjugating enzyme E2, putative
PBANKA_030380	2337.27	-5.31239	0.483239	-10.9933	4.12e-28	2.16e-27	cysteine desulfuration protein SufE (SufE)
PBANKA_111940	528.561	-5.55698	0.505546	-10.992	4.17e-28	2.19e-27	conserved Plasmodium protein, unknown function
PBANKA_071590	225.921	4.90242	0.446017	10.9916	4.2e-28	2.2e-27	ubiquitin carboxyl-terminal hydrolase 13, putative (USP13)
PBANKA_081980	1055.29	-2.89667	0.263593	-10.9892	4.31e-28	2.25e-27	gamma-glutamylcysteine synthetase (gammaGCS)
PBANKA_010700	145.482	5.86751	0.533969	10.9885	4.34e-28	2.27e-27	conserved Plasmodium protein, unknown function
PBANKA_123870	344.458	3.88848	0.353902	10.9874	4.39e-28	2.29e-27	conserved Plasmodium protein, unknown function
PBANKA_114190	205.538	-5.66747	0.516005	-10.9834	4.59e-28	2.4e-27	conserved Plasmodium protein, unknown function
PBANKA_070640	211.56	2.26673	0.206449	10.9796	4.79e-28	2.49e-27	conserved Plasmodium protein, unknown function
PBANKA_111340	983.967	-3.38931	0.308698	-10.9794	4.8e-28	2.5e-27	secreted ookinete protein, putative,6-cysteine protein (PSOP12)
PBANKA_132460	155.198	5.60614	0.51067	10.978	4.88e-28	2.53e-27	apicoplast ribosomal protein S10 precursor, putative
PBANKA_094210	241.733	4.59598	0.418665	10.9777	4.89e-28	2.54e-27	metabolite/drug transporter, putative
PBANKA_052010	96.2249	6.06409	0.552452	10.9767	4.95e-28	2.57e-27	conserved Plasmodium protein, unknown function
PBANKA_021490	126.006	4.73979	0.431863	10.9752	5.03e-28	2.61e-27	fam-a protein
PBANKA_145010	129.711	4.664	0.425475	10.9619	5.83e-28	3.02e-27	mRNA methyltransferase, putative
PBANKA_122680	289.744	4.79606	0.437716	10.957	6.15e-28	3.18e-27	DNA repair protein RAD54, putative
PBANKA_093450	1568.72	-3.49252	0.319321	-10.9374	7.64e-28	3.95e-27	protein tyrosine phosphatase (PRL)
PBANKA_103470	458.974	-2.23394	0.204297	-10.9348	7.86e-28	4.05e-27	nucleolar preribosomal GTPase, putative
PBANKA_060600	128.975	3.71452	0.339724	10.9339	7.93e-28	4.09e-27	conserved Plasmodium protein, unknown function
PBANKA_030560	422.498	3.7952	0.347188	10.9313	8.17e-28	4.21e-27	acyl carrier protein, putative (ACP)
PBANKA_114070	179.361	3.70315	0.338913	10.9266	8.6e-28	4.42e-27	ferrochelatase, putative (FC)
PBANKA_090910	183.459	6.5567	0.600207	10.9241	8.85e-28	4.54e-27	conserved protein, unknown function
PBANKA_122730	350.494	-3.57997	0.327719	-10.9239	8.86e-28	4.55e-27	conserved Plasmodium protein, unknown function
PBANKA_130440	84.4996	5.0099	0.458661	10.9229	8.96e-28	4.59e-27	allantoicase, putative
PBANKA_143830	2061.6	-1.83578	0.168144	-10.9179	9.47e-28	4.85e-27	phospholipid-transporting ATPase, putative
PBANKA_050620	5127.5	-2.99803	0.274615	-10.9172	9.54e-28	4.88e-27	RNA-binding protein, putative (UIS12)
PBANKA_142300	563.544	-3.80907	0.348914	-10.9169	9.57e-28	4.89e-27	conserved Plasmodium protein, unknown function
PBANKA_020160	129.144	6.31297	0.578455	10.9135	9.94e-28	5.07e-27	early transcribed membrane protein (ETRAMP)
PBANKA_060170	814.172	-3.09711	0.284095	-10.9017	1.13e-27	5.77e-27	conserved Plasmodium protein, unknown function
PBANKA_050670	5232.43	-4.57492	0.419899	-10.8953	1.21e-27	6.18e-27	citrate synthase, mitochondrial precursor, putative
PBANKA_083190	382.841	-3.11971	0.28638	-10.8936	1.24e-27	6.29e-27	nucleolar protein Nop52, putative
PBANKA_051660	215.029	5.24749	0.481723	10.8932	1.24e-27	6.32e-27	leucine-rich repeat protein (LRR1)
PBANKA_112860	1257.43	-3.5941	0.330133	-10.8868	1.33e-27	6.76e-27	cullin-like protein, putative
PBANKA_091540	108.923	-3.97223	0.365027	-10.882	1.4e-27	7.12e-27	conserved Plasmodium protein, unknown function
PBANKA_021330	169.486	6.32907	0.582042	10.8739	1.53e-27	7.78e-27	1-cys peroxiredoxin, putative
PBANKA_070170	601.235	-2.41918	0.222527	-10.8714	1.58e-27	7.98e-27	conserved Plasmodium protein, unknown function
PBANKA_021140	240.885	3.47567	0.319746	10.8701	1.6e-27	8.09e-27	DNA (cytosine-5)-methyltransferase, putative (DNMT)
PBANKA_050200	110.866	-3.17793	0.292504	-10.8646	1.7e-27	8.59e-27	conserved Plasmodium protein, unknown function
PBANKA_134570	107.486	5.17638	0.476552	10.8621	1.75e-27	8.81e-27	GPI transamidase subunit PIG-U, putative
PBANKA_142260	230.013	4.17039	0.384165	10.8558	1.87e-27	9.44e-27	selenoprotein, putative (Sel3)
PBANKA_131180	540.526	-2.30237	0.21224	-10.848	2.04e-27	1.03e-26	U3 snoRNA-associated small subunit rRNA processing protein, putative
PBANKA_142020	219.823	2.88372	0.266037	10.8395	2.24e-27	1.12e-26	mitochondrial ribosomal protein S5 precursor, putative
PBANKA_142950	819.469	-2.70763	0.249962	-10.8322	2.42e-27	1.22e-26	RNA polymerase subunit 8c, putative
PBANKA_092630	148.74	4.29564	0.396905	10.8228	2.68e-27	1.35e-26	conserved Plasmodium protein, unknown function
PBANKA_051220	384.079	-2.57237	0.237715	-10.8212	2.73e-27	1.37e-26	protoporphyrinogen oxidase (PPO)
PBANKA_124060	1663.94	-4.63527	0.428441	-10.8189	2.8e-27	1.4e-26	inner membrane complex protein 1g, putative (IMC1g)
PBANKA_131100	671.5	-2.87943	0.266194	-10.817	2.86e-27	1.43e-26	conserved Plasmodium protein, unknown function (UIS21)
PBANKA_135990	274.409	7.18743	0.664482	10.8166	2.87e-27	1.44e-26	conserved Plasmodium protein, unknown function
PBANKA_082380	422.762	4.83857	0.447353	10.816	2.89e-27	1.44e-26	3-oxoacyl-[acyl-carrier-protein] reductase, putative (FabG)
PBANKA_081740	1886.88	-4.60531	0.426023	-10.81	3.09e-27	1.54e-26	conserved Plasmodium protein, unknown function
PBANKA_122380	6932.08	-3.92556	0.36322	-10.8076	3.17e-27	1.58e-26	vacuolar proton translocating ATPase subunit A, putative
PBANKA_141010	1761.87	-3.60449	0.333646	-10.8034	3.32e-27	1.65e-26	conserved Plasmodium protein, unknown function
PBANKA_040800	122.368	4.5525	0.421627	10.7975	3.54e-27	1.76e-26	conserved Plasmodium protein, unknown function
PBANKA_040680	405.858	4.37108	0.40483	10.7973	3.54e-27	1.76e-26	pre-mRNA-processing factor 19, putative (PRPF19)
PBANKA_123340	2417.98	-3.14405	0.291433	-10.7883	3.91e-27	1.94e-26	conserved Plasmodium protein, unknown function
PBANKA_100340	1764.71	-2.98519	0.276835	-10.7833	4.13e-27	2.05e-26	lysine decarboxylase, putative (UIS14)
PBANKA_123430	334.089	3.50749	0.325356	10.7804	4.26e-27	2.11e-26	carbon catabolite repressor protein 4, putative (CCR4)
PBANKA_070760	101.315	5.11989	0.474979	10.7792	4.32e-27	2.14e-26	protein kinase, putative
PBANKA_130330	815.219	3.33916	0.309855	10.7765	4.44e-27	2.2e-26	ubiquinol-cytochrome c reductase iron-sulfur subunit, putative
PBANKA_112870	1521.96	-4.61246	0.428552	-10.7629	5.15e-27	2.54e-26	phosphatidylinositol/phosphatidylcholine transfer protein, putative
PBANKA_010600	876.091	-2.51043	0.23337	-10.7573	5.47e-27	2.7e-26	G-protein associated signal transduction protein, putative
PBANKA_131220	408.787	3.1696	0.294663	10.7567	5.51e-27	2.72e-26	ubiquitin-protein ligase, putative
PBANKA_101310	1811.8	3.0478	0.283681	10.7438	6.34e-27	3.12e-26	60S ribosomal protein L14, putative
PBANKA_071080	609.522	3.20283	0.298471	10.7308	7.3e-27	3.59e-26	Snf2-related CBP activator, putative (SRCAP)
PBANKA_080660	483.345	-1.93398	0.180246	-10.7296	7.39e-27	3.63e-26	cleavage and polyadenylation specificity factor, putative
PBANKA_140410	229.073	2.75743	0.257046	10.7274	7.57e-27	3.71e-26	membrane integral peptidase, M50 family, putative
PBANKA_112750	127.419	4.63165	0.43225	10.7152	8.64e-27	4.23e-26	glutamyl-tRNA(Gln) amidotransferase subunit B, putative
PBANKA_082630	125.511	4.31488	0.402693	10.7151	8.65e-27	4.24e-26	thioredoxin-like protein 2, putative (TLP2)
PBANKA_112730	118.833	3.65844	0.341885	10.7008	1.01e-26	4.94e-26	conserved Plasmodium protein, unknown function
PBANKA_030450	1665.8	-4.02354	0.376273	-10.6931	1.1e-26	5.36e-26	conserved Plasmodium protein, unknown function
PBANKA_062240	480.667	-3.54327	0.33158	-10.686	1.18e-26	5.78e-26	kinesin-19, putative
PBANKA_041040	194.314	6.7651	0.634023	10.6701	1.4e-26	6.85e-26	glycogen synthase kinase 3 (GSK3)
PBANKA_102840	2310.19	2.33763	0.219313	10.6588	1.59e-26	7.73e-26	60S ribosomal protein L10, putative
PBANKA_090210	10883.8	-4.75339	0.446741	-10.6402	1.94e-26	9.44e-26	sporozoite asparagine-rich protein (SLARP)
PBANKA_134890	354.496	4.51133	0.424032	10.6391	1.96e-26	9.53e-26	chaperone binding protein, putative
PBANKA_113690	477.688	-2.72021	0.25581	-10.6337	2.08e-26	1.01e-25	E3 SUMO-protein ligase PIAS, putative (PIAS)
PBANKA_102480	380.322	3.33917	0.314031	10.6333	2.09e-26	1.01e-25	conserved Plasmodium protein, unknown function
PBANKA_134680	1608.76	-2.85845	0.26887	-10.6313	2.13e-26	1.03e-25	Qa-SNARE protein, putative
PBANKA_040730	91.3772	-3.25004	0.305749	-10.6298	2.17e-26	1.05e-25	conserved Plasmodium protein, unknown function
PBANKA_145300	1117.9	-3.61601	0.340221	-10.6284	2.2e-26	1.06e-25	conserved Plasmodium protein, unknown function
PBANKA_040770	1436.06	2.87588	0.270669	10.6251	2.28e-26	1.1e-25	60S acidic ribosomal protein P2, putative
PBANKA_133120	1474.99	-3.90106	0.367365	-10.619	2.43e-26	1.17e-25	rab GTPase activator, putative
PBANKA_100670	1307.53	-2.83101	0.266632	-10.6177	2.47e-26	1.19e-25	U4/U6 small nuclear ribonucleoprotein PRP31, putative (PRPF31)
PBANKA_100880	959.052	3.11857	0.293833	10.6134	2.58e-26	1.24e-25	glucose-6-phosphate isomerase, putative
PBANKA_080490	374.451	2.84108	0.267696	10.6131	2.59e-26	1.25e-25	E3 ubiquitin-protein ligase, putative
PBANKA_143810	224.893	3.78035	0.356212	10.6126	2.6e-26	1.25e-25	nucleus export protein BRR6, putative
PBANKA_132210	178.174	4.95897	0.467275	10.6125	2.61e-26	1.25e-25	aminodeoxychorismate lyase, putative (ADCL)
PBANKA_021430	607.569	2.74456	0.258848	10.603	2.89e-26	1.38e-25	AP-4 complex subunit beta, putative
PBANKA_141840	163.44	6.40121	0.604299	10.5928	3.22e-26	1.54e-25	ATP-dependent Clp protease adaptor protein ClpS, putative
PBANKA_010570	76.7166	5.02822	0.474867	10.5887	3.36e-26	1.61e-25	MYND finger protein, putative
PBANKA_140940	216.226	3.35374	0.316746	10.5881	3.38e-26	1.62e-25	mitochondrial ribosomal protein S15 precursor, putative
PBANKA_111860	1657.29	3.30984	0.312756	10.5828	3.58e-26	1.71e-25	cell division cycle protein 48 homologue, putative
PBANKA_110560	259.527	-3.50421	0.331418	-10.5734	3.96e-26	1.89e-25	conserved Plasmodium protein, unknown function
PBANKA_133880	248.501	3.23441	0.305991	10.5703	4.09e-26	1.95e-25	conserved Plasmodium protein, unknown function
PBANKA_112980	275.337	-2.67712	0.253393	-10.5651	4.33e-26	2.06e-25	tetratricopeptide repeat protein, putative
PBANKA_083340	663.328	-2.5786	0.244178	-10.5603	4.55e-26	2.17e-25	apicoplast ribosomal protein S6, putative (RPS6)
PBANKA_093970	96.0398	5.30435	0.502558	10.5547	4.83e-26	2.3e-25	conserved Plasmodium protein, unknown function
PBANKA_113740	122.064	6.36822	0.603737	10.548	5.19e-26	2.46e-25	conserved Plasmodium protein, unknown function
PBANKA_121750	234.09	3.45516	0.327583	10.5474	5.22e-26	2.48e-25	conserved Plasmodium protein, unknown function
PBANKA_114410	2163.39	-2.93501	0.2783	-10.5462	5.29e-26	2.51e-25	RNAse L inhibitor protein, putative
PBANKA_142730	231.305	7.68781	0.729223	10.5425	5.5e-26	2.61e-25	ABC1 family, putative
PBANKA_113370	412.86	3.30285	0.313394	10.539	5.71e-26	2.7e-25	conserved Plasmodium protein, unknown function
PBANKA_081680	139.441	-3.11374	0.295525	-10.5363	5.88e-26	2.78e-25	glycolipid transfer protein, putative
PBANKA_083100	827.585	3.77171	0.357977	10.5362	5.88e-26	2.78e-25	merozoite surface protein 1 (MSP1)
PBANKA_030250	7145.43	-3.71951	0.353161	-10.5321	6.15e-26	2.9e-25	hexose transporter (HT)
PBANKA_083170	313.243	-3.72713	0.35395	-10.5301	6.28e-26	2.96e-25	NifU-like protein, putative
PBANKA_100350	132.78	5.19169	0.493289	10.5246	6.65e-26	3.13e-25	conserved Plasmodium protein, unknown function
PBANKA_011260	171.557	7.79955	0.741507	10.5185	7.1e-26	3.34e-25	fam-b protein
PBANKA_141390	2220.57	-3.33021	0.316665	-10.5165	7.25e-26	3.41e-25	zinc finger (CCCH type) protein, putative
PBANKA_021340	1906.03	-3.00427	0.285845	-10.5101	7.76e-26	3.64e-25	60S ribosomal export protein NMD3, putative (NMD3)
PBANKA_030310	172.84	4.4218	0.420877	10.5061	8.09e-26	3.8e-25	conserved Plasmodium protein, unknown function
PBANKA_133600	164.585	5.61817	0.535055	10.5002	8.62e-26	4.04e-25	conserved Plasmodium protein, unknown function
PBANKA_030900	180.934	3.81233	0.363138	10.4983	8.8e-26	4.11e-25	mitochondrial ribosomal protein L12 precursor, putative
PBANKA_136430	638.837	3.14646	0.299712	10.4983	8.8e-26	4.11e-25	glycerol kinase, putative
PBANKA_102230	104.633	5.55971	0.529894	10.4921	9.39e-26	4.39e-25	mannose-1-phosphate guanyltransferase, putative
PBANKA_071690	884.906	-4.70467	0.448455	-10.4908	9.52e-26	4.44e-25	armadillo-domain containing rhoptry protein, putative (ARO)
PBANKA_135780	742.189	-2.13799	0.204006	-10.48	1.07e-25	4.98e-25	conserved Plasmodium protein, unknown function
PBANKA_134060	403.641	-2.60488	0.248624	-10.4772	1.1e-25	5.12e-25	conserved Plasmodium protein, unknown function
PBANKA_093290	289.443	2.6014	0.248334	10.4754	1.12e-25	5.21e-25	glycerol-3-phosphate dehydrogenase, putative (G3PDH)
PBANKA_010740	914.544	-3.11628	0.297535	-10.4736	1.14e-25	5.31e-25	ornithine aminotransferase, putative (OAT)
PBANKA_136550	209.874	6.0345	0.576501	10.4675	1.22e-25	5.66e-25	intra-erythrocytic P. berghei-induced structures protein 1 (IBIS1)
PBANKA_111450	263.279	-3.5048	0.334969	-10.4631	1.28e-25	5.92e-25	conserved Plasmodium protein, unknown function
PBANKA_083520	387.488	2.99624	0.286607	10.4542	1.4e-25	6.5e-25	transcription factor with AP2 domain(s), putative (ApiAP2)
PBANKA_133260	116.03	4.25736	0.407334	10.4518	1.44e-25	6.66e-25	conserved Plasmodium protein, unknown function
PBANKA_146220	1392.42	-2.44421	0.233871	-10.4511	1.45e-25	6.7e-25	protein phosphatase 2C, putative
PBANKA_061340	176.553	5.54109	0.530216	10.4506	1.46e-25	6.73e-25	mitochondrial ribosomal protein S12 precursor, putative
PBANKA_041470	564.34	-2.04349	0.19558	-10.4484	1.49e-25	6.88e-25	zinc finger protein, putative
PBANKA_090110	2018.64	-3.00329	0.287496	-10.4464	1.52e-25	7.02e-25	serine/threonine protein kinase, putative
PBANKA_051050	110.489	6.31795	0.605202	10.4394	1.64e-25	7.55e-25	conserved Plasmodium protein, unknown function
PBANKA_050450	160.383	4.12911	0.395768	10.4332	1.75e-25	8.06e-25	cytoplasmic dynein intermediate chain, putative
PBANKA_134190	363.539	-2.90711	0.278663	-10.4323	1.77e-25	8.12e-25	conserved Plasmodium protein, unknown function
PBANKA_062190	645.358	-3.43027	0.328847	-10.4312	1.79e-25	8.21e-25	mitochondrial import inner membrane translocase subunit TIM14, putative (PAM18)
PBANKA_121970	150.592	-3.39123	0.325726	-10.4113	2.2e-25	1.01e-24	glutaredoxin-like protein (GLP3)
PBANKA_124470	102.132	5.26982	0.506171	10.4112	2.21e-25	1.01e-24	conserved Plasmodium protein, unknown function
PBANKA_040510	168.339	6.60251	0.634408	10.4074	2.3e-25	1.05e-24	membrane magnesium transporter, putative
PBANKA_061390	502.781	-2.52681	0.242827	-10.4058	2.33e-25	1.07e-24	conserved Plasmodium protein, unknown function
PBANKA_083400	125.184	5.17827	0.498425	10.3893	2.77e-25	1.27e-24	calcyclin binding protein, putative
PBANKA_020480	2625.66	-3.87208	0.373014	-10.3805	3.04e-25	1.39e-24	secreted ookinete protein, putative (PSOP24)
PBANKA_141530	144.621	3.39878	0.327648	10.3733	3.28e-25	1.5e-24	protein transport protein SEC20, putative
PBANKA_140300	262.972	6.37012	0.614311	10.3695	3.41e-25	1.56e-24	small heat shock protein, putative
PBANKA_041710	142.357	-5.07517	0.489558	-10.3668	3.51e-25	1.6e-24	conserved protein, unknown function
PBANKA_060380	186.401	4.06792	0.392452	10.3654	3.56e-25	1.62e-24	O-phosphoseryl-tRNA(Sec) selenium transferase, putative (SEPSECS)
PBANKA_131430	772.165	-2.19512	0.2118	-10.3641	3.61e-25	1.64e-24	conserved Plasmodium protein, unknown function
PBANKA_052100	167.545	7.15039	0.690116	10.3611	3.72e-25	1.69e-24	GDP dissociation inhibitor, putative
PBANKA_101500	176.86	6.4259	0.620808	10.3509	4.15e-25	1.88e-24	mitochondrial ribosomal protein L15 precursor, putative
PBANKA_040910	205.982	5.78912	0.559857	10.3404	4.63e-25	2.1e-24	pre-mRNA splicing factor, putative
PBANKA_040290	215.564	3.10801	0.300668	10.337	4.79e-25	2.17e-24	conserved Plasmodium protein, unknown function
PBANKA_094070	218.498	3.38618	0.327602	10.3363	4.83e-25	2.18e-24	conserved Plasmodium protein, unknown function
PBANKA_144490	187.125	3.71741	0.359645	10.3363	4.83e-25	2.18e-24	vacuolar transporter chaperone, putative
PBANKA_146180	552.209	1.87382	0.181291	10.336	4.84e-25	2.19e-24	26S protease regulatory subunit 8, putative (RPT6)
PBANKA_060360	138.782	5.73371	0.554882	10.3332	4.99e-25	2.25e-24	conserved Plasmodium protein, unknown function
PBANKA_052430	166.575	3.69984	0.358066	10.3329	5e-25	2.26e-24	tryptophan/threonine-rich antigen, putative
PBANKA_040810	158.947	5.70015	0.551879	10.3286	5.23e-25	2.36e-24	conserved Plasmodium protein, unknown function
PBANKA_041450	182.832	3.05124	0.295624	10.3213	5.64e-25	2.54e-24	HVA22/TB2/DP1 family protein, putative
PBANKA_135100	1209.42	-2.72407	0.264089	-10.315	6.03e-25	2.71e-24	1-deoxy-D-xylulose 5-phosphate synthase, putative (DXS)
PBANKA_122420	2305.72	-4.09151	0.397092	-10.3037	6.78e-25	3.05e-24	DnaJ protein, putative
PBANKA_112400	166.052	-2.45067	0.23797	-10.2982	7.18e-25	3.22e-24	sphingomyelin synthase 2, putative (SMS2)
PBANKA_070420	113.199	5.33461	0.518081	10.2969	7.28e-25	3.26e-24	dehydrodolichyl diphosphate synthetase, putative
PBANKA_071700	361.885	3.1711	0.308222	10.2884	7.95e-25	3.56e-24	ATPase, putative
PBANKA_093330	651.197	-1.57509	0.153196	-10.2816	8.53e-25	3.82e-24	conserved Plasmodium protein, unknown function
PBANKA_091010	133.502	5.68065	0.552597	10.2799	8.68e-25	3.88e-24	beta-catenin-like protein 1, putative
PBANKA_133690	558.396	-2.55121	0.248325	-10.2737	9.26e-25	4.14e-24	conserved Plasmodium protein, unknown function
PBANKA_103230	537.701	2.32626	0.226437	10.2733	9.29e-25	4.15e-24	cytidine triphosphate synthetase, putative
PBANKA_040120	141.578	5.15005	0.501823	10.2627	1.04e-24	4.63e-24	ABC transporter, putative
PBANKA_102430	528.941	-3.30017	0.322205	-10.2425	1.28e-24	5.7e-24	DEAD/DEAH box ATP-dependent RNA helicase, putative
PBANKA_131040	211.097	5.37333	0.524678	10.2412	1.3e-24	5.77e-24	centrin-2, putative (CEN2)
PBANKA_091640	2180.76	-2.45222	0.239532	-10.2375	1.35e-24	5.98e-24	ubiquitin-like protein, putative
PBANKA_110550	586.072	-2.80401	0.273892	-10.2376	1.34e-24	5.98e-24	conserved Plasmodium protein, unknown function
PBANKA_111890	542.381	-3.2591	0.318394	-10.236	1.37e-24	6.07e-24	conserved Plasmodium protein, unknown function
PBANKA_101620	816.664	-3.54202	0.346079	-10.2347	1.39e-24	6.15e-24	protein kinase, putative
PBANKA_135690	221.392	3.70865	0.362477	10.2314	1.43e-24	6.36e-24	U4/U6 small nuclear ribonucleoprotein PRP4, putative (PRPF4)
PBANKA_100810	737.208	-2.18256	0.213372	-10.2289	1.47e-24	6.52e-24	ribosome biogenesis GTPase A, putative (RbgA)
PBANKA_092550	5060.84	-4.04189	0.395322	-10.2243	1.54e-24	6.83e-24	calcium-dependent protein kinase 6 (CDPK6)
PBANKA_081090	1266.6	-3.85769	0.377452	-10.2203	1.61e-24	7.11e-24	FHA domain protein, putative
PBANKA_132320	577.169	-1.95796	0.191738	-10.2117	1.76e-24	7.76e-24	conserved Plasmodium protein, unknown function
PBANKA_050210	181.812	4.26867	0.418054	10.2108	1.77e-24	7.82e-24	conserved Plasmodium protein, unknown function
PBANKA_124190	544.166	3.33065	0.32636	10.2055	1.87e-24	8.26e-24	ubiquitin-conjugating enzyme E2 N, putative (UBC13)
PBANKA_103160	699.122	-3.30392	0.323875	-10.2012	1.96e-24	8.62e-24	ribosome maturation protein SBDS, putative
PBANKA_091430	379.351	2.49237	0.244324	10.2011	1.96e-24	8.63e-24	protein disulfide isomerase related protein, putative
PBANKA_131760	837.512	-3.05019	0.299042	-10.1999	1.99e-24	8.73e-24	conserved Plasmodium protein, unknown function
PBANKA_071980	45.8027	-4.27261	0.419139	-10.1938	2.11e-24	9.28e-24	conserved Plasmodium protein, unknown function
PBANKA_010650	111.214	4.7918	0.470088	10.1934	2.12e-24	9.31e-24	conserved Plasmodium protein, unknown function
PBANKA_121110	227.844	3.90766	0.38337	10.1929	2.13e-24	9.35e-24	NLI interacting factor-like phosphatase (NIF4)
PBANKA_082230	169.705	6.69233	0.656718	10.1906	2.19e-24	9.57e-24	NifU-like scaffold protein (NFU)
PBANKA_102140	90.7826	4.82554	0.473558	10.19	2.2e-24	9.62e-24	conserved Plasmodium protein, unknown function
PBANKA_094060	249.418	7.72979	0.758626	10.1892	2.22e-24	9.69e-24	exonuclease, putative
PBANKA_123510	185.643	5.50353	0.540162	10.1887	2.23e-24	9.73e-24	U6 snRNA-associated Sm-like protein LSm2, putative (LSM2)
PBANKA_092320	130.896	5.71493	0.561168	10.184	2.34e-24	1.02e-23	conserved Plasmodium protein, unknown function
PBANKA_100260	229.134	-3.80726	0.374179	-10.175	2.56e-24	1.12e-23	6-cysteine protein (P41)
PBANKA_121770	537.051	2.98138	0.293235	10.1672	2.78e-24	1.21e-23	ATP-dependent RNA helicase DDX6 (DOZI)
PBANKA_060490	11311.1	-6.26907	0.616611	-10.167	2.78e-24	1.21e-23	conserved Plasmodium protein, unknown function
PBANKA_133160	70.9663	-4.57183	0.449731	-10.1657	2.82e-24	1.23e-23	leucine-rich repeat protein (LRR14.1)
PBANKA_123920	730.635	-2.39448	0.23572	-10.1582	3.05e-24	1.32e-23	cytosolic preribosomal GTP-binding protein, putative
PBANKA_146150	133.801	3.63451	0.35796	10.1534	3.2e-24	1.39e-23	conserved Plasmodium protein, unknown function
PBANKA_111590	151.068	-2.22549	0.21926	-10.15	3.31e-24	1.44e-23	conserved Plasmodium protein, unknown function
PBANKA_081080	293.176	-2.90036	0.285889	-10.1451	3.49e-24	1.51e-23	conserved Plasmodium protein, unknown function
PBANKA_121170	310.127	2.64748	0.261096	10.1398	3.68e-24	1.59e-23	conserved Plasmodium protein, unknown function
PBANKA_060710	149.863	5.20267	0.513137	10.1389	3.71e-24	1.6e-23	mitochondrial import inner membrane translocase subunit TIM10, putative (TIM10)
PBANKA_123170	4001.54	2.04597	0.201862	10.1355	3.84e-24	1.66e-23	60S ribosomal protein L2, putative (RPL2)
PBANKA_031380	1070.2	4.14097	0.40898	10.1251	4.27e-24	1.85e-23	ATP synthase F1, alpha subunit, putative
PBANKA_011090	109.323	4.27288	0.422123	10.1224	4.4e-24	1.9e-23	PP-loop family protein, putative
PBANKA_144740	95.6018	3.73477	0.369064	10.1196	4.52e-24	1.95e-23	conserved Plasmodium protein, unknown function
PBANKA_124430	1048.35	-2.78022	0.274884	-10.1142	4.78e-24	2.06e-23	zinc finger protein, putative
PBANKA_050290	550.588	-3.25109	0.321484	-10.1128	4.85e-24	2.09e-23	conserved Plasmodium protein, unknown function
PBANKA_091530	643.89	-2.28761	0.226223	-10.1122	4.88e-24	2.1e-23	conserved Plasmodium protein, unknown function
PBANKA_010080	576.808	-2.54875	0.252137	-10.1086	5.06e-24	2.17e-23	conserved Plasmodium protein, unknown function
PBANKA_143820	772.858	-2.68398	0.265536	-10.1078	5.1e-24	2.19e-23	DNA gyrase subunit A, putative (GyrA)
PBANKA_010900	117.064	3.67134	0.363348	10.1042	5.29e-24	2.27e-23	conserved Plasmodium protein, unknown function
PBANKA_100240	305.087	-4.29763	0.425539	-10.0993	5.57e-24	2.38e-23	dipeptidyl aminopeptidase 3, putative (DPAP3)
PBANKA_070290	401.972	5.27254	0.522307	10.0947	5.83e-24	2.49e-23	SET domain protein, putative
PBANKA_124240	559.097	3.58455	0.35518	10.0922	5.98e-24	2.56e-23	conserved Plasmodium protein, unknown function
PBANKA_120620	310.718	3.45813	0.342718	10.0903	6.1e-24	2.6e-23	histone deacetylase 2, putative (HDA2)
PBANKA_090320	329.299	-3.2179	0.319064	-10.0854	6.41e-24	2.73e-23	conserved Plasmodium protein, unknown function
PBANKA_112360	180.693	3.5355	0.350622	10.0835	6.53e-24	2.79e-23	N-acetylglucosaminylphosphatidylinositol deacetylase, putative
PBANKA_140930	254.289	2.66989	0.26482	10.0819	6.64e-24	2.83e-23	conserved Plasmodium protein, unknown function
PBANKA_145950	321.049	-4.34651	0.43112	-10.0819	6.64e-24	2.83e-23	myosin light chain 1, putative,myosin A tail domain interacting protein MTIP, putative (MTIP)
PBANKA_142160	92.3775	6.98748	0.693087	10.0817	6.66e-24	2.83e-23	calcium/calmodulin-dependent protein kinase, putative
PBANKA_143670	99.2017	5.12311	0.508776	10.0695	7.54e-24	3.2e-23	conserved Plasmodium protein, unknown function
PBANKA_020510	162.946	2.99992	0.297965	10.068	7.65e-24	3.25e-23	mitochondrial carrier protein, putative
PBANKA_144390	382.931	-3.02947	0.30092	-10.0673	7.7e-24	3.27e-23	conserved Plasmodium protein, unknown function
PBANKA_061180	3312.84	-3.51538	0.349196	-10.0671	7.72e-24	3.27e-23	N-acetyltransferase, putative
PBANKA_020270	490.858	-4.68991	0.465998	-10.0642	7.95e-24	3.37e-23	kinesin-8, putative
PBANKA_135650	1219.58	-2.96096	0.294468	-10.0553	8.71e-24	3.68e-23	conserved Plasmodium protein, unknown function
PBANKA_041550	472.403	2.96236	0.294661	10.0535	8.87e-24	3.75e-23	beta subunit of coatomer complex, putative (SEC27)
PBANKA_113050	654.365	2.43404	0.242305	10.0454	9.63e-24	4.07e-23	proteasome subunit alpha type-7, putative
PBANKA_135530	113.706	-2.4078	0.239713	-10.0445	9.71e-24	4.1e-23	conserved Plasmodium protein, unknown function
PBANKA_135630	2745.15	-2.48456	0.247485	-10.0392	1.02e-23	4.32e-23	conserved Plasmodium protein, unknown function
PBANKA_070740	815.366	2.30144	0.229397	10.0326	1.1e-23	4.62e-23	RNA-binding protein, putative
PBANKA_142560	139.936	2.97	0.296098	10.0305	1.12e-23	4.71e-23	RNA-binding protein, putative
PBANKA_081950	1305.08	-3.93576	0.39249	-10.0277	1.15e-23	4.84e-23	ATP-dependent DNA helicase Q1, putative (RECQ1)
PBANKA_083550	476.369	-1.90819	0.190505	-10.0165	1.29e-23	5.42e-23	conserved Plasmodium protein, unknown function
PBANKA_010500	370.667	-2.85266	0.285032	-10.0082	1.4e-23	5.89e-23	ubiquitin-conjugating enzyme E2, putative
PBANKA_111310	408.806	-3.03869	0.303693	-10.0058	1.44e-23	6.03e-23	GTP-binding protein, putative
PBANKA_135400	155.494	5.01937	0.502095	9.99685	1.57e-23	6.59e-23	RNA lariat debranching enzyme, putative (DBR1)
PBANKA_124400	182.743	5.26118	0.526788	9.98728	1.73e-23	7.25e-23	cell cycle regulator protein, putative
PBANKA_071110	97.0123	4.87049	0.487715	9.98634	1.75e-23	7.32e-23	conserved Plasmodium protein, unknown function
PBANKA_060160	16811.1	-5.58583	0.560002	-9.97466	1.97e-23	8.22e-23	conserved protein, unknown function
PBANKA_134900	193.88	6.56131	0.657796	9.97468	1.97e-23	8.22e-23	MSP7-like protein (MSRP2)
PBANKA_133530	618.907	-2.04886	0.205444	-9.97284	2e-23	8.36e-23	Yip1 protein, putative
PBANKA_031210	116.303	4.48911	0.450196	9.97144	2.03e-23	8.47e-23	conserved Plasmodium protein, unknown function
PBANKA_102670	126.125	-2.71515	0.272488	-9.96429	2.18e-23	9.1e-23	conserved Plasmodium protein, unknown function
PBANKA_090650	2140.83	3.97006	0.398493	9.96269	2.22e-23	9.24e-23	60S ribosomal protein L28, putative
PBANKA_140620	1472.19	-2.94912	0.296185	-9.957	2.35e-23	9.77e-23	conserved Plasmodium protein, unknown function
PBANKA_050740	160.244	5.62387	0.564836	9.95665	2.36e-23	9.8e-23	orotidine 5'-phosphate decarboxylase, putative (OMPDC)
PBANKA_090820	753.405	-1.9252	0.193477	-9.95051	2.51e-23	1.04e-22	conserved Plasmodium protein, unknown function
PBANKA_091870	175.603	4.2936	0.431769	9.94419	2.67e-23	1.11e-22	A/G-specific adenine glycosylase, putative
PBANKA_103190	1268.76	2.23045	0.224473	9.93637	2.89e-23	1.2e-22	eukaryotic translation initiation factor 2 gamma subunit, putative
PBANKA_110100	108.48	5.50855	0.554446	9.93522	2.93e-23	1.21e-22	fam-a protein
PBANKA_103480	256.27	-3.15724	0.317808	-9.93441	2.95e-23	1.22e-22	conserved Plasmodium protein, unknown function
PBANKA_110730	185.081	7.34373	0.739435	9.93154	3.04e-23	1.25e-22	nuclear protein localization protein 4, putative (NPL4)
PBANKA_132250	285.943	-1.91073	0.192394	-9.93134	3.04e-23	1.26e-22	conserved Plasmodium protein, unknown function
PBANKA_080800	941.414	2.25902	0.227468	9.93115	3.05e-23	1.26e-22	cdc2-related protein kinase 4 (CRK4)
PBANKA_070340	469.389	-2.16009	0.217539	-9.92963	3.09e-23	1.28e-22	conserved Plasmodium protein, unknown function
PBANKA_114130	111.737	5.17192	0.521198	9.92314	3.3e-23	1.36e-22	aminomethyltransferase, putative
PBANKA_131340	347.225	-3.60331	0.363174	-9.92172	3.35e-23	1.38e-22	exosome complex exonuclease RRP6, putative (RRP6)
PBANKA_060760	352.933	4.38075	0.441743	9.91695	3.51e-23	1.44e-22	U6 snRNA-associated Sm-like protein LSm7, putative (LSM7)
PBANKA_040750	164.039	4.70541	0.474523	9.91609	3.54e-23	1.46e-22	N2227-like protein, putative
PBANKA_132000	191.3	-2.93048	0.295634	-9.91254	3.67e-23	1.51e-22	conserved Plasmodium protein, unknown function
PBANKA_136330	108.867	5.551	0.560083	9.91104	3.73e-23	1.53e-22	conserved Plasmodium protein, unknown function
PBANKA_040960	318.622	3.21147	0.324077	9.90962	3.78e-23	1.55e-22	dolichyl-diphosphooligosaccharide--protein glycosyltransferase subunit 1, putative
PBANKA_114480	1700.18	-2.7787	0.280416	-9.90921	3.8e-23	1.55e-22	conserved Plasmodium protein, unknown function
PBANKA_114250	1724.84	-3.50968	0.354302	-9.90592	3.92e-23	1.61e-22	signal recognition particle receptor alpha subunit, putative
PBANKA_093560	491.902	-4.09306	0.413252	-9.9045	3.98e-23	1.63e-22	conserved Plasmodium protein, unknown function
PBANKA_123560	2088.25	2.96739	0.299753	9.89945	4.19e-23	1.71e-22	adenosylhomocysteinase, putative (SAHH)
PBANKA_040720	277.091	-1.9968	0.201741	-9.89786	4.25e-23	1.74e-22	dual specificity protein phosphatase (YVH1)
PBANKA_141900	90.2501	6.42487	0.649691	9.88912	4.64e-23	1.89e-22	conserved Plasmodium protein, unknown function
PBANKA_113540	142.256	4.69781	0.475348	9.88287	4.94e-23	2.01e-22	riboflavin kinase / FAD synthase family protein, putative
PBANKA_071420	1133.08	2.22585	0.225245	9.8819	4.99e-23	2.03e-22	chaperone protein ClpB1, putative (ClpB1)
PBANKA_062090	1507.81	-3.23958	0.327944	-9.87847	5.16e-23	2.1e-22	conserved Plasmodium protein, unknown function
PBANKA_124480	94.4708	4.61228	0.467214	9.87187	5.51e-23	2.24e-22	conserved Plasmodium protein, unknown function
PBANKA_062260	728.781	-3.29761	0.334069	-9.87103	5.56e-23	2.26e-22	conserved Plasmodium protein, unknown function
PBANKA_101440	234.097	6.45729	0.654219	9.87023	5.6e-23	2.27e-22	acid phosphatase, putative
PBANKA_103320	276.151	2.38352	0.241521	9.86881	5.68e-23	2.3e-22	DNA damage-inducible protein 1, putative (DDI1)
PBANKA_031180	4976.67	-3.09967	0.314184	-9.86578	5.86e-23	2.37e-22	long-chain acyl-CoA synthase, putative
PBANKA_143290	761.984	-2.61447	0.265053	-9.86394	5.97e-23	2.41e-22	GTP-binding protein, putative
PBANKA_120110	595.413	-2.8331	0.287352	-9.85931	6.25e-23	2.53e-22	conserved Plasmodium protein, unknown function
PBANKA_041530	596.343	-2.62661	0.266428	-9.85858	6.29e-23	2.54e-22	exoribonuclease II, putative (RNaseII)
PBANKA_080260	95.9291	4.6017	0.466913	9.8556	6.48e-23	2.62e-22	peptide chain release factor, putative
PBANKA_143970	135.384	6.1211	0.621336	9.85151	6.75e-23	2.72e-22	conserved Plasmodium protein, unknown function
PBANKA_113010	120.513	5.33907	0.542442	9.84265	7.37e-23	2.97e-22	RNA polymerase II transcription factor B subunit 4, putative (TFB4)
PBANKA_136440	226.201	-3.00338	0.305193	-9.84094	7.5e-23	3.02e-22	inner membrane complex protein 1f, putative (IMC1f)
PBANKA_111050	1730.97	4.32214	0.439474	9.83482	7.97e-23	3.21e-22	translationally-controlled tumor protein homolog, putative (TCTP)
PBANKA_103550	181.806	4.93889	0.502501	9.82862	8.48e-23	3.41e-22	vacuolar protein sorting-associated protein 29, putative (VPS29)
PBANKA_142440	129.357	3.98532	0.405502	9.82812	8.52e-23	3.42e-22	CS domain protein, putative
PBANKA_010730	1279.68	2.04483	0.208247	9.81926	9.3e-23	3.73e-22	chaperone, putative
PBANKA_123150	385.329	4.92773	0.501867	9.8188	9.34e-23	3.75e-22	ubiquitin carboxyl-terminal hydrolase 2, putative
PBANKA_080040	148.476	3.98412	0.405788	9.81823	9.4e-23	3.77e-22	conserved Plasmodium protein, unknown function
PBANKA_134460	726.685	-2.59736	0.264595	-9.81634	9.58e-23	3.83e-22	conserved Plasmodium protein, unknown function
PBANKA_051590	1549.68	-2.52873	0.257988	-9.80172	1.11e-22	4.43e-22	mRNA-decapping enzyme subunit 1, putative (DCP1)
PBANKA_040130	112.032	4.01177	0.410049	9.78362	1.32e-22	5.29e-22	CDGSH iron-sulfur domain-containing protein, putative
PBANKA_010120	669.833	-1.98307	0.202713	-9.78267	1.34e-22	5.34e-22	elongation factor G, putative (EF-G)
PBANKA_101140	305.396	1.72384	0.176403	9.7722	1.48e-22	5.91e-22	DNA topoisomerase II, putative
PBANKA_134640	392.419	-3.15792	0.323154	-9.77218	1.48e-22	5.91e-22	conserved Plasmodium protein, unknown function
PBANKA_082140	64.0549	-4.50409	0.460915	-9.77204	1.48e-22	5.91e-22	ADP-ribosylation factor-like protein
PBANKA_132030	169.842	5.51635	0.564614	9.77014	1.51e-22	6.02e-22	mitochondrial ribosomal protein L28 precursor, putative
PBANKA_031030	204.015	2.31223	0.236683	9.76931	1.52e-22	6.06e-22	protein kinase 7 (PK7)
PBANKA_111830	199.712	-2.67214	0.273835	-9.75819	1.7e-22	6.76e-22	conserved Plasmodium protein, unknown function
PBANKA_040590	110.531	3.98599	0.408594	9.75538	1.75e-22	6.95e-22	conserved Plasmodium protein, unknown function
PBANKA_121980	230.656	5.28313	0.542513	9.73825	2.07e-22	8.22e-22	Cg2 protein, putative
PBANKA_135730	90.3572	3.69692	0.379881	9.7318	2.21e-22	8.75e-22	conserved Plasmodium protein, unknown function
PBANKA_070200	304.57	-4.48822	0.461233	-9.73091	2.23e-22	8.82e-22	conserved Plasmodium protein, unknown function
PBANKA_040460	1999.25	-3.03852	0.312328	-9.72861	2.28e-22	9.01e-22	activator of Hsp90 ATPase, putative (AHA1)
PBANKA_130480	106.596	6.61241	0.679728	9.72803	2.29e-22	9.05e-22	conserved Plasmodium protein, unknown function
PBANKA_062040	94.4018	3.53976	0.364098	9.72201	2.43e-22	9.6e-22	conserved Plasmodium protein, unknown function
PBANKA_140900	135.93	7.20026	0.741072	9.71601	2.58e-22	1.02e-21	conserved protein, unknown function
PBANKA_041180	130.694	4.10087	0.422243	9.7121	2.68e-22	1.06e-21	vesicle transport v-SNARE protein, putative
PBANKA_051280	3320.76	-5.98215	0.615954	-9.71201	2.68e-22	1.06e-21	merozoite TRAP-like protein, putative (MTRAP)
PBANKA_070750	239.852	4.70545	0.484874	9.70447	2.89e-22	1.14e-21	RWD domain-containing protein, putative
PBANKA_135190	1467.97	3.08971	0.318487	9.70122	2.98e-22	1.17e-21	60S ribosomal protein L6-2, putative
PBANKA_134340	978.562	-3.46787	0.357484	-9.70077	2.99e-22	1.18e-21	conserved Plasmodium protein, unknown function
PBANKA_113700	10484.7	-3.58783	0.369887	-9.6998	3.02e-22	1.19e-21	bergheilysin (BLN)
PBANKA_122670	225.314	-2.87589	0.296588	-9.69656	3.12e-22	1.22e-21	AAA family ATPase, putative
PBANKA_040620	181.057	-4.36984	0.4508	-9.69353	3.21e-22	1.26e-21	conserved Plasmodium protein, unknown function
PBANKA_130130	314.491	3.74525	0.386373	9.69336	3.22e-22	1.26e-21	trailer hitch homolog, putative (CITH)
PBANKA_132290	76.2271	4.97811	0.51365	9.69165	3.27e-22	1.28e-21	OPA3-like protein, putative
PBANKA_020440	150.648	3.35434	0.346149	9.69046	3.31e-22	1.3e-21	mRNA cleavage factor-like protein, putative
PBANKA_134810	182.502	6.27236	0.647431	9.68807	3.39e-22	1.32e-21	conserved Plasmodium protein, unknown function
PBANKA_072050	173.452	2.64785	0.273376	9.68574	3.47e-22	1.35e-21	conserved Plasmodium protein, unknown function
PBANKA_102800	1295.38	-4.34944	0.449054	-9.68578	3.47e-22	1.35e-21	ubiquitin carboxyl-terminal hydrolase, putative
PBANKA_134600	79.91	4.21471	0.43578	9.67164	3.98e-22	1.55e-21	DEAD box helicase, putative
PBANKA_041500	188.519	2.08546	0.215722	9.66733	4.15e-22	1.62e-21	Maf-like protein, putative
PBANKA_100170	165.682	-3.66902	0.379531	-9.66725	4.15e-22	1.62e-21	conserved Plasmodium protein, unknown function
PBANKA_143100	164.962	3.12583	0.323431	9.66458	4.26e-22	1.66e-21	peptidyl-prolyl cis-trans isomerase, putative (CYP32)
PBANKA_070590	1702.54	-2.79465	0.289222	-9.66264	4.35e-22	1.69e-21	conserved Plasmodium protein, unknown function
PBANKA_060330	119.037	7.24844	0.750606	9.65679	4.6e-22	1.79e-21	conserved Plasmodium protein, unknown function
PBANKA_021070	76.0349	4.61926	0.478769	9.64819	5e-22	1.94e-21	conserved Plasmodium protein, unknown function
PBANKA_120710	421.655	-2.15661	0.223651	-9.64274	5.28e-22	2.05e-21	Plasmodium exported protein, unknown function
PBANKA_135740	119.572	4.96759	0.515207	9.64194	5.32e-22	2.06e-21	conserved Plasmodium protein, unknown function
PBANKA_120580	124.83	4.79093	0.496892	9.6418	5.32e-22	2.06e-21	conserved Plasmodium protein, unknown function
PBANKA_082950	152.917	4.37943	0.454418	9.63744	5.56e-22	2.15e-21	conserved Plasmodium protein, unknown function
PBANKA_145000	92.421	4.07262	0.422638	9.63619	5.62e-22	2.17e-21	tetQ family GTPase, putative
PBANKA_133330	499.145	-1.44118	0.149574	-9.63526	5.67e-22	2.19e-21	conserved Plasmodium protein, unknown function
PBANKA_103860	89.3308	6.92767	0.719056	9.6344	5.72e-22	2.21e-21	conserved Plasmodium protein, unknown function
PBANKA_040830	1582.48	-4.13957	0.430055	-9.62567	6.23e-22	2.4e-21	phd finger protein, putative
PBANKA_091440	5056.87	-1.93948	0.201632	-9.61889	6.65e-22	2.56e-21	heat shock protein 70, putative (UIS24)
PBANKA_140370	143.993	4.7539	0.494555	9.61248	7.08e-22	2.73e-21	transcription factor with AP2 domain(s), putative (ApiAP2)
PBANKA_112520	1134.01	-3.55279	0.369659	-9.61098	7.19e-22	2.76e-21	Sec14 protein, putative
PBANKA_060090	142.313	-2.28761	0.238131	-9.60653	7.5e-22	2.88e-21	conserved Plasmodium protein, unknown function
PBANKA_113760	114.089	6.2097	0.646511	9.60494	7.62e-22	2.93e-21	conserved Plasmodium protein, unknown function
PBANKA_121630	88.1982	5.21371	0.543316	9.59609	8.3e-22	3.19e-21	conserved Plasmodium protein, unknown function
PBANKA_131960	79.1245	5.34937	0.557519	9.59495	8.4e-22	3.22e-21	polyprenol reductase, putative
PBANKA_093070	136.535	3.82956	0.399447	9.58716	9.05e-22	3.47e-21	conserved Plasmodium protein, unknown function
PBANKA_060460	583.817	-2.02985	0.211794	-9.58407	9.33e-22	3.57e-21	conserved protein, unknown function
PBANKA_130940	1294.05	-2.85874	0.298369	-9.58122	9.59e-22	3.67e-21	RNA-binding protein, putative
PBANKA_091560	805.523	-3.11473	0.325102	-9.58078	9.63e-22	3.68e-21	aquaglyceroporin (AQP)
PBANKA_112080	212.796	3.83578	0.400519	9.57702	9.99e-22	3.82e-21	signal recognition particle subunit SRP68, putative (SRP68)
PBANKA_100600	171.48	2.78238	0.290545	9.57639	1e-21	3.84e-21	conserved Plasmodium protein, unknown function
PBANKA_121640	158.228	3.58355	0.374351	9.5727	1.04e-21	3.97e-21	RNA triphosphatase, putative
PBANKA_083250	93.4615	3.32025	0.346857	9.57239	1.04e-21	3.98e-21	conserved Plasmodium protein, unknown function
PBANKA_130760	1557.99	-2.86202	0.299058	-9.57011	1.07e-21	4.07e-21	dephospho-CoA kinase, putative (DPCK)
PBANKA_124230	1783.05	1.93007	0.202096	9.55029	1.29e-21	4.92e-21	Hsc70-interacting protein,58 kDa phosphoprotein (HIP)
PBANKA_100430	106.987	4.02998	0.422044	9.54872	1.31e-21	4.99e-21	conserved Plasmodium protein, unknown function
PBANKA_051480	201.012	-2.492	0.261052	-9.54596	1.35e-21	5.12e-21	calmodulin, putative
PBANKA_092980	445.713	2.18041	0.228472	9.54343	1.38e-21	5.25e-21	insulinase, putative
PBANKA_131510	245.498	2.67383	0.280207	9.54233	1.4e-21	5.3e-21	transcriptional regulatory protein sir2b (Sir2b)
PBANKA_010660	157.331	3.75184	0.393388	9.53724	1.47e-21	5.56e-21	conserved Plasmodium protein, unknown function
PBANKA_113530	975.874	-2.96257	0.310634	-9.53717	1.47e-21	5.56e-21	conserved Plasmodium protein, unknown function
PBANKA_133140	20925.4	-4.484	0.470631	-9.52765	1.61e-21	6.09e-21	conserved Plasmodium protein, unknown function
PBANKA_134030	409.96	4.52091	0.474538	9.52696	1.62e-21	6.12e-21	phosphoribosylpyrophosphate synthetase, putative
PBANKA_102500	279.295	2.1556	0.226418	9.52044	1.72e-21	6.52e-21	conserved Plasmodium protein, unknown function
PBANKA_145330	963.581	2.21501	0.232707	9.51845	1.76e-21	6.64e-21	acyl-CoA synthetase, putative
PBANKA_040220	98.3255	4.91786	0.516723	9.5174	1.78e-21	6.7e-21	plasmoredoxin (Plrx)
PBANKA_140830	216.586	6.79011	0.713458	9.51719	1.78e-21	6.71e-21	conserved Plasmodium protein, unknown function
PBANKA_061490	1555.84	-3.30439	0.347294	-9.51466	1.82e-21	6.87e-21	conserved Plasmodium protein, unknown function
PBANKA_090670	1123.76	-3.58657	0.377057	-9.512	1.87e-21	7.04e-21	conserved Plasmodium protein, unknown function
PBANKA_135430	1939.67	-2.28229	0.240218	-9.50091	2.08e-21	7.82e-21	sodium-dependent phosphate transporter, putative (PiT)
PBANKA_091270	427.487	2.50973	0.264174	9.5003	2.09e-21	7.86e-21	3-oxo-5-alpha-steroid 4-dehydrogenase, putative
PBANKA_050900	113.897	7.46259	0.785946	9.49504	2.2e-21	8.27e-21	conserved Plasmodium protein, unknown function
PBANKA_040100	276.931	4.52093	0.476485	9.48808	2.35e-21	8.83e-21	regulatory protein, putative
PBANKA_091570	128.889	5.15778	0.54374	9.48575	2.41e-21	9.02e-21	mitochondrial ribosomal protein L2 precursor, putative
PBANKA_121140	105.309	4.22824	0.445753	9.48561	2.41e-21	9.03e-21	zinc finger protein, putative
PBANKA_060820	637.812	-3.21221	0.338734	-9.483	2.47e-21	9.25e-21	ATP synthase mitochondrial F1 complex assembly factor 1, putative (ATP11)
PBANKA_144830	136.397	3.09225	0.326163	9.48069	2.53e-21	9.45e-21	homocysteine S-methyltransferase, putative
PBANKA_090580	94.9246	4.6215	0.487566	9.47872	2.57e-21	9.62e-21	DnaJ protein, putative
PBANKA_094160	97.1854	5.26809	0.556295	9.46994	2.8e-21	1.05e-20	conserved Plasmodium protein, unknown function
PBANKA_133340	108.425	-2.78731	0.294611	-9.46101	3.05e-21	1.14e-20	conserved Plasmodium protein, unknown function
PBANKA_091930	866.007	2.50617	0.265102	9.45358	3.27e-21	1.22e-20	spermidine synthase, putative
PBANKA_113800	348.073	2.02403	0.214159	9.45106	3.35e-21	1.25e-20	conserved Plasmodium protein, unknown function
PBANKA_081230	461.277	-1.87746	0.198662	-9.45053	3.37e-21	1.26e-20	conserved Plasmodium protein, unknown function
PBANKA_143200	300.424	-2.83235	0.299863	-9.44549	3.54e-21	1.32e-20	signal recognition particle subunit SRP19, putative (SRP19)
PBANKA_131380	886.604	-2.34499	0.248315	-9.44362	3.6e-21	1.34e-20	signal recognition particle subunit SRP54, putative (SRP54)
PBANKA_124110	110.574	6.41664	0.67959	9.44193	3.66e-21	1.36e-20	nucleolar Jumonji domain interacting protein, putative
PBANKA_101190	129.069	5.57035	0.59019	9.43822	3.79e-21	1.41e-20	H/ACA ribonucleoprotein complex subunit 3, putative (NOP10)
PBANKA_142490	139.685	4.35649	0.461678	9.43623	3.86e-21	1.43e-20	ubiquitin-conjugating enzyme, putative
PBANKA_113720	1134.07	1.80349	0.191481	9.4186	4.57e-21	1.69e-20	protein transport protein Sec24A, putative (SEC24A)
PBANKA_021480	290.792	3.84377	0.408153	9.41747	4.62e-21	1.71e-20	heat shock protein, putative
PBANKA_142590	345.592	9.10427	0.966974	9.41522	4.72e-21	1.75e-20	conserved Plasmodium protein, unknown function
PBANKA_141780	681.016	-1.70726	0.181351	-9.41414	4.77e-21	1.76e-20	N2,N2-dimethylguanosine tRNA methyltransferase, putative
PBANKA_083670	100.172	6.61063	0.702234	9.41372	4.79e-21	1.77e-20	fam-a protein
PBANKA_112430	105.166	5.53272	0.588221	9.40586	5.16e-21	1.91e-20	conserved Plasmodium protein, unknown function
PBANKA_091460	313.217	1.94071	0.206333	9.40571	5.17e-21	1.91e-20	RNA (uracil-5-)methyltransferase, putative
PBANKA_030850	614.003	-2.4082	0.256202	-9.39962	5.48e-21	2.02e-20	tyrosine kinase-like protein, putative (TKL1)
PBANKA_102990	247.107	3.92748	0.418012	9.39564	5.69e-21	2.09e-20	AAA family ATPase, putative
PBANKA_021420	1762.21	-1.61334	0.171718	-9.39531	5.71e-21	2.1e-20	tRNA pseudouridine synthase D, putative
PBANKA_020850	125.675	5.9626	0.634841	9.39227	5.87e-21	2.16e-20	conserved Plasmodium protein, unknown function
PBANKA_133540	623.924	-2.54517	0.271072	-9.3893	6.04e-21	2.22e-20	histone deacetylase, putative (HDA1)
PBANKA_135600	3639.72	-4.25788	0.453746	-9.38384	6.36e-21	2.34e-20	transcription factor with AP2 domain(s), putative (ApiAP2)
PBANKA_092140	75.0695	4.90639	0.523659	9.36944	7.29e-21	2.68e-20	conserved Plasmodium protein, unknown function
PBANKA_101600	192.524	-2.10584	0.224765	-9.36905	7.32e-21	2.68e-20	conserved Plasmodium protein, unknown function
PBANKA_070250	724.961	-4.01437	0.428668	-9.36476	7.62e-21	2.79e-20	leucine--tRNA ligase, putative
PBANKA_082170	801.126	3.30463	0.352922	9.36362	7.71e-21	2.82e-20	inosine-5'-monophosphate dehydrogenase, putative
PBANKA_113940	96.6016	5.23551	0.559235	9.36192	7.83e-21	2.86e-20	polyubiquitin binding protein, putative (DOA1)
PBANKA_102760	58.0648	-3.23269	0.345562	-9.35487	8.37e-21	3.06e-20	conserved Plasmodium protein, unknown function
PBANKA_122860	176.623	2.92462	0.313064	9.34193	9.46e-21	3.46e-20	conserved Plasmodium protein, unknown function
PBANKA_113420	92.9414	6.23137	0.667555	9.33462	1.01e-20	3.7e-20	pyrroline-5-carboxylate reductase, putative
PBANKA_114240	92.4474	5.11855	0.548365	9.3342	1.02e-20	3.71e-20	nucleoside diphosphate kinase b, putative
PBANKA_133840	207.421	7.8487	0.841815	9.32355	1.13e-20	4.1e-20	vacuolar ATP synthase subunit g, putative
PBANKA_144550	194.903	3.26417	0.350233	9.31998	1.16e-20	4.24e-20	conserved Plasmodium protein, unknown function
PBANKA_011180	755.185	-2.79925	0.300384	-9.31888	1.18e-20	4.28e-20	AP-3 complex subunit beta, putative
PBANKA_051430	586.429	-3.27663	0.351845	-9.31272	1.25e-20	4.53e-20	conserved Plasmodium protein, unknown function
PBANKA_110220	114.496	4.6938	0.504091	9.31141	1.26e-20	4.58e-20	merozoite surface protein 8 (MSP8)
PBANKA_102150	101.539	5.71783	0.614477	9.30519	1.34e-20	4.86e-20	copper transporter, putative
PBANKA_114570	126.777	3.55626	0.38284	9.28915	1.56e-20	5.64e-20	U2 small nuclear ribonucleoprotein A', putative
PBANKA_094330	233.236	2.5512	0.274887	9.28093	1.68e-20	6.09e-20	actin-like protein, putative (ALP2a)
PBANKA_140170	128.291	4.92945	0.531243	9.27908	1.71e-20	6.19e-20	SNARE protein, putative
PBANKA_120870	139.22	2.56489	0.276466	9.27741	1.74e-20	6.29e-20	succinate dehydrogenase subunit 4, putative (SDH4)
PBANKA_010250	147.934	3.34512	0.360737	9.27302	1.81e-20	6.55e-20	phenylalanine--tRNA ligase, putative
PBANKA_130060	171.247	2.47517	0.26693	9.27271	1.81e-20	6.56e-20	conserved Plasmodium protein, unknown function
PBANKA_100940	177.469	4.97475	0.536697	9.2692	1.88e-20	6.77e-20	conserved protein, unknown function
PBANKA_134550	617.113	-2.57364	0.277665	-9.26885	1.88e-20	6.79e-20	conserved Plasmodium protein, unknown function
PBANKA_120650	93.9685	4.79287	0.517632	9.25922	2.06e-20	7.43e-20	conserved Plasmodium protein, unknown function
PBANKA_123080	190.716	5.26559	0.568826	9.25695	2.1e-20	7.58e-20	pyridoxal kinase, putative (PDXK)
PBANKA_094360	2814	2.83255	0.306011	9.25638	2.11e-20	7.62e-20	60S acidic ribosomal protein P1, putative
PBANKA_120060	361.826	-3.04565	0.329323	-9.24821	2.28e-20	8.22e-20	Plasmodium exported protein, unknown function
PBANKA_120840	662.539	-3.18425	0.344324	-9.24782	2.29e-20	8.24e-20	ribosomal protein L43, mitochondrial, putative
PBANKA_110650	3369.38	-4.23914	0.458748	-9.24067	2.45e-20	8.8e-20	rhomboid protease ROM4 (ROM4)
PBANKA_145680	1733.86	-2.94794	0.319306	-9.23234	2.65e-20	9.51e-20	vacuolar-sorting protein SNF7, putative
PBANKA_130910	152.854	6.30654	0.683227	9.23052	2.69e-20	9.66e-20	mitochondrial ribosomal protein S29 precursor, putative
PBANKA_060230	422.17	-2.36196	0.255891	-9.23035	2.7e-20	9.67e-20	conserved Plasmodium protein, unknown function
PBANKA_091260	78.3832	4.14144	0.448863	9.22652	2.8e-20	1e-19	conserved Plasmodium protein, unknown function
PBANKA_145340	1180.45	-4.30885	0.467171	-9.22329	2.88e-20	1.03e-19	protein kinase 2 (PK2)
PBANKA_142940	972.881	-4.68259	0.507904	-9.21943	2.99e-20	1.07e-19	dynein light chain 1, putative
PBANKA_143040	838.687	-2.79627	0.303378	-9.21711	3.05e-20	1.09e-19	adrenodoxin-type ferredoxin, putative
PBANKA_083050	236.431	2.5987	0.281965	9.21638	3.07e-20	1.1e-19	conserved Plasmodium protein, unknown function
PBANKA_062330	185.858	4.70584	0.510649	9.21542	3.1e-20	1.11e-19	tryptophan-rich antigen, putative
PBANKA_141230	584.328	-1.95739	0.212438	-9.21396	3.14e-20	1.12e-19	conserved Plasmodium protein, unknown function
PBANKA_134140	85.2883	-3.14428	0.341535	-9.20633	3.37e-20	1.2e-19	conserved Plasmodium protein, unknown function
PBANKA_121940	68.1459	3.97377	0.431951	9.19958	3.59e-20	1.28e-19	Cg3 protein, putative
PBANKA_061050	280.505	3.76542	0.409526	9.19457	3.76e-20	1.34e-19	glutathione peroxidase-like thioredoxin peroxidase (TPx(Gl))
PBANKA_093470	55.5951	4.3089	0.468757	9.19217	3.85e-20	1.37e-19	conserved Plasmodium protein, unknown function
PBANKA_082770	89.5824	5.68082	0.618672	9.18228	4.22e-20	1.5e-19	replication termination factor, putative
PBANKA_083540	142.32	-3.57225	0.389298	-9.17613	4.47e-20	1.59e-19	conserved Plasmodium protein, unknown function
PBANKA_070700	97.9131	6.91097	0.75355	9.17122	4.68e-20	1.66e-19	lipoate-protein ligase B (LipB)
PBANKA_093300	2465.34	-1.98928	0.21694	-9.16972	4.74e-20	1.68e-19	serine/threonine protein kinase, putative (CLK3)
PBANKA_031230	541.755	-3.02708	0.33023	-9.16658	4.88e-20	1.73e-19	conserved Plasmodium protein, unknown function
PBANKA_100020	86.1052	6.73019	0.735363	9.1522	5.58e-20	1.98e-19	fam-a protein
PBANKA_052080	96.545	6.01775	0.657625	9.15073	5.66e-20	2e-19	conserved Plasmodium protein, unknown function
PBANKA_130770	561.318	-2.59328	0.283629	-9.14324	6.06e-20	2.14e-19	zinc finger protein, putative
PBANKA_133460	91.4742	4.63233	0.50675	9.14124	6.17e-20	2.18e-19	diacylglycerol kinase, putative
PBANKA_145820	209.403	-2.34583	0.256622	-9.14119	6.18e-20	2.18e-19	conserved Plasmodium protein, unknown function
PBANKA_041010	79.5858	5.12289	0.560446	9.14075	6.2e-20	2.19e-19	E3 ubiquitin-protein ligase, putative
PBANKA_101870	187.267	3.89673	0.426317	9.14045	6.22e-20	2.19e-19	conserved Plasmodium protein, unknown function
PBANKA_121490	1557.12	-2.73289	0.299079	-9.13768	6.38e-20	2.25e-19	conserved Plasmodium protein, unknown function
PBANKA_020520	4679.16	-2.96524	0.324658	-9.13344	6.64e-20	2.34e-19	conserved Plasmodium protein, unknown function
PBANKA_122050	1993.12	-3.33396	0.365315	-9.12625	7.09e-20	2.49e-19	conserved Plasmodium protein, unknown function
PBANKA_083020	1873.02	3.92001	0.429567	9.12549	7.14e-20	2.51e-19	high molecular weight rhoptry protein 2, putative (RhopH2)
PBANKA_103980	134.903	5.8134	0.637091	9.12492	7.18e-20	2.52e-19	conserved Plasmodium protein, unknown function
PBANKA_122080	7124.54	-4.93577	0.541096	-9.12179	7.39e-20	2.59e-19	conserved Plasmodium protein, unknown function
PBANKA_132480	124.721	7.65684	0.839493	9.1208	7.46e-20	2.62e-19	conserved Plasmodium protein, unknown function
PBANKA_071290	1729.65	-2.92584	0.320797	-9.12051	7.48e-20	2.62e-19	high mobility group protein B2, putative (HMGB2)
PBANKA_145470	96.586	4.77994	0.524454	9.11412	7.93e-20	2.78e-19	conserved Plasmodium protein, unknown function
PBANKA_081630	510.561	-3.5707	0.391909	-9.11105	8.16e-20	2.86e-19	conserved Plasmodium protein, unknown function
PBANKA_030460	119.599	-1.84888	0.202937	-9.11059	8.19e-20	2.87e-19	iron-sulfur assembly protein, putative
PBANKA_131440	1815.68	-3.84485	0.422077	-9.10936	8.29e-20	2.9e-19	conserved Plasmodium protein, unknown function
PBANKA_121810	925.165	-3.29399	0.362382	-9.08982	9.92e-20	3.46e-19	oocyst capsule protein (Cap380)
PBANKA_122230	576.987	-3.50596	0.385744	-9.08884	1e-19	3.49e-19	coatomer epsilon subunit, putative
PBANKA_080320	2692.03	-2.96991	0.327001	-9.08226	1.06e-19	3.71e-19	inositol-phosphate phosphatase, putative
PBANKA_062160	592.314	-3.13209	0.34487	-9.08195	1.07e-19	3.72e-19	conserved Plasmodium protein, unknown function
PBANKA_124120	92.5731	4.13699	0.455557	9.08116	1.07e-19	3.74e-19	conserved Plasmodium protein, unknown function
PBANKA_031020	106.068	4.21408	0.464449	9.07328	1.15e-19	4.02e-19	conserved Plasmodium protein, unknown function
PBANKA_140070	90.1548	3.86178	0.425933	9.06664	1.23e-19	4.27e-19	Plasmodium exported protein, unknown function
PBANKA_130570	393.231	-2.56156	0.282545	-9.06601	1.23e-19	4.29e-19	vacuolar-sorting protein SNF7, putative
PBANKA_061330	244.907	1.84185	0.203512	9.05033	1.43e-19	4.95e-19	conserved Plasmodium protein, unknown function
PBANKA_132410	283.427	2.76342	0.3054	9.04853	1.45e-19	5.03e-19	ubiquitin carboxyl-terminal hydrolase isozyme L3, putative (UCHL3)
PBANKA_041280	508.049	3.79218	0.419175	9.04676	1.47e-19	5.11e-19	translation initiation factor 4E, putative (eIF4E)
PBANKA_031430	89.1372	4.26894	0.471963	9.04507	1.5e-19	5.18e-19	conserved Plasmodium protein, unknown function
PBANKA_134130	236.603	-2.90746	0.321551	-9.04199	1.54e-19	5.33e-19	conserved Plasmodium protein, unknown function
PBANKA_082110	180.776	5.5839	0.618259	9.03165	1.69e-19	5.85e-19	CS domain protein, putative
PBANKA_136180	52.835	5.20019	0.577268	9.00829	2.09e-19	7.24e-19	conserved Plasmodium protein, unknown function
PBANKA_103840	75.894	5.01107	0.55642	9.0059	2.14e-19	7.39e-19	selenoprotein, putative (Sel1)
PBANKA_133520	363.778	-2.36386	0.262694	-8.99853	2.29e-19	7.9e-19	pre-mRNA-splicing factor ISY1, putative
PBANKA_143960	73.6472	4.45751	0.495715	8.9921	2.43e-19	8.37e-19	conserved Plasmodium protein, unknown function
PBANKA_051620	647.83	2.10465	0.234168	8.98779	2.52e-19	8.7e-19	phosphatidylinositol N-acetylglucosaminyltransferase subunit A, putative (PIGA)
PBANKA_141030	3937.44	1.7046	0.189683	8.98656	2.55e-19	8.79e-19	M1-family alanyl aminopeptidase, putative
PBANKA_070840	159.907	6.09695	0.678556	8.98519	2.58e-19	8.89e-19	small nuclear ribonucleoprotein G, putative (SNRPG)
PBANKA_132760	344.54	-2.94738	0.328045	-8.98468	2.59e-19	8.93e-19	conserved Plasmodium protein, unknown function
PBANKA_120900	506.286	2.53191	0.281956	8.97983	2.71e-19	9.32e-19	eukaryotic translation initiation factor 2 beta subunit, putative
PBANKA_112100	65.0583	4.32238	0.481423	8.97835	2.75e-19	9.44e-19	conserved Plasmodium protein, unknown function
PBANKA_143530	940.787	-2.27477	0.253384	-8.97757	2.77e-19	9.5e-19	pre-mRNA splicing factor, putative
PBANKA_145790	569.623	-3.31512	0.369857	-8.96325	3.15e-19	1.08e-18	conserved Plasmodium protein, unknown function
PBANKA_102220	95.0338	5.40965	0.603587	8.96251	3.17e-19	1.09e-18	conserved Plasmodium protein, unknown function
PBANKA_100650	96.067	3.43547	0.383444	8.95949	3.26e-19	1.12e-18	tRNA N6-adenosine threonylcarbamoyltransferase, putative (KAE1)
PBANKA_132810	1631.11	-3.36713	0.376215	-8.95003	3.55e-19	1.22e-18	ATP synthase (C/AC39) subunit, putative
PBANKA_111330	1536.88	-2.51285	0.28081	-8.94856	3.6e-19	1.23e-18	deoxyribodipyrimidine photo-lyase, putative
PBANKA_103350	115.332	3.92122	0.438524	8.94188	3.83e-19	1.31e-18	conserved Plasmodium protein, unknown function
PBANKA_145320	352.193	3.28546	0.367578	8.93813	3.96e-19	1.35e-18	conserved Plasmodium protein, unknown function
PBANKA_141510	280.206	2.6897	0.301111	8.93258	4.16e-19	1.42e-18	choline-phosphate cytidylyltransferase (CCT)
PBANKA_131670	163.517	3.32726	0.373075	8.91847	4.73e-19	1.61e-18	conserved Plasmodium protein, unknown function
PBANKA_102490	867.14	2.26711	0.254249	8.91687	4.8e-19	1.64e-18	DNA replication licensing factor MCM2, putative (MCM2)
PBANKA_092190	327.917	2.28784	0.256596	8.91611	4.83e-19	1.65e-18	conserved Plasmodium protein, unknown function
PBANKA_070620	206.284	5.21024	0.584435	8.91499	4.88e-19	1.66e-18	nucleoside transporter 2, putative (NT2)
PBANKA_114500	98.1147	-2.82731	0.317151	-8.9147	4.89e-19	1.66e-18	conserved Plasmodium protein, unknown function
PBANKA_135350	99.6024	2.55003	0.28614	8.91184	5.02e-19	1.71e-18	exosome complex component RRP42, putative (RRP42)
PBANKA_094200	210.843	-3.4605	0.388377	-8.91017	5.1e-19	1.73e-18	calcium/calmodulin-dependent protein kinase, putative
PBANKA_071060	115.854	3.70335	0.415675	8.90925	5.14e-19	1.74e-18	phosphatidylglycerophosphate synthase, putative
PBANKA_111710	4027.86	-2.52538	0.283521	-8.90722	5.23e-19	1.77e-18	histone H3 variant, putative (H3.3)
PBANKA_122270	324.63	-2.75205	0.309145	-8.90213	5.48e-19	1.86e-18	conserved Plasmodium protein, unknown function
PBANKA_141610	201.959	3.43646	0.386196	8.89825	5.67e-19	1.92e-18	conserved Plasmodium protein, unknown function
PBANKA_092510	341.3	-2.58434	0.29052	-8.89559	5.81e-19	1.97e-18	leucine-rich repeat protein (LRR11)
PBANKA_021270	2718.72	-3.69361	0.415526	-8.889	6.17e-19	2.09e-18	zinc finger protein, putative
PBANKA_051720	293.552	4.28573	0.482192	8.88801	6.22e-19	2.1e-18	haloacid dehalogenase-like hydrolase, putative (HAD1)
PBANKA_130170	277.003	1.75588	0.197582	8.88684	6.29e-19	2.12e-18	splicing factor 3A subunit 1, putative (SF3A1)
PBANKA_145760	258.3	3.93663	0.443088	8.88454	6.42e-19	2.17e-18	conserved Plasmodium protein, unknown function
PBANKA_010590	228.951	2.99889	0.33765	8.88166	6.59e-19	2.22e-18	uroporphyrinogen III decarboxylase, putative (UROD)
PBANKA_121700	323.986	2.68379	0.302315	8.87746	6.84e-19	2.31e-18	peptidase, putative
PBANKA_144080	282.23	3.43268	0.38668	8.87732	6.85e-19	2.31e-18	conserved Plasmodium protein, unknown function
PBANKA_112630	204.39	2.90103	0.326808	8.87685	6.88e-19	2.32e-18	conserved Plasmodium protein, unknown function
PBANKA_082430	1700.78	-3.78653	0.426647	-8.87507	6.99e-19	2.35e-18	conserved Plasmodium protein, unknown function
PBANKA_103010	380.721	4.92124	0.555374	8.86112	7.92e-19	2.66e-18	actin II
PBANKA_103990	188.022	8.73155	0.985939	8.85607	8.29e-19	2.78e-18	conserved Plasmodium protein, unknown function
PBANKA_091140	316.71	3.15918	0.356948	8.85054	8.71e-19	2.92e-18	conserved Plasmodium protein, unknown function
PBANKA_121270	6467.18	-3.93333	0.444487	-8.84914	8.82e-19	2.96e-18	conserved Plasmodium protein, unknown function
PBANKA_140860	109.957	6.73944	0.761739	8.84745	8.95e-19	3e-18	conserved Plasmodium protein, unknown function
PBANKA_091250	54.4769	-3.96256	0.447951	-8.84598	9.07e-19	3.04e-18	conserved Plasmodium protein, unknown function
PBANKA_041330	124.481	4.80598	0.543553	8.84178	9.42e-19	3.15e-18	mitochondrial ribosomal protein L29/L47 precursor, putative
PBANKA_041070	73.1452	4.47864	0.506576	8.84101	9.49e-19	3.17e-18	conserved Plasmodium protein, unknown function
PBANKA_050130	2905.5	-2.79194	0.315892	-8.83827	9.72e-19	3.25e-18	DNA polymerase delta catalytic subunit, putative
PBANKA_134260	208.879	-3.03108	0.342954	-8.83817	9.73e-19	3.25e-18	conserved Plasmodium protein, unknown function
PBANKA_103410	473.196	2.09522	0.237115	8.8363	9.89e-19	3.3e-18	DNA repair helicase, putative
PBANKA_021020	818.448	1.65678	0.187584	8.83218	1.03e-18	3.42e-18	aspartate--tRNA ligase, putative
PBANKA_103220	320.977	3.73104	0.422473	8.83142	1.03e-18	3.45e-18	conserved Plasmodium protein, unknown function
PBANKA_091350	83.8327	4.63096	0.524808	8.8241	1.1e-18	3.68e-18	conserved Plasmodium protein, unknown function
PBANKA_061610	343.4	3.43565	0.389531	8.81996	1.14e-18	3.81e-18	prefoldin subunit 3, putative
PBANKA_080590	588.139	4.69893	0.533163	8.81332	1.21e-18	4.04e-18	kinesin-8, putative
PBANKA_112030	99.9692	-2.90294	0.329385	-8.81323	1.22e-18	4.04e-18	conserved Plasmodium protein, unknown function
PBANKA_123290	786.918	-2.98074	0.338663	-8.80149	1.35e-18	4.49e-18	RAP protein, putative
PBANKA_093750	621.43	-2.79015	0.317953	-8.77534	1.7e-18	5.66e-18	conserved Plasmodium protein, unknown function
PBANKA_145070	891.838	1.63571	0.186449	8.77293	1.74e-18	5.78e-18	clustered-asparagine-rich protein, putative
PBANKA_120130	381.199	-2.56918	0.292924	-8.77078	1.77e-18	5.88e-18	conserved Plasmodium protein, unknown function
PBANKA_060280	546.453	2.70804	0.308878	8.76735	1.83e-18	6.06e-18	ubiquitin-conjugating enzyme E2, putative (UBC)
PBANKA_136360	55.6414	-4.3419	0.495417	-8.76412	1.88e-18	6.23e-18	conserved Plasmodium protein, unknown function
PBANKA_031410	350.31	-2.75554	0.314425	-8.76375	1.89e-18	6.25e-18	conserved Plasmodium protein, unknown function
PBANKA_093010	418.95	-2.61988	0.29897	-8.76302	1.9e-18	6.29e-18	conserved Plasmodium protein, unknown function
PBANKA_082280	136.891	3.82868	0.436976	8.76177	1.92e-18	6.35e-18	conserved Plasmodium protein, unknown function
PBANKA_103200	115.434	3.89865	0.445026	8.76051	1.94e-18	6.42e-18	conserved Plasmodium protein, unknown function
PBANKA_131880	56.0133	5.45807	0.623044	8.76033	1.95e-18	6.42e-18	protein tyrosine phosphatase (PTP1)
PBANKA_010890	190.918	5.88582	0.672281	8.755	2.04e-18	6.73e-18	conserved Plasmodium protein, unknown function
PBANKA_101590	513.552	-1.92918	0.220695	-8.74141	2.3e-18	7.59e-18	transcription initiation TFIID-like, putative
PBANKA_070430	198.708	4.60141	0.526453	8.74041	2.32e-18	7.65e-18	SPRY domain, putative
PBANKA_100400	167.469	7.39468	0.846185	8.73885	2.35e-18	7.75e-18	cytosolic glyoxalase II, putative
PBANKA_100120	105.43	-4.51785	0.517099	-8.73691	2.4e-18	7.88e-18	conserved Plasmodium protein, unknown function
PBANKA_051490	80.7041	-5.55159	0.635581	-8.73466	2.44e-18	8.03e-18	28 kDa ookinete surface protein (P28)
PBANKA_101770	253.136	4.32214	0.495449	8.72368	2.69e-18	8.84e-18	ubiquinol-cytochrome c reductase hinge protein, putative
PBANKA_031400	146.301	-3.17464	0.364292	-8.71453	2.92e-18	9.58e-18	AP-2 complex subunit sigma, putative
PBANKA_060930	110.058	-2.02357	0.232538	-8.70211	3.26e-18	1.07e-17	GPI mannosyltransferase I, putative
PBANKA_112040	152.095	-3.23826	0.372246	-8.69925	3.34e-18	1.09e-17	Pfs77 homologue, putative
PBANKA_112190	433.687	2.50192	0.287657	8.69757	3.39e-18	1.11e-17	chorismate synthase, putative (CS)
PBANKA_011030	56.2945	6.44049	0.741004	8.69157	3.57e-18	1.17e-17	conserved Plasmodium protein, unknown function
PBANKA_140220	783.167	-1.59831	0.183907	-8.69083	3.6e-18	1.18e-17	conserved Plasmodium protein, unknown function
PBANKA_010190	276.081	1.51125	0.173923	8.68921	3.65e-18	1.19e-17	conserved Plasmodium protein, unknown function
PBANKA_071470	61.6943	4.90625	0.56478	8.68702	3.72e-18	1.22e-17	phosphopantothenoylcysteine decarboxylase, putative
PBANKA_143220	70.7682	-4.34895	0.500759	-8.68472	3.8e-18	1.24e-17	male development gene 1 (MDV1)
PBANKA_080060	73.0928	3.43737	0.395876	8.68293	3.86e-18	1.26e-17	centrin, putative
PBANKA_123670	104.726	-4.19433	0.483081	-8.68246	3.87e-18	1.26e-17	conserved Plasmodium protein, unknown function
PBANKA_081570	4047.97	-2.46635	0.284175	-8.67898	3.99e-18	1.3e-17	transporter, putative
PBANKA_091700	211.949	-3.77389	0.435102	-8.67357	4.19e-18	1.36e-17	conserved Plasmodium protein, unknown function, fragment
PBANKA_050250	935.305	-3.66762	0.422894	-8.67267	4.22e-18	1.37e-17	serine/threonine protein phosphatase 8 (PPP8)
PBANKA_144090	116.705	6.07687	0.700834	8.67092	4.29e-18	1.39e-17	conserved Plasmodium protein, unknown function
PBANKA_061480	709.836	-2.50275	0.288738	-8.6679	4.4e-18	1.43e-17	conserved Plasmodium protein, unknown function
PBANKA_133100	83.8717	3.80485	0.439	8.66708	4.43e-18	1.44e-17	conserved Plasmodium protein, unknown function
PBANKA_010800	478.186	-2.93183	0.338388	-8.66412	4.55e-18	1.48e-17	mitochondrial cardiolipin synthase, putative (CLS)
PBANKA_092070	90.943	-3.97733	0.459159	-8.66221	4.63e-18	1.5e-17	conserved Plasmodium protein, unknown function
PBANKA_041460	1801.82	2.13923	0.246974	8.66178	4.64e-18	1.5e-17	40S ribosomal protein S15A, putative
PBANKA_143800	498.233	2.70967	0.313099	8.65434	4.96e-18	1.61e-17	CAMP-dependent protein kinase regulatory subunit, putative (PKAr)
PBANKA_040410	76.0886	6.57799	0.760216	8.65279	5.03e-18	1.63e-17	AP endonuclease (DNA-[apurinic or apyrimidinic site] lyase), putative
PBANKA_090490	71.6173	4.45006	0.514721	8.64559	5.35e-18	1.73e-17	mitochondrial large subunit ribosomal protein, putative
PBANKA_020190	99.8022	3.32916	0.385243	8.64173	5.54e-18	1.79e-17	conserved Plasmodium protein, unknown function
PBANKA_113000	130.603	3.21178	0.372225	8.6286	6.21e-18	2.01e-17	Ran-binding protein, putative
PBANKA_060520	1771.17	-1.8218	0.211283	-8.62257	6.55e-18	2.11e-17	DNA-directed RNA polymerase III subunit, putative
PBANKA_142930	822.79	-4.10659	0.476299	-8.62186	6.59e-18	2.12e-17	integral membrane protein GPR180, putative
PBANKA_123720	116.152	5.28972	0.61357	8.62121	6.62e-18	2.14e-17	50S ribosomal protein L17, apicoplast, putative (RPL17)
PBANKA_121230	181.771	2.91276	0.338074	8.61575	6.95e-18	2.24e-17	initiation factor 2 subunit family, putative
PBANKA_120610	759.84	2.51807	0.292548	8.60737	7.48e-18	2.41e-17	eukaryotic translation initiation factor 3 subunit 7, putative
PBANKA_030120	84.6988	4.56598	0.5306	8.60532	7.61e-18	2.45e-17	ERCC1 nucleotide excision repair protein, putative
PBANKA_093270	163.264	2.45901	0.285972	8.59878	8.06e-18	2.59e-17	conserved Plasmodium protein, unknown function (PCAS_091160:exon:5)
PBANKA_110290	275.822	-2.48439	0.289105	-8.59339	8.44e-18	2.71e-17	conserved Plasmodium protein, unknown function
PBANKA_146080	99.0562	3.7188	0.432945	8.58955	8.73e-18	2.8e-17	nucleolar rRNA processing protein, putative
PBANKA_050800	40.6512	-3.52324	0.4102	-8.58908	8.77e-18	2.81e-17	conserved Plasmodium protein, unknown function
PBANKA_031420	1875.3	-3.33815	0.388858	-8.58451	9.12e-18	2.92e-17	calcium-dependent protein kinase 1 (CDPK1)
PBANKA_123460	1576.17	-4.40633	0.513293	-8.58445	9.13e-18	2.92e-17	conserved Plasmodium protein, unknown function
PBANKA_140180	100.393	6.11298	0.712179	8.58349	9.2e-18	2.95e-17	conserved Plasmodium protein, unknown function
PBANKA_143340	153.776	-2.52663	0.294391	-8.58257	9.28e-18	2.97e-17	zinc finger protein, putative
PBANKA_130270	74.0521	6.74274	0.78583	8.58041	9.45e-18	3.02e-17	conserved Plasmodium protein, unknown function
PBANKA_123120	87.2166	4.37264	0.509671	8.57933	9.54e-18	3.05e-17	phosducin-like protein, putative (PhLP3)
PBANKA_081320	88.6919	4.01948	0.468896	8.57222	1.02e-17	3.24e-17	conserved Plasmodium protein, unknown function
PBANKA_041570	1570.49	-2.75073	0.321053	-8.56783	1.05e-17	3.37e-17	autophagy-related protein 3, putative (ATG3)
PBANKA_134970	116.648	3.57123	0.417132	8.56139	1.12e-17	3.56e-17	conserved Plasmodium protein, unknown function
PBANKA_080670	4113.59	-3.91	0.456713	-8.56118	1.12e-17	3.56e-17	conserved Plasmodium protein, unknown function
PBANKA_072070	452.086	-3.84703	0.449487	-8.55872	1.14e-17	3.63e-17	regulator of chromosome condensation, putative
PBANKA_051000	83.3763	3.7816	0.442062	8.55446	1.18e-17	3.77e-17	conserved Plasmodium protein, unknown function
PBANKA_091290	305.067	-3.21645	0.376025	-8.55383	1.19e-17	3.79e-17	conserved Plasmodium protein, unknown function
PBANKA_146270	1091.02	-2.16517	0.253181	-8.55186	1.21e-17	3.85e-17	THO complex subunit 2, putative (THO2)
PBANKA_142980	102.232	5.01419	0.586439	8.55023	1.23e-17	3.9e-17	conserved Plasmodium protein, unknown function
PBANKA_102890	155.63	3.21647	0.376256	8.54863	1.25e-17	3.95e-17	diphthamide synthesis protein, putative
PBANKA_143790	498.356	-2.17646	0.254877	-8.53926	1.35e-17	4.29e-17	conserved Plasmodium protein, unknown function
PBANKA_143740	408.106	2.13735	0.250331	8.53812	1.36e-17	4.32e-17	ATP-binding protein, putative
PBANKA_052480	68.7455	5.78465	0.677684	8.5359	1.39e-17	4.41e-17	early transcribed membrane protein,small exported protein (SEP1)
PBANKA_080110	83.7545	4.78715	0.561419	8.52688	1.5e-17	4.76e-17	conserved Plasmodium protein, unknown function
PBANKA_070900	195.773	3.78516	0.44403	8.52456	1.53e-17	4.85e-17	protein transport protein SEC61 subunit beta, putative
PBANKA_146510	321.446	3.73031	0.438067	8.51538	1.66e-17	5.25e-17	Plasmodium exported protein, unknown function
PBANKA_092460	103.174	3.56244	0.418565	8.51108	1.72e-17	5.44e-17	mitochondrial ribosomal protein L37, putative
PBANKA_122700	267.822	-1.73443	0.203817	-8.50975	1.74e-17	5.5e-17	SF-assemblin, putative
PBANKA_080080	141.53	-2.37816	0.279603	-8.50548	1.81e-17	5.71e-17	conserved Plasmodium protein, unknown function
PBANKA_120160	137.374	2.7439	0.322655	8.50415	1.83e-17	5.77e-17	conserved Plasmodium protein, unknown function
PBANKA_081580	226.399	-3.0301	0.356419	-8.5015	1.87e-17	5.9e-17	GINS complex subunit Psf3, putative
PBANKA_072040	10068.5	-3.08543	0.362969	-8.50053	1.89e-17	5.94e-17	conserved Plasmodium protein, unknown function
PBANKA_081430	118.019	4.67515	0.550182	8.49746	1.94e-17	6.1e-17	conserved Plasmodium protein, unknown function
PBANKA_080170	164.812	3.23105	0.380817	8.48453	2.17e-17	6.81e-17	conserved Plasmodium protein, unknown function
PBANKA_133290	55.8305	4.77486	0.563059	8.48022	2.25e-17	7.07e-17	mediator of RNA polymerase II transcription subunit 6, putative
PBANKA_123730	68.2177	4.716	0.556499	8.47441	2.36e-17	7.42e-17	inner membrane complex protein, putative
PBANKA_080750	321.895	2.63607	0.311069	8.47425	2.37e-17	7.43e-17	conserved Plasmodium protein, unknown function
PBANKA_093770	1803.84	2.68661	0.317196	8.46986	2.46e-17	7.71e-17	60S ribosomal protein L36, putative (RPL36)
PBANKA_021040	1804.45	-3.40556	0.40232	-8.46479	2.57e-17	8.04e-17	DNA mismatch repair protein PMS1, putative (PMS1)
PBANKA_145140	45.7986	4.93178	0.582625	8.46476	2.57e-17	8.04e-17	protein-S-isoprenylcysteine O-methyltransferase, putative
PBANKA_144970	1962.35	-3.78014	0.447322	-8.45061	2.9e-17	9.07e-17	conserved Plasmodium protein, unknown function
PBANKA_080400	1343.46	2.41354	0.285672	8.44863	2.95e-17	9.22e-17	60S ribosomal protein L37, putative (RPL37)
PBANKA_110350	291.124	4.38088	0.518739	8.44525	3.03e-17	9.49e-17	conserved Plasmodium protein, unknown function
PBANKA_031460	75.7306	5.13515	0.60816	8.44375	3.07e-17	9.6e-17	conserved Plasmodium protein, unknown function
PBANKA_133900	786.805	-2.52769	0.299539	-8.43859	3.21e-17	1e-16	vacuolar protein sorting-associated protein 52, putative (VPS52)
PBANKA_120140	68.8278	6.67226	0.791152	8.4336	3.35e-17	1.05e-16	conserved Plasmodium protein, unknown function
PBANKA_133610	116.186	6.41952	0.761831	8.42644	3.56e-17	1.11e-16	dihydroorotase, putative
PBANKA_140090	42.8013	-3.78749	0.449537	-8.4253	3.6e-17	1.12e-16	conserved Plasmodium protein, unknown function
PBANKA_143300	750.292	-2.68108	0.318269	-8.42392	3.64e-17	1.13e-16	conserved Plasmodium protein, unknown function
PBANKA_010580	173.022	3.13948	0.372972	8.41747	3.85e-17	1.2e-16	RING zinc finger protein, putative
PBANKA_140360	173.841	8.3393	0.991331	8.41222	4.02e-17	1.25e-16	conserved Plasmodium protein, unknown function
PBANKA_144400	1008.92	3.36786	0.400364	8.41199	4.03e-17	1.25e-16	macrophage migration inhibitory factor (MIF)
PBANKA_140280	92.6981	5.16347	0.614027	8.40918	4.13e-17	1.28e-16	conserved Plasmodium protein, unknown function
PBANKA_145280	3164.29	-4.85646	0.57753	-8.40903	4.13e-17	1.28e-16	cell cycle control protein, putative
PBANKA_113650	67.3866	6.45709	0.767963	8.40807	4.17e-17	1.29e-16	conserved Plasmodium protein, unknown function
PBANKA_120750	110.724	2.8404	0.338122	8.4005	4.45e-17	1.38e-16	conserved Plasmodium protein, unknown function
PBANKA_091730	221.178	-4.34855	0.517719	-8.39944	4.49e-17	1.39e-16	conserved Plasmodium protein, unknown function
PBANKA_092040	1074.98	-3.05365	0.363804	-8.39367	4.71e-17	1.46e-16	conserved Plasmodium protein, unknown function
PBANKA_080950	76.3975	7.19133	0.856869	8.39257	4.76e-17	1.47e-16	conserved Plasmodium protein, unknown function
PBANKA_123440	96.0616	4.06461	0.484406	8.39091	4.82e-17	1.49e-16	zinc finger protein, putative
PBANKA_041650	767.874	1.66243	0.198141	8.39014	4.86e-17	1.5e-16	copper-transporting ATPase (CuTP)
PBANKA_041000	117.415	4.38452	0.522698	8.38825	4.93e-17	1.52e-16	conserved Plasmodium protein, unknown function
PBANKA_124000	1306.78	-2.99038	0.356605	-8.38568	5.04e-17	1.56e-16	conserved Plasmodium protein, unknown function
PBANKA_131620	61.2455	5.38693	0.642414	8.38544	5.05e-17	1.56e-16	SNARE protein, putative
PBANKA_051920	58.935	6.15723	0.734781	8.37968	5.31e-17	1.64e-16	CCAT-binding transcription factor-like protein, putative
PBANKA_124540	460.563	-1.31243	0.156807	-8.36975	5.77e-17	1.78e-16	conserved Plasmodium protein, unknown function
PBANKA_101230	786.801	-2.98701	0.357204	-8.36218	6.16e-17	1.9e-16	conserved Plasmodium protein, unknown function
PBANKA_081310	1826.4	-2.5875	0.309708	-8.35463	6.56e-17	2.02e-16	conserved Plasmodium protein, unknown function
PBANKA_061940	456.578	-2.98586	0.357558	-8.35069	6.79e-17	2.09e-16	conserved Plasmodium protein, unknown function
PBANKA_141710	154.122	2.96995	0.355715	8.34924	6.87e-17	2.11e-16	conserved Plasmodium protein, unknown function
PBANKA_061510	669.899	-2.04208	0.24468	-8.34591	7.07e-17	2.17e-16	queuine tRNA-ribosyltransferase, putative
PBANKA_133670	541.971	-2.08598	0.249997	-8.34403	7.18e-17	2.2e-16	conserved Plasmodium protein, unknown function
PBANKA_110470	361.46	-2.35748	0.282615	-8.34167	7.32e-17	2.25e-16	trafficking protein particle complex subunit 8, putative (TRS85)
PBANKA_132860	86.9115	3.83621	0.460175	8.33642	7.66e-17	2.35e-16	conserved Plasmodium protein, unknown function
PBANKA_101650	358.814	-2.43477	0.292509	-8.32375	8.52e-17	2.61e-16	WW domain-binding protein 11, putative
PBANKA_091220	136.934	6.99962	0.841127	8.32172	8.67e-17	2.65e-16	signal recognition particle subunit SRP72, putative (SRP72)
PBANKA_142500	295.279	5.01358	0.602835	8.31667	9.05e-17	2.77e-16	RNA-binding protein, putative
PBANKA_083420	306.785	-3.96513	0.476827	-8.31565	9.13e-17	2.79e-16	conserved Plasmodium protein, unknown function
PBANKA_131120	242.333	3.33452	0.401361	8.30803	9.73e-17	2.97e-16	conserved Plasmodium protein, unknown function
PBANKA_146320	108.456	3.64487	0.439116	8.30049	1.04e-16	3.17e-16	vacuolar protein sorting-associated protein 26, putative (VPS26)
PBANKA_050460	148.328	4.39751	0.529823	8.29997	1.04e-16	3.18e-16	S-adenosyl-L-methionine-dependent methyltransferase, putative
PBANKA_142700	1350.06	-1.88783	0.227535	-8.29687	1.07e-16	3.26e-16	protein phosphatase, putative
PBANKA_142640	1226.35	-2.5473	0.307103	-8.2946	1.09e-16	3.32e-16	mitochondrial carrier protein, putative
PBANKA_081410	75.2474	5.34718	0.644677	8.29436	1.09e-16	3.33e-16	conserved Plasmodium protein, unknown function
PBANKA_020220	80.8257	3.78785	0.456791	8.29231	1.11e-16	3.38e-16	conserved Plasmodium protein, unknown function
PBANKA_114170	6628.16	-2.98866	0.360818	-8.283	1.2e-16	3.65e-16	ubiquitin-60S ribosomal protein L40, putative
PBANKA_080770	557.388	-3.26702	0.394626	-8.27878	1.24e-16	3.78e-16	kinesin-5, putative (EG5)
PBANKA_144510	379.625	3.12553	0.377533	8.27884	1.24e-16	3.78e-16	ATP-dependent protease subunit ClpQ, putative (ClpQ)
PBANKA_010070	66.0143	5.64087	0.68168	8.27495	1.29e-16	3.9e-16	Plasmodium exported protein, unknown function
PBANKA_081280	353.932	2.88614	0.348971	8.27044	1.33e-16	4.05e-16	GTP-binding protein, putative
PBANKA_092700	120.602	5.06392	0.612798	8.26361	1.41e-16	4.29e-16	tyrosine kinase-like protein, putative (TKL2)
PBANKA_130950	1597.14	-2.22847	0.269711	-8.26242	1.43e-16	4.33e-16	conserved Plasmodium protein, unknown function
PBANKA_121510	72.7859	6.02191	0.728913	8.26149	1.44e-16	4.36e-16	Rh5 interacting protein, putative (RIPR)
PBANKA_130630	191.974	5.50126	0.665911	8.26125	1.44e-16	4.36e-16	conserved Plasmodium protein, unknown function
PBANKA_093890	429.382	-3.19308	0.386565	-8.26015	1.45e-16	4.4e-16	IWS1-like protein, putative
PBANKA_071790	982.819	-2.39189	0.289668	-8.25736	1.49e-16	4.5e-16	RNA-binding protein, putative
PBANKA_072200	814.15	-3.38927	0.410486	-8.25672	1.5e-16	4.52e-16	phosphatidylinositol 4-kinase, putative
PBANKA_142800	561.725	-2.01105	0.243583	-8.25612	1.5e-16	4.54e-16	conserved Plasmodium protein, unknown function
PBANKA_132120	270.2	2.27953	0.276133	8.25519	1.52e-16	4.58e-16	vacuolar protein sorting-associated protein 4, putative (VPS4)
PBANKA_103260	1161.64	-1.34474	0.163011	-8.24939	1.59e-16	4.8e-16	cytidine diphosphate-diacylglycerol synthase, putative (CDS)
PBANKA_143560	156.653	-2.13665	0.259091	-8.24674	1.63e-16	4.91e-16	debranching enzyme-associated ribonuclease, putative (DRN1)
PBANKA_144190	313.668	2.82761	0.342952	8.2449	1.65e-16	4.98e-16	ATP-dependent RNA helicase, putative
PBANKA_080580	58.955	3.76579	0.456996	8.24031	1.72e-16	5.17e-16	RNA-binding protein, putative
PBANKA_030320	135.747	7.0979	0.861597	8.23807	1.75e-16	5.27e-16	DNA-directed RNA polymerase II 16 kDa subunit, putative
PBANKA_110420	544.358	1.98517	0.241261	8.22828	1.9e-16	5.71e-16	2-oxoisovalerate dehydrogenase subunit beta, mitochondrial, putative (BCKDHB)
PBANKA_102720	205.36	-1.97477	0.2403	-8.21796	2.07e-16	6.22e-16	conserved Plasmodium protein, unknown function
PBANKA_144150	546.806	-1.70865	0.207922	-8.21773	2.07e-16	6.23e-16	conserved Plasmodium protein, unknown function
PBANKA_122830	18493.6	-4.14666	0.504624	-8.21734	2.08e-16	6.24e-16	conserved Plasmodium protein, unknown function
PBANKA_080600	111.728	2.90123	0.353133	8.21569	2.11e-16	6.32e-16	ubiquitin-conjugating enzyme, putative
PBANKA_143780	647.54	-2.43942	0.296921	-8.21572	2.11e-16	6.32e-16	conserved Plasmodium protein, unknown function
PBANKA_020490	114.7	3.72513	0.453498	8.21422	2.14e-16	6.4e-16	conserved Plasmodium protein, unknown function
PBANKA_111300	1403.83	3.38032	0.411601	8.21263	2.16e-16	6.48e-16	purine nucleoside phosphorylase, putative (PNP)
PBANKA_134110	551.189	1.69142	0.205987	8.21132	2.19e-16	6.55e-16	conserved Plasmodium protein, unknown function
PBANKA_081170	309.811	-2.68244	0.326744	-8.20961	2.22e-16	6.64e-16	SNARE protein, putative
[truncated: 3,339 more rows]

## Sheet: H.s._24H_infected_vs_uninfected
Supplementary Dataset 4: Gene expression (RNAseq) for Huh7.5.1 datasets, for both Human and P. berghei, with fold changed determined for infected versus uninfected, generated at 24 and 48 hpi in this study
[truncated: 6,129 more rows]

[truncated: 1 more sheets: H.s._48H_infected_vs_uninfected]
