# Supplementary material for: Dual RNA-seq identifies human mucosal immunity protein Mucin-13 as a hallmark of Plasmodium exoerythrocytic infection
Source: Nat Commun. 2019 Jan 30;10:488. doi: 10.1038/s41467-019-08349-0 (PMC6353872; doi:10.1038/s41467-019-08349-0)
Supplement: Supplementary file 7 — Supplementary Data 5 [file 41467_2019_8349_MOESM7_ESM.xlsx]

## Sheet: H.s. 48H Infected vs Uninfected
Supplementary Dataset 5: Combined DESeq2 analysis of Human Host gene expression (RNAseq) at 48 hpi for all cell lines (Huh7.5.1, HC04 abd HepG2) infected by P. berghei, with fold changed determined for infected versus uninfected
Transcript ID: ensembl designation of each gene; Transcript Name: Name of the trancript in question
baseMean: The base mean is the mean of normalized read counts across all samples, normalizing for sequencing depth via the geometric mean of each gene in each sample.; log2 Fold Change: Average change in RNA expression levels, converted to log2 values;
log2 Fold Change SE: Standard error of the log2 FC, based upon read depth for a given gene; DESeq2 stat: The statistic used to determine significance, measured as Log2 FC divided by log2 fold change SE;
p value: The measure of significance of a log2 fold change based upon the coverage, as determined by the DE2Seq stat; padj: The p-value adjusted for the false discovery rate cutoff.
DESeq2 Method from Love et al, 2014 (PMID : 25516281)
Transcript ID	Transcript name	baseMean	log2 Fold Change	log2 Fold Change SE	DESeq2 stat	p value	padj
ENSG00000173702.7	MUC13	589.115	3.80001	0.247092	15.3789	2.26829e-53	9.28108e-50
ENSG00000135346.8	CGA	136.48	3.67915	0.479733	7.66916	1.73122e-14	4.39518e-13
ENSG00000127364.3	TAS2R4	24.8656	3.42751	0.378969	9.04431	1.50616e-19	8.7003e-18
ENSG00000235703.5	LINC00894	15.791	3.3918	0.381473	8.89131	6.03912e-19	3.22305e-17
ENSG00000119508.17	NR4A3	55.5672	3.30432	0.276228	11.9623	5.60125e-33	2.75021e-30
ENSG00000259668.5	AC066613.1	14.2917	3.29102	0.421165	7.81408	5.53673e-15	1.54462e-13
ENSG00000225920.2	RIMKLBP2	9.18511	3.26129	0.442513	7.36993	1.7072e-13	3.6445e-12
ENSG00000236849.5	LINC01474	5.85885	3.01469	0.481504	6.261	3.82528e-10	4.54773e-09
ENSG00000251562.7	MALAT1	942.966	2.99767	0.256274	11.6971	1.31813e-31	4.88229e-29
ENSG00000245532.6	NEAT1	2713.69	2.99702	0.234582	12.776	2.23301e-37	1.7684e-34
ENSG00000224138.1	AC000123.1	7.38912	2.98579	0.492032	6.06829	1.29278e-09	1.40308e-08
ENSG00000207721.1	MIR186	8.44213	2.94167	0.47843	6.1486	7.81687e-10	8.78682e-09
ENSG00000223374.1	AC005104.1	9.07264	2.9012	0.437418	6.63255	3.29926e-11	4.6738e-10
ENSG00000249379.1	AL033397.2	3.4401	2.84413	0.516883	5.50248	3.74494e-08	3.14534e-07
ENSG00000144821.9	MYH15	12.189	2.84394	0.469059	6.06307	1.33543e-09	1.44618e-08
ENSG00000245711.2	NADK2-AS1	35.0374	2.79646	0.413799	6.75801	1.39897e-11	2.11874e-10
ENSG00000244560.6	AC004890.2	22.4807	2.78629	0.31673	8.79707	1.40429e-18	7.03579e-17
ENSG00000241886.1	AC112496.1	12.6054	2.75608	0.449022	6.13796	8.35875e-10	9.36592e-09
ENSG00000225855.6	RUSC1-AS1	285.732	2.73828	0.313131	8.74485	2.23308e-18	1.06658e-16
ENSG00000281183.1	NPTN-IT1	30.4147	2.70246	0.326415	8.27921	1.23995e-16	4.50306e-15
ENSG00000246451.2	AL049840.1	55.3131	2.68702	0.285728	9.4041	5.24755e-21	3.78904e-19
ENSG00000263847.1	AP005899.1	9.96586	2.67176	0.429058	6.22705	4.75314e-10	5.56725e-09
ENSG00000232931.5	LINC00342	41.8578	2.64886	0.355083	7.45983	8.66356e-14	1.93288e-12
ENSG00000250033.5	SLC7A11-AS1	8.91748	2.6425	0.48405	5.45914	4.78433e-08	3.93739e-07
ENSG00000264112.1	AC015813.1	284.153	2.63816	0.256307	10.293	7.58024e-25	9.74319e-23
ENSG00000255150.2	EID3	6.88512	2.62066	0.436447	6.00452	1.91894e-09	2.01842e-08
ENSG00000281026.1	N4BP2L2-IT2	22.108	2.61541	0.365278	7.16005	8.06459e-13	1.53716e-11
ENSG00000188738.13	FSIP2	65.3375	2.60777	0.357351	7.29752	2.93121e-13	5.97331e-12
ENSG00000277687.1	AL139407.1	8.26981	2.59739	0.432466	6.00599	1.9017e-09	2.00114e-08
ENSG00000259030.6	FPGT-TNNI3K	4.91225	2.59294	0.513692	5.04766	4.4725e-07	3.09645e-06
ENSG00000189136.8	UBE2Q2P1	33.4679	2.58997	0.269633	9.60553	7.57671e-22	6.22101e-20
ENSG00000237719.1	Z95152.1	8.02004	2.58721	0.458612	5.6414	1.68678e-08	1.50037e-07
ENSG00000234750.1	AC012618.2	11.8444	2.58716	0.404936	6.38906	1.66914e-10	2.11114e-09
ENSG00000267199.1	AP001029.2	24.4691	2.58653	0.399401	6.47603	9.41682e-11	1.23429e-09
ENSG00000273369.1	AC096586.2	12.3465	2.58537	0.419468	6.16344	7.11813e-10	8.04929e-09
ENSG00000164220.6	F2RL2	60.8169	2.57228	0.368272	6.98473	2.8541e-12	4.92397e-11
ENSG00000201217.1	RF00019	3.43201	2.56644	0.506581	5.06621	4.05824e-07	2.83523e-06
ENSG00000270589.1	AL158163.1	6.65274	2.54176	0.49041	5.18293	2.18431e-07	1.60313e-06
ENSG00000153291.15	SLC25A27	128.561	2.54147	0.213064	11.9282	8.43677e-33	3.98313e-30
ENSG00000204380.4	PKP4-AS1	6.07592	2.53679	0.497098	5.10319	3.33983e-07	2.36836e-06
ENSG00000255423.1	EBLN2	16.1647	2.52923	0.422935	5.98019	2.22872e-09	2.31537e-08
ENSG00000251429.1	AC098679.2	9.86877	2.52025	0.436265	5.77688	7.61e-09	7.13892e-08
ENSG00000203727.3	SAMD5	41.6083	2.51353	0.323249	7.77585	7.49438e-15	2.02183e-13
ENSG00000279649.1	AC020978.9	7.86313	2.50841	0.453511	5.5311	3.18234e-08	2.7024e-07
ENSG00000243055.1	GK-AS1	13.0163	2.49976	0.472172	5.29416	1.19565e-07	9.17573e-07
ENSG00000213204.8	AL049697.1	7.53084	2.49972	0.484725	5.15699	2.50951e-07	1.82436e-06
ENSG00000229807.10	XIST	2572.16	2.48914	0.205148	12.1333	7.03157e-34	3.83611e-31
ENSG00000188921.13	HACD4	10.5982	2.4867	0.455597	5.45812	4.8121e-08	3.95769e-07
ENSG00000260034.1	LCMT1-AS2	4.01108	2.48382	0.517133	4.80307	1.56255e-06	9.87657e-06
ENSG00000230084.5	AC006059.1	8.73979	2.47936	0.4691	5.28536	1.25457e-07	9.60388e-07
ENSG00000229020.4	AKR7A2P1	3.19113	2.47495	0.516264	4.79397	1.63517e-06	1.02905e-05
ENSG00000253476.1	AC091185.1	6.09399	2.47352	0.481881	5.13305	2.85086e-07	2.04705e-06
ENSG00000269570.2	AP001350.1	5.27782	2.44782	0.516627	4.73807	2.15762e-06	1.32557e-05
ENSG00000181016.9	LSMEM1	75.5001	2.44241	0.327509	7.45755	8.81483e-14	1.96196e-12
ENSG00000270871.1	AC015849.3	23.7717	2.44089	0.367818	6.63614	3.22004e-11	4.57212e-10
ENSG00000271430.1	RP3-368A4.5	63.8296	2.4395	0.224286	10.8768	1.48761e-27	2.9935e-25
ENSG00000267724.1	AC012254.3	6.43436	2.43771	0.452512	5.38707	7.16165e-08	5.71025e-07
ENSG00000254996.5	ANKHD1-EIF4EBP3	11.1013	2.43431	0.385706	6.3113	2.76695e-10	3.36613e-09
ENSG00000279192.1	PWAR5	71.9889	2.43063	0.283092	8.586	9.00481e-18	3.8716e-16
ENSG00000239300.5	AC080162.1	2.44607	2.42882	0.521587	4.65659	3.21483e-06	1.91703e-05
ENSG00000239665.8	AL157392.3	82.1358	2.42353	0.212912	11.3828	5.09636e-30	1.47195e-27
ENSG00000279390.1	AF127577.6	3.0247	2.42148	0.516861	4.68498	2.79991e-06	1.69014e-05
ENSG00000266993.3	AL050343.1	11.507	2.41742	0.428322	5.64392	1.66218e-08	1.48118e-07
ENSG00000242797.3	GLYCTK-AS1	6.08296	2.41491	0.452593	5.33572	9.51687e-08	7.43127e-07
ENSG00000230280.2	HNRNPA1P59	7.56768	2.41273	0.441195	5.46862	4.53553e-08	3.75539e-07
ENSG00000230069.3	LRRC37A15P	13.7212	2.41141	0.364065	6.62357	3.50625e-11	4.9442e-10
ENSG00000260528.3	FAM157C	9.91914	2.40841	0.419863	5.73618	9.68351e-09	8.92045e-08
ENSG00000252498.1	RNU6-1016P	3.52297	2.40355	0.513728	4.67865	2.8877e-06	1.73842e-05
ENSG00000205359.9	SLCO6A1	10.9864	2.40273	0.433223	5.54618	2.91982e-08	2.49848e-07
ENSG00000279356.1	AC007610.4	4.66071	2.40262	0.494725	4.85648	1.1949e-06	7.71604e-06
ENSG00000234084.1	AL049552.1	6.22018	2.39975	0.506136	4.74132	2.12332e-06	1.30772e-05
ENSG00000229152.2	ANKRD10-IT1	84.1811	2.39642	0.290676	8.24429	1.66147e-16	5.89437e-15
ENSG00000254165.1	AC090739.1	6.80696	2.39555	0.472092	5.07432	3.88882e-07	2.72695e-06
ENSG00000272072.1	AC004492.1	8.9841	2.39372	0.429586	5.57217	2.5159e-08	2.17714e-07
ENSG00000233967.6	AL359715.1	11.2869	2.39076	0.47843	4.99709	5.82021e-07	3.96136e-06
ENSG00000212175.1	RF00586	2.7777	2.38919	0.517067	4.62066	3.82528e-06	2.25638e-05
ENSG00000254428.1	AP003392.1	14.178	2.38272	0.345351	6.89941	5.22197e-12	8.56947e-11
ENSG00000254461.1	AP001107.4	9.94069	2.37571	0.458241	5.18442	2.16694e-07	1.59133e-06
ENSG00000267523.1	AC008735.2	11.2478	2.3694	0.458138	5.17181	2.3184e-07	1.69496e-06
ENSG00000114857.17	NKTR	2311.45	2.3679	0.154281	15.348	3.65526e-53	1.28195e-49
ENSG00000283208.1	AC001226.2	2.60012	2.36189	0.522038	4.52437	6.0577e-06	3.4306e-05
ENSG00000273055.1	AC005046.1	11.0646	2.36146	0.408606	5.7793	7.50115e-09	7.05298e-08
ENSG00000272088.1	AL512413.1	2.63977	2.35924	0.51999	4.53708	5.70379e-06	3.24816e-05
ENSG00000256973.1	AC053513.1	4.09715	2.35162	0.488231	4.81661	1.4602e-06	9.28225e-06
ENSG00000249207.1	AC079921.1	5.35098	2.34148	0.494487	4.73518	2.18862e-06	1.34394e-05
ENSG00000261488.1	AC128688.2	11.3024	2.33262	0.496921	4.69415	2.67712e-06	1.6192e-05
ENSG00000229816.1	DDX50P1	3.06895	2.33254	0.509364	4.57931	4.66506e-06	2.70111e-05
ENSG00000099338.22	CATSPERG	12.5987	2.32853	0.453844	5.13068	2.88694e-07	2.07235e-06
ENSG00000228060.1	AL365277.1	2.24625	2.32728	0.522194	4.45673	8.32181e-06	4.58896e-05
ENSG00000258525.1	AL049830.3	20.0781	2.32186	0.388762	5.97245	2.33715e-09	2.41486e-08
ENSG00000046653.14	GPM6B	15.6678	2.32146	0.359499	6.45748	1.0646e-10	1.388e-09
ENSG00000228363.2	AC015971.1	13.5493	2.31473	0.458872	5.04439	4.54961e-07	3.14628e-06
ENSG00000253854.1	AC010834.3	20.0339	2.30682	0.349655	6.5974	4.1844e-11	5.8434e-10
ENSG00000215252.11	GOLGA8B	431.84	2.30434	0.231904	9.93663	2.88422e-23	3.02597e-21
ENSG00000252759.1	RF00019	2.515	2.29412	0.517942	4.4293	9.45382e-06	5.15415e-05
ENSG00000231628.1	AL133406.2	5.52032	2.29093	0.488219	4.69243	2.6998e-06	1.63211e-05
ENSG00000238018.2	AC093110.1	26.5749	2.29022	0.4368	5.24317	1.57841e-07	1.18429e-06
ENSG00000269938.1	AC068790.2	3.80233	2.28845	0.499963	4.57725	4.71131e-06	2.72339e-05
ENSG00000281195.1	AC007878.1	9.18802	2.28752	0.417576	5.47808	4.2997e-08	3.57944e-07
ENSG00000171217.5	CLDN20	8.54704	2.28698	0.497022	4.60136	4.19744e-06	2.45526e-05
ENSG00000278991.1	AC090181.3	8.30741	2.27679	0.445636	5.10908	3.23731e-07	2.30499e-06
ENSG00000271580.1	AL583832.1	3.63932	2.27306	0.520806	4.3645	1.27413e-05	6.79405e-05
ENSG00000196696.12	AC009022.1	60.3551	2.27064	0.27266	8.32774	8.24033e-17	3.05589e-15
ENSG00000152495.10	CAMK4	11.3523	2.27019	0.497256	4.56544	4.98448e-06	2.86645e-05
ENSG00000280347.1	AC000123.3	68.0278	2.26144	0.234768	9.63266	5.82033e-22	4.89346e-20
ENSG00000245748.1	AC097382.2	2.14699	2.25327	0.522364	4.3136	1.60615e-05	8.42361e-05
ENSG00000174501.14	ANKRD36C	65.7167	2.25017	0.330354	6.81137	9.66707e-12	1.50492e-10
ENSG00000170615.14	SLC26A5	4.62047	2.24733	0.496065	4.5303	5.88987e-06	3.34559e-05
ENSG00000274979.1	AC020656.2	293.925	2.24411	0.247224	9.07721	1.11394e-19	6.57386e-18
ENSG00000270641.1	TSIX	9.59162	2.22746	0.451191	4.93685	7.9393e-07	5.28928e-06
ENSG00000279022.1	AL359715.4	3.55912	2.22168	0.506508	4.38628	1.15305e-05	6.19962e-05
ENSG00000162601.9	MYSM1	1379.67	2.22083	0.171905	12.919	3.51907e-38	3.08547e-35
ENSG00000240970.1	RPL23AP64	10.7329	2.21968	0.425876	5.21204	1.86779e-07	1.38658e-06
ENSG00000237849.1	NFYAP1	9.67325	2.2098	0.419278	5.27049	1.36058e-07	1.03285e-06
ENSG00000260536.1	AL035071.2	2.44735	2.20818	0.520285	4.24418	2.19393e-05	0.000112047
ENSG00000251451.1	GTF2IP9	3.02422	2.20171	0.516683	4.26124	2.03297e-05	0.000104457
ENSG00000173209.22	AHSA2P	801.065	2.20115	0.138357	15.9092	5.47307e-57	4.47879e-53
ENSG00000279530.1	AC092881.1	13.9347	2.19544	0.472881	4.64268	3.43911e-06	2.04135e-05
ENSG00000101745.16	ANKRD12	1042.24	2.18701	0.223085	9.80345	1.08802e-22	1.07273e-20
ENSG00000243107.1	AC000120.1	2.79443	2.18476	0.512832	4.26018	2.04261e-05	0.000104908
ENSG00000260051.1	AL031600.1	8.20797	2.18414	0.448626	4.86851	1.12441e-06	7.29769e-06
ENSG00000214279.12	SCART1	56.1338	2.18084	0.271458	8.03379	9.45038e-16	2.96305e-14
ENSG00000230373.8	GOLGA6L5P	21.7284	2.1797	0.386004	5.64683	1.63437e-08	1.45904e-07
ENSG00000253671.1	AC027117.1	11.1934	2.17217	0.372057	5.83828	5.27437e-09	5.10994e-08
ENSG00000261468.1	AC096921.2	57.1491	2.16924	0.3123	6.94601	3.75753e-12	6.36628e-11
ENSG00000229325.1	ACAP2-IT1	4.18787	2.16673	0.501128	4.32371	1.53426e-05	8.07938e-05
ENSG00000279525.1	AC002451.2	7.35607	2.16578	0.504724	4.291	1.77866e-05	9.23281e-05
ENSG00000253522.4	MIR3142HG	53.9288	2.16512	0.296975	7.29059	3.08591e-13	6.23948e-12
ENSG00000184985.16	SORCS2	22.7215	2.16436	0.470738	4.5978	4.26969e-06	2.49396e-05
ENSG00000270923.1	TAS2R6P	7.33437	2.16256	0.464636	4.65432	3.25047e-06	1.93499e-05
ENSG00000240038.6	AMY2B	48.2356	2.16012	0.324131	6.66436	2.65829e-11	3.82763e-10
ENSG00000279159.1	AC003681.1	29.3827	2.15607	0.37213	5.79387	6.87844e-09	6.51488e-08
ENSG00000235079.1	ZRANB2-AS1	2.38558	2.15571	0.52211	4.12885	3.64582e-05	0.000177801
ENSG00000202290.1	RNA5SP37	3.06722	2.15493	0.518053	4.15966	3.18718e-05	0.000157435
ENSG00000178201.4	VN1R1	8.42835	2.15377	0.45538	4.72962	2.24945e-06	1.37888e-05
ENSG00000041353.9	RAB27B	14.4929	2.15072	0.49754	4.3227	1.54129e-05	8.10599e-05
ENSG00000257896.1	AC093012.1	5.56401	2.15053	0.491614	4.37443	1.21751e-05	6.52046e-05
ENSG00000135976.16	ANKRD36	105.204	2.13872	0.289519	7.38717	1.49988e-13	3.23569e-12
ENSG00000248318.1	AC104958.1	2.60023	2.13824	0.521493	4.10022	4.12754e-05	0.000199196
ENSG00000266236.1	NARF-IT1	9.09103	2.13131	0.479145	4.44815	8.66136e-06	4.75759e-05
ENSG00000279662.1	AC131649.2	7.68078	2.12889	0.46493	4.57895	4.6732e-06	2.70391e-05
ENSG00000234604.2	AL021068.2	3.06651	2.12724	0.519136	4.09764	4.17377e-05	0.000201032
ENSG00000279278.1	AC245060.6	20.7313	2.12698	0.350039	6.07641	1.229e-09	1.33961e-08
ENSG00000227726.1	AP001271.1	4.0209	2.12697	0.509038	4.17841	2.93559e-05	0.000146125
ENSG00000225282.1	AP000350.2	3.76075	2.12425	0.498889	4.25795	2.06307e-05	0.00010587
ENSG00000111886.10	GABRR2	10.6997	2.12319	0.454566	4.67081	3.00019e-06	1.80085e-05
ENSG00000271941.1	AC104184.1	2.87491	2.11803	0.521319	4.06283	4.84804e-05	0.000231195
ENSG00000229431.1	AL139289.1	10.1455	2.1171	0.439378	4.8184	1.44713e-06	9.21137e-06
ENSG00000228604.3	AL121759.1	5.97355	2.1141	0.507951	4.16202	3.15446e-05	0.000155913
ENSG00000232712.6	KIZ-AS1	14.3039	2.11183	0.374906	5.63296	1.77144e-08	1.56886e-07
ENSG00000254162.1	AC009812.3	6.25491	2.1111	0.474055	4.45327	8.45724e-06	4.65632e-05
ENSG00000260645.1	AL359715.2	12.9341	2.10954	0.438238	4.81369	1.48168e-06	9.39945e-06
ENSG00000267002.2	AC060780.1	140.502	2.10122	0.185291	11.3401	8.30575e-30	2.26562e-27
ENSG00000123870.10	ZNF137P	18.3848	2.10099	0.33236	6.32143	2.59154e-10	3.1716e-09
ENSG00000224660.1	SH3BP5-AS1	177.178	2.09957	0.220692	9.51357	1.84231e-21	1.41339e-19
ENSG00000145087.12	STXBP5L	2.78113	2.09592	0.521842	4.01638	5.90996e-05	0.000276414
ENSG00000279759.1	AC118344.2	31.3423	2.09468	0.320328	6.53917	6.1862e-11	8.33085e-10
ENSG00000198237.8	AC131392.1	2.0511	2.09436	0.521877	4.01313	5.99198e-05	0.00028009
ENSG00000279518.1	AC083843.4	4.90732	2.08913	0.514635	4.05944	4.91906e-05	0.000234218
ENSG00000158815.10	FGF17	15.8156	2.08737	0.415149	5.02799	4.95637e-07	3.40837e-06
ENSG00000110436.11	SLC1A2	516.017	2.0857	0.503732	4.14049	3.46557e-05	0.000169752
ENSG00000255753.1	AC009533.2	6.29918	2.0845	0.485084	4.29719	1.72974e-05	9.00637e-05
ENSG00000164463.12	CREBRF	326.737	2.08391	0.197951	10.5274	6.45717e-26	9.90772e-24
ENSG00000264534.3	MIR378B	2.6808	2.08367	0.521507	3.99547	6.45649e-05	0.000299862
ENSG00000235236.1	AC137630.2	3.6455	2.07947	0.51783	4.01573	5.92626e-05	0.000277071
ENSG00000157992.12	KRTCAP3	13.72	2.07887	0.391999	5.30327	1.13748e-07	8.74029e-07
ENSG00000273478.1	AC099676.1	12.0426	2.07807	0.353254	5.88265	4.03746e-09	3.97591e-08
ENSG00000272316.1	AL021368.2	26.7002	2.07681	0.30365	6.83948	7.94799e-12	1.26293e-10
ENSG00000236991.6	EDRF1-AS1	4.11694	2.07073	0.505234	4.09856	4.15721e-05	0.000200431
ENSG00000259562.2	AC090607.2	14.0001	2.06989	0.413305	5.00814	5.49573e-07	3.75404e-06
ENSG00000246250.2	AC087521.2	4.67899	2.0695	0.513468	4.03043	5.56739e-05	0.000261838
ENSG00000145075.11	CCDC39	74.5806	2.06948	0.306441	6.75328	1.44537e-11	2.18497e-10
ENSG00000271533.1	Z83843.1	33.3926	2.06605	0.379655	5.44191	5.27113e-08	4.30637e-07
ENSG00000228492.2	RAB11FIP1P1	5.46694	2.06541	0.464035	4.45099	8.54756e-06	4.69762e-05
ENSG00000226312.7	CFLAR-AS1	5.01477	2.0641	0.475635	4.33966	1.427e-05	7.55345e-05
ENSG00000278861.1	AC117503.2	4.87813	2.05321	0.482736	4.25327	2.10673e-05	0.000107908
ENSG00000184956.15	MUC6	2.25654	2.05184	0.522516	3.92685	8.60673e-05	0.000390492
ENSG00000151474.20	FRMD4A	25.0464	2.04864	0.363099	5.64212	1.67973e-08	1.49519e-07
ENSG00000225578.1	NCBP2-AS1	5.38027	2.04782	0.491128	4.16963	3.05097e-05	0.000151224
ENSG00000204186.7	ZDBF2	252.799	2.04517	0.188917	10.8257	2.60005e-27	4.83569e-25
ENSG00000180229.12	HERC2P3	120.412	2.04505	0.221222	9.24436	2.3666e-20	1.54933e-18
ENSG00000272040.1	AC010245.2	4.45454	2.04496	0.488931	4.18252	2.883e-05	0.000143653
ENSG00000198590.11	C3orf35	13.2219	2.0436	0.354116	5.77097	7.88166e-09	7.37123e-08
ENSG00000226803.7	ZNF451-AS1	14.1957	2.04088	0.410111	4.97641	6.4773e-07	4.37824e-06
ENSG00000241343.9	RPL36A	66.3469	2.03811	0.234736	8.68254	3.87023e-18	1.77929e-16
ENSG00000239653.1	PSMD6-AS2	8.67242	2.03798	0.4246	4.79976	1.58857e-06	1.00307e-05
ENSG00000164764.10	SBSPON	9.78444	2.03737	0.409739	4.97237	6.6141e-07	4.46702e-06
ENSG00000145416.13	MARCH1	45.7582	2.03659	0.346742	5.87352	4.26644e-09	4.18797e-08
ENSG00000244879.5	GABPB1-AS1	767.841	2.03271	0.161399	12.5943	2.26913e-36	1.5056e-33
ENSG00000102780.16	DGKH	161.502	2.03113	0.284867	7.1301	1.00296e-12	1.8753e-11
ENSG00000069667.15	RORA	341.632	2.0284	0.317192	6.39487	1.60685e-10	2.03762e-09
ENSG00000241634.1	AC069499.1	18.8905	2.02652	0.343071	5.90701	3.48382e-09	3.47815e-08
ENSG00000261592.1	AC010531.3	2.21714	2.02621	0.521591	3.88467	0.000102471	0.00045881
ENSG00000237522.1	NONOP2	19.9654	2.02407	0.398355	5.08106	3.75326e-07	2.63792e-06
ENSG00000271815.1	AC008897.3	4.39823	2.02364	0.489598	4.13326	3.57646e-05	0.000174626
ENSG00000264635.1	AP001020.2	6.03756	2.02334	0.474916	4.26041	2.04055e-05	0.000104824
ENSG00000057468.6	MSH4	7.11345	2.02292	0.469753	4.30634	1.65977e-05	8.67746e-05
ENSG00000279861.1	AC073548.1	13.1331	2.02243	0.387812	5.21497	1.83851e-07	1.36691e-06
ENSG00000122133.16	PAEP	19.4428	2.01915	0.403322	5.0063	5.5486e-07	3.78805e-06
ENSG00000280063.1	AC012676.5	14.6589	2.01834	0.371811	5.42841	5.68588e-08	4.61783e-07
ENSG00000207031.1	SNORD59A	6.24756	2.01662	0.480503	4.1969	2.70597e-05	0.000135658
ENSG00000260284.1	TPSP2	5.95476	2.01657	0.522086	3.86252	0.000112223	0.000498116
ENSG00000265413.1	AP001094.2	2.10285	2.01024	0.521151	3.8573	0.000114645	0.000507948
ENSG00000271075.1	AL139317.4	1.65121	2.00694	0.521663	3.8472	0.000119475	0.000527349
ENSG00000280332.1	AC020917.4	11.236	2.0057	0.439542	4.56316	5.03895e-06	2.89642e-05
ENSG00000080947.14	CROCCP3	25.6229	2.00484	0.31555	6.35347	2.1051e-10	2.62469e-09
ENSG00000278867.1	AC090616.6	3.76506	2.00329	0.483715	4.14148	3.45079e-05	0.000169062
ENSG00000254226.5	LINC01933	2.89806	2.00251	0.517251	3.87145	0.000108189	0.000482215
ENSG00000145826.8	LECT2	15.1167	1.99821	0.415383	4.81052	1.50538e-06	9.5398e-06
ENSG00000253092.1	RF01241	3.00925	1.99595	0.520427	3.83522	0.000125454	0.000551163
ENSG00000249655.1	AC008434.1	2.59914	1.99574	0.517869	3.85376	0.000116317	0.000514889
ENSG00000241975.1	ELOCP19	8.40652	1.99562	0.502817	3.96888	7.22125e-05	0.000331864
ENSG00000254909.1	AP003392.2	9.18599	1.9947	0.383786	5.19743	2.0206e-07	1.48983e-06
ENSG00000272807.1	AC007038.2	5.80625	1.99451	0.507212	3.93229	8.41392e-05	0.00038238
ENSG00000201512.1	SNORA71C	7.30642	1.99447	0.431352	4.62377	3.76832e-06	2.22546e-05
ENSG00000273284.1	AP001033.2	15.2391	1.99275	0.343317	5.8044	6.45973e-09	6.142e-08
ENSG00000272578.5	AP000347.1	22.571	1.98949	0.301024	6.60906	3.86757e-11	5.42565e-10
ENSG00000278467.1	AC138393.3	10.8328	1.98917	0.405026	4.91121	9.05152e-07	5.9671e-06
ENSG00000163395.16	IGFN1	3.5667	1.98585	0.522118	3.80345	0.000142694	0.000620243
ENSG00000246339.5	EXTL3-AS1	3.89116	1.98457	0.484572	4.09551	4.21244e-05	0.000202765
ENSG00000230551.4	AC021078.1	195.951	1.98441	0.225679	8.7931	1.45491e-18	7.24505e-17
ENSG00000249258.2	AC079193.2	1.62639	1.98076	0.520777	3.80348	0.000142676	0.000620243
ENSG00000234945.7	GTF3C2-AS1	5.35229	1.97887	0.512041	3.86468	0.000111237	0.000494184
ENSG00000254995.4	STX16-NPEPL1	16.3807	1.97481	0.46193	4.27512	1.91035e-05	9.85481e-05
ENSG00000206530.9	CFAP44	100.171	1.97205	0.268651	7.34058	2.12662e-13	4.46227e-12
ENSG00000275011.1	AC129492.6	2.69039	1.96956	0.521842	3.77424	0.000160493	0.000688469
ENSG00000129003.15	VPS13C	1423.66	1.96686	0.162284	12.1199	8.28756e-34	4.42303e-31
ENSG00000269956.1	MKNK1-AS1	6.43031	1.96626	0.496637	3.95915	7.52166e-05	0.000344766
ENSG00000272980.4	Z94721.2	12.6754	1.96615	0.402716	4.88223	1.04894e-06	6.85771e-06
ENSG00000234281.5	LANCL1-AS1	4.69847	1.9609	0.474605	4.13165	3.60164e-05	0.000175751
ENSG00000259618.1	AC012170.3	1.52171	1.95981	0.521179	3.76034	0.00016968	0.000724585
ENSG00000165995.18	CACNB2	24.2252	1.95922	0.282228	6.94198	3.86631e-12	6.52357e-11
ENSG00000229494.1	AC012494.1	1.55354	1.95897	0.520625	3.76272	0.000168074	0.000718351
ENSG00000112706.11	IMPG1	4.7649	1.9583	0.491245	3.98639	6.70852e-05	0.000310509
ENSG00000258682.1	AL132989.1	16.1199	1.954	0.397498	4.91574	8.84467e-07	5.83857e-06
ENSG00000275854.1	AC084824.4	10.2834	1.95305	0.377955	5.16741	2.37356e-07	1.73167e-06
ENSG00000199691.1	RN7SKP173	2.93163	1.95028	0.522291	3.73409	0.000188392	0.000797691
ENSG00000261654.1	AL360270.2	18.3547	1.95019	0.399519	4.88134	1.05367e-06	6.88154e-06
ENSG00000272320.1	AL445309.1	11.2313	1.94963	0.438645	4.44467	8.80279e-06	4.82484e-05
ENSG00000253944.1	AC027117.2	27.0752	1.94853	0.34836	5.59343	2.22629e-08	1.94089e-07
ENSG00000252915.1	RF00019	4.20291	1.94722	0.497717	3.91229	9.14241e-05	0.000412509
ENSG00000127914.16	AKAP9	1498.65	1.94476	0.13523	14.3811	6.7974e-47	1.3739e-43
ENSG00000280067.1	AC023818.1	11.3447	1.94446	0.422472	4.60259	4.17278e-06	2.44445e-05
ENSG00000255566.1	AC135279.1	4.03613	1.94401	0.516737	3.7621	0.000168495	0.0007199
ENSG00000196074.12	SYCP2	27.2874	1.94369	0.369848	5.25537	1.47728e-07	1.11113e-06
ENSG00000262503.1	AC027763.1	4.04572	1.94322	0.507887	3.82608	0.000130198	0.000570269
ENSG00000126861.4	OMG	2.85768	1.94151	0.520824	3.72778	0.000193177	0.000816126
ENSG00000178440.5	LINC00843	6.08893	1.94055	0.470018	4.12867	3.64867e-05	0.000177905
ENSG00000278897.1	AC020951.1	10.9816	1.93971	0.430004	4.51091	6.45487e-06	3.6329e-05
ENSG00000250067.11	YJEFN3	120.069	1.93951	0.232541	8.34048	7.39869e-17	2.76466e-15
ENSG00000267595.1	AC060780.3	4.02257	1.93895	0.508548	3.81273	0.000137442	0.000599218
ENSG00000236107.7	AC010127.1	11.4368	1.93826	0.518586	3.73758	0.000185797	0.000787403
ENSG00000240291.1	AL450384.2	62.3097	1.93607	0.24806	7.80486	5.95693e-15	1.64688e-13
ENSG00000268119.5	AC010615.2	2.72072	1.93322	0.51421	3.75961	0.000170181	0.000726475
ENSG00000238390.1	RF01241	3.37717	1.9278	0.51839	3.71882	0.000200158	0.000843149
ENSG00000248323.5	LUCAT1	13.094	1.92418	0.441217	4.36107	1.2943e-05	6.88962e-05
ENSG00000258424.1	AL512791.1	5.19978	1.92133	0.488285	3.93485	8.32494e-05	0.000378968
ENSG00000261553.5	AL137782.1	7.56774	1.91928	0.470043	4.08321	4.44187e-05	0.000213067
ENSG00000249351.2	AC096754.1	3.82507	1.91714	0.520308	3.68462	0.000229041	0.000950866
ENSG00000202078.1	RF00019	1.81423	1.91647	0.522097	3.67071	0.000241874	0.00100051
ENSG00000212493.1	SNORD19	4.11927	1.91581	0.495272	3.8682	0.00010964	0.000487795
ENSG00000273151.1	AC073957.3	54.1075	1.91442	0.237806	8.05032	8.25802e-16	2.61256e-14
ENSG00000259540.1	AC027020.1	3.42134	1.91324	0.517597	3.69639	0.000218691	0.000912916
ENSG00000252244.1	RNU7-3P	4.8954	1.9123	0.505952	3.77961	0.000157071	0.000675679
ENSG00000224747.1	MTCYBP21	3.35861	1.91199	0.511036	3.7414	0.000183	0.000777008
ENSG00000244161.1	FLNB-AS1	14.3625	1.91114	0.410443	4.65627	3.21986e-06	1.91956e-05
ENSG00000277290.1	AC136475.10	7.78997	1.90921	0.47394	4.02837	5.61659e-05	0.000264
ENSG00000151914.19	DST	3683.83	1.90857	0.186461	10.2357	1.37158e-24	1.67524e-22
ENSG00000169554.17	ZEB2	8.82645	1.90808	0.437553	4.36078	1.29597e-05	6.89554e-05
ENSG00000234502.2	FYTTD1P1	2.10185	1.90796	0.52145	3.65895	0.000253253	0.00104248
ENSG00000249626.1	AC024560.2	10.8601	1.90731	0.412582	4.62285	3.78504e-06	2.23319e-05
ENSG00000169682.17	SPNS1	6.01914	1.90644	0.458807	4.15521	3.24983e-05	0.000160143
ENSG00000242588.5	AC108010.1	12.2592	1.90589	0.427082	4.46258	8.09775e-06	4.47747e-05
ENSG00000173559.12	NABP1	666.849	1.90577	0.23202	8.21382	2.14264e-16	7.45069e-15
ENSG00000228852.6	AC092802.2	5.56443	1.9035	0.514773	3.69774	0.00021753	0.00090915
ENSG00000271553.1	AC018638.7	8.31108	1.90273	0.446485	4.26157	2.02998e-05	0.000104325
ENSG00000231616.8	AL354733.2	1.91954	1.90203	0.522343	3.64133	0.00027123	0.00111034
ENSG00000180747.15	SMG1P3	43.1614	1.90185	0.300792	6.32281	2.56853e-10	3.14815e-09
ENSG00000010818.8	HIVEP2	493.03	1.90151	0.284987	6.67228	2.5186e-11	3.64358e-10
ENSG00000254990.5	AP001781.1	6.58459	1.89942	0.439336	4.3234	1.53642e-05	8.08727e-05
ENSG00000174500.12	GCSAM	10.6777	1.89894	0.488673	3.88591	0.000101945	0.000456624
ENSG00000279900.1	AP001767.4	3.45969	1.89754	0.507681	3.73765	0.000185746	0.000787403
ENSG00000236184.1	TCEA1P4	3.02397	1.89698	0.507533	3.73764	0.000185754	0.000787403
ENSG00000161960.14	EIF4A1	65.1194	1.89682	0.259396	7.31244	2.62344e-13	5.42133e-12
ENSG00000172404.4	DNAJB7	1.54314	1.89669	0.519922	3.64804	0.000264253	0.00108503
ENSG00000204528.3	PSORS1C3	9.84574	1.89581	0.452224	4.19219	2.7627e-05	0.000138231
ENSG00000233438.1	AC109829.1	2.37389	1.8951	0.519705	3.64649	0.000265844	0.00109102
ENSG00000138688.15	KIAA1109	1057.61	1.89276	0.145023	13.0515	6.23294e-39	6.12074e-36
ENSG00000273521.1	AL162274.1	15.7321	1.892	0.438798	4.31178	1.61944e-05	8.48428e-05
ENSG00000021461.16	CYP3A43	12.6503	1.89189	0.470311	4.02264	5.75491e-05	0.000269676
ENSG00000267203.1	SNRPGP4	2.98814	1.89174	0.516173	3.66494	0.000247401	0.00102079
ENSG00000231731.7	AC010976.1	20.6678	1.89137	0.404117	4.68024	2.86536e-06	1.72625e-05
ENSG00000212124.2	TAS2R19	2.02252	1.89069	0.522405	3.61921	0.000295508	0.00119842
ENSG00000273373.1	AL355488.1	41.8041	1.88851	0.225943	8.35835	6.36033e-17	2.40225e-15
ENSG00000163660.11	CCNL1	1831.81	1.8881	0.171345	11.0193	3.0839e-28	6.8207e-26
ENSG00000081148.11	IMPG2	13.0908	1.8857	0.440436	4.28143	1.85697e-05	9.61177e-05
ENSG00000223401.2	RP11-211G3.2	11.7592	1.88503	0.395554	4.76554	1.88349e-06	1.16974e-05
ENSG00000213782.7	DDX47	25.2677	1.88465	0.358823	5.25232	1.50195e-07	1.12934e-06
ENSG00000184856.6	LINC00308	5.04791	1.88421	0.504986	3.7312	0.000190569	0.000806356
ENSG00000271993.1	AC126118.1	1.82844	1.883	0.519466	3.62487	0.000289107	0.00117626
ENSG00000107562.16	CXCL12	9.80688	1.88252	0.497479	3.78412	0.000154255	0.000665429
ENSG00000112309.10	B3GAT2	5.19056	1.88145	0.455491	4.1306	3.61823e-05	0.00017649
ENSG00000267905.5	AC008750.3	5.17983	1.87959	0.469376	4.00444	6.21638e-05	0.000289422
ENSG00000271267.1	AL353807.4	2.15622	1.87906	0.522523	3.59613	0.000322987	0.00129904
ENSG00000197816.13	CCDC180	15.0889	1.87872	0.341531	5.50089	3.77873e-08	3.17263e-07
ENSG00000133858.15	ZFC3H1	1143.52	1.8783	0.129537	14.5001	1.2099e-47	2.70029e-44
ENSG00000262652.1	AC124283.3	2.96963	1.87818	0.521642	3.60052	0.000317576	0.00127916
ENSG00000185477.4	GPRIN3	95.6252	1.8775	0.329765	5.69347	1.24485e-08	1.12689e-07
ENSG00000223745.7	CCDC18-AS1	189.548	1.87729	0.176037	10.6641	1.49781e-26	2.55355e-24
ENSG00000234420.7	ZNF37BP	165.809	1.87691	0.148617	12.6292	1.4582e-36	1.02282e-33
ENSG00000262209.2	PCDHGB3	7.30786	1.87652	0.463321	4.05015	5.11853e-05	0.000242634
ENSG00000243415.2	AC107021.1	6.47834	1.87613	0.458099	4.09547	4.21306e-05	0.000202765
ENSG00000278959.1	AC006378.2	2.30815	1.87486	0.519052	3.61209	0.000303739	0.00122928
ENSG00000156103.15	MMP16	219.729	1.87321	0.243729	7.68563	1.5224e-14	3.89729e-13
ENSG00000207554.1	MIR647	5.54937	1.87114	0.47008	3.98046	6.87812e-05	0.000317787
ENSG00000259820.1	AC083843.3	71.0259	1.87055	0.257407	7.26688	3.67879e-13	7.34262e-12
ENSG00000258302.2	AC025034.1	7.7381	1.8702	0.48697	3.84048	0.000122792	0.000541307
ENSG00000271664.1	AC004890.3	3.188	1.86996	0.515866	3.6249	0.000289074	0.00117626
ENSG00000241362.2	RPL36AP43	3.1344	1.86639	0.488632	3.81963	0.000133653	0.000584047
ENSG00000136457.9	CHAD	9.43391	1.86596	0.489985	3.80819	0.000139985	0.000609874
ENSG00000163082.9	SGPP2	32.2964	1.86467	0.351556	5.30404	1.13269e-07	8.71425e-07
ENSG00000235681.1	AC245884.3	4.15173	1.86426	0.482413	3.86445	0.000111339	0.00049455
ENSG00000275339.1	Z99129.1	1.65923	1.86296	0.518534	3.59274	0.000327225	0.00131522
ENSG00000265791.1	AC127024.4	5.55455	1.86295	0.506825	3.67573	0.000237168	0.000982197
ENSG00000136531.14	SCN2A	29.8785	1.86202	0.4542	4.09957	4.13915e-05	0.000199639
ENSG00000278879.1	AP000560.1	6.18332	1.86096	0.484575	3.8404	0.000122833	0.00054139
ENSG00000261326.2	LINC01355	49.874	1.85994	0.320362	5.80575	6.40778e-09	6.09496e-08
ENSG00000228242.6	AC093495.1	20.1959	1.85709	0.335988	5.52725	3.25294e-08	2.75663e-07
ENSG00000149452.15	SLC22A8	41.8779	1.85559	0.520376	3.56586	0.00036267	0.00144257
ENSG00000272240.1	AC004908.1	12.7543	1.85499	0.43933	4.22231	2.41812e-05	0.000122402
ENSG00000273036.2	AL390726.5	6.38208	1.85452	0.477937	3.88027	0.000104342	0.000466507
ENSG00000280184.1	AL023806.3	4.77992	1.85394	0.496421	3.73462	0.000187999	0.000796302
ENSG00000240429.1	LRRFIP1P1	38.02	1.85249	0.302653	6.12085	9.30776e-10	1.03209e-08
ENSG00000265749.5	AC135178.3	15.9436	1.85237	0.402956	4.59696	4.28693e-06	2.50224e-05
ENSG00000240522.1	RPL7AP10	5.62499	1.8516	0.467981	3.95658	7.60319e-05	0.000348243
ENSG00000234338.1	AC073349.2	11.99	1.85031	0.35053	5.2786	1.30171e-07	9.9338e-07
ENSG00000196668.3	LINC00173	5.21518	1.84988	0.516104	3.58432	0.000337963	0.00135425
ENSG00000263916.1	AC100778.2	1.83652	1.84869	0.52242	3.5387	0.000402096	0.00158501
ENSG00000114796.15	KLHL24	736.021	1.84791	0.278719	6.63001	3.35673e-11	4.75247e-10
ENSG00000242338.6	BMS1P4	17.1982	1.84719	0.341148	5.41462	6.14201e-08	4.95519e-07
ENSG00000237718.2	AC009095.1	8.46279	1.84711	0.407251	4.53555	5.74526e-06	3.27026e-05
ENSG00000270510.1	AP000811.1	7.11105	1.84602	0.471625	3.91417	9.07151e-05	0.00040946
ENSG00000254154.8	CRYZL2P-SEC16B	7.55929	1.84587	0.488777	3.7765	0.000159047	0.00068298
ENSG00000274024.1	AL590282.1	2.63992	1.84544	0.512189	3.60304	0.000314519	0.00126815
ENSG00000207475.1	SNORA80E	1.90956	1.84241	0.522422	3.52667	0.000420815	0.00165253
ENSG00000197969.11	VPS13A	2165.74	1.84057	0.157784	11.6652	1.91999e-31	6.93174e-29
ENSG00000257303.1	AC073896.2	6.64693	1.83684	0.476818	3.85228	0.000117022	0.000517451
ENSG00000233828.3	LINC01949	6.8964	1.83393	0.489821	3.74409	0.00018105	0.000769259
ENSG00000145975.13	FAM217A	3.44415	1.83365	0.511754	3.58307	0.000339579	0.00135998
ENSG00000260261.1	AC124944.3	18.3348	1.83266	0.392915	4.66426	3.09727e-06	1.85278e-05
ENSG00000257354.2	AC048341.1	21.2647	1.82853	0.285594	6.40254	1.52817e-10	1.94689e-09
ENSG00000159307.18	SCUBE1	26.1949	1.82701	0.474198	3.85283	0.000116758	0.000516565
ENSG00000273687.1	AC004223.4	2.22475	1.82696	0.522296	3.49794	0.000468874	0.00182249
ENSG00000164327.12	RICTOR	1330.88	1.8269	0.129875	14.0666	6.09699e-45	9.35507e-42
ENSG00000233231.1	HNRNPA1P49	9.56003	1.82685	0.431538	4.23334	2.30242e-05	0.000117149
ENSG00000270890.1	AL049844.2	22.7905	1.82661	0.450583	4.05387	5.0377e-05	0.000239171
ENSG00000085224.21	ATRX	1783.18	1.82557	0.13383	13.641	2.28542e-42	2.95301e-39
ENSG00000271327.1	AC010201.2	6.01346	1.82447	0.486188	3.75261	0.000175004	0.000746153
ENSG00000262769.1	AC025627.1	3.34927	1.82221	0.50924	3.57828	0.000345857	0.00138183
ENSG00000064651.13	SLC12A2	2237.93	1.82193	0.220417	8.26584	1.38711e-16	4.9932e-15
ENSG00000269984.1	AC078795.1	7.75489	1.82188	0.511711	3.56037	0.000370328	0.00146984
ENSG00000183977.13	PP2D1	20.3799	1.82125	0.38214	4.76593	1.87983e-06	1.16776e-05
ENSG00000095464.9	PDE6C	7.61047	1.8192	0.48912	3.71933	0.00019975	0.00084172
ENSG00000276916.1	AL442125.2	6.2147	1.81893	0.4694	3.87501	0.000106619	0.000476255
ENSG00000256006.1	AC084117.1	4.8585	1.81848	0.500334	3.63453	0.000278488	0.00113683
ENSG00000279873.2	LINC01126	8.24509	1.8163	0.429923	4.2247	2.3926e-05	0.000121335
ENSG00000164188.8	RANBP3L	20.6002	1.81517	0.47242	3.84227	0.000121902	0.000537576
ENSG00000260855.1	AL591848.4	52.0037	1.81404	0.267063	6.79255	1.10171e-11	1.7e-10
ENSG00000175206.10	NPPA	4.2572	1.81389	0.495678	3.65941	0.000252796	0.00104095
ENSG00000166839.16	ANKDD1A	20.9368	1.81377	0.351745	5.15648	2.51639e-07	1.82773e-06
ENSG00000224745.1	AC063965.1	5.86538	1.81372	0.488945	3.70946	0.000207699	0.000872074
ENSG00000186583.11	SPATC1	6.16628	1.81335	0.478497	3.78968	0.000150842	0.000651393
ENSG00000279347.1	AC021945.1	5.66474	1.81266	0.501574	3.61395	0.00030157	0.0012213
ENSG00000198774.4	RASSF9	61.1924	1.81162	0.423485	4.27788	1.88684e-05	9.74787e-05
ENSG00000232729.7	AC211433.1	3.45991	1.81087	0.515534	3.51261	0.00044372	0.00173295
ENSG00000177359.17	AC024940.2	4.78144	1.81052	0.467944	3.86911	0.000109234	0.000486254
ENSG00000132424.14	PNISR	2145.82	1.80823	0.147073	12.2948	9.66094e-35	5.56621e-32
ENSG00000251414.1	AC138956.2	6.85502	1.8068	0.475137	3.80268	0.000143137	0.000621731
ENSG00000168970.22	JMJD7-PLA2G4B	18.5491	1.80624	0.31437	5.7456	9.15967e-09	8.47926e-08
ENSG00000232545.1	AC253536.3	11.8392	1.80507	0.397241	4.54402	5.51913e-06	3.14884e-05
ENSG00000163463.11	KRTCAP2	82.2087	1.80497	0.264271	6.82999	8.49186e-12	1.34068e-10
ENSG00000185507.19	IRF7	5.91632	1.8015	0.441915	4.07658	4.57031e-05	0.000218801
ENSG00000279500.1	AC108704.2	6.31232	1.80144	0.50648	3.55679	0.000375409	0.00148746
ENSG00000271754.1	AL355802.2	2.11143	1.80078	0.522373	3.44731	0.000566194	0.00216445
ENSG00000197670.6	AL157838.1	6.95763	1.79864	0.456905	3.93657	8.26539e-05	0.000376676
ENSG00000261101.2	AC234775.3	8.16966	1.79763	0.431613	4.16492	3.11462e-05	0.000154099
ENSG00000280069.1	AC127024.8	7.47015	1.79689	0.458972	3.91503	9.0394e-05	0.000408086
ENSG00000223901.2	AP001469.1	19.1015	1.79542	0.393514	4.56253	5.05411e-06	2.90446e-05
ENSG00000122477.12	LRRC39	16.0225	1.7943	0.464823	3.86019	0.000113299	0.000502257
ENSG00000230590.7	FTX	16.5505	1.79425	0.350611	5.11751	3.09599e-07	2.21013e-06
ENSG00000254419.1	AL139349.1	1.47443	1.79363	0.516951	3.46963	0.00052117	0.00200828
ENSG00000227218.7	AL157935.1	5.20417	1.79288	0.49977	3.58741	0.000333975	0.00134016
ENSG00000279519.1	AC007382.1	26.3071	1.79282	0.286698	6.25332	4.01824e-10	4.76329e-09
ENSG00000131378.13	RFTN1	25.9471	1.79246	0.358817	4.99547	5.86925e-07	3.99252e-06
ENSG00000073605.18	GSDMB	188.203	1.7914	0.186165	9.62266	6.41515e-22	5.33871e-20
ENSG00000229447.2	AC114495.2	2.76046	1.79138	0.522133	3.43089	0.00060161	0.00228489
ENSG00000269821.1	KCNQ1OT1	436.132	1.78855	0.284188	6.29355	3.10294e-10	3.74704e-09
ENSG00000280385.1	AP000648.3	141.336	1.78821	0.194073	9.21412	3.13829e-20	2.00117e-18
ENSG00000173678.14	SPDYE2B	1.70784	1.7881	0.517241	3.457	0.000546223	0.00209757
ENSG00000144674.16	GOLGA4	4245.83	1.78781	0.140471	12.7272	4.17538e-37	3.10623e-34
ENSG00000270223.1	RP13-36G14.4	25.1066	1.78776	0.301664	5.92632	3.09806e-09	3.13774e-08
ENSG00000274561.1	AC005332.4	25.6891	1.78621	0.295526	6.04416	1.50194e-09	1.61086e-08
ENSG00000038219.12	BOD1L1	1863.86	1.78512	0.162377	10.9937	4.09936e-28	8.90614e-26
ENSG00000185495.10	AC138393.1	125.629	1.78389	0.220625	8.08563	6.1846e-16	1.99254e-14
ENSG00000280537.2	AC068946.1	1.76363	1.78383	0.521929	3.41776	0.000631399	0.00238401
ENSG00000260618.1	AC025917.1	10.2536	1.78225	0.464899	3.83362	0.000126271	0.000554455
ENSG00000167377.17	ZNF23	25.2005	1.77983	0.352395	5.05066	4.40291e-07	3.05429e-06
ENSG00000205560.12	CPT1B	6.9265	1.77957	0.467521	3.80639	0.000141011	0.000613798
ENSG00000221184.1	MIR1254-1	6.11358	1.77949	0.51637	3.44615	0.000568638	0.00217311
ENSG00000215529.12	EFCAB8	3.46794	1.77749	0.515143	3.45047	0.000559613	0.00214329
ENSG00000265194.1	AL359922.2	5.80028	1.7769	0.460415	3.85934	0.000113692	0.000503906
ENSG00000139351.14	SYCP3	11.3076	1.77575	0.407393	4.35882	1.30768e-05	6.95482e-05
ENSG00000157890.17	MEGF11	12.1592	1.77562	0.396144	4.48225	7.38586e-06	4.11536e-05
ENSG00000145734.18	BDP1	1179.74	1.77409	0.154152	11.5087	1.19228e-30	3.80135e-28
ENSG00000151012.13	SLC7A11	1308.43	1.7723	0.191055	9.27636	1.75369e-20	1.16046e-18
ENSG00000266171.1	AP001020.3	4.31213	1.77211	0.488431	3.62817	0.000285436	0.00116248
ENSG00000197385.5	ZNF860	46.8745	1.77161	0.318917	5.55509	2.77474e-08	2.38515e-07
ENSG00000156011.16	PSD3	797.318	1.77116	0.207781	8.52421	1.53862e-17	6.41744e-16
ENSG00000271265.1	AL355297.3	1.30511	1.76722	0.517187	3.41699	0.000633187	0.00239003
ENSG00000257647.1	AC124312.2	7.22397	1.76636	0.507335	3.48164	0.000498348	0.0019276
ENSG00000279155.1	AC233300.1	3.27295	1.76535	0.52247	3.37886	0.000727861	0.00271318
ENSG00000186105.7	LRRC70	2.71515	1.76248	0.522493	3.3732	0.000742988	0.00276596
ENSG00000261087.1	AP003469.4	32.759	1.76225	0.363009	4.85457	1.20651e-06	7.78239e-06
ENSG00000167524.14	SGK494	95.9085	1.76099	0.252829	6.96515	3.28063e-12	5.61642e-11
ENSG00000183793.13	NPIPA5	9.98272	1.76054	0.401224	4.38793	1.14437e-05	6.15831e-05
ENSG00000207336.1	RNU6-658P	1.49806	1.75924	0.516832	3.40389	0.000664344	0.00249688
ENSG00000264943.1	SH3GL1P2	5.252	1.75772	0.489787	3.58875	0.000332268	0.00133418
ENSG00000279382.1	AC018665.1	16.1157	1.7572	0.30576	5.74701	9.0836e-09	8.41201e-08
ENSG00000281207.1	SLFNL1-AS1	20.4458	1.75254	0.375419	4.66822	3.03823e-06	1.82057e-05
ENSG00000279089.1	AC005839.1	30.6665	1.75237	0.280749	6.24175	4.32695e-10	5.08748e-09
ENSG00000270015.1	AC087481.3	62.9496	1.75189	0.259002	6.76399	1.34239e-11	2.0406e-10
ENSG00000263272.1	AC004148.2	23.7262	1.75167	0.389926	4.4923	7.04569e-06	3.94285e-05
ENSG00000269688.1	AC008982.2	18.2877	1.75109	0.332167	5.27173	1.35147e-07	1.02688e-06
ENSG00000099251.14	HSD17B7P2	141.596	1.75058	0.308364	5.67699	1.37087e-08	1.23459e-07
ENSG00000251348.1	HSPD1P11	4.10127	1.74887	0.518204	3.37486	0.000738532	0.00275128
ENSG00000178127.12	NDUFV2	33.4668	1.74871	0.304746	5.73825	9.56607e-09	8.82552e-08
ENSG00000183718.5	TRIM52	198.539	1.74798	0.201294	8.68371	3.8305e-18	1.76433e-16
ENSG00000261172.1	AC133919.2	9.44659	1.74651	0.414798	4.2105	2.54802e-05	0.000128526
ENSG00000213212.3	NCLP1	10.5899	1.74536	0.388238	4.49559	6.93777e-06	3.88775e-05
ENSG00000236015.1	AC011290.2	9.72579	1.74495	0.424497	4.11064	3.94564e-05	0.000191282
ENSG00000236714.1	LINC01844	5.98498	1.74137	0.514062	3.38748	0.000705389	0.00263541
ENSG00000123500.9	COL10A1	3.17027	1.74114	0.517626	3.36371	0.000769026	0.00285147
ENSG00000272486.1	AC090922.1	6.63889	1.74104	0.431968	4.03049	5.56595e-05	0.000261821
ENSG00000183091.19	NEB	352.095	1.74074	0.226599	7.682	1.56625e-14	3.98873e-13
ENSG00000147251.15	DOCK11	174.097	1.74001	0.194415	8.94995	3.55642e-19	1.95325e-17
ENSG00000182050.13	MGAT4C	46.9411	1.73925	0.306002	5.68377	1.31755e-08	1.18919e-07
ENSG00000144426.18	NBEAL1	776.379	1.7369	0.170241	10.2025	1.93137e-24	2.31293e-22
ENSG00000230732.4	AC016949.1	4.17195	1.73638	0.514577	3.37439	0.000739807	0.00275562
ENSG00000278600.1	AC015871.3	77.2924	1.73473	0.238426	7.27576	3.44486e-13	6.90942e-12
ENSG00000222009.8	BTBD19	36.2326	1.73218	0.40515	4.27539	1.908e-05	9.84477e-05
ENSG00000164776.9	PHKG1	11.3709	1.73127	0.407102	4.25268	2.11231e-05	0.000108171
ENSG00000170382.11	LRRN2	6.42727	1.73018	0.494785	3.49683	0.000470826	0.0018295
ENSG00000226937.9	CEP164P1	4.92135	1.72947	0.521663	3.3153	0.000915459	0.00333945
ENSG00000186715.10	MST1L	278.997	1.72942	0.226307	7.64191	2.14019e-14	5.34504e-13
ENSG00000171658.8	NMRAL2P	35.8939	1.72719	0.346515	4.98446	6.21339e-07	4.20796e-06
ENSG00000236498.1	AC107081.2	3.98985	1.72695	0.50531	3.4176	0.000631749	0.00238497
ENSG00000231609.5	AC009501.1	15.8845	1.7262	0.357801	4.82449	1.40365e-06	8.95054e-06
ENSG00000272787.1	AC253536.6	10.5416	1.72599	0.43037	4.01048	6.05946e-05	0.000283029
ENSG00000223947.1	AC016738.1	7.3018	1.72586	0.497847	3.46664	0.000527002	0.00202916
ENSG00000164949.7	GEM	55.6338	1.72583	0.35701	4.83411	1.33746e-06	8.56629e-06
ENSG00000261634.3	AC026992.2	2.0595	1.72529	0.515474	3.347	0.000816908	0.00301263
ENSG00000171988.17	JMJD1C	1360.15	1.72468	0.123937	13.9158	5.07983e-44	7.33588e-41
ENSG00000262580.5	AC087741.1	27.8816	1.72363	0.270572	6.37031	1.88641e-10	2.36282e-09
ENSG00000230010.1	AL049646.1	2.36709	1.72226	0.518972	3.31859	0.000904723	0.00330323
ENSG00000213073.4	AL353625.1	55.7613	1.72158	0.261942	6.57234	4.95292e-11	6.81072e-10
ENSG00000100429.17	HDAC10	11.6876	1.72015	0.41098	4.18549	2.84556e-05	0.000142018
ENSG00000228302.2	AL512770.1	10.5204	1.72009	0.415967	4.13516	3.54711e-05	0.000173365
ENSG00000115295.19	CLIP4	45.9055	1.71966	0.359633	4.78171	1.73808e-06	1.08768e-05
ENSG00000253972.5	MAL2-AS1	1.93747	1.71963	0.521985	3.2944	0.000986313	0.00357033
ENSG00000261604.1	AC114947.2	34.1527	1.71838	0.388872	4.41889	9.92077e-06	5.39077e-05
ENSG00000246477.3	AF131216.1	4.88131	1.71829	0.506865	3.39003	0.000698859	0.0026134
ENSG00000131002.11	TXLNGY	513.829	1.71678	0.249516	6.88046	5.96616e-12	9.70637e-11
ENSG00000283236.1	AC074141.1	12.4858	1.71638	0.443683	3.86849	0.000109511	0.000487311
ENSG00000123636.17	BAZ2B	409.647	1.71623	0.124	13.8405	1.45176e-43	1.98004e-40
ENSG00000276550.4	HERC2P2	277.872	1.7162	0.163585	10.4912	9.48045e-26	1.39368e-23
ENSG00000075826.16	SEC31B	47.7964	1.716	0.270433	6.34539	2.21863e-10	2.75229e-09
ENSG00000262410.1	AC024361.1	6.73106	1.71578	0.499863	3.43251	0.000598032	0.00227306
ENSG00000170681.6	CAVIN4	36.0419	1.71502	0.373108	4.59658	4.2949e-06	2.5057e-05
ENSG00000238199.1	UBE2V2P3	1.75311	1.71458	0.522423	3.28198	0.00103081	0.00370626
ENSG00000247402.2	AC099487.1	2.86207	1.71397	0.521878	3.28422	0.00102264	0.00368065
ENSG00000178852.15	EFCAB13	26.401	1.71211	0.34835	4.91492	8.88184e-07	5.86154e-06
ENSG00000204177.10	BMS1P1	92.6818	1.71207	0.195389	8.76235	1.91227e-18	9.31472e-17
ENSG00000250569.1	NTAN1P2	3.33756	1.71057	0.499819	3.42238	0.000620759	0.00234962
ENSG00000188994.12	ZNF292	928.376	1.71023	0.145632	11.7435	7.62663e-32	2.99426e-29
ENSG00000259205.2	PRKXP1	21.1064	1.70895	0.427434	3.99816	6.38371e-05	0.000296706
ENSG00000240823.3	RN7SL23P	1.6593	1.70823	0.520523	3.28177	0.00103159	0.00370853
ENSG00000199133.3	MIRLET7D	3.89731	1.70805	0.520813	3.27959	0.00103959	0.0037351
ENSG00000259244.1	AC048382.2	1.72219	1.70754	0.522089	3.27059	0.00107325	0.00384646
ENSG00000166532.15	RIMKLB	70.0287	1.70638	0.323253	5.27876	1.30061e-07	9.92844e-07
ENSG00000222365.1	SNORD12B	10.4388	1.70592	0.467014	3.65282	0.000259381	0.00106592
ENSG00000279236.1	AC064801.2	1.32479	1.70462	0.515253	3.30832	0.000938565	0.00341461
ENSG00000102287.17	GABRE	79.3241	1.70402	0.274155	6.21555	5.1146e-10	5.95088e-09
ENSG00000230267.7	HERC2P4	4.0687	1.70193	0.508892	3.34439	0.000824643	0.00303888
ENSG00000225206.7	MIR137HG	5.89275	1.70125	0.514315	3.3078	0.000940306	0.00341841
ENSG00000230799.1	AC007279.1	2.08751	1.70063	0.522196	3.25669	0.00112721	0.00402223
ENSG00000242950.6	ERVW-1	4.77958	1.7005	0.501497	3.39086	0.000696743	0.00260668
ENSG00000226149.5	AL356124.1	2.49196	1.70011	0.5222	3.25567	0.00113123	0.00403542
ENSG00000228748.2	AL450306.1	4.14462	1.70008	0.516229	3.29327	0.000990293	0.00358368
ENSG00000214021.15	TTLL3	118.514	1.69935	0.212435	7.9994	1.25027e-15	3.8464e-14
ENSG00000230912.1	AL021707.4	2.53329	1.69513	0.508282	3.33502	0.000852926	0.00313745
ENSG00000239899.3	RN7SL674P	1.13415	1.6937	0.515832	3.28343	0.00102553	0.00368943
ENSG00000165813.17	CCDC186	545.531	1.69307	0.156055	10.8492	2.01204e-27	3.88942e-25
ENSG00000270060.1	AC090589.3	9.45624	1.69278	0.490144	3.45363	0.000553093	0.0021213
ENSG00000075407.18	ZNF37A	660.921	1.69242	0.180094	9.39746	5.58962e-21	4.00073e-19
ENSG00000206149.10	HERC2P9	126.953	1.69236	0.190872	8.86644	7.55194e-19	3.97003e-17
ENSG00000200090.1	RF00019	6.68715	1.68958	0.446958	3.78018	0.000156717	0.000674746
ENSG00000127366.5	TAS2R5	30.4159	1.68856	0.282095	5.98581	2.15321e-09	2.24369e-08
ENSG00000273038.2	AL365203.2	71.2527	1.68854	0.30828	5.47729	4.3189e-08	3.58933e-07
ENSG00000152409.8	JMY	459.71	1.68799	0.178885	9.43613	3.86798e-21	2.81777e-19
ENSG00000243444.7	PALM2	50.9309	1.68722	0.338182	4.98908	6.0666e-07	4.1165e-06
ENSG00000173200.12	PARP15	14.8356	1.68615	0.411898	4.09362	4.24696e-05	0.000204237
ENSG00000280046.1	AC104581.4	12.6173	1.68598	0.37241	4.52721	5.97672e-06	3.39256e-05
ENSG00000279345.1	Z98885.3	4.56211	1.68591	0.501742	3.36012	0.000779091	0.00288574
ENSG00000251323.2	AP003086.1	5.35099	1.68481	0.480326	3.50763	0.000452113	0.00176208
ENSG00000139908.14	TSSK4	29.1692	1.68472	0.294015	5.73005	1.00399e-08	9.23144e-08
ENSG00000267940.1	AC022762.2	4.10417	1.68197	0.483266	3.48042	0.000500622	0.00193547
ENSG00000223842.1	AL360093.1	2.87783	1.67933	0.507675	3.30789	0.000940033	0.00341792
ENSG00000251229.1	AL645924.2	2.29146	1.67544	0.520888	3.21651	0.00129759	0.00457568
ENSG00000179909.15	ZNF154	11.882	1.67543	0.409697	4.08944	4.32407e-05	0.000207701
ENSG00000198707.14	CEP290	392.574	1.67426	0.221364	7.56338	3.92726e-14	9.27061e-13
ENSG00000254413.8	CHKB-CPT1B	2.59801	1.67381	0.513583	3.25908	0.00111774	0.00399017
ENSG00000231064.6	AC234582.1	2.73856	1.67338	0.514445	3.25279	0.00114278	0.00407306
ENSG00000243789.10	JMJD7	2.61906	1.67238	0.519752	3.21765	0.00129244	0.00455884
ENSG00000278985.1	AC092718.7	4.73543	1.67193	0.483475	3.45815	0.000543903	0.00208997
ENSG00000261770.1	AC006504.1	17.7971	1.67134	0.363513	4.59774	4.27099e-06	2.49412e-05
ENSG00000259158.3	ADAM20P1	2.78663	1.67095	0.519265	3.21792	0.00129125	0.00455607
ENSG00000129167.9	TPH1	15.6398	1.67062	0.40111	4.16499	3.11364e-05	0.000154082
ENSG00000232611.1	AL683813.1	9.84137	1.66983	0.475676	3.51043	0.000447386	0.00174532
ENSG00000175265.17	GOLGA8A	487.243	1.66882	0.250736	6.6557	2.81949e-11	4.0455e-10
ENSG00000228526.5	MIR34AHG	159.529	1.66881	0.216304	7.71511	1.20881e-14	3.15371e-13
ENSG00000177238.13	TRIM72	1.67377	1.66836	0.521453	3.19944	0.00137696	0.00482023
ENSG00000141497.13	ZMYND15	29.0577	1.66828	0.352369	4.73447	2.19632e-06	1.34799e-05
ENSG00000204623.9	ZNRD1ASP	97.014	1.66815	0.223364	7.4683	8.12367e-14	1.81967e-12
ENSG00000233436.7	BTBD18	4.86886	1.6681	0.501667	3.3251	0.000883862	0.00323814
ENSG00000258515.1	AL355075.2	8.3226	1.66759	0.403431	4.13353	3.57235e-05	0.000174495
ENSG00000155749.12	ALS2CR12	16.5818	1.66754	0.444016	3.75559	0.000172935	0.000737458
ENSG00000280407.2	AC132872.4	10.1422	1.66701	0.468306	3.55967	0.000371326	0.00147294
ENSG00000241370.5	RPP21	15.1489	1.66685	0.300514	5.54666	2.91182e-08	2.49251e-07
ENSG00000257957.1	QRSL1P3	1.59582	1.66647	0.517962	3.21735	0.00129379	0.00456294
ENSG00000260966.1	AP001486.2	55.7183	1.66617	0.296394	5.62147	1.89345e-08	1.66784e-07
ENSG00000137558.7	PI15	29.4811	1.66528	0.308322	5.40111	6.62308e-08	5.30668e-07
ENSG00000180178.10	FAR2P1	58.3459	1.66416	0.360632	4.61455	3.93941e-06	2.31702e-05
ENSG00000185689.15	C6orf201	6.98919	1.66397	0.45721	3.6394	0.000273275	0.00111778
ENSG00000023287.12	RB1CC1	1554.33	1.66319	0.188111	8.84156	9.43931e-19	4.85818e-17
ENSG00000237491.8	AL669831.5	40.6356	1.66235	0.255236	6.51299	7.36702e-11	9.79742e-10
ENSG00000197608.11	ZNF841	169.594	1.6615	0.173636	9.56882	1.08129e-21	8.64676e-20
ENSG00000233198.3	RNF224	20.5613	1.65926	0.359698	4.61291	3.97071e-06	2.33431e-05
ENSG00000279989.1	AC011815.3	8.1428	1.65914	0.516394	3.21293	0.00131386	0.00462574
ENSG00000206077.10	ZDHHC11B	14.7763	1.65892	0.339686	4.88369	1.04119e-06	6.81271e-06
ENSG00000227329.2	AL139396.1	7.45314	1.65759	0.436026	3.80159	0.000143771	0.000624116
ENSG00000112406.4	HECA	84.6097	1.65725	0.323579	5.12163	3.02904e-07	2.16549e-06
ENSG00000180189.10	HMGB1P14	2.00644	1.65681	0.521697	3.17581	0.00149417	0.00519353
ENSG00000172575.11	RASGRP1	9.04919	1.65588	0.459955	3.60008	0.000318115	0.0012807
ENSG00000177483.11	RBM44	12.9689	1.65504	0.411319	4.02373	5.72834e-05	0.000268533
ENSG00000227999.1	MTND5P1	3.60211	1.65461	0.51765	3.19639	0.0013916	0.00486594
ENSG00000234329.1	AL604028.2	6.27233	1.65344	0.480166	3.44347	0.000574308	0.00219076
ENSG00000124701.5	APOBEC2	4.8469	1.6525	0.48751	3.38967	0.00069977	0.00261641
ENSG00000159712.10	ANKRD18CP	50.3699	1.65248	0.307596	5.37224	7.77658e-08	6.16651e-07
ENSG00000129048.6	ACKR4	9.64995	1.65248	0.382207	4.32353	1.53555e-05	8.08444e-05
ENSG00000169894.17	MUC3A	72.0401	1.65181	0.377504	4.37562	1.21089e-05	6.48928e-05
ENSG00000274756.1	AC243732.1	5.99783	1.65153	0.462126	3.57376	0.000351889	0.00140287
ENSG00000135205.14	CCDC146	11.3124	1.64975	0.435897	3.78474	0.000153871	0.000663889
ENSG00000245156.1	AP001107.1	13.1734	1.64925	0.342756	4.81174	1.49621e-06	9.48408e-06
ENSG00000216901.1	ZNF603P	2.54205	1.6489	0.516954	3.18964	0.00142451	0.0049718
ENSG00000275582.1	AL031670.1	6.95461	1.6485	0.473426	3.48206	0.000497577	0.00192492
ENSG00000249252.5	AC098829.1	1.40081	1.64835	0.514257	3.20531	0.00134917	0.00473443
ENSG00000254206.5	NPIPB11	10.5904	1.64739	0.366239	4.49813	6.85537e-06	3.84508e-05
ENSG00000127362.2	TAS2R3	6.5959	1.64633	0.467612	3.52071	0.00043039	0.00168518
ENSG00000233377.1	MTND4P20	2.94223	1.64555	0.522058	3.15205	0.00162128	0.00559023
ENSG00000222112.1	RN7SKP16	2.09947	1.64305	0.522339	3.14557	0.00165763	0.00569956
ENSG00000159496.14	RGL4	15.1952	1.64253	0.348932	4.70731	2.51006e-06	1.52454e-05
ENSG00000117009.11	KMO	10.23	1.64217	0.389898	4.21179	2.53351e-05	0.000127874
ENSG00000254595.1	AC084337.1	15.7042	1.64143	0.457738	3.58596	0.000335846	0.00134745
ENSG00000258725.1	PRC1-AS1	3.74449	1.64025	0.507131	3.23437	0.00121911	0.00431817
ENSG00000271347.1	AC124312.5	13.2065	1.64015	0.417079	3.93247	8.40778e-05	0.000382172
ENSG00000137504.13	CREBZF	1228.69	1.63972	0.203459	8.05919	7.6802e-16	2.44171e-14
ENSG00000201900.1	RNY1P13	1.84866	1.63884	0.521259	3.14401	0.00166652	0.00572609
ENSG00000226450.2	CYP2D8P	5.53526	1.63806	0.452418	3.62068	0.000293833	0.00119233
ENSG00000120500.17	ARR3	5.91044	1.63635	0.46154	3.54541	0.000392004	0.00154772
ENSG00000224460.1	RP11-439L18.2	1.38124	1.63606	0.512539	3.19207	0.00141258	0.00493577
ENSG00000256625.1	AC092747.2	3.41813	1.63572	0.520626	3.14184	0.0016789	0.00576301
ENSG00000272950.1	AC093799.1	1.2629	1.63507	0.513457	3.18443	0.00145039	0.00505136
ENSG00000225798.1	AC025918.1	4.5182	1.63458	0.522262	3.12981	0.00174917	0.00597579
ENSG00000259442.1	AC105339.3	7.42566	1.63204	0.476914	3.42209	0.000621417	0.00235139
ENSG00000261211.1	AL031123.2	14.6484	1.63173	0.371032	4.39783	1.0934e-05	5.90476e-05
ENSG00000268521.1	VN1R83P	2.84989	1.63154	0.508232	3.21022	0.00132632	0.00466037
ENSG00000223442.1	TH2LCRR	2.0091	1.63139	0.52248	3.1224	0.00179385	0.00611397
ENSG00000270127.2	AC027020.2	71.526	1.63096	0.319501	5.1047	3.31318e-07	2.35286e-06
ENSG00000101104.12	PABPC1L	451.054	1.63071	0.157519	10.3524	4.07963e-25	5.38467e-23
ENSG00000241769.7	LINC00893	3.6793	1.62724	0.495524	3.28388	0.0010239	0.00368412
ENSG00000267560.1	AC027514.2	1.64467	1.62658	0.509854	3.19029	0.00142128	0.00496266
ENSG00000197961.11	ZNF121	751.81	1.62596	0.165986	9.79578	1.17384e-22	1.14812e-20
ENSG00000267680.5	ZNF224	126.703	1.62589	0.210091	7.73899	1.00213e-14	2.64256e-13
ENSG00000279203.1	AC005785.2	2.50026	1.62513	0.522118	3.11257	0.00185463	0.00630102
ENSG00000250909.1	AC138956.1	1.82627	1.62417	0.522485	3.10855	0.00188009	0.00638311
ENSG00000273447.1	AC004067.1	3.12449	1.62369	0.511285	3.17571	0.00149469	0.00519459
ENSG00000283511.1	AC137936.2	6.82592	1.62368	0.453344	3.58155	0.00034156	0.00136657
ENSG00000237927.1	AL078604.2	4.27972	1.62364	0.515201	3.15147	0.00162452	0.00559824
ENSG00000242349.5	NPPA-AS1	7.48361	1.62274	0.470472	3.44917	0.000562311	0.00215228
ENSG00000198857.3	HSD3BP5	8.2189	1.62267	0.477095	3.40114	0.000671062	0.00251866
ENSG00000271151.1	AC016737.1	2.66298	1.6224	0.516881	3.13882	0.0016963	0.00581865
ENSG00000124215.16	CDH26	22.1278	1.62232	0.339155	4.7834	1.7235e-06	1.07966e-05
ENSG00000270061.1	AC068790.5	4.15395	1.62087	0.485452	3.3389	0.000841113	0.00309631
ENSG00000257621.7	PSMA3-AS1	693.745	1.62065	0.166166	9.75319	1.78754e-22	1.70093e-20
ENSG00000257176.2	AC009318.1	27.6464	1.62014	0.368434	4.39738	1.09565e-05	5.91431e-05
ENSG00000244218.3	RN7SL81P	5.34897	1.61891	0.515212	3.14222	0.00167671	0.00575709
ENSG00000005700.14	IBTK	3408.88	1.61878	0.135615	11.9366	7.62843e-33	3.67212e-30
ENSG00000256667.6	KLRA1P	90.3603	1.61821	0.229099	7.06334	1.62551e-12	2.91712e-11
ENSG00000204681.10	GABBR1	5.12618	1.61751	0.500929	3.22901	0.00124218	0.0043948
ENSG00000258727.1	AL135999.1	1.71092	1.6166	0.52052	3.10574	0.001898	0.00643858
ENSG00000055732.12	MCOLN3	99.5344	1.6162	0.315285	5.12615	2.9572e-07	2.11926e-06
ENSG00000197279.3	ZNF165	110.138	1.61454	0.159818	10.1023	5.39525e-24	6.21847e-22
ENSG00000236255.1	AC009404.1	39.0464	1.61432	0.275518	5.8592	4.6511e-09	4.54556e-08
ENSG00000278920.1	AC005005.4	19.418	1.61398	0.353169	4.57	4.8773e-06	2.81075e-05
ENSG00000204420.8	MPIG6B	3.69315	1.61267	0.501771	3.21396	0.00130919	0.00461063
ENSG00000226763.4	SRRM5	6.66675	1.61096	0.447613	3.599	0.000319438	0.0012857
ENSG00000272108.1	AC244517.1	39.9162	1.61045	0.286154	5.62792	1.82394e-08	1.61245e-07
ENSG00000251728.1	RF00019	2.47418	1.60986	0.521912	3.08453	0.00203871	0.00686184
ENSG00000267342.1	AC087289.2	5.82619	1.60941	0.467244	3.44446	0.000572197	0.00218467
ENSG00000113742.12	CPEB4	1038.88	1.60932	0.175149	9.18828	3.9918e-20	2.52574e-18
ENSG00000177034.14	MTX3	804.91	1.60882	0.100031	16.0832	3.34431e-58	4.10514e-54
ENSG00000169246.16	NPIPB3	30.5405	1.60862	0.284509	5.65401	1.5675e-08	1.40292e-07
ENSG00000258643.5	BCL2L2-PABPN1	3.66913	1.60857	0.520279	3.09175	0.00198979	0.00671375
ENSG00000248445.5	SEMA6A-AS1	11.6659	1.60813	0.379279	4.23997	2.23549e-05	0.000114027
ENSG00000006459.10	KDM7A	946.285	1.60786	0.168668	9.53267	1.53283e-21	1.19086e-19
ENSG00000130649.9	CYP2E1	5.68522	1.60592	0.485067	3.31071	0.00093058	0.00338807
ENSG00000086619.13	ERO1B	151.001	1.60528	0.227555	7.05447	1.73256e-12	3.09566e-11
ENSG00000227671.4	AL390728.4	614.469	1.60374	0.221196	7.25031	4.15808e-13	8.2257e-12
ENSG00000246851.1	AL157938.3	1.31005	1.6022	0.511946	3.12963	0.00175025	0.00597782
ENSG00000232546.1	AC027644.1	12.8206	1.60156	0.354878	4.51299	6.39198e-06	3.60329e-05
ENSG00000235381.1	AL596202.1	69.6343	1.60105	0.261418	6.12447	9.09843e-10	1.01254e-08
ENSG00000054267.20	ARID4B	1048.07	1.60049	0.124574	12.8477	8.85687e-38	7.24787e-35
ENSG00000246876.6	LINC02466	8.76519	1.59912	0.423944	3.77202	0.000161933	0.000694159
ENSG00000121454.5	LHX4	29.448	1.59709	0.383787	4.1614	3.16309e-05	0.000156277
ENSG00000250337.5	PURPL	189.711	1.59657	0.269593	5.92216	3.17748e-09	3.2049e-08
ENSG00000227666.1	CYCSP24	3.83729	1.59648	0.485607	3.28759	0.00101049	0.00364763
ENSG00000283156.1	AC068620.3	1.71023	1.59633	0.52251	3.05512	0.00224971	0.00749294
ENSG00000213139.7	CRYGS	22.6205	1.59618	0.295363	5.40412	6.51282e-08	5.22516e-07
ENSG00000260751.2	AC008870.2	12.1798	1.59591	0.415251	3.84323	0.000121424	0.000535661
ENSG00000281344.1	HELLPAR	97.2666	1.59565	0.237054	6.73118	1.68288e-11	2.51001e-10
ENSG00000276564.1	AC130650.2	5.85754	1.59539	0.482853	3.3041	0.000952831	0.00346036
ENSG00000271870.1	AC024060.1	33.3971	1.59495	0.314249	5.07542	3.86633e-07	2.71196e-06
ENSG00000117020.16	AKT3	3.76084	1.59416	0.522462	3.05123	0.00227902	0.00757925
ENSG00000237596.6	AL138828.1	3.38999	1.5914	0.521962	3.04888	0.00229696	0.00763374
ENSG00000273302.1	AC016747.3	2.85023	1.59107	0.518053	3.07125	0.00213164	0.00713549
ENSG00000237916.1	AC011753.4	4.17304	1.58904	0.464275	3.42263	0.000620179	0.00234815
ENSG00000269289.5	AC011503.1	2.72327	1.58835	0.522026	3.04267	0.00234492	0.00777314
ENSG00000273007.1	AC021205.3	5.09424	1.58821	0.502764	3.15896	0.00158331	0.00547469
ENSG00000276071.1	AC074138.1	3.27057	1.58712	0.511694	3.10169	0.00192421	0.00651398
ENSG00000259381.2	AC090695.1	2.31267	1.58688	0.520022	3.05157	0.00227652	0.00757296
ENSG00000185278.15	ZBTB37	435.375	1.58587	0.205118	7.73148	1.06299e-14	2.79107e-13
ENSG00000233622.1	CYP2T1P	3.45523	1.58526	0.514768	3.07956	0.00207304	0.00695926
ENSG00000278811.4	LINC00624	24.252	1.58499	0.384002	4.12756	3.66638e-05	0.000178697
ENSG00000231240.1	KLF2P1	5.83425	1.58494	0.520479	3.04515	0.00232565	0.00771342
ENSG00000182903.15	ZNF721	424.983	1.58422	0.200261	7.91077	2.55793e-15	7.59337e-14
ENSG00000182308.6	DCAF4L1	16.8285	1.58417	0.414262	3.82407	0.000131269	0.000574556
ENSG00000254862.5	AC100771.2	1.86458	1.58335	0.522346	3.03123	0.00243559	0.00804219
ENSG00000257761.1	AC078860.1	2.06882	1.58228	0.50733	3.11883	0.00181569	0.00617983
ENSG00000168280.16	KIF5C	326.163	1.58213	0.26974	5.86539	4.4807e-09	4.38601e-08
ENSG00000205238.9	SPDYE2	5.7115	1.58028	0.505604	3.12554	0.0017748	0.00605325
ENSG00000254812.1	AC067930.3	3.86636	1.58027	0.498043	3.17295	0.00150898	0.00523982
ENSG00000250039.3	AC096719.1	4.21699	1.58024	0.498329	3.17107	0.00151878	0.00527085
ENSG00000123836.14	PFKFB2	694.501	1.5798	0.200353	7.88507	3.14358e-15	9.14393e-14
ENSG00000227230.1	AL606534.1	4.24805	1.57893	0.519328	3.04034	0.00236313	0.00782503
ENSG00000224490.5	TTC21B-AS1	7.00332	1.57856	0.519167	3.04057	0.00236131	0.00782111
ENSG00000196724.12	ZNF418	21.8953	1.57802	0.366118	4.31015	1.63147e-05	8.54349e-05
ENSG00000234459.1	AC002064.2	1.82358	1.57793	0.521882	3.02354	0.00249837	0.00822516
ENSG00000109063.14	MYH3	65.7098	1.57727	0.234556	6.72449	1.76203e-11	2.61851e-10
ENSG00000146006.7	LRRTM2	1.31413	1.57715	0.510532	3.08922	0.00200684	0.00676473
ENSG00000273148.1	AL035563.1	18.0322	1.5769	0.357769	4.40759	1.04527e-05	5.66478e-05
ENSG00000147437.9	GNRH1	23.5952	1.57685	0.30444	5.17951	2.22464e-07	1.6303e-06
ENSG00000104093.13	DMXL2	1355.97	1.57622	0.161608	9.75332	1.7854e-22	1.70093e-20
ENSG00000274925.1	AC008741.2	19.6489	1.57537	0.354363	4.44563	8.76352e-06	4.80662e-05
ENSG00000125740.13	FOSB	49.8162	1.57533	0.352477	4.46932	7.8469e-06	4.34268e-05
ENSG00000143110.11	C1orf162	23.4557	1.57486	0.344613	4.56993	4.87886e-06	2.81098e-05
ENSG00000259298.1	AC012170.2	3.19737	1.57438	0.516266	3.04955	0.00229185	0.0076188
ENSG00000135094.10	SDS	15.1882	1.57404	0.516736	3.04612	0.00231816	0.00769287
ENSG00000280355.1	AL132656.4	10.8254	1.57253	0.370098	4.24896	2.14769e-05	0.000109845
ENSG00000261556.9	SMG1P7	52.5524	1.57248	0.225009	6.98852	2.77795e-12	4.79935e-11
ENSG00000228327.3	AL669831.1	43.4848	1.57157	0.277602	5.66125	1.50273e-08	1.34691e-07
ENSG00000240053.8	LY6G5B	35.2912	1.57136	0.262763	5.98013	2.22955e-09	2.31537e-08
ENSG00000261505.1	AL031714.1	23.4496	1.57082	0.266106	5.90297	3.57005e-09	3.55557e-08
ENSG00000272223.1	AL136304.1	2.41943	1.56987	0.522324	3.00555	0.002651	0.00867759
ENSG00000258315.5	C17orf49	3.5469	1.56903	0.497654	3.15285	0.00161685	0.0055773
ENSG00000121318.2	TAS2R10	5.3497	1.56873	0.473016	3.31643	0.000911744	0.00332689
ENSG00000183354.11	KIAA2026	302.918	1.56829	0.213698	7.33878	2.15542e-13	4.51883e-12
ENSG00000224975.1	INE1	10.6925	1.56794	0.357234	4.3891	1.1382e-05	6.12781e-05
ENSG00000250410.1	AC112722.1	1.28585	1.56788	0.508811	3.08145	0.00205994	0.0069219
ENSG00000204410.14	MSH5	37.4062	1.56769	0.240956	6.50614	7.71081e-11	1.02435e-09
ENSG00000273295.1	AP000350.6	60.6014	1.56717	0.321421	4.87577	1.08387e-06	7.05662e-06
ENSG00000254433.1	AP001001.1	4.03539	1.56695	0.506155	3.0958	0.00196284	0.00663012
ENSG00000239462.1	AC091212.1	1.37868	1.56654	0.520974	3.00695	0.00263879	0.00864455
ENSG00000267519.4	AC020916.1	16.8159	1.56638	0.410783	3.81316	0.000137204	0.000598392
ENSG00000168702.17	LRP1B	90.2473	1.56616	0.38644	4.05278	5.06131e-05	0.000240107
ENSG00000146587.17	RBAK	498.874	1.56607	0.164201	9.5375	1.46323e-21	1.14403e-19
ENSG00000248727.5	LINC01948	13.2561	1.56607	0.383654	4.08198	4.46531e-05	0.00021415
ENSG00000181722.16	ZBTB20	178.603	1.56597	0.225727	6.93747	3.99194e-12	6.70788e-11
ENSG00000253309.6	SERPINE3	4.46227	1.56566	0.504463	3.10362	0.00191166	0.00647684
ENSG00000153914.15	SREK1	1770.69	1.56539	0.146852	10.6597	1.57159e-26	2.64265e-24
ENSG00000230565.1	ZNF32-AS2	2.61253	1.56528	0.518655	3.01796	0.00254479	0.00836226
ENSG00000244932.2	AL449212.1	12.8214	1.56484	0.437687	3.57525	0.000349891	0.00139513
ENSG00000252516.1	RNA5SP82	2.74541	1.56463	0.515444	3.03549	0.00240144	0.00793582
ENSG00000174738.12	NR1D2	808.704	1.56456	0.120852	12.946	2.47545e-38	2.25082e-35
ENSG00000114933.15	INO80D	602.648	1.56371	0.146872	10.6468	1.80551e-26	2.95502e-24
ENSG00000231181.1	AL954705.1	9.63554	1.5627	0.465397	3.35777	0.00078573	0.0029077
ENSG00000262482.1	AC004034.1	1.28564	1.562	0.521437	2.99558	0.00273928	0.00893559
ENSG00000275481.1	AC025031.4	8.07234	1.56193	0.465758	3.35353	0.000797886	0.0029507
ENSG00000135164.18	DMTF1	939.848	1.56131	0.142551	10.9526	6.45321e-28	1.37762e-25
ENSG00000131711.14	MAP1B	1281.96	1.56097	0.180494	8.64832	5.22632e-18	2.33709e-16
ENSG00000215156.5	AC138409.1	2.37419	1.56097	0.51879	3.00886	0.00262226	0.00859527
ENSG00000269069.1	AC007842.1	8.24105	1.56086	0.452309	3.45088	0.000558764	0.00214071
ENSG00000228444.2	AL137244.1	2.607	1.56046	0.51733	3.01638	0.00255814	0.00840053
ENSG00000270679.1	AC138473.1	1.39159	1.55931	0.510592	3.05391	0.00225877	0.00751799
ENSG00000239382.10	ALKBH6	41.4335	1.55822	0.249903	6.23529	4.50948e-10	5.29196e-09
ENSG00000255176.1	AP000941.1	1.94319	1.55782	0.518099	3.00681	0.00264009	0.0086465
ENSG00000236772.1	AL034550.1	3.36032	1.55757	0.514256	3.02879	0.00245532	0.00809755
ENSG00000273828.1	AL133227.1	2.11497	1.55754	0.522518	2.98084	0.0028746	0.00933486
ENSG00000081985.10	IL12RB2	6.61143	1.55586	0.483282	3.21936	0.00128476	0.00453631
ENSG00000095564.13	BTAF1	2192.34	1.55565	0.147187	10.5692	4.13878e-26	6.64099e-24
ENSG00000229739.2	AL596220.1	3.64396	1.55525	0.518662	2.99857	0.00271247	0.00885166
ENSG00000138696.10	BMPR1B	20.1725	1.55256	0.471132	3.29538	0.000982895	0.00355901
ENSG00000226015.2	CCT8P1	212.595	1.55214	0.200544	7.73968	9.96707e-15	2.63109e-13
ENSG00000173230.15	GOLGB1	2464.88	1.55119	0.140287	11.0573	2.02128e-28	4.51629e-26
ENSG00000268081.1	AC123912.1	5.64067	1.55044	0.499402	3.1046	0.00190536	0.0064596
ENSG00000267709.1	AC024592.2	4.49992	1.55043	0.484643	3.19911	0.00137853	0.00482366
ENSG00000114120.11	SLC25A36	1649.34	1.5503	0.171895	9.01886	1.90063e-19	1.07761e-17
ENSG00000049192.14	ADAMTS6	96.9735	1.54888	0.268819	5.7618	8.32234e-09	7.74795e-08
ENSG00000197782.14	ZNF780A	367.483	1.54835	0.161965	9.55979	1.17999e-21	9.34476e-20
ENSG00000269737.2	AL691432.1	22.5467	1.54798	0.338479	4.57333	4.80042e-06	2.77034e-05
ENSG00000279758.1	AC105339.5	2.24068	1.54787	0.518551	2.98499	0.00283589	0.00921767
ENSG00000272885.1	AC092574.1	3.09056	1.54786	0.494752	3.12857	0.00175662	0.00599624
ENSG00000259868.2	AL163952.1	2.27769	1.54774	0.520958	2.97096	0.00296872	0.00961125
ENSG00000267058.1	AC006213.2	9.18167	1.54736	0.401879	3.85031	0.000117968	0.000521071
ENSG00000147174.11	GCNA	37.3931	1.54673	0.266506	5.80375	6.48474e-09	6.16339e-08
ENSG00000088340.15	FER1L4	52.0308	1.54667	0.414207	3.73405	0.000188429	0.000797711
ENSG00000179532.12	DNHD1	302.843	1.54614	0.230395	6.71082	1.93532e-11	2.84845e-10
ENSG00000134982.16	APC	638.36	1.54513	0.135151	11.4326	2.87339e-30	8.499e-28
ENSG00000114270.16	COL7A1	722.392	1.5442	0.211707	7.29404	3.00795e-13	6.1029e-12
ENSG00000072364.12	AFF4	2790.67	1.54383	0.128259	12.0368	2.27638e-33	1.16427e-30
ENSG00000278911.1	AC015819.3	2.75303	1.54376	0.52177	2.9587	0.00308939	0.00995859
ENSG00000263466.1	AC006441.1	1.12572	1.54289	0.510559	3.02196	0.00251141	0.00826478
ENSG00000274627.1	RP11-104N10	247.01	1.54226	0.198929	7.75279	8.98975e-15	2.3911e-13
ENSG00000102908.20	NFAT5	1789.48	1.54187	0.194072	7.94483	1.94457e-15	5.87921e-14
ENSG00000242086.8	MUC20-OT1	304.755	1.54175	0.130021	11.8577	1.96273e-32	8.81563e-30
ENSG00000184343.10	SRPK3	7.87789	1.54138	0.462429	3.33324	0.000858423	0.00315483
ENSG00000263006.6	ROCK1P1	28.4448	1.54076	0.285909	5.389	7.08525e-08	5.653e-07
ENSG00000080200.9	CRYBG3	514.46	1.54003	0.143405	10.7391	6.67172e-27	1.17835e-24
ENSG00000232901.1	CYCSP10	6.51739	1.53971	0.471932	3.26256	0.0011041	0.0039461
ENSG00000152578.12	GRIA4	2.36879	1.53969	0.522179	2.9486	0.00319222	0.0102658
ENSG00000257315.1	ZBED6	202.56	1.53957	0.251433	6.1232	9.17144e-10	1.01974e-08
ENSG00000273791.1	AC007204.1	1.57027	1.53948	0.508966	3.02471	0.0024887	0.00819773
ENSG00000207280.1	SNORD20	3.70993	1.53929	0.511948	3.00673	0.00264075	0.0086475
ENSG00000135968.20	GCC2	1125.18	1.53785	0.115003	13.3723	8.7831e-41	1.07813e-37
ENSG00000226383.6	LINC01876	86.4878	1.53768	0.21781	7.05974	1.66811e-12	2.99138e-11
ENSG00000265490.1	AP001178.2	2.68568	1.53767	0.522333	2.94385	0.00324159	0.0104082
ENSG00000166800.9	LDHAL6A	4.694	1.53585	0.460538	3.3349	0.000853293	0.00313833
ENSG00000280367.1	AP002364.1	6.75541	1.53581	0.449888	3.41376	0.000640728	0.00241626
ENSG00000115339.13	GALNT3	30.6647	1.5358	0.337258	4.55377	5.26923e-06	3.01819e-05
ENSG00000185002.9	RFX6	38.7283	1.53543	0.345728	4.44115	8.94814e-06	4.89913e-05
ENSG00000157827.19	FMNL2	3028.06	1.5332	0.159004	9.64253	5.28711e-22	4.50689e-20
ENSG00000164211.12	STARD4	2747.71	1.53291	0.242514	6.3209	2.60041e-10	3.18087e-09
ENSG00000201457.1	SNORA55	5.61073	1.53278	0.469608	3.26395	0.00109871	0.00392739
ENSG00000178338.10	ZNF354B	134.141	1.53274	0.245556	6.2419	4.32286e-10	5.08511e-09
ENSG00000254397.1	AC132192.1	1.74742	1.53161	0.522396	2.93189	0.00336907	0.010778
ENSG00000271734.1	Z98200.1	3.31034	1.53108	0.514919	2.97343	0.00294491	0.00954423
ENSG00000248476.1	BACH1-IT1	7.67236	1.53067	0.40823	3.74952	0.00017717	0.00075434
ENSG00000241043.1	GVQW1	19.8877	1.53066	0.28988	5.28032	1.28959e-07	9.85351e-07
ENSG00000213185.6	FAM24B	15.6995	1.53038	0.345264	4.43248	9.31539e-06	5.08545e-05
ENSG00000178150.8	ZNF114	275.227	1.53036	0.280121	5.46322	4.67571e-08	3.85845e-07
ENSG00000280114.1	AL021920.2	4.39073	1.52952	0.462727	3.30545	0.000948232	0.00344518
ENSG00000157106.16	SMG1	3455.13	1.52939	0.163023	9.38143	6.50809e-21	4.61773e-19
ENSG00000278635.1	AC141557.2	11.9196	1.52794	0.424559	3.5989	0.000319567	0.0012857
ENSG00000159086.14	PAXBP1	1127.63	1.52758	0.168737	9.05304	1.39042e-19	8.0888e-18
ENSG00000257743.8	MGAM2	22.4872	1.52739	0.318992	4.78817	1.68309e-06	1.05597e-05
ENSG00000205464.11	ATP6AP1L	111.84	1.52694	0.225157	6.78166	1.18803e-11	1.8263e-10
ENSG00000015479.17	MATR3	38.4359	1.52672	0.370919	4.11606	3.85409e-05	0.000187214
ENSG00000229867.1	STEAP3-AS1	1.84968	1.52657	0.522371	2.92239	0.00347352	0.0110689
ENSG00000032219.18	ARID4A	671.683	1.526	0.131992	11.5613	6.47536e-31	2.14824e-28
ENSG00000265148.5	TSPOAP1-AS1	5.54459	1.52539	0.465688	3.27556	0.00105454	0.00378492
ENSG00000281896.1	AC018638.8	21.2702	1.52517	0.408166	3.73665	0.000186489	0.000790181
ENSG00000231013.1	AC013275.1	5.39271	1.52477	0.505323	3.01743	0.0025493	0.00837486
ENSG00000114757.18	PEX5L	6.68564	1.52415	0.492297	3.09599	0.00196159	0.00662833
ENSG00000258441.1	LINC00641	473.737	1.52328	0.201578	7.55682	4.1305e-14	9.71301e-13
ENSG00000266538.1	AC005838.2	1.61128	1.5231	0.511719	2.97643	0.00291625	0.00945761
ENSG00000196436.8	NPIPB15	61.6213	1.52289	0.25174	6.04948	1.45312e-09	1.56191e-08
ENSG00000254505.9	CHMP4A	13.2076	1.52241	0.389481	3.90882	9.27495e-05	0.000418028
ENSG00000261649.6	GOLGA6L7	1.60123	1.52223	0.505429	3.01175	0.00259746	0.00851826
ENSG00000162687.16	KCNT2	192.075	1.52212	0.256899	5.92498	3.1234e-09	3.15944e-08
ENSG00000278949.1	AC127070.4	3.68696	1.52186	0.506886	3.00238	0.00267876	0.00875447
ENSG00000055609.17	KMT2C	1533.67	1.52174	0.169262	8.99045	2.46231e-19	1.38329e-17
ENSG00000260604.2	AL590004.4	150.837	1.52096	0.359837	4.22681	2.37023e-05	0.000120374
ENSG00000185774.14	KCNIP4	38.0973	1.52091	0.255147	5.9609	2.50854e-09	2.58001e-08
ENSG00000233452.6	STXBP5-AS1	4.67968	1.52002	0.510064	2.98006	0.00288189	0.00935603
ENSG00000228434.1	AC004951.1	3.85606	1.51868	0.487135	3.11758	0.00182344	0.00620448
ENSG00000173542.8	MOB1B	488.512	1.51826	0.151324	10.0331	1.09013e-23	1.21098e-21
ENSG00000154263.17	ABCA10	6.86432	1.51815	0.412025	3.6846	0.00022906	0.000950866
ENSG00000273374.1	AC069222.1	1.45256	1.51803	0.506828	2.99515	0.00274309	0.00894446
ENSG00000237399.7	PITRM1-AS1	6.15897	1.51771	0.495444	3.06333	0.00218892	0.00730333
ENSG00000263177.1	MTND1P8	1.93175	1.51766	0.506353	2.99723	0.00272442	0.00888832
ENSG00000274471.1	AC242376.2	16.801	1.51763	0.369835	4.10353	4.06885e-05	0.000196635
ENSG00000265205.1	AC010761.3	6.74305	1.51732	0.481695	3.14995	0.00163297	0.00562469
ENSG00000273183.1	AC093726.2	1.5866	1.51714	0.519896	2.91816	0.00352105	0.0112087
ENSG00000272054.1	AC007390.2	15.5291	1.51675	0.392615	3.86321	0.000111908	0.000496895
ENSG00000279744.1	AC132938.5	5.36172	1.51556	0.433458	3.49645	0.000471501	0.00183183
ENSG00000271398.1	AL353622.2	1.56442	1.5153	0.520934	2.9088	0.00362816	0.0115064
ENSG00000153234.13	NR4A2	127.627	1.51525	0.259648	5.8358	5.35343e-09	5.18039e-08
ENSG00000179979.8	CRIPAK	285.309	1.51425	0.249433	6.07079	1.27283e-09	1.38388e-08
ENSG00000228544.1	CCDC183-AS1	38.6273	1.51394	0.278259	5.44075	5.30562e-08	4.33022e-07
ENSG00000243302.3	AC018638.4	71.5084	1.5118	0.24117	6.26861	3.64279e-10	4.34973e-09
ENSG00000225075.1	AL603832.1	2.19277	1.51041	0.516918	2.92196	0.00347837	0.0110829
ENSG00000119608.12	PROX2	2.99687	1.51027	0.52246	2.8907	0.00384388	0.0121015
ENSG00000260296.1	AC095057.3	19.1583	1.50926	0.368939	4.09081	4.29877e-05	0.000206567
ENSG00000106701.11	FSD1L	277.515	1.50845	0.210431	7.16838	7.58931e-13	1.45447e-11
ENSG00000119547.5	ONECUT2	1728.92	1.50777	0.135625	11.1172	1.03453e-28	2.46579e-26
ENSG00000151458.11	ANKRD50	382.219	1.50767	0.17336	8.69674	3.4157e-18	1.59421e-16
ENSG00000280195.1	AC245140.2	6.82118	1.50721	0.465293	3.23928	0.00119834	0.00425327
ENSG00000242391.2	AC099677.4	3.68281	1.50651	0.52056	2.89403	0.00380337	0.0119893
ENSG00000196458.10	ZNF605	212.377	1.50534	0.205943	7.30953	2.68073e-13	5.51959e-12
ENSG00000252192.1	RF00411	1.08232	1.50405	0.507792	2.96194	0.00305704	0.00986596
ENSG00000279549.1	AP000437.1	1.99219	1.50316	0.522406	2.87737	0.00400999	0.012552
ENSG00000118194.18	TNNT2	1.89355	1.50271	0.520188	2.88877	0.00386746	0.0121632
ENSG00000258674.5	AC011448.1	9.15233	1.50266	0.409955	3.66543	0.000246921	0.00101915
ENSG00000183562.3	AC131971.1	10.9909	1.50253	0.413074	3.63744	0.000275358	0.00112555
ENSG00000198563.13	DDX39B	1155.12	1.50231	0.17507	8.5812	9.38909e-18	4.02976e-16
ENSG00000128000.15	ZNF780B	361.014	1.50179	0.127732	11.7573	6.47505e-32	2.60594e-29
ENSG00000277778.2	PGM5P2	3.87398	1.50148	0.498412	3.01252	0.00259084	0.00849883
ENSG00000268047.1	AC018766.1	1.7331	1.501	0.522012	2.87541	0.00403509	0.0126225
ENSG00000220804.8	LINC01881	73.7403	1.49982	0.272682	5.50026	3.79222e-08	3.18287e-07
ENSG00000234290.2	AC116366.1	1.80643	1.4991	0.520662	2.87922	0.00398664	0.0124869
ENSG00000169826.7	CSGALNACT2	336.444	1.49879	0.142962	10.4838	1.02523e-25	1.48266e-23
ENSG00000280138.1	AC027290.2	10.8474	1.4976	0.505469	2.96279	0.00304869	0.00984288
ENSG00000232063.1	AL691447.2	9.0709	1.49675	0.458255	3.26619	0.00109007	0.00390047
ENSG00000254463.1	PPIAP41	1.98406	1.49672	0.519343	2.88195	0.00395224	0.0123918
ENSG00000134318.13	ROCK2	4065.84	1.49661	0.146511	10.215	1.6981e-24	2.06265e-22
ENSG00000011405.13	PIK3C2A	2482.47	1.49619	0.155854	9.59994	7.99889e-22	6.52401e-20
ENSG00000202441.2	RNY4P10	5.0879	1.49462	0.494494	3.02252	0.00250683	0.00825079
ENSG00000178965.13	ERICH3	4.43854	1.49434	0.519325	2.87746	0.00400892	0.0125511
ENSG00000237017.1	AC245052.4	3.80585	1.49423	0.506939	2.94756	0.00320294	0.0102945
ENSG00000270257.1	AC096720.1	1.2907	1.49409	0.506259	2.95124	0.003165	0.0101822
ENSG00000279184.1	RP3-323A16	46.303	1.49382	0.269641	5.54004	3.02406e-08	2.5787e-07
ENSG00000160201.11	U2AF1	14.7281	1.49377	0.412219	3.62374	0.000290376	0.00118064
ENSG00000177200.15	CHD9	742.081	1.49348	0.124242	12.0207	2.76452e-33	1.38508e-30
ENSG00000144214.9	LYG1	24.3967	1.49311	0.354881	4.20735	2.58381e-05	0.000130091
ENSG00000251288.2	AC018797.3	2.2576	1.49219	0.518877	2.87581	0.00402997	0.0126081
ENSG00000261366.1	MANEA-DT	7.82988	1.49182	0.444285	3.3578	0.000785651	0.0029077
ENSG00000133863.6	TEX15	202.113	1.49149	0.241522	6.17538	6.60053e-10	7.51702e-09
ENSG00000269825.1	AC022150.4	33.6296	1.49038	0.327425	4.55182	5.31831e-06	3.04538e-05
ENSG00000213612.3	FAM220CP	23.9203	1.48937	0.318197	4.68066	2.85951e-06	1.72314e-05
ENSG00000261490.1	AC005674.2	20.1002	1.48928	0.308877	4.82161	1.42404e-06	9.07821e-06
ENSG00000174171.5	AC020659.1	14.524	1.48878	0.408754	3.64225	0.000270268	0.00110658
ENSG00000110888.17	CAPRIN2	711.019	1.48866	0.143252	10.392	2.69765e-25	3.67929e-23
ENSG00000279541.1	AC005261.5	18.6966	1.48827	0.373913	3.98027	6.88375e-05	0.00031796
ENSG00000283297.1	TEX52	6.94763	1.48763	0.477683	3.11425	0.00184412	0.00626928
ENSG00000112319.17	EYA4	125.945	1.48576	0.265644	5.59305	2.23115e-08	1.94443e-07
ENSG00000228915.3	OR7E128P	2.96267	1.48568	0.517181	2.87266	0.00407034	0.0127198
ENSG00000215859.8	PDZK1P1	5.70664	1.48538	0.464284	3.19929	0.00137766	0.004822
ENSG00000124749.16	COL21A1	1.81318	1.48486	0.521913	2.84504	0.00444065	0.0137285
ENSG00000117281.15	CD160	11.157	1.48478	0.393182	3.77632	0.00015916	0.000683349
ENSG00000229127.1	AC007038.1	9.16519	1.48476	0.439217	3.38047	0.000723623	0.0026982
ENSG00000174405.13	LIG4	309.158	1.48471	0.15411	9.63411	5.73897e-22	4.84164e-20
ENSG00000237938.5	AL450998.3	3.4992	1.4847	0.512194	2.89871	0.00374697	0.0118297
ENSG00000231625.4	AC115989.1	6.14988	1.48354	0.507618	2.92255	0.00347175	0.0110662
ENSG00000159588.14	CCDC17	42.7814	1.48338	0.241468	6.14317	8.08893e-10	9.08017e-09
ENSG00000214029.4	ZNF891	145.497	1.48283	0.195039	7.60274	2.89934e-14	7.02654e-13
ENSG00000235016.1	SEMA3F-AS1	9.18435	1.48283	0.442471	3.35125	0.000804477	0.00297259
ENSG00000227543.4	SPAG5-AS1	23.1223	1.48143	0.387774	3.82034	0.000133269	0.000582575
ENSG00000267370.1	AC008752.3	6.16505	1.48115	0.485822	3.04876	0.0022979	0.00763581
ENSG00000104723.20	TUSC3	20.0324	1.48042	0.471345	3.14083	0.00168469	0.00578125
ENSG00000164190.16	NIPBL	2657.37	1.47957	0.132096	11.2007	4.04311e-29	1.01284e-26
ENSG00000116652.6	DLEU2L	4.73521	1.47881	0.481946	3.06841	0.00215199	0.00719578
ENSG00000185513.14	L3MBTL1	100.35	1.47842	0.230777	6.40627	1.49124e-10	1.90181e-09
ENSG00000187391.19	MAGI2	81.8399	1.47818	0.254936	5.79824	6.7014e-09	6.357e-08
ENSG00000265656.1	AC106037.2	2.73395	1.4781	0.510301	2.89652	0.00377322	0.0119034
ENSG00000185658.13	BRWD1	1179.63	1.47704	0.125224	11.7952	4.1321e-32	1.74902e-29
ENSG00000180626.9	ZNF594	104.616	1.47577	0.178491	8.26807	1.36148e-16	4.91533e-15
ENSG00000173889.15	PHC3	642.108	1.47544	0.153032	9.6414	5.34546e-22	4.54086e-20
ENSG00000218226.1	TATDN2P2	115.51	1.47498	0.270131	5.46025	4.75476e-08	3.91972e-07
ENSG00000112379.8	ARFGEF3	559.176	1.47392	0.158402	9.30489	1.34126e-20	9.02137e-19
ENSG00000245849.6	RAD51-AS1	64.1575	1.47354	0.216928	6.79278	1.09992e-11	1.69938e-10
ENSG00000173681.16	BCLAF3	145.966	1.47229	0.168974	8.71316	2.95525e-18	1.38722e-16
ENSG00000116254.17	CHD5	3.55081	1.47216	0.51333	2.86787	0.00413248	0.0128913
ENSG00000224635.1	AL391095.1	12.6111	1.47205	0.349811	4.20813	2.57489e-05	0.000129695
ENSG00000241978.9	AKAP2	3.1836	1.4717	0.503517	2.92284	0.00346853	0.0110588
ENSG00000182700.4	IGIP	39.2061	1.47129	0.220043	6.68638	2.28766e-11	3.32742e-10
ENSG00000282508.1	LINC01002	27.9691	1.47084	0.288591	5.09661	3.45796e-07	2.44437e-06
ENSG00000138468.15	SENP7	331.636	1.47039	0.168125	8.74582	2.21405e-18	1.05955e-16
ENSG00000186908.14	ZDHHC17	748.657	1.46995	0.149387	9.83987	7.58122e-23	7.62782e-21
ENSG00000249476.1	AC008467.1	6.26452	1.46826	0.496072	2.95978	0.0030786	0.00992901
ENSG00000205740.2	AL359878.1	16.5894	1.46795	0.440912	3.32935	0.000870495	0.00319585
ENSG00000279529.1	AC008764.8	7.51963	1.46698	0.433414	3.38471	0.000712536	0.00266042
ENSG00000186301.8	MST1P2	1107.94	1.46675	0.21564	6.80184	1.03292e-11	1.60494e-10
ENSG00000230953.2	AC099677.1	11.1017	1.46668	0.385197	3.80763	0.000140307	0.00061106
ENSG00000123094.15	RASSF8	350.065	1.46634	0.182896	8.01735	1.08049e-15	3.35771e-14
ENSG00000279689.1	AC022400.9	2.93353	1.46558	0.50527	2.90059	0.0037246	0.0117727
ENSG00000069493.14	CLEC2D	54.2992	1.46548	0.267541	5.47761	4.31108e-08	3.58405e-07
ENSG00000259891.1	AC107375.1	20.0559	1.46515	0.284059	5.15793	2.49696e-07	1.81631e-06
ENSG00000236559.1	AL117381.1	3.05622	1.46494	0.511658	2.86313	0.00419478	0.0130561
ENSG00000279762.3	AC005899.8	1.25787	1.46467	0.516735	2.83447	0.00459016	0.0141444
ENSG00000260101.1	AC008074.3	15.2668	1.46463	0.375164	3.90396	9.46308e-05	0.000425804
ENSG00000279569.1	AC020763.4	3.97781	1.464	0.500313	2.92617	0.0034316	0.0109581
ENSG00000153157.12	SYCP2L	39.9905	1.46398	0.299581	4.88678	1.02498e-06	6.71201e-06
ENSG00000166046.10	TCP11L2	177.924	1.46241	0.239832	6.09764	1.07647e-09	1.1835e-08
ENSG00000206989.1	SNORD63	2.7289	1.46221	0.520953	2.80679	0.00500372	0.015275
ENSG00000217555.12	CKLF	2.29995	1.4619	0.522481	2.79799	0.00514213	0.0156392
ENSG00000196167.9	COLCA1	31.6867	1.4608	0.250061	5.84178	5.16453e-09	5.0154e-08
ENSG00000115020.16	PIKFYVE	1692.13	1.46064	0.148901	9.80942	1.02555e-22	1.01521e-20
ENSG00000279837.1	AC112694.2	2.16626	1.46051	0.522386	2.79584	0.00517643	0.0157298
ENSG00000264424.1	MYH4	8.99473	1.45944	0.499492	2.92184	0.00347968	0.0110857
ENSG00000173275.12	ZNF449	120.032	1.45939	0.19276	7.571	3.70349e-14	8.75921e-13
ENSG00000202255.1	RF00019	1.19433	1.45889	0.504807	2.89	0.00385237	0.0121235
ENSG00000232934.7	AL157786.1	6.81026	1.45865	0.467711	3.11871	0.00181644	0.00618154
ENSG00000143702.15	CEP170	1136.33	1.45865	0.127331	11.4556	2.2046e-30	6.68186e-28
ENSG00000183340.6	JRKL	260.331	1.45855	0.159724	9.13167	6.74521e-20	4.13988e-18
ENSG00000170049.9	KCNAB3	17.7535	1.45716	0.30971	4.70493	2.53955e-06	1.54093e-05
ENSG00000244480.1	AC005154.3	6.22153	1.45706	0.449817	3.23924	0.00119849	0.00425327
ENSG00000260318.1	COX6CP1	1.84557	1.457	0.519333	2.80552	0.00502356	0.0153222
ENSG00000182836.9	PLCXD3	8.47487	1.45689	0.461572	3.15637	0.00159747	0.005519
ENSG00000236364.3	AL358115.1	5.55875	1.45652	0.502444	2.89888	0.00374503	0.0118251
ENSG00000226476.3	LINC01748	100.264	1.45628	0.199156	7.31225	2.62709e-13	5.42432e-12
ENSG00000246859.2	STARD4-AS1	103.375	1.45628	0.183296	7.94494	1.94281e-15	5.87921e-14
ENSG00000165929.12	TC2N	222.571	1.45574	0.315628	4.61219	3.98446e-06	2.34184e-05
ENSG00000130783.13	CCDC62	3.07792	1.45375	0.490071	2.96641	0.00301298	0.00973785
ENSG00000236345.1	AL354719.2	10.1734	1.45363	0.460709	3.1552	0.00160389	0.00553882
ENSG00000151835.14	SACS	989.984	1.45207	0.190942	7.60477	2.85403e-14	6.9304e-13
ENSG00000233429.9	HOTAIRM1	9.59183	1.45188	0.392029	3.7035	0.000212645	0.000890706
ENSG00000179406.6	LINC00174	75.862	1.45153	0.241359	6.01399	1.81008e-09	1.91541e-08
ENSG00000163393.12	SLC22A15	143.39	1.4509	0.275594	5.26463	1.40472e-07	1.06143e-06
ENSG00000184611.11	KCNH7	27.6365	1.45046	0.423526	3.42473	0.000615404	0.00233115
ENSG00000272744.1	AC107214.2	2.88076	1.45037	0.51525	2.81489	0.00487939	0.0149456
ENSG00000224316.1	GTF2IP5	4.85044	1.45029	0.516348	2.80873	0.00497366	0.0151983
ENSG00000262881.1	CR936218.2	2.82763	1.44851	0.516655	2.80364	0.00505293	0.0154022
ENSG00000261002.5	AC036103.1	1.30718	1.44844	0.518926	2.79123	0.00525084	0.0159261
ENSG00000280023.1	AD000813.1	1.20291	1.44828	0.503566	2.87605	0.00402687	0.0126
ENSG00000248103.1	AC008443.3	30.6984	1.44807	0.361258	4.0084	6.11321e-05	0.000285051
ENSG00000215105.4	TTC3P1	46.1813	1.44769	0.349038	4.14766	3.35884e-05	0.000165018
ENSG00000112299.7	VNN1	24.523	1.44725	0.320411	4.51687	6.2761e-06	3.54529e-05
ENSG00000198838.13	RYR3	26.4359	1.44724	0.364633	3.96904	7.21629e-05	0.000331698
ENSG00000163285.7	GABRG1	66.8154	1.44673	0.300542	4.81373	1.48135e-06	9.39945e-06
ENSG00000277744.1	AC011462.4	4.25011	1.44584	0.512859	2.81917	0.00481474	0.0147715
ENSG00000276603.1	AL109614.1	4.65205	1.44567	0.510696	2.83078	0.0046434	0.0142941
ENSG00000259318.1	AL356801.1	2.72256	1.44554	0.522008	2.76919	0.00561964	0.0169633
ENSG00000133624.13	ZNF767P	148.337	1.44549	0.158929	9.09519	9.44191e-20	5.68134e-18
ENSG00000279032.1	AL079305.1	3.82219	1.44454	0.51973	2.77941	0.00544572	0.0164747
ENSG00000248019.2	FAM13A-AS1	8.09616	1.44341	0.396462	3.64072	0.000271874	0.0011126
ENSG00000149311.17	ATM	1887.88	1.44332	0.179662	8.03349	9.47351e-16	2.96651e-14
ENSG00000279010.2	MIR6820	35.4167	1.44299	0.31352	4.60253	4.1738e-06	2.44445e-05
ENSG00000267274.1	AC008770.3	5.09986	1.44284	0.51625	2.79485	0.00519239	0.0157666
ENSG00000107147.12	KCNT1	1.74221	1.44083	0.522173	2.7593	0.00579258	0.0174136
ENSG00000234650.5	PCCA-AS1	1.04513	1.44039	0.502966	2.86379	0.00418608	0.0130383
ENSG00000225313.5	AL513327.1	26.0166	1.4402	0.274254	5.25135	1.50987e-07	1.1346e-06
ENSG00000258891.1	AC005480.1	1.17838	1.4398	0.502506	2.86524	0.00416698	0.0129904
ENSG00000259116.1	AL049869.3	2.27437	1.43967	0.521757	2.75928	0.00579296	0.0174136
ENSG00000276115.1	AC026356.2	5.24762	1.43941	0.488344	2.94753	0.00320325	0.0102945
ENSG00000272760.1	AC093726.1	9.1764	1.43858	0.476103	3.02157	0.00251466	0.00827434
ENSG00000124091.9	GCNT7	2.75987	1.4385	0.522233	2.75452	0.00587786	0.0176429
ENSG00000260743.1	AC007823.1	4.95372	1.43846	0.506033	2.84262	0.00447442	0.0138225
ENSG00000248334.6	WHAMMP2	40.8498	1.43775	0.279208	5.1494	2.61321e-07	1.88967e-06
ENSG00000215417.11	MIR17HG	33.5548	1.43757	0.36174	3.97405	7.06598e-05	0.000325215
ENSG00000185946.15	RNPC3	259.552	1.43717	0.182397	7.87932	3.29162e-15	9.52941e-14
ENSG00000150672.16	DLG2	40.2762	1.43691	0.318818	4.50699	6.57529e-06	3.6939e-05
ENSG00000244627.5	TPTEP2	17.8611	1.43676	0.373769	3.84399	0.000121052	0.000534118
ENSG00000229832.1	AL360091.1	1.47908	1.43645	0.501458	2.86454	0.0041761	0.0130113
ENSG00000236308.1	AL138921.2	6.66807	1.43621	0.450881	3.18534	0.00144582	0.00503761
ENSG00000253931.1	AC105118.1	6.78815	1.43606	0.501907	2.86121	0.00422027	0.0131215
ENSG00000260978.1	AC126407.1	5.03105	1.43579	0.462174	3.10659	0.00189256	0.00642276
ENSG00000280039.1	RN7SKP23	3.24026	1.43575	0.51931	2.76473	0.00569699	0.0171654
ENSG00000197016.11	ZNF470	128.345	1.43518	0.21357	6.71993	1.81811e-11	2.6937e-10
ENSG00000268705.1	BNIP3P26	1.43652	1.43516	0.516158	2.78046	0.00542821	0.0164261
ENSG00000278963.1	AC005921.3	1.21325	1.43513	0.501247	2.86312	0.00419497	0.0130561
ENSG00000178567.7	EPM2AIP1	992.046	1.43506	0.202482	7.08732	1.36736e-12	2.49396e-11
ENSG00000260884.1	AC009120.3	4.5555	1.43477	0.500467	2.86686	0.00414565	0.0129288
ENSG00000223878.1	PPIAP53	1.45246	1.43456	0.519433	2.76179	0.0057486	0.0172994
ENSG00000254477.1	AP000640.1	3.71832	1.43453	0.48704	2.94541	0.00322528	0.0103585
ENSG00000226314.7	ZNF192P1	31.8292	1.43432	0.298254	4.80904	1.51653e-06	9.59867e-06
ENSG00000264859.5	DSG2-AS1	2.68065	1.43416	0.501115	2.86194	0.00421055	0.013093
ENSG00000267781.1	SLC25A36P1	3.95713	1.43403	0.521371	2.75049	0.00595058	0.0178236
ENSG00000118200.14	CAMSAP2	920.884	1.434	0.144732	9.90797	3.84358e-23	3.98143e-21
ENSG00000260776.5	AC104758.3	7.89288	1.43393	0.51507	2.78394	0.00537024	0.0162604
ENSG00000230715.3	AC018638.2	39.2366	1.43176	0.235184	6.08783	1.14452e-09	1.25438e-08
ENSG00000280010.1	AP001350.2	8.19642	1.43103	0.385142	3.71558	0.000202738	0.000853139
ENSG00000270605.1	AL353622.1	37.0292	1.43097	0.280488	5.10171	3.36601e-07	2.38486e-06
ENSG00000204311.12	PJVK	28.3701	1.4303	0.239284	5.97744	2.2667e-09	2.34898e-08
ENSG00000256234.1	AC022509.2	3.26816	1.42919	0.498345	2.86787	0.00413246	0.0128913
ENSG00000276141.4	WHAMMP3	59.0555	1.42862	0.24008	5.95057	2.67215e-09	2.73909e-08
ENSG00000273345.5	AC104109.4	1.19414	1.42798	0.502916	2.8394	0.00451989	0.0139559
ENSG00000160551.10	TAOK1	3509.94	1.42795	0.130073	10.9781	4.87254e-28	1.04931e-25
ENSG00000180113.15	TDRD6	162.623	1.42727	0.276217	5.16718	2.37647e-07	1.73328e-06
ENSG00000170092.14	SPDYE5	5.9855	1.42724	0.459665	3.10495	0.0019031	0.0064532
ENSG00000187987.9	ZSCAN23	27.7859	1.42705	0.40117	3.55723	0.000374782	0.00148545
ENSG00000250420.8	AACSP1	13.4229	1.42695	0.475804	2.99903	0.00270837	0.00884063
ENSG00000273872.1	SLC25A15P4	4.34132	1.42689	0.515425	2.76838	0.00563362	0.0169992
ENSG00000228923.1	AP000355.1	15.3053	1.42656	0.392814	3.63166	0.000281609	0.00114861
ENSG00000128881.16	TTBK2	302.155	1.42636	0.141288	10.0954	5.79224e-24	6.64484e-22
ENSG00000204172.12	AGAP9	36.582	1.42606	0.301686	4.72696	2.27911e-06	1.39625e-05
ENSG00000241170.2	AP001992.1	4.8749	1.42567	0.490429	2.90697	0.00364944	0.0115649
ENSG00000231443.2	AC124944.2	5.20201	1.42527	0.520979	2.73576	0.00622371	0.0185585
ENSG00000279066.1	HEXDC-IT1	1.74692	1.42515	0.511331	2.78713	0.00531766	0.0161091
ENSG00000271816.1	AC022400.5	6.36635	1.42485	0.49518	2.87744	0.00400919	0.0125511
ENSG00000189410.11	SH2D5	103.641	1.42422	0.19334	7.3664	1.75299e-13	3.73251e-12
ENSG00000252503.1	RNU6-531P	2.76776	1.42373	0.522504	2.72482	0.00643361	0.0190824
ENSG00000268520.1	AC008750.5	4.85819	1.42362	0.48235	2.95142	0.00316318	0.0101794
ENSG00000093100.13	AC016026.1	1.10027	1.42327	0.517573	2.74989	0.00596149	0.0178525
ENSG00000130449.5	ZSWIM6	313.033	1.42275	0.216283	6.57819	4.76225e-11	6.57186e-10
ENSG00000067082.14	KLF6	2636.59	1.42257	0.143225	9.93239	3.00942e-23	3.14389e-21
ENSG00000270189.1	RP11-258C19.7	47.3405	1.42151	0.219592	6.47341	9.5815e-11	1.25454e-09
ENSG00000279794.1	AC024580.1	12.2135	1.42149	0.45419	3.12972	0.00174973	0.0059769
ENSG00000169967.16	MAP3K2	1490.85	1.42085	0.153828	9.23656	2.54537e-20	1.65753e-18
ENSG00000110025.12	SNX15	8.3859	1.41961	0.480654	2.95349	0.00314201	0.0101136
ENSG00000214842.5	RAD51AP2	6.32413	1.41923	0.487801	2.90946	0.00362059	0.0114854
ENSG00000281490.1	CICP14	97.324	1.41892	0.269652	5.26205	1.4246e-07	1.07414e-06
ENSG00000223431.1	MTND6P21	1.72032	1.41854	0.521729	2.71892	0.00654964	0.0194021
ENSG00000237437.1	ASS1P12	10.9633	1.41835	0.337131	4.20711	2.58654e-05	0.000130202
ENSG00000234773.7	AC012618.3	5.32219	1.41792	0.454286	3.12121	0.00180112	0.00613619
ENSG00000173295.7	FAM86B3P	67.7523	1.41785	0.272938	5.19478	2.04962e-07	1.51015e-06
ENSG00000065613.13	SLK	1661.64	1.41765	0.109889	12.9007	4.46146e-38	3.77686e-35
ENSG00000262248.1	AC027796.2	2.18478	1.41764	0.515352	2.75082	0.00594459	0.0178127
ENSG00000184465.15	WDR27	489.522	1.41761	0.114744	12.3545	4.60619e-35	2.82705e-32
ENSG00000145715.14	RASA1	519.107	1.41736	0.13284	10.6696	1.41206e-26	2.4242e-24
ENSG00000154265.15	ABCA5	504.571	1.41702	0.144103	9.83339	8.08492e-23	8.06849e-21
ENSG00000279187.1	AC027601.5	1.18858	1.4167	0.500456	2.83082	0.0046429	0.0142941
ENSG00000237298.9	TTN-AS1	62.6485	1.41668	0.266671	5.31246	1.08156e-07	8.35768e-07
ENSG00000106258.13	CYP3A5	286.179	1.41654	0.298216	4.75005	2.03365e-06	1.25632e-05
ENSG00000198203.9	SULT1C2	230.742	1.41621	0.240306	5.89335	3.78439e-09	3.74926e-08
ENSG00000229692.3	SOS1-IT1	15.0986	1.41619	0.33502	4.22717	2.36646e-05	0.000120208
ENSG00000229808.1	AL391825.1	6.16562	1.41614	0.458141	3.09106	0.00199447	0.00672769
ENSG00000264057.1	AC103810.1	1.32942	1.41522	0.518659	2.72862	0.00636	0.0188938
ENSG00000272167.2	AL606537.1	4.16897	1.41477	0.512465	2.76071	0.00576757	0.0173501
ENSG00000175455.14	CCDC14	1136.13	1.41362	0.194094	7.28317	3.26071e-13	6.5669e-12
ENSG00000272145.1	NFYC-AS1	29.763	1.41361	0.298085	4.74228	2.11321e-06	1.3022e-05
ENSG00000100815.12	TRIP11	805.099	1.41269	0.141059	10.0149	1.31044e-23	1.43746e-21
ENSG00000266896.1	AL354892.3	3.70174	1.41228	0.473007	2.98575	0.0028288	0.00919584
ENSG00000228925.1	AC016722.2	7.04924	1.41224	0.421656	3.34926	0.000810266	0.00299218
ENSG00000146247.13	PHIP	1821.88	1.41223	0.130928	10.7862	3.99814e-27	7.16455e-25
ENSG00000250116.2	AC018682.1	2.13164	1.41167	0.517277	2.72903	0.00635205	0.018876
ENSG00000180422.3	LINC00304	96.5233	1.41158	0.350266	4.03003	5.577e-05	0.00026224
ENSG00000236867.1	Z98885.1	1.99044	1.41076	0.520279	2.71155	0.00669696	0.019768
ENSG00000115464.14	USP34	3191.73	1.41053	0.18772	7.51399	5.7353e-14	1.311e-12
ENSG00000275895.5	U2AF1L5	24.3387	1.4104	0.405287	3.48	0.000501406	0.00193759
ENSG00000248587.7	GDNF-AS1	8.99001	1.41016	0.474662	2.97088	0.00296947	0.0096124
ENSG00000244556.1	ODCP	3.76205	1.41008	0.500901	2.81508	0.00487651	0.0149405
ENSG00000273329.1	AC078846.1	89.2324	1.40996	0.185859	7.58622	3.29363e-14	7.90407e-13
ENSG00000177311.11	ZBTB38	1704.39	1.40993	0.207608	6.79134	1.111e-11	1.71219e-10
ENSG00000258096.1	AC025031.2	5.0518	1.40954	0.498645	2.82675	0.0047023	0.0144537
ENSG00000170807.11	LMOD2	3.25996	1.40921	0.515413	2.73414	0.0062544	0.0186274
ENSG00000237094.11	AL732372.2	18.3409	1.40884	0.424373	3.31981	0.000900771	0.00329027
ENSG00000154153.13	RETREG1	41.0976	1.40766	0.283058	4.97304	6.59113e-07	4.45273e-06
ENSG00000255337.1	AP001830.1	9.60931	1.40742	0.473793	2.97054	0.00297275	0.00961923
ENSG00000204869.8	IGFL4	24.3345	1.40603	0.356991	3.93857	8.19696e-05	0.000373766
ENSG00000048649.13	RSF1	879.393	1.40587	0.125079	11.2398	2.59841e-29	6.78627e-27
ENSG00000281386.1	AP003500.2	2.50696	1.40504	0.502699	2.795	0.00518994	0.015765
ENSG00000242689.2	CNTF	17.3338	1.40489	0.39416	3.56426	0.000364877	0.00145014
ENSG00000152527.13	PLEKHH2	95.305	1.40462	0.222465	6.31388	2.72129e-10	3.31552e-09
ENSG00000114127.10	XRN1	672.968	1.40444	0.14559	9.64656	5.08309e-22	4.36328e-20
ENSG00000267160.1	AC091152.2	5.38191	1.4042	0.50587	2.77582	0.00550631	0.0166437
ENSG00000253485.2	PCDHGA5	11.9662	1.40347	0.426236	3.29271	0.000992251	0.00358918
ENSG00000277806.1	AC006213.4	12.9944	1.40318	0.376559	3.72631	0.000194302	0.000820592
ENSG00000146755.10	TRIM50	79.6667	1.40264	0.400887	3.49885	0.00046727	0.00181683
ENSG00000175564.12	UCP3	8.09076	1.40247	0.443131	3.16492	0.00155125	0.00537215
ENSG00000198887.8	SMC5	1273.17	1.40165	0.164752	8.50761	1.77562e-17	7.33864e-16
ENSG00000084110.10	HAL	436.744	1.40154	0.456131	3.07267	0.00212155	0.00710561
ENSG00000229298.1	TUBB8P1	1.90513	1.40073	0.521943	2.68368	0.00728161	0.0212435
ENSG00000205865.4	FAM99B	7.56124	1.40055	0.469884	2.98062	0.00287661	0.00934014
ENSG00000239377.1	AC073111.1	3.85453	1.3999	0.509644	2.74682	0.00601754	0.0179962
ENSG00000261136.1	AC023908.3	8.50456	1.39908	0.481265	2.90709	0.00364812	0.0115623
ENSG00000009413.15	REV3L	1025.02	1.3986	0.149571	9.35074	8.70347e-21	6.07017e-19
ENSG00000179242.15	CDH4	32.6946	1.39744	0.277939	5.02786	4.95971e-07	3.40971e-06
ENSG00000175426.10	PCSK1	2.33085	1.39733	0.518605	2.69441	0.00705138	0.0206528
ENSG00000082126.17	MPP4	4.4475	1.39689	0.522318	2.6744	0.00748637	0.0217684
ENSG00000162194.12	LBHD1	48.3045	1.39618	0.332505	4.19898	2.68121e-05	0.000134581
ENSG00000175471.19	MCTP1	13.6809	1.39615	0.455194	3.06716	0.002161	0.00722392
ENSG00000224888.4	AC138028.2	8.74203	1.39596	0.462165	3.02048	0.00252377	0.00829984
ENSG00000279412.1	AC020763.3	6.49275	1.39584	0.484826	2.87905	0.00398873	0.0124918
ENSG00000167562.11	ZNF701	52.3782	1.39564	0.274629	5.0819	3.7367e-07	2.62854e-06
ENSG00000228028.2	AC069257.1	1.34045	1.3954	0.498713	2.79799	0.0051421	0.0156392
ENSG00000014914.19	MTMR11	41.6019	1.39536	0.334249	4.17462	2.98489e-05	0.000148308
ENSG00000244062.1	AC080128.1	485.279	1.39535	0.337615	4.13295	3.58144e-05	0.000174835
ENSG00000186812.12	ZNF397	457.627	1.39454	0.184635	7.55293	4.25582e-14	9.97901e-13
ENSG00000243433.1	AC010973.1	2.68148	1.39443	0.522091	2.67086	0.00756561	0.0219728
ENSG00000217128.11	FNIP1	762.096	1.3939	0.147385	9.45757	3.15178e-21	2.35903e-19
ENSG00000130844.16	ZNF331	193.428	1.39381	0.178407	7.81252	5.60576e-15	1.56033e-13
ENSG00000205702.10	CYP2D7	12.0171	1.39355	0.440021	3.16701	0.00154015	0.00533875
ENSG00000149201.9	CCDC81	4.3649	1.3928	0.492506	2.82799	0.00468408	0.0144103
ENSG00000135837.15	CEP350	1508.44	1.3927	0.122745	11.3463	7.73719e-30	2.13425e-27
ENSG00000278384.1	AL354822.1	34.0207	1.39265	0.342476	4.06641	4.77419e-05	0.000228117
ENSG00000136546.13	SCN7A	2.25441	1.39228	0.522063	2.66689	0.00765571	0.0222055
ENSG00000223473.2	GS1-124K5.3	14.5345	1.39093	0.356614	3.90037	9.60439e-05	0.000431846
ENSG00000213865.7	C8orf44	40.1897	1.39066	0.271328	5.12541	2.96897e-07	2.12688e-06
ENSG00000250508.1	AP000808.1	143.102	1.39055	0.305676	4.5491	5.38748e-06	3.08233e-05
ENSG00000232034.1	AC092168.2	4.03196	1.39031	0.479342	2.90046	0.00372616	0.0117762
ENSG00000255154.7	HTD2	1.42707	1.38993	0.513212	2.70831	0.00676278	0.0199287
ENSG00000155744.9	FAM126B	614.087	1.38838	0.149569	9.28254	1.6549e-20	1.10103e-18
ENSG00000125814.17	NAPB	505.403	1.38833	0.117087	11.8572	1.97499e-32	8.81563e-30
ENSG00000234771.3	SLC25A25-AS1	103.286	1.38795	0.178087	7.79368	6.5085e-15	1.78131e-13
ENSG00000279432.1	AC015799.1	1.58429	1.38726	0.520266	2.66644	0.00766589	0.0222298
ENSG00000271971.1	AC120053.1	15.8506	1.38721	0.419106	3.30994	0.000933167	0.00339648
ENSG00000280300.1	AC117503.4	4.02311	1.38671	0.493582	2.80948	0.0049622	0.0151671
ENSG00000258317.1	AC034102.6	4.76658	1.38667	0.465904	2.97631	0.00291741	0.00946011
ENSG00000259212.1	AC103739.1	7.03037	1.38667	0.488959	2.83596	0.00456885	0.0140893
ENSG00000197580.11	BCO2	8.91623	1.38645	0.440934	3.14435	0.00166456	0.00572018
ENSG00000257242.7	LINC01619	8.85538	1.38578	0.507254	2.73193	0.00629651	0.0187369
ENSG00000182463.15	TSHZ2	70.1303	1.38537	0.35967	3.85178	0.000117262	0.000518232
ENSG00000120875.8	DUSP4	171.245	1.38504	0.350909	3.947	7.9138e-05	0.000361603
ENSG00000170949.17	ZNF160	452.388	1.38491	0.149194	9.2826	1.65385e-20	1.10103e-18
ENSG00000146674.14	IGFBP3	260.607	1.38468	0.461125	3.00283	0.00267478	0.00874261
ENSG00000199890.1	RF00019	1.22841	1.38464	0.509938	2.7153	0.00662153	0.0195806
ENSG00000242294.6	STAG3L5P	60.6971	1.38408	0.268852	5.14811	2.63126e-07	1.90048e-06
ENSG00000277999.1	AC009093.6	5.69494	1.38382	0.48465	2.8553	0.00429967	0.0133397
ENSG00000272148.1	AC013403.2	3.09422	1.38375	0.518289	2.66985	0.00758862	0.0220214
ENSG00000229598.1	PRDX3P1	3.3164	1.38347	0.519591	2.66262	0.00775347	0.022444
ENSG00000261098.1	AP000766.1	31.3143	1.38327	0.230282	6.00687	1.89143e-09	1.99205e-08
ENSG00000250295.6	RDH10-AS1	3.84693	1.38312	0.521829	2.65053	0.00803656	0.0231706
ENSG00000096968.13	JAK2	138.964	1.38307	0.177076	7.81059	5.692e-15	1.57897e-13
ENSG00000258559.2	AC005519.1	9.23341	1.38286	0.441436	3.13264	0.0017324	0.00592759
ENSG00000279789.1	AC120114.4	14.5319	1.38258	0.347165	3.98249	6.81981e-05	0.000315363
ENSG00000274460.1	AC092119.2	9.63481	1.38247	0.445146	3.10566	0.00189858	0.00643964
ENSG00000081041.8	CXCL2	43.0769	1.3817	0.438368	3.15191	0.00162205	0.00559208
ENSG00000278888.1	AC090154	4.04082	1.38166	0.511683	2.70023	0.00692915	0.0203426
ENSG00000273576.1	AC009283.1	17.1264	1.38113	0.414788	3.32974	0.000869274	0.0031928
ENSG00000182472.8	CAPN12	24.548	1.3807	0.319044	4.32762	1.50732e-05	7.95628e-05
ENSG00000187187.13	ZNF546	79.5928	1.3806	0.19481	7.0869	1.37151e-12	2.49596e-11
ENSG00000257097.1	CLIP1-AS1	2.16876	1.38047	0.522496	2.64207	0.00824011	0.023663
ENSG00000116678.18	LEPR	407.794	1.37995	0.201681	6.84223	7.7969e-12	1.24214e-10
ENSG00000272335.1	AC093297.2	128.896	1.37985	0.187199	7.37101	1.69346e-13	3.62147e-12
ENSG00000229719.4	MIR194-2HG	13.9059	1.37966	0.348083	3.9636	7.38264e-05	0.00033871
ENSG00000257231.1	DYNLL1P4	1.47491	1.37905	0.516686	2.66904	0.00760693	0.0220693
ENSG00000231201.1	AF127577.2	1.14207	1.37893	0.498968	2.76357	0.00571737	0.017218
ENSG00000149289.10	ZC3H12C	150.119	1.3788	0.159781	8.6293	6.17289e-18	2.73546e-16
ENSG00000153802.11	TMPRSS11D	1.22884	1.3779	0.499279	2.75978	0.00578408	0.0173933
ENSG00000233672.6	RNASEH2B-AS1	4.63191	1.37786	0.509311	2.70534	0.00682338	0.0200832
ENSG00000189350.12	TOGARAM2	4.42187	1.37745	0.501572	2.74626	0.00602792	0.018025
ENSG00000272812.1	AC004908.2	13.3265	1.37721	0.43369	3.17556	0.00149546	0.00519653
ENSG00000272140.2	AC022400.6	11.5988	1.37695	0.421175	3.26931	0.00107809	0.00386098
ENSG00000206712.1	RNU6-26P	1.43866	1.37691	0.512745	2.68538	0.00724477	0.0211492
ENSG00000181619.11	GPR135	21.4791	1.37688	0.373404	3.68738	0.000226574	0.00094182
ENSG00000279613.1	AC124283.5	1.02845	1.37687	0.500379	2.75166	0.00592942	0.0177716
ENSG00000198482.10	ZNF808	118.956	1.37645	0.146087	9.42215	4.41956e-21	3.21006e-19
ENSG00000067900.7	ROCK1	2249	1.37582	0.11754	11.7051	1.20036e-31	4.60452e-29
ENSG00000238317.2	SNORD11	4.74896	1.37571	0.51271	2.68321	0.00729196	0.0212711
ENSG00000251432.6	AC108062.1	9.07743	1.37564	0.440899	3.12009	0.00180798	0.00615617
ENSG00000106133.17	NSUN5P2	13.5782	1.37556	0.469633	2.92902	0.00340036	0.0108668
ENSG00000253731.2	PCDHGA6	25.0212	1.37554	0.322651	4.26325	2.01479e-05	0.000103609
ENSG00000234197.1	ETV5-AS1	2.29786	1.37419	0.521527	2.63493	0.00841552	0.024099
ENSG00000232458.1	LINC01450	1.27456	1.37362	0.499147	2.75193	0.00592444	0.0177589
ENSG00000274717.1	AL049757.1	2.51948	1.37333	0.518025	2.65108	0.00802357	0.023144
ENSG00000272842.1	AL391834.1	6.05384	1.37238	0.476303	2.88132	0.00396012	0.0124133
ENSG00000235076.2	GAPDHP52	1.70636	1.37232	0.514716	2.66617	0.00767204	0.0222424
ENSG00000188211.8	NCR3LG1	1151.55	1.37227	0.210315	6.52483	6.80776e-11	9.10793e-10
ENSG00000228686.2	AL590723.1	2.80422	1.37186	0.50946	2.69278	0.00708598	0.0207393
ENSG00000254855.1	AP001107.8	1.41348	1.37046	0.516233	2.65474	0.00793705	0.0229214
ENSG00000279145.1	AC011912.1	25.4543	1.36957	0.413045	3.3158	0.000913825	0.00333399
ENSG00000271862.1	AC104118.1	14.0192	1.36893	0.409553	3.34249	0.00083031	0.00305838
ENSG00000279598.1	AC009948.5	1.60402	1.36851	0.522302	2.62016	0.00878894	0.0250602
ENSG00000134744.13	TUT4	1262.32	1.36849	0.184957	7.39898	1.37236e-13	2.96579e-12
ENSG00000187726.8	DNAJB13	4.59562	1.36804	0.496516	2.75529	0.00586407	0.0176037
ENSG00000115963.13	RND3	597.155	1.36797	0.274241	4.9882	6.09446e-07	4.13287e-06
ENSG00000279404.1	AC008739.5	0.862343	1.36769	0.500826	2.73087	0.00631675	0.0187857
ENSG00000261067.6	AC109460.3	4.03167	1.36694	0.50294	2.71789	0.0065699	0.0194514
ENSG00000277728.1	AC097641.2	6.42002	1.36677	0.449389	3.0414	0.00235484	0.00780076
ENSG00000144445.16	KANSL1L	330.593	1.36645	0.162116	8.42884	3.49123e-17	1.38241e-15
ENSG00000225345.3	SNX18P3	22.9933	1.3661	0.374623	3.64659	0.000265742	0.00109078
ENSG00000272918.1	AC005070.3	7.84558	1.36588	0.477228	2.86211	0.00420825	0.0130875
ENSG00000158711.13	ELK4	829.757	1.36562	0.181105	7.54051	4.68144e-14	1.08722e-12
ENSG00000281584.1	AC024060.1	1.69077	1.36486	0.517582	2.63699	0.00836453	0.0239782
ENSG00000165555.9	NOXRED1	18.0174	1.36447	0.353093	3.86433	0.000111393	0.0004947
ENSG00000064042.17	LIMCH1	35.4263	1.36426	0.379964	3.59049	0.000330051	0.00132615
ENSG00000162944.10	RFTN2	36.591	1.36355	0.323545	4.21441	2.50432e-05	0.000126452
ENSG00000223522.1	AC093690.1	2.11706	1.36334	0.515235	2.64606	0.00814361	0.0234325
ENSG00000256690.1	AP001160.1	2.99182	1.36277	0.522369	2.60882	0.00908547	0.0258247
ENSG00000273507.4	AL354809.1	1.80943	1.36219	0.522459	2.60728	0.00912655	0.0259205
ENSG00000270012.1	AC232271.1	23.1305	1.36206	0.271355	5.01947	5.18155e-07	3.55327e-06
ENSG00000221340.1	RNU6ATAC18P	1.50301	1.36205	0.495623	2.74816	0.005993	0.0179328
ENSG00000213777.5	AC011487.1	2.73972	1.36198	0.514698	2.64617	0.00814092	0.0234274
ENSG00000128596.16	CCDC136	4.62945	1.36153	0.502224	2.711	0.00670797	0.019791
ENSG00000147606.8	SLC26A7	34.5998	1.36138	0.344702	3.94943	7.83367e-05	0.000358198
ENSG00000283235.1	AC139493.2	2.81732	1.3612	0.522167	2.60683	0.00913855	0.0259486
ENSG00000260423.1	LINC02367	36.0817	1.36106	0.332119	4.09811	4.16546e-05	0.00020075
ENSG00000271973.1	AC141002.1	2.99808	1.361	0.506748	2.68576	0.00723651	0.021137
ENSG00000198865.9	CCDC152	47.3867	1.36057	0.241987	5.62249	1.88226e-08	1.65923e-07
ENSG00000276662.1	AL713922.2	1.17655	1.36034	0.498491	2.72892	0.00635419	0.0188788
ENSG00000197603.13	CPLANE1	486.253	1.3601	0.160117	8.49441	1.98938e-17	8.16711e-16
ENSG00000238105.7	GOLGA2P5	376.891	1.35974	0.153479	8.85949	8.03845e-19	4.17218e-17
ENSG00000102878.16	HSF4	57.6651	1.35877	0.261237	5.20131	1.97892e-07	1.46289e-06
ENSG00000260773.1	AC055855.1	3.7595	1.35867	0.51993	2.61317	0.00897062	0.0255427
ENSG00000170011.13	MYRIP	3.10438	1.35855	0.520813	2.60851	0.00909362	0.0258449
ENSG00000258646.1	AL049780.1	1.87697	1.35825	0.522486	2.59959	0.0093335	0.026444
ENSG00000145242.13	EPHA5	165.056	1.35819	0.309558	4.38753	1.14648e-05	6.16831e-05
ENSG00000250387.2	LINC02197	1.84091	1.35783	0.514433	2.63947	0.00830368	0.023826
ENSG00000118432.12	CNR1	2.72091	1.35774	0.522345	2.59932	0.00934079	0.0264616
ENSG00000232411.1	AC009495.2	4.26581	1.35767	0.521515	2.60332	0.00923262	0.0261884
ENSG00000276449.1	AC004076.2	11.179	1.35757	0.41089	3.30398	0.000953227	0.00346128
ENSG00000260808.1	AP003096.1	2.50244	1.35749	0.514704	2.63741	0.00835409	0.0239511
ENSG00000139793.18	MBNL2	888.394	1.35744	0.16278	8.33911	7.48537e-17	2.79279e-15
ENSG00000144837.8	PLA1A	89.228	1.35703	0.330665	4.10394	4.0617e-05	0.000196366
ENSG00000279862.1	AC092964.1	1.88446	1.35629	0.520824	2.60411	0.00921122	0.0261307
ENSG00000236526.1	AL035448.1	2.13931	1.35608	0.51893	2.61323	0.00896921	0.0255416
ENSG00000101751.10	POLI	324.518	1.35593	0.160067	8.47103	2.4324e-17	9.85404e-16
ENSG00000246922.8	UBAP1L	33.3109	1.35541	0.268975	5.03917	4.6755e-07	3.22698e-06
ENSG00000179038.8	AP001885.1	4.81964	1.35539	0.502141	2.69923	0.00695004	0.0203924
ENSG00000246575.2	AC093162.2	17.3067	1.35535	0.337845	4.01175	6.02703e-05	0.000281567
ENSG00000271916.1	AC012467.1	1.40509	1.35503	0.522389	2.59391	0.00948916	0.0268293
ENSG00000271947.1	AC017076.1	13.8267	1.35472	0.447251	3.029	0.00245367	0.00809536
ENSG00000228126.1	FALEC	9.26661	1.35447	0.395754	3.42251	0.000620452	0.00234882
ENSG00000113971.18	NPHP3	89.7705	1.3542	0.18913	7.16019	8.05642e-13	1.53679e-11
ENSG00000171634.16	BPTF	2425	1.3536	0.155527	8.70327	3.22448e-18	1.51071e-16
ENSG00000274987.1	AC092794.1	4.5755	1.35258	0.499697	2.7068	0.00679357	0.0200085
ENSG00000233025.1	CRYZP1	7.12611	1.3525	0.460862	2.93471	0.0033386	0.0106875
ENSG00000261324.2	AC010168.2	53.6353	1.35249	0.285935	4.73007	2.24439e-06	1.37646e-05
ENSG00000260121.1	AC138028.4	28.451	1.35209	0.275205	4.91304	8.96735e-07	5.91479e-06
ENSG00000121716.19	PILRB	55.6711	1.35153	0.245366	5.50823	3.62469e-08	3.0506e-07
ENSG00000102189.16	EEA1	1476.54	1.3512	0.165983	8.14059	3.93364e-16	1.30678e-14
ENSG00000162148.10	PPP1R32	15.3719	1.3505	0.344082	3.92495	8.67494e-05	0.000393224
ENSG00000132958.17	TPTE2	5.62153	1.35026	0.484656	2.78603	0.00533583	0.0161582
ENSG00000172869.14	DMXL1	695.331	1.35019	0.115438	11.6962	1.33244e-31	4.88229e-29
ENSG00000053438.8	NNAT	9.51091	1.34995	0.402712	3.35216	0.000801851	0.00296423
ENSG00000053702.14	NRIP2	24.2386	1.34965	0.328176	4.1126	3.91236e-05	0.000189857
ENSG00000279207.1	AC015813.6	346.685	1.34903	0.197736	6.82241	8.95276e-12	1.40351e-10
ENSG00000274080.1	AC005089.1	17.3116	1.34847	0.380074	3.54791	0.000388294	0.00153381
ENSG00000257335.8	MGAM	51.4468	1.34834	0.312874	4.30954	1.63594e-05	8.55973e-05
ENSG00000270933.1	AC010719.1	9.45199	1.34793	0.406349	3.31716	0.000909362	0.00331919
ENSG00000279841.1	AC092135.3	1.09173	1.34787	0.507764	2.65453	0.00794198	0.0229329
ENSG00000082512.14	TRAF5	52.2485	1.34775	0.225556	5.97522	2.29779e-09	2.37719e-08
ENSG00000164669.12	INTS4P1	3.37221	1.34741	0.519154	2.5954	0.00944802	0.0267253
ENSG00000198786.2	MT-ND5	63205.8	1.34739	0.241138	5.58763	2.30187e-08	2.00322e-07
ENSG00000144395.17	CCDC150	329.418	1.34737	0.252678	5.33237	9.69371e-08	7.55974e-07
ENSG00000145908.12	ZNF300	399.988	1.34706	0.281204	4.79035	1.6649e-06	1.04669e-05
ENSG00000273340.1	MICE	5.91962	1.34641	0.520599	2.58626	0.00970237	0.0273283
ENSG00000274139.1	AC090164.2	3.86911	1.34571	0.50828	2.64759	0.0081069	0.0233418
ENSG00000169629.11	RGPD8	52.4063	1.34502	0.197001	6.82752	8.63976e-12	1.3614e-10
ENSG00000228409.5	CCT6P1	108.547	1.3448	0.214645	6.26522	3.72297e-10	4.43684e-09
ENSG00000260367.2	AC109460.1	4.60446	1.34448	0.498777	2.69555	0.00702726	0.0205993
ENSG00000232811.1	AL360270.1	26.9037	1.34418	0.297956	4.51134	6.44187e-06	3.62641e-05
ENSG00000033867.16	SLC4A7	1644.9	1.34346	0.16593	8.09655	5.65405e-16	1.83607e-14
ENSG00000229425.2	AJ009632.2	79.4651	1.34344	0.269137	4.99164	5.98697e-07	4.06584e-06
ENSG00000267138.1	AC005954.1	1.58394	1.34321	0.512188	2.62249	0.00872905	0.024901
ENSG00000148680.15	HTR7	1.67939	1.3421	0.516146	2.60023	0.00931603	0.0264037
ENSG00000184206.11	GOLGA6L4	1.97725	1.34206	0.521875	2.57161	0.0101226	0.0283786
ENSG00000273445.1	AC133644.2	1.23998	1.34193	0.496144	2.70471	0.00683643	0.0201144
ENSG00000235635.1	AC016644.1	1.00817	1.34184	0.496357	2.70338	0.00686375	0.0201778
ENSG00000188177.13	ZC3H6	198.375	1.34182	0.244032	5.49854	3.82947e-08	3.2122e-07
ENSG00000188687.16	SLC4A5	9.89202	1.34173	0.407319	3.29405	0.00098755	0.00357428
ENSG00000180008.8	SOCS4	940.048	1.3415	0.186045	7.21059	5.57094e-13	1.0874e-11
ENSG00000229519.2	AL591866.1	3.32511	1.34149	0.501289	2.67608	0.00744892	0.0216749
ENSG00000039139.9	DNAH5	14.5473	1.34123	0.362521	3.69972	0.000215838	0.000902697
ENSG00000239883.8	PARGP1	71.6421	1.34109	0.245334	5.46638	4.59325e-08	3.79933e-07
ENSG00000237296.9	SMG1P1	16.4466	1.34072	0.367084	3.65237	0.000259835	0.00106761
ENSG00000225269.2	LINC00705	1.70974	1.34046	0.50528	2.65291	0.00798014	0.0230293
ENSG00000196912.12	ANKRD36B	64.2819	1.34013	0.340575	3.93491	8.32283e-05	0.000378942
ENSG00000147883.10	CDKN2B	149.629	1.34	0.244824	5.47334	4.41634e-08	3.66411e-07
ENSG00000078177.13	N4BP2	924.231	1.33947	0.101358	13.2153	7.16218e-40	7.68125e-37
ENSG00000153165.18	RGPD3	3.15181	1.33903	0.520752	2.57133	0.0101308	0.0283981
ENSG00000274414.1	AL121772.1	3.90297	1.33901	0.497491	2.69152	0.00711267	0.020805
ENSG00000139220.16	PPFIA2	8.8212	1.33757	0.433859	3.08297	0.00204948	0.00689149
ENSG00000271895.2	AL109811.3	9.69087	1.33747	0.379189	3.52717	0.000420023	0.00165011
ENSG00000205959.3	AC105345.1	7.09751	1.33731	0.443768	3.01354	0.00258218	0.00847493
ENSG00000198711.5	SSBP3-AS1	9.22382	1.33669	0.367919	3.6331	0.000280036	0.00114276
ENSG00000205189.11	ZBTB10	606.313	1.33606	0.197479	6.76556	1.32791e-11	2.01985e-10
ENSG00000279419.1	AC004925.1	2.51651	1.33594	0.517264	2.58271	0.00980265	0.0275696
ENSG00000074660.15	SCARF1	13.2905	1.33568	0.36379	3.67158	0.000241056	0.000997291
ENSG00000173575.19	CHD2	2305.62	1.33557	0.223289	5.98134	2.21306e-09	2.30117e-08
ENSG00000244327.1	AC109992.2	1.03873	1.33546	0.497928	2.68204	0.00731739	0.0213402
ENSG00000260252.1	AC009087.1	1.42567	1.33513	0.515398	2.59049	0.00958398	0.0270596
ENSG00000228634.1	AL136115.1	1.20532	1.3346	0.494996	2.69618	0.00701396	0.0205628
ENSG00000279283.1	AC131009.4	2.48948	1.33417	0.520871	2.56141	0.0104248	0.0291524
ENSG00000270184.1	AC018695.4	8.43108	1.33402	0.465481	2.86589	0.00415841	0.0129653
ENSG00000228817.4	BACH1-IT2	3.68931	1.33351	0.487504	2.73538	0.0062309	0.0185754
ENSG00000278601.1	AL158163.2	1.86338	1.33347	0.521631	2.55634	0.0105779	0.0295201
ENSG00000271092.5	TMEM56-RWDD3	8.03505	1.33344	0.491083	2.71531	0.00662141	0.0195806
ENSG00000273891.1	AL731566.1	17.8657	1.33342	0.379584	3.51284	0.000443342	0.00173175
ENSG00000283399.1	AC004381.2	8.53382	1.33333	0.477404	2.79288	0.00522409	0.0158531
ENSG00000279632.1	AP003108.4	4.79928	1.3326	0.522485	2.5505	0.0107569	0.0299425
ENSG00000218896.1	TUBB8P2	1.08229	1.33246	0.517336	2.57563	0.0100058	0.0280927
ENSG00000270557.1	AC013731.1	3.5687	1.33228	0.504632	2.64011	0.00828802	0.0237866
ENSG00000279801.1	AC111170.3	2.00738	1.33198	0.505124	2.63693	0.00836606	0.0239798
ENSG00000282870.1	FRG1DP	18.4364	1.33194	0.357725	3.72335	0.000196598	0.000829151
ENSG00000225138.7	SLC9A3-AS1	22.6641	1.33187	0.355662	3.74477	0.000180558	0.000767433
ENSG00000145476.15	CYP4V2	212.608	1.33092	0.181818	7.3201	2.4778e-13	5.15072e-12
ENSG00000280128.1	AL662795.2	196.697	1.33049	0.12486	10.6559	1.6364e-26	2.71443e-24
ENSG00000263826.1	AC112907.3	24.6423	1.33037	0.279785	4.75499	1.98454e-06	1.22721e-05
ENSG00000279425.1	AC092279.2	6.16063	1.33013	0.432551	3.07508	0.00210448	0.00705228
ENSG00000138735.15	PDE5A	88.4969	1.32922	0.188975	7.03386	2.00894e-12	3.56354e-11
ENSG00000270069.1	MIR222HG	26.154	1.32883	0.390601	3.40201	0.000668924	0.00251141
ENSG00000272341.1	AL137003.2	80.9688	1.32856	0.251299	5.28677	1.24497e-07	9.53934e-07
ENSG00000205212.3	CCDC144NL	53.7656	1.32843	0.327139	4.06074	4.89172e-05	0.000232985
ENSG00000271452.1	AC005034.5	3.79063	1.328	0.508716	2.6105	0.00904106	0.0257134
ENSG00000189195.10	BTBD8	15.2506	1.32795	0.444318	2.98875	0.00280126	0.00911839
ENSG00000188647.12	PTAR1	1917.03	1.32791	0.173792	7.64077	2.15934e-14	5.38737e-13
ENSG00000152818.18	UTRN	4560.78	1.32716	0.228857	5.7991	6.66714e-09	6.32695e-08
ENSG00000239407.5	Z68871.1	14.7628	1.32703	0.332719	3.98845	6.65054e-05	0.000308058
ENSG00000163406.10	SLC15A2	19.4984	1.32703	0.304934	4.35186	1.3499e-05	7.16854e-05
ENSG00000117000.8	RLF	957.866	1.32698	0.173703	7.63935	2.18319e-14	5.43032e-13
ENSG00000273165.1	AL121652.1	1.17938	1.32695	0.517015	2.56655	0.0102716	0.0287566
ENSG00000213312.3	RPL7AP34	4.96425	1.32683	0.438185	3.02802	0.00246162	0.00811613
ENSG00000212440.1	RF00072	1.62174	1.32645	0.521223	2.54487	0.0109318	0.0303555
ENSG00000260911.2	AC135050.3	3.55623	1.32606	0.511114	2.59445	0.00947414	0.0267899
ENSG00000122008.15	POLK	315.438	1.32596	0.161725	8.19888	2.42641e-16	8.34292e-15
ENSG00000279520.1	AC093525.8	7.33125	1.32582	0.38491	3.4445	0.00057212	0.00218467
ENSG00000034677.12	RNF19A	903.62	1.32554	0.178625	7.42077	1.16437e-13	2.54092e-12
ENSG00000177688.6	SUMO4	2.47732	1.32548	0.522081	2.53883	0.0111224	0.0307845
ENSG00000271662.1	AC233280.2	2.87829	1.32533	0.522001	2.53894	0.0111187	0.0307809
ENSG00000255837.1	TAS2R20	4.49701	1.32457	0.486293	2.72381	0.00645343	0.0191366
ENSG00000177853.14	ZNF518A	1999.06	1.32365	0.160052	8.27015	1.33786e-16	4.83719e-15
ENSG00000115904.12	SOS1	1466.16	1.32357	0.14804	8.94067	3.86812e-19	2.1197e-17
ENSG00000250848.1	AC021087.2	5.50724	1.32332	0.507857	2.60569	0.00916894	0.0260288
ENSG00000262692.1	AC116914.2	3.76523	1.32304	0.501242	2.63953	0.0083022	0.0238246
ENSG00000111664.10	GNB3	18.7938	1.32293	0.279023	4.74127	2.12378e-06	1.30772e-05
ENSG00000157741.14	UBN2	823.293	1.32228	0.144757	9.1345	6.57126e-20	4.04322e-18
ENSG00000138685.12	FGF2	30.6237	1.3218	0.38594	3.42488	0.000615064	0.00233022
ENSG00000180878.2	C11orf42	1.88559	1.32152	0.520336	2.53974	0.0110934	0.0307175
ENSG00000180336.17	MEIOC	27.8069	1.32115	0.396853	3.32907	0.000871377	0.00319789
ENSG00000258648.1	UBE2CP1	2.02265	1.32103	0.520431	2.53835	0.0111377	0.0308126
ENSG00000196604.12	POTEF	24.8951	1.32084	0.420455	3.14145	0.00168111	0.00576979
ENSG00000197566.9	ZNF624	70.433	1.32038	0.173377	7.61564	2.62378e-14	6.40934e-13
ENSG00000255222.1	SETP17	1.29531	1.32031	0.50619	2.60833	0.00909856	0.025853
ENSG00000272389.1	CTC-487M23.7	2.06207	1.32017	0.519742	2.54006	0.0110835	0.0307006
ENSG00000226258.6	GRM7-AS3	8.92398	1.32007	0.468695	2.81649	0.00485515	0.0148806
ENSG00000068885.14	IFT80	210.08	1.32002	0.185094	7.13163	9.91863e-13	1.85596e-11
ENSG00000227782.2	AC002553.1	4.29731	1.319	0.487254	2.707	0.00678946	0.0200026
ENSG00000243406.6	MRPS31P5	13.4043	1.31883	0.374754	3.5192	0.000432857	0.00169457
ENSG00000198040.10	ZNF84	415.711	1.31821	0.156651	8.41498	3.92946e-17	1.54102e-15
ENSG00000196296.13	ATP2A1	48.8784	1.31789	0.254665	5.17499	2.27927e-07	1.66735e-06
ENSG00000120137.6	PANK3	6598.96	1.31788	0.147062	8.96142	3.20518e-19	1.76825e-17
ENSG00000141441.15	GAREM1	135.006	1.31687	0.197009	6.68433	2.31985e-11	3.36995e-10
ENSG00000147118.11	ZNF182	153.596	1.31684	0.149014	8.83703	9.83011e-19	5.03819e-17
ENSG00000162994.15	CLHC1	66.3565	1.31561	0.238982	5.50507	3.69021e-08	3.10255e-07
ENSG00000188603.17	CLN3	11.8928	1.31544	0.454108	2.89675	0.00377051	0.0118964
ENSG00000107290.13	SETX	2088.45	1.31524	0.156935	8.38079	5.25731e-17	2.00726e-15
ENSG00000237672.1	KRR1P1	3.98606	1.31518	0.510769	2.5749	0.0100269	0.0281423
ENSG00000250303.3	AP002884.1	6.87889	1.31514	0.415451	3.16558	0.00154776	0.00536157
ENSG00000101605.12	MYOM1	98.4804	1.31509	0.387911	3.39018	0.000698478	0.00261238
ENSG00000280693.2	SH3PXD2A-AS1	2.81968	1.31468	0.515545	2.55007	0.01077	0.0299745
ENSG00000244754.8	N4BP2L2	1232.04	1.31427	0.145494	9.03318	1.66759e-19	9.56528e-18
ENSG00000256282.1	AC112694.1	3.13305	1.31397	0.521793	2.51818	0.0117964	0.0323919
ENSG00000275097.1	AC024940.6	1.65359	1.31387	0.517011	2.54128	0.0110449	0.0306316
ENSG00000235652.7	AL356599.1	18.2896	1.31383	0.338894	3.87683	0.000105825	0.000472881
ENSG00000277873.1	AC131159.2	0.964483	1.31345	0.495851	2.64889	0.00807577	0.0232645
ENSG00000263345.1	AC006435.2	8.1284	1.31345	0.432514	3.03678	0.00239121	0.00790629
ENSG00000260339.1	HEXA-AS1	7.16882	1.31338	0.453748	2.89452	0.00379742	0.0119721
ENSG00000207650.1	MIR570	16.1589	1.31335	0.320206	4.10157	4.10355e-05	0.000198116
ENSG00000272367.1	CTC-428H11.2	2.11092	1.31333	0.521008	2.52075	0.0117106	0.0321763
ENSG00000241217.3	RN7SL809P	3.8332	1.31283	0.521363	2.51807	0.0118	0.0323929
ENSG00000114698.14	PLSCR4	136.382	1.31253	0.269659	4.86736	1.13099e-06	7.33577e-06
ENSG00000259959.1	AC107068.1	74.0548	1.3125	0.234889	5.58775	2.30026e-08	2.00253e-07
ENSG00000123066.7	MED13L	1289.75	1.31249	0.16319	8.04273	8.78557e-16	2.76875e-14
ENSG00000276523.1	AC025287.3	3.81606	1.31213	0.513037	2.55757	0.0105406	0.0294327
ENSG00000011590.13	ZBTB32	4.70813	1.31206	0.473649	2.77012	0.00560364	0.0169191
ENSG00000123983.13	ACSL3	7179.47	1.31184	0.103901	12.6259	1.51966e-36	1.03632e-33
ENSG00000279048.1	AC080080.1	8.99045	1.31155	0.445589	2.9434	0.00324625	0.0104177
ENSG00000082196.20	C1QTNF3	42.3256	1.31147	0.274978	4.76935	1.84819e-06	1.14985e-05
ENSG00000107679.14	PLEKHA1	1315.85	1.31096	0.138127	9.49099	2.28841e-21	1.73933e-19
ENSG00000078674.17	PCM1	3260.27	1.3106	0.130865	10.0149	1.31158e-23	1.43746e-21
ENSG00000144366.15	GULP1	871.231	1.30918	0.198574	6.59291	4.3129e-11	6.00237e-10
ENSG00000213513.3	IMPDH1P5	6.76918	1.30908	0.462393	2.8311	0.0046388	0.0142835
ENSG00000118733.16	OLFM3	113.684	1.30907	0.406645	3.21919	0.00128554	0.00453775
ENSG00000156966.6	B3GNT7	49.506	1.30881	0.433889	3.01647	0.00255734	0.00839902
ENSG00000174485.15	DENND4A	1722.94	1.30868	0.160985	8.12917	4.32224e-16	1.42628e-14
ENSG00000283418.1	RF00026	1.18832	1.30865	0.506689	2.58274	0.00980177	0.0275696
ENSG00000082258.12	CCNT2	1159.75	1.30838	0.150056	8.71922	2.80118e-18	1.31994e-16
ENSG00000113594.9	LIFR	1023.84	1.30732	0.150774	8.6707	4.29488e-18	1.95984e-16
ENSG00000279029.1	AL353583.1	1.41425	1.30725	0.522534	2.50176	0.0123578	0.0337168
ENSG00000275710.1	AC007485.1	1.37877	1.30719	0.492521	2.65409	0.0079523	0.02296
ENSG00000262766.1	AC135050.5	7.59575	1.30695	0.492572	2.65331	0.0079706	0.0230047
ENSG00000197978.9	GOLGA6L9	90.087	1.30584	0.296675	4.40158	1.07466e-05	5.81122e-05
ENSG00000269967.1	AL136115.2	1.19181	1.30571	0.507423	2.57322	0.0100758	0.0282569
ENSG00000207276.1	RNU6-1160P	1.37591	1.30562	0.496144	2.63154	0.00849999	0.0243182
ENSG00000227392.1	HPN-AS1	2.33819	1.30551	0.521235	2.50466	0.0122571	0.0334755
ENSG00000131437.15	KIF3A	300.6	1.30541	0.177902	7.3378	2.17136e-13	4.54836e-12
ENSG00000181322.13	NME9	6.72228	1.30503	0.411642	3.1703	0.00152282	0.00528264
ENSG00000078814.15	MYH7B	9.9417	1.30483	0.397328	3.28401	0.00102341	0.0036829
ENSG00000271933.1	AL603756.1	11.7015	1.30476	0.422376	3.08909	0.00200772	0.00676588
ENSG00000272750.1	AL592148.3	18.8869	1.30469	0.361647	3.60764	0.000308998	0.00124768
ENSG00000163617.10	CCDC191	37.9726	1.30393	0.275517	4.73268	2.21577e-06	1.35925e-05
ENSG00000262903.1	AC027796.4	6.4156	1.30387	0.479365	2.71999	0.0065284	0.0193449
ENSG00000249715.9	FER1L5	5.75915	1.30373	0.478413	2.72513	0.0064277	0.0190695
ENSG00000233892.1	PAIP1P1	3.14641	1.30336	0.520271	2.50515	0.0122399	0.0334399
ENSG00000267313.7	AC021504.1	56.1241	1.30301	0.239382	5.44321	5.23292e-08	4.278e-07
ENSG00000213872.3	AC092798.1	1.73987	1.30273	0.521405	2.49849	0.0124724	0.0339918
ENSG00000121879.3	PIK3CA	499.333	1.30269	0.146839	8.87152	7.21562e-19	3.80645e-17
ENSG00000223945.2	AC244033.1	2.72098	1.30262	0.516159	2.52367	0.0116135	0.0319346
ENSG00000274105.1	AC084824.3	3.05842	1.30233	0.513346	2.53695	0.0111822	0.0309251
ENSG00000153922.10	CHD1	1310.29	1.30227	0.132717	9.81234	9.96266e-23	9.90216e-21
ENSG00000253301.5	LINC01606	2.04624	1.3022	0.509498	2.55584	0.0105931	0.0295558
ENSG00000189007.15	ADAT2	331.157	1.30211	0.163935	7.94285	1.97591e-15	5.96662e-14
ENSG00000105792.19	CFAP69	45.0981	1.30197	0.278707	4.67146	2.99068e-06	1.79558e-05
ENSG00000134294.13	SLC38A2	18105.9	1.30154	0.125663	10.3573	3.87663e-25	5.14439e-23
ENSG00000266897.1	AC005546.1	3.15835	1.30134	0.503812	2.583	0.00979457	0.0275563
ENSG00000161270.19	NPHS1	4.70884	1.30108	0.50247	2.58938	0.00961498	0.0271163
ENSG00000189269.12	DRICH1	6.51662	1.30099	0.445098	2.92294	0.00346747	0.0110568
ENSG00000224429.7	LINC00539	2.54374	1.29932	0.518462	2.5061	0.0122071	0.0333601
ENSG00000146592.16	CREB5	214.081	1.29923	0.195866	6.63325	3.28376e-11	4.65453e-10
ENSG00000145012.12	LPP	2847.25	1.29873	0.205569	6.31771	2.65469e-10	3.23758e-09
ENSG00000204248.10	COL11A2	10.6636	1.29824	0.401527	3.23327	0.00122383	0.00433364
ENSG00000278206.1	AL031320.2	8.79162	1.29818	0.454984	2.85324	0.00432762	0.0134128
ENSG00000223959.8	AFG3L1P	499.865	1.29766	0.171683	7.55847	4.07836e-14	9.61804e-13
ENSG00000232850.3	AL590708.1	6.59037	1.29751	0.437199	2.96778	0.00299963	0.00969853
ENSG00000261051.1	AC107021.2	25.014	1.29739	0.368473	3.52099	0.000429938	0.00168395
ENSG00000173276.13	ZBTB21	490.984	1.29726	0.155088	8.36465	6.02917e-17	2.2842e-15
ENSG00000277007.1	AC096642.1	6.25508	1.29717	0.477949	2.71404	0.0066468	0.0196459
ENSG00000279434.1	AL049776.1	6.94231	1.29694	0.473979	2.73629	0.00621364	0.0185352
ENSG00000279044.1	AC007787.2	1.88707	1.29675	0.522483	2.48189	0.0130687	0.0353851
ENSG00000280913.2	CTSLP2	7.54468	1.29653	0.433696	2.98948	0.00279451	0.00909762
ENSG00000231845.3	HMGB3P14	1.06851	1.29593	0.493441	2.62632	0.00863138	0.0246453
ENSG00000136011.14	STAB2	5.75137	1.29587	0.46703	2.7747	0.00552527	0.0166989
ENSG00000176563.9	CNTD1	14.0935	1.29551	0.445226	2.90978	0.00361681	0.0114764
ENSG00000225572.1	DOCK4-AS1	1.35291	1.29549	0.503695	2.57197	0.0101121	0.0283522
ENSG00000066933.15	MYO9A	565.698	1.29533	0.175866	7.36542	1.76594e-13	3.75683e-12
ENSG00000180071.19	ANKRD18A	75.8918	1.29516	0.249061	5.20018	1.99098e-07	1.47004e-06
ENSG00000178917.15	ZNF852	445.609	1.29502	0.191801	6.75187	1.45954e-11	2.20096e-10
ENSG00000164938.13	TP53INP1	882.615	1.29467	0.238154	5.43629	5.44027e-08	4.43569e-07
ENSG00000117152.13	RGS4	1.28314	1.29447	0.495676	2.61153	0.00901385	0.0256449
ENSG00000235724.8	AC009299.3	5.34552	1.29437	0.481949	2.68569	0.00723801	0.0211388
ENSG00000279233.1	AC122688.3	25.1785	1.29386	0.257901	5.01688	5.2516e-07	3.59771e-06
ENSG00000231794.5	AC009542.1	1.0889	1.29375	0.493109	2.62365	0.00869922	0.0248217
ENSG00000157388.14	CACNA1D	14.8882	1.29324	0.32604	3.96649	7.2939e-05	0.000335077
ENSG00000092607.13	TBX15	20.4452	1.29321	0.390204	3.31419	0.0009191	0.00335025
ENSG00000269535.1	AC010320.4	1.94957	1.29319	0.522206	2.4764	0.0132716	0.0358396
ENSG00000232593.6	KANTR	13.912	1.29318	0.3025	4.27498	1.91159e-05	9.85913e-05
ENSG00000240710.1	AL512306.3	1.97705	1.29265	0.519139	2.48999	0.0127748	0.0347003
ENSG00000112414.14	ADGRG6	5272.11	1.29242	0.163316	7.9136	2.50042e-15	7.44066e-14
ENSG00000226627.1	SHANK2-AS1	0.855307	1.29192	0.494537	2.61238	0.00899142	0.02559
ENSG00000133657.14	ATP13A3	3459.64	1.29146	0.158098	8.16873	3.11644e-16	1.04806e-14
ENSG00000256651.1	AC006518.1	3.06024	1.29096	0.521642	2.4748	0.0133312	0.0359846
ENSG00000279720.1	CR392039.4	2.40719	1.29076	0.521069	2.47714	0.0132439	0.0357766
ENSG00000196268.11	ZNF493	198.593	1.29036	0.216133	5.97019	2.36978e-09	2.44548e-08
ENSG00000262118.1	MTCO1P28	3.72462	1.28935	0.521411	2.47282	0.0134052	0.0361486
ENSG00000158445.9	KCNB1	15.3334	1.28907	0.458281	2.81283	0.00491081	0.0150268
ENSG00000164631.18	ZNF12	683.752	1.28893	0.125517	10.269	9.72104e-25	1.21761e-22
ENSG00000272983.1	AL117339.4	2.56293	1.28882	0.518809	2.48419	0.0129847	0.0351811
ENSG00000138246.15	DNAJC13	2555	1.28838	0.133808	9.62858	6.05623e-22	5.05716e-20
ENSG00000233589.1	AL138789.1	6.34106	1.2883	0.474585	2.71458	0.00663597	0.019621
ENSG00000279765.3	AC013394.1	4.08296	1.28827	0.50559	2.54806	0.0108324	0.0301173
ENSG00000257894.2	AC027288.3	3.88217	1.28765	0.518778	2.48208	0.0130617	0.0353701
ENSG00000260891.1	AC020978.3	1.57935	1.28674	0.52024	2.47336	0.0133851	0.0361063
ENSG00000240219.1	AL512306.2	5.39209	1.28658	0.517942	2.48402	0.012991	0.0351941
ENSG00000279568.1	AC093525.9	1.30473	1.28632	0.510985	2.51733	0.0118246	0.032446
ENSG00000259712.1	AC023906.5	2.61361	1.28591	0.522346	2.4618	0.0138241	0.0371395
ENSG00000110723.11	EXPH5	8.56227	1.28578	0.475444	2.70438	0.00684314	0.0201269
ENSG00000204514.9	ZNF814	114.128	1.28578	0.145073	8.86295	7.79254e-19	4.06172e-17
ENSG00000234817.2	AL136309.2	9.55091	1.28456	0.459676	2.79449	0.0051981	0.015782
ENSG00000186020.12	ZNF529	261.643	1.28449	0.132557	9.69003	3.32417e-22	2.90421e-20
ENSG00000198932.12	GPRASP1	18.4714	1.28447	0.371575	3.45684	0.000546556	0.00209852
ENSG00000131016.16	AKAP12	4231.14	1.28442	0.186607	6.88303	5.85939e-12	9.54533e-11
ENSG00000067715.13	SYT1	156.308	1.28426	0.233334	5.50397	3.71336e-08	3.12095e-07
ENSG00000265474.1	AC010761.4	3.40786	1.28409	0.4887	2.62756	0.00860005	0.0245759
ENSG00000136383.6	ALPK3	81.562	1.28319	0.293153	4.37722	1.20205e-05	6.44471e-05
ENSG00000241907.1	RPS20P4	4.66116	1.28318	0.522278	2.45689	0.0140144	0.037544
ENSG00000119729.11	RHOQ	436.701	1.28305	0.164678	7.79127	6.63402e-15	1.8076e-13
ENSG00000047346.12	FAM214A	527.31	1.28221	0.153582	8.34872	6.9008e-17	2.59838e-15
ENSG00000248774.1	AC097534.1	7.45563	1.28198	0.458566	2.79562	0.00518	0.0157368
ENSG00000196233.12	LCOR	2450.6	1.28146	0.158786	8.07037	7.0088e-16	2.24044e-14
ENSG00000112851.14	ERBIN	1704.93	1.28135	0.122313	10.476	1.11407e-25	1.59945e-23
ENSG00000115355.15	CCDC88A	2033.2	1.2813	0.132227	9.69015	3.3204e-22	2.90421e-20
ENSG00000075151.20	EIF4G3	2452.3	1.28113	0.18436	6.94909	3.67644e-12	6.24613e-11
ENSG00000111834.12	RSPH4A	23.8787	1.28104	0.301077	4.25487	2.09175e-05	0.000107208
ENSG00000200152.1	RNU6-216P	4.55486	1.28098	0.501799	2.55279	0.0106865	0.0297757
ENSG00000170242.17	USP47	1340.63	1.28098	0.115707	11.0709	1.73566e-28	3.94542e-26
ENSG00000131127.13	ZNF141	105.201	1.28091	0.235893	5.43006	5.63348e-08	4.58409e-07
ENSG00000253553.5	AC090568.2	4.23575	1.28091	0.497909	2.57258	0.0100943	0.0283055
ENSG00000268043.7	NBPF12	271.441	1.28046	0.170029	7.53086	5.04056e-14	1.16302e-12
ENSG00000231274.5	SBK3	16.7072	1.28038	0.299788	4.27096	1.94631e-05	0.000100256
ENSG00000196263.7	ZNF471	3.73506	1.2803	0.52204	2.4525	0.0141867	0.0379511
ENSG00000281691.1	RBM5-AS1	2.31786	1.27979	0.521699	2.45313	0.0141621	0.0379024
ENSG00000237575.4	PYY2	8.66028	1.27958	0.440517	2.90474	0.00367561	0.0116329
ENSG00000198315.10	ZKSCAN8	1058.93	1.2794	0.152713	8.37781	5.39238e-17	2.05564e-15
ENSG00000125735.10	TNFSF14	20.5677	1.2793	0.448575	2.85192	0.00434557	0.01346
ENSG00000182168.14	UNC5C	1.45619	1.27896	0.492682	2.59592	0.00943382	0.0266944
ENSG00000008294.20	SPAG9	3748.68	1.27867	0.0891893	14.3366	1.29273e-46	2.26689e-43
ENSG00000254241.1	MTCO1P47	3.2166	1.27788	0.512281	2.49449	0.0126138	0.0343161
ENSG00000130684.13	ZNF337	29.9144	1.27772	0.263485	4.84929	1.23904e-06	7.97336e-06
ENSG00000077458.12	FAM76B	339.368	1.27756	0.19238	6.64084	3.11903e-11	4.43897e-10
ENSG00000123201.14	GUCY1B2	11.073	1.27734	0.422817	3.02102	0.00251925	0.00828675
ENSG00000235298.1	AL354733.3	2.11261	1.27718	0.522047	2.44649	0.0144254	0.0385191
ENSG00000182504.10	CEP97	298.536	1.27675	0.162864	7.83938	4.52783e-15	1.28063e-13
ENSG00000100852.12	ARHGAP5	16349.4	1.27669	0.125603	10.1645	2.85572e-24	3.37057e-22
ENSG00000092439.13	TRPM7	1581.25	1.27645	0.144695	8.82162	1.12817e-18	5.71061e-17
ENSG00000259972.2	AC009120.2	24.4056	1.27609	0.25976	4.91259	8.98806e-07	5.92686e-06
ENSG00000273108.1	AL121929.2	1.63104	1.27552	0.522449	2.44143	0.0146292	0.0389912
ENSG00000272168.6	CASC15	17.0328	1.2755	0.353327	3.60997	0.000306231	0.00123794
ENSG00000259595.1	AC025043.1	1.23523	1.27517	0.492096	2.59129	0.00956159	0.0270092
ENSG00000258768.2	AL356019.2	19.2555	1.2747	0.322668	3.95049	7.79915e-05	0.000356819
ENSG00000182389.19	CACNB4	352.87	1.27461	0.22073	5.77455	7.71598e-09	7.22729e-08
ENSG00000231556.1	RSL24D1P3	1.27369	1.27437	0.492023	2.59005	0.00959612	0.0270787
ENSG00000183960.8	KCNH8	110.006	1.27435	0.212444	5.99848	1.99167e-09	2.09044e-08
ENSG00000118482.11	PHF3	2307.22	1.27424	0.108254	11.7708	5.52176e-32	2.29762e-29
ENSG00000222937.1	SNORD63B	8.55071	1.27331	0.493593	2.57968	0.00988925	0.027794
ENSG00000266369.1	AC090774.3	9.66389	1.27329	0.469086	2.7144	0.0066396	0.0196294
ENSG00000202058.1	RN7SKP80	1.05063	1.27305	0.491373	2.59081	0.00957503	0.0270378
ENSG00000268070.1	AC006539.2	2.80071	1.27299	0.512268	2.48501	0.0129549	0.0351119
ENSG00000279075.1	AC091965.5	2.49355	1.27246	0.520418	2.44508	0.0144821	0.0386452
ENSG00000152926.14	ZNF117	593.27	1.27229	0.281615	4.51783	6.24768e-06	3.53086e-05
ENSG00000270277.1	AC009948.3	1.73776	1.27205	0.522328	2.43535	0.0148773	0.0395621
ENSG00000259287.2	AC010809.1	6.72039	1.2714	0.480651	2.64516	0.00816513	0.0234751
ENSG00000129422.14	MTUS1	4130.41	1.27125	0.138256	9.1949	3.75331e-20	2.38097e-18
ENSG00000213871.3	TAF9BP1	1.19349	1.27124	0.505112	2.51676	0.011844	0.0324774
ENSG00000215158.9	AC138409.2	81.9672	1.27102	0.231463	5.49125	3.99098e-08	3.33828e-07
ENSG00000062370.16	ZNF112	92.0728	1.27093	0.18629	6.82231	8.95886e-12	1.40357e-10
ENSG00000269235.1	ZNF350-AS1	1.81723	1.27085	0.52209	2.43415	0.0149266	0.0396761
ENSG00000170759.10	KIF5B	6335.32	1.27079	0.131013	9.69968	3.02438e-22	2.68045e-20
ENSG00000172888.11	ZNF621	895.151	1.2706	0.127051	10.0007	1.51392e-23	1.63731e-21
ENSG00000259322.1	AC090607.1	1.22181	1.27052	0.491646	2.58422	0.00976002	0.0274749
ENSG00000135436.8	FAM186B	7.38148	1.26948	0.403783	3.14397	0.00166675	0.00572609
ENSG00000272489.1	AL132656.3	1.77759	1.26939	0.510142	2.4883	0.0128357	0.0348349
ENSG00000252690.3	AC105339.2	5.39436	1.26876	0.480502	2.64049	0.00827856	0.0237651
ENSG00000258944.1	AC004846.2	2.3589	1.26846	0.521826	2.43081	0.0150653	0.0400013
ENSG00000217862.2	HIST1H4PS1	2.48781	1.26834	0.518856	2.4445	0.0145053	0.0387029
ENSG00000225447.1	RPS15AP10	1.75657	1.26816	0.519908	2.4392	0.01472	0.0392075
ENSG00000200550.1	RNU6-137P	1.52006	1.26795	0.517035	2.45234	0.0141931	0.0379605
ENSG00000280399.1	AC022497.1	4.74787	1.26793	0.521149	2.43294	0.0149767	0.0398007
ENSG00000008311.14	AASS	824.096	1.26728	0.249353	5.08227	3.72959e-07	2.62429e-06
ENSG00000156671.12	SAMD8	661.375	1.26711	0.140326	9.0297	1.72136e-19	9.80494e-18
ENSG00000279838.1	AL356273.3	15.2835	1.26688	0.406113	3.11952	0.00181147	0.00616633
ENSG00000269937.1	AC093525.7	2.9141	1.26533	0.520755	2.4298	0.0151073	0.0400999
ENSG00000222881.1	RF00019	2.67129	1.26527	0.513599	2.46353	0.0137577	0.0369935
ENSG00000203709.10	MIR29B2CHG	8.51584	1.26515	0.441102	2.86816	0.00412862	0.0128872
ENSG00000152520.13	PAN3	430.727	1.26498	0.125646	10.0679	7.66287e-24	8.70942e-22
ENSG00000223719.1	AC069277.2	2.41078	1.26488	0.522189	2.42227	0.0154239	0.0407992
ENSG00000248923.1	MTND5P11	3.69199	1.26471	0.489576	2.58328	0.00978665	0.0275372
ENSG00000268279.4	AC090004.1	3.38948	1.26417	0.5209	2.42691	0.0152282	0.0403642
ENSG00000244474.5	UGT1A4	3.21457	1.26361	0.518595	2.4366	0.0148259	0.0394383
ENSG00000168813.16	ZNF507	787.377	1.2635	0.126263	10.0069	1.42182e-23	1.55136e-21
ENSG00000153207.14	AHCTF1	2766.53	1.26329	0.147046	8.59115	8.61017e-18	3.73462e-16
ENSG00000215458.8	AATBC	11.869	1.26317	0.352747	3.58094	0.000342364	0.00136912
ENSG00000279712.1	FP325330.3	3.30867	1.26293	0.522425	2.41744	0.01563	0.0412509
ENSG00000279700.1	AC131212.2	1.34735	1.2629	0.519115	2.43279	0.0149828	0.0398125
ENSG00000175073.7	VCPIP1	584.045	1.26274	0.14069	8.97535	2.82464e-19	1.57245e-17
ENSG00000176222.8	ZNF404	57.0904	1.26273	0.224794	5.61727	1.94002e-08	1.70524e-07
ENSG00000263968.2	RN7SL381P	2.82993	1.26235	0.521644	2.41994	0.0155233	0.0410178
ENSG00000273000.5	AP000347.2	0.747276	1.26212	0.494468	2.55247	0.0106961	0.0297957
ENSG00000229017.6	LINC01277	29.9659	1.26194	0.346295	3.64411	0.000268319	0.00109952
ENSG00000070808.15	CAMK2A	2.8283	1.26185	0.522163	2.41659	0.0156667	0.0413346
ENSG00000260404.3	AC110079.1	71.7466	1.26181	0.25628	4.92357	8.49793e-07	5.62936e-06
ENSG00000271532.1	BBIP1P1	4.51518	1.26154	0.492802	2.55992	0.0104695	0.0292608
ENSG00000149231.11	CCDC82	684.091	1.26121	0.182068	6.92714	4.29424e-12	7.18633e-11
ENSG00000267632.1	AC067852.3	9.01367	1.26098	0.482535	2.61324	0.00896879	0.0255416
ENSG00000164142.15	FAM160A1	57.0694	1.26016	0.241869	5.21009	1.88749e-07	1.40036e-06
ENSG00000107560.10	RAB11FIP2	309.727	1.26014	0.148389	8.49214	2.02875e-17	8.31483e-16
ENSG00000155974.11	GRIP1	2.59936	1.26011	0.512145	2.46046	0.0138758	0.03725
ENSG00000185070.10	FLRT2	191.185	1.25988	0.338183	3.72542	0.000194988	0.000823066
ENSG00000175395.15	ZNF25	77.0887	1.25971	0.182079	6.91845	4.56628e-12	7.60014e-11
ENSG00000143107.8	FNDC7	0.820329	1.25968	0.493496	2.55257	0.0106933	0.0297912
ENSG00000215182.8	MUC5AC	4.41078	1.25962	0.521668	2.4146	0.0157525	0.0415251
ENSG00000185988.11	PLK5	1.85248	1.25936	0.518666	2.42809	0.0151788	0.0402635
ENSG00000107863.17	ARHGAP21	1561.17	1.25922	0.115426	10.9093	1.04002e-27	2.17838e-25
ENSG00000251095.6	AC097478.1	100.876	1.25845	0.505499	2.48952	0.0127915	0.0347334
ENSG00000226167.1	AP4B1-AS1	4.30242	1.25827	0.494398	2.54505	0.0109261	0.0303435
ENSG00000254509.1	AP000866.3	2.63795	1.25823	0.511759	2.45865	0.0139461	0.0373979
ENSG00000260266.1	PPIAP46	8.13855	1.25797	0.392345	3.20629	0.00134459	0.00471972
ENSG00000100941.8	PNN	3342.89	1.25775	0.140922	8.92514	4.45129e-19	2.41768e-17
ENSG00000124743.5	KLHL31	26.1808	1.25762	0.32383	3.88356	0.000102936	0.000460643
ENSG00000164180.13	TMEM161B	470.092	1.2576	0.135901	9.25382	2.16613e-20	1.42189e-18
ENSG00000269352.1	PTOV1-AS2	20.1106	1.25748	0.352338	3.56897	0.000358389	0.0014267
ENSG00000233751.1	AC104772.2	1.014	1.25747	0.490531	2.56349	0.0103627	0.0289986
ENSG00000250602.5	AC093535.1	1.89282	1.25709	0.518631	2.42386	0.0153567	0.0406695
ENSG00000233885.7	YEATS2-AS1	6.44984	1.25679	0.444457	2.82771	0.00468826	0.0144171
ENSG00000172139.14	SLC9C1	3.02578	1.25659	0.522036	2.40708	0.0160804	0.0422399
ENSG00000279407.1	AC007191.1	54.0328	1.25634	0.301027	4.1735	2.99958e-05	0.000148919
ENSG00000120051.14	CFAP58	1.59683	1.25604	0.50904	2.46746	0.0136074	0.0366319
ENSG00000137776.16	SLTM	1775.37	1.25563	0.140932	8.90948	5.12724e-19	2.75435e-17
ENSG00000089682.16	RBM41	267.913	1.25509	0.136411	9.20076	3.55418e-20	2.26049e-18
ENSG00000283341.1	AC068205.2	15.309	1.25441	0.330508	3.79539	0.000147414	0.000638388
ENSG00000163606.10	CD200R1	13.6086	1.25417	0.411844	3.04525	0.00232484	0.00771176
ENSG00000267325.1	LINC01415	6.00794	1.25394	0.510904	2.45435	0.0141139	0.0377818
ENSG00000279254.1	AC020604.1	2.69753	1.2538	0.520877	2.40709	0.0160802	0.0422399
ENSG00000235245.1	AL360181.2	11.7385	1.25366	0.401303	3.12398	0.00178421	0.00608367
ENSG00000244411.3	KRTAP5-7	1.28621	1.25362	0.510146	2.45739	0.0139953	0.0375009
ENSG00000026036.21	RTEL1-TNFRSF6B	24.9444	1.25294	0.340174	3.68324	0.000230288	0.000955319
ENSG00000225083.1	GRTP1-AS1	2.2415	1.25283	0.522495	2.39779	0.0164945	0.0432074
ENSG00000242028.6	HYPK	22.2687	1.25192	0.336234	3.72335	0.000196598	0.000829151
ENSG00000115896.15	PLCL1	2.61796	1.2517	0.518406	2.41451	0.0157565	0.0415286
ENSG00000235454.1	HAUS6P3	3.51226	1.25112	0.510678	2.44993	0.0142884	0.0381822
ENSG00000116406.18	EDEM3	1421	1.25017	0.160302	7.79886	6.24711e-15	1.72129e-13
ENSG00000258461.5	AC012651.1	1.64629	1.24979	0.51835	2.41109	0.0159051	0.0418511
ENSG00000278627.1	AC005962.1	2.01765	1.24969	0.51957	2.40525	0.0161615	0.0424302
ENSG00000260852.1	FBXL19-AS1	179.667	1.24951	0.185658	6.73014	1.69497e-11	2.52497e-10
ENSG00000276968.1	AL158196.1	3.35601	1.24913	0.508617	2.45594	0.0140517	0.0376316
ENSG00000090905.18	TNRC6A	1348.29	1.24884	0.121154	10.3079	6.4888e-25	8.38421e-23
ENSG00000134363.11	FST	1753.7	1.24847	0.236525	5.27838	1.3033e-07	9.93977e-07
ENSG00000273306.1	AC018690.1	18.5451	1.24843	0.334124	3.73643	0.000186649	0.000790724
ENSG00000267082.1	AC011472.1	4.0502	1.24843	0.481982	2.59019	0.00959218	0.0270707
ENSG00000249274.1	PDLIM1P4	2.80432	1.24841	0.514344	2.42719	0.0152164	0.0403414
ENSG00000144285.16	SCN1A	338.497	1.24823	0.296549	4.20921	2.56268e-05	0.000129133
ENSG00000168026.17	TTC21A	40.1608	1.24792	0.257568	4.84501	1.26604e-06	8.13432e-06
ENSG00000281016.1	AC092574.2	2.43141	1.24737	0.521851	2.39029	0.0168352	0.0439421
ENSG00000213232.2	PPP1R2P10	41.3338	1.24706	0.318093	3.92043	8.83907e-05	0.000399851
ENSG00000135720.12	DYNC1LI2	2214.36	1.24704	0.118033	10.5652	4.32258e-26	6.89086e-24
ENSG00000237637.1	FRY-AS1	5.49707	1.24626	0.428686	2.90715	0.00364734	0.0115613
ENSG00000261527.1	AC026464.5	2.20155	1.24561	0.521141	2.39016	0.0168411	0.0439488
ENSG00000103154.9	NECAB2	8.95708	1.24541	0.404571	3.07836	0.00208147	0.00698469
ENSG00000139697.12	SBNO1	1841.69	1.24478	0.118347	10.5181	7.12763e-26	1.07352e-23
ENSG00000232630.1	PRPS1P2	12.7334	1.24458	0.392399	3.17171	0.00151546	0.00526084
ENSG00000178904.18	DPY19L3	1076.66	1.24445	0.163829	7.59603	3.05347e-14	7.35649e-13
ENSG00000109819.8	PPARGC1A	1017.34	1.24393	0.380984	3.26505	0.00109443	0.00391438
ENSG00000109586.11	GALNT7	57.8914	1.24389	0.331741	3.74957	0.000177137	0.000754332
ENSG00000205790.1	DPP9-AS1	5.81131	1.24388	0.438223	2.83846	0.00453319	0.0139899
ENSG00000187010.19	RHD	3.52389	1.24352	0.472625	2.63109	0.00851127	0.024342
ENSG00000196110.7	ZNF699	38.5208	1.24306	0.265777	4.67706	2.91012e-06	1.75021e-05
ENSG00000140279.12	DUOX2	2.75162	1.24241	0.521601	2.38192	0.0172226	0.044785
ENSG00000273066.5	AL355987.4	133.298	1.242	0.229556	5.41045	6.28662e-08	5.06022e-07
ENSG00000203668.2	CHML	1057.51	1.24194	0.264044	4.70353	2.557e-06	1.54998e-05
ENSG00000270231.3	NBPF8	171.578	1.24174	0.21306	5.82814	5.60485e-09	5.40452e-08
ENSG00000254338.1	MAFA-AS1	7.16078	1.24166	0.473667	2.62138	0.00875739	0.0249761
ENSG00000236754.5	AC007666.1	5.57163	1.24091	0.5092	2.43697	0.0148109	0.0394154
ENSG00000157999.5	ANKRD61	12.077	1.24027	0.479038	2.5891	0.0096228	0.0271353
ENSG00000231154.1	MORF4L2-AS1	11.6819	1.24016	0.400847	3.09385	0.00197576	0.00666918
ENSG00000165434.7	PGM2L1	255.313	1.24005	0.19079	6.49953	8.05704e-11	1.06516e-09
ENSG00000198695.2	MT-ND6	13202.2	1.23905	0.240658	5.14861	2.62428e-07	1.89712e-06
ENSG00000047410.13	TPR	3726.4	1.23828	0.148671	8.329	8.15301e-17	3.02809e-15
ENSG00000273308.1	AC024560.3	1.50744	1.23818	0.504034	2.45654	0.0140283	0.0375771
ENSG00000167578.17	RAB4B	6.06619	1.23781	0.449575	2.7533	0.00589985	0.0177003
ENSG00000237152.3	DLEU7-AS1	3.86139	1.23771	0.499323	2.47878	0.0131834	0.0356327
ENSG00000230724.9	LINC01001	6.82253	1.23718	0.417122	2.966	0.003017	0.00974819
ENSG00000264349.1	MIR4258	3.64971	1.23677	0.510608	2.42216	0.0154287	0.0408074
ENSG00000143512.12	HHIPL2	9.59708	1.2366	0.487426	2.537	0.0111807	0.0309246
ENSG00000279041.1	AC102945.2	40.2949	1.23657	0.257983	4.79321	1.64136e-06	1.03242e-05
ENSG00000153201.15	RANBP2	4524.5	1.23633	0.135682	9.11196	8.09077e-20	4.90441e-18
ENSG00000254233.1	LINC02365	123.487	1.23624	0.286021	4.32219	1.5449e-05	8.1232e-05
ENSG00000134324.11	LPIN1	1005.62	1.23549	0.167636	7.37011	1.7049e-13	3.64277e-12
ENSG00000273448.1	AC006480.2	5.07793	1.23531	0.488778	2.52735	0.0114927	0.0316663
ENSG00000278071.1	AL161669.3	5.01474	1.23519	0.510392	2.42007	0.0155173	0.0410065
ENSG00000185186.8	LINC00313	4.16059	1.23476	0.488955	2.52531	0.0115598	0.0318082
ENSG00000197301.7	AC090673.1	5.36953	1.23464	0.503428	2.45247	0.014188	0.0379511
ENSG00000169239.12	CA5B	59.6947	1.23452	0.227356	5.42989	5.63874e-08	4.58685e-07
ENSG00000279583.1	AC009086.3	3.84116	1.23439	0.484814	2.5461	0.0108934	0.0302593
ENSG00000279878.1	AP003108.5	1.48547	1.23434	0.517184	2.38665	0.0170027	0.0443164
ENSG00000280339.1	AP001528.3	9.2687	1.23414	0.465488	2.65128	0.00801863	0.0231325
ENSG00000207129.1	RNA5SP187	1.67669	1.23365	0.521904	2.36376	0.0180907	0.0467304
ENSG00000265010.1	AC087301.1	1.33959	1.23323	0.513097	2.4035	0.016239	0.0426017
ENSG00000269997.1	AC068790.3	3.68439	1.23302	0.511318	2.41145	0.0158894	0.0418187
ENSG00000277476.1	AC005332.6	25.6256	1.23284	0.264707	4.65738	3.20262e-06	1.91114e-05
ENSG00000249721.1	AC112206.3	3.09563	1.23277	0.52056	2.36815	0.0178772	0.0462521
ENSG00000128923.10	MINDY2	801.908	1.23135	0.149258	8.24985	1.58592e-16	5.65083e-15
ENSG00000148516.21	ZEB1	474.672	1.23125	0.153813	8.00485	1.19612e-15	3.70178e-14
ENSG00000274315.1	AC009318.3	5.78149	1.23071	0.458327	2.68523	0.00724808	0.0211532
ENSG00000281881.1	SPRY4-IT1	2.21639	1.23006	0.517833	2.3754	0.01753	0.0454592
ENSG00000187627.14	RGPD1	1.39747	1.22986	0.518364	2.37258	0.0176642	0.0457539
ENSG00000116539.11	ASH1L	1295.88	1.22978	0.187973	6.54235	6.05587e-11	8.18226e-10
ENSG00000136051.13	WASHC4	2258.32	1.22976	0.161921	7.5948	3.08258e-14	7.41934e-13
ENSG00000108255.7	CRYBA1	1.66811	1.22975	0.506026	2.43022	0.0150897	0.0400619
ENSG00000070018.8	LRP6	2223.42	1.22975	0.145671	8.44193	3.12147e-17	1.24808e-15
ENSG00000162733.16	DDR2	92.6394	1.22971	0.259239	4.74355	2.10004e-06	1.29505e-05
ENSG00000147459.17	DOCK5	1052.35	1.22931	0.158188	7.77117	7.77673e-15	2.08883e-13
ENSG00000101596.14	SMCHD1	2884.62	1.2293	0.125784	9.77311	1.46874e-22	1.4085e-20
ENSG00000180530.10	NRIP1	1448.1	1.22922	0.163315	7.52665	5.20595e-14	1.19893e-12
ENSG00000218418.2	AL591135.1	14.2784	1.22917	0.382345	3.21482	0.00130527	0.00459878
ENSG00000107890.16	ANKRD26	460.872	1.22904	0.163618	7.51164	5.83925e-14	1.33352e-12
ENSG00000197121.14	PGAP1	693.354	1.22898	0.134896	9.11053	8.19788e-20	4.95709e-18
ENSG00000233766.7	AC098617.1	26.4892	1.22897	0.375624	3.27182	0.00106857	0.00383193
ENSG00000151151.5	IPMK	468.694	1.22879	0.128432	9.56757	1.09443e-21	8.72347e-20
ENSG00000228486.10	C2orf92	46.3991	1.22835	0.257409	4.77196	1.82445e-06	1.13623e-05
ENSG00000153233.12	PTPRR	2.65905	1.22831	0.521218	2.35662	0.0184422	0.0474747
ENSG00000137941.16	TTLL7	170.761	1.22831	0.27472	4.47113	7.78059e-06	4.31279e-05
ENSG00000198520.10	ARMH1	33.5399	1.22813	0.334695	3.66941	0.00024311	0.00100494
ENSG00000263874.2	LINC00672	8.63255	1.22785	0.457789	2.68213	0.00731542	0.021337
ENSG00000161010.14	MRNIP	332.258	1.22776	0.160797	7.63549	2.24961e-14	5.57295e-13
ENSG00000278616.1	BEND3P3	10.5188	1.22674	0.434761	2.82164	0.00477795	0.0146642
ENSG00000134186.11	PRPF38B	1385.93	1.22674	0.10895	11.2596	2.07749e-29	5.54373e-27
ENSG00000206913.1	RF00409	0.997543	1.22656	0.487611	2.51544	0.0118883	0.0325916
ENSG00000278662.4	GOLGA6L10	25.6747	1.22645	0.292045	4.19952	2.67481e-05	0.000134288
ENSG00000272588.1	AC139887.4	1.92184	1.22615	0.522179	2.34813	0.0188679	0.0483818
ENSG00000177888.7	ZBTB41	440.55	1.22609	0.202622	6.05111	1.43851e-09	1.54757e-08
ENSG00000168491.9	CCDC110	5.68508	1.22607	0.492437	2.4898	0.0127814	0.0347144
ENSG00000264176.1	MAGOH2P	4.43232	1.22586	0.503055	2.43683	0.0148167	0.0394266
ENSG00000171827.10	ZNF570	83.8047	1.22551	0.179175	6.83974	7.93394e-12	1.26152e-10
ENSG00000184786.5	TCTE3	71.8589	1.22531	0.314381	3.89752	9.71816e-05	0.000436562
ENSG00000259408.2	AC010809.2	4.94893	1.22527	0.489523	2.50299	0.012315	0.0336186
ENSG00000101752.11	MIB1	2519.71	1.22513	0.110799	11.0572	2.02359e-28	4.51629e-26
ENSG00000271344.1	AC018638.6	5.05099	1.22475	0.482147	2.5402	0.0110788	0.0306945
ENSG00000100503.23	NIN	779.529	1.22418	0.118968	10.29	7.81415e-25	9.99153e-23
ENSG00000130779.19	CLIP1	1668.35	1.22415	0.155304	7.88225	3.21532e-15	9.31948e-14
ENSG00000109771.15	LRP2BP	40.5485	1.22376	0.227297	5.38396	7.28627e-08	5.79643e-07
ENSG00000257376.1	AC079601.2	2.2983	1.22341	0.519369	2.35557	0.0184944	0.047578
ENSG00000137962.12	ARHGAP29	1431.1	1.22339	0.201673	6.06619	1.30979e-09	1.41966e-08
ENSG00000261868.1	MFSD1P1	1.39874	1.223	0.51866	2.35801	0.0183734	0.0473312
ENSG00000059728.10	MXD1	438.064	1.22208	0.171593	7.12197	1.06397e-12	1.98182e-11
ENSG00000257696.1	AC010203.2	7.85189	1.22204	0.484098	2.52437	0.0115905	0.0318783
ENSG00000256464.1	YWHABP2	2.42934	1.22183	0.504192	2.42334	0.0153786	0.0407101
ENSG00000223519.7	KIF28P	10.6377	1.22141	0.365542	3.34135	0.000833721	0.00307049
ENSG00000185189.16	NRBP2	182.116	1.22133	0.258378	4.72692	2.2795e-06	1.39625e-05
ENSG00000215165.3	TCEA1P3	1.39076	1.22116	0.498596	2.44919	0.0143177	0.0382564
ENSG00000233122.2	CTAGE7P	10.3708	1.22067	0.41758	2.9232	0.00346453	0.0110503
ENSG00000248971.2	KRT8P46	10.1583	1.22064	0.356608	3.42293	0.000619491	0.00234591
ENSG00000173157.16	ADAMTS20	65.3851	1.2203	0.354337	3.4439	0.000573388	0.0021882
ENSG00000232043.1	AL133230.1	1.53513	1.22017	0.518585	2.35289	0.0186279	0.0478664
ENSG00000225507.1	AC069282.1	40.7251	1.21988	0.290566	4.19829	2.68937e-05	0.000134942
ENSG00000166963.12	MAP1A	302.51	1.2196	0.274185	4.44807	8.66451e-06	4.75763e-05
ENSG00000250506.6	CDK3	4.9298	1.21953	0.453261	2.69056	0.00713317	0.0208575
ENSG00000165322.17	ARHGAP12	1647.11	1.21904	0.155702	7.82932	4.9053e-15	1.38102e-13
ENSG00000165997.4	ARL5B	3453.42	1.21876	0.176019	6.92399	4.39082e-12	7.32799e-11
ENSG00000280120.1	AC073857.1	44.3773	1.21847	0.261376	4.66174	3.1355e-06	1.87382e-05
ENSG00000231340.1	ACTG1P10	1.66104	1.21781	0.522495	2.33077	0.0197656	0.0503054
ENSG00000263982.1	AC009716.1	1.7497	1.21732	0.522498	2.32981	0.0198163	0.0504239
ENSG00000228237.5	EFCAB14-AS1	1.17788	1.21694	0.485838	2.50482	0.0122512	0.0334632
ENSG00000273136.6	NBPF26	69.6365	1.2166	0.333741	3.64535	0.000267025	0.00109477
ENSG00000108510.9	MED13	2857.17	1.21651	0.13311	9.13913	6.29569e-20	3.90301e-18
ENSG00000066279.16	ASPM	2612.53	1.21646	0.156129	7.79135	6.62964e-15	1.8076e-13
ENSG00000152137.6	HSPB8	133.43	1.21636	0.268654	4.52761	5.96559e-06	3.38703e-05
ENSG00000166268.10	MYRFL	15.3793	1.21613	0.334524	3.6354	0.000277551	0.00113357
ENSG00000005810.17	MYCBP2	1171.53	1.2161	0.16394	7.41796	1.18935e-13	2.59082e-12
ENSG00000268670.1	AC016586.1	3.76117	1.21609	0.49443	2.45959	0.0139096	0.0373121
ENSG00000230916.2	MTCO1P53	2.70792	1.21594	0.51941	2.34101	0.0192319	0.049202
ENSG00000171790.15	SLFNL1	15.3181	1.21581	0.39705	3.06211	0.00219782	0.00733005
ENSG00000215630.6	GUSBP9	7.21658	1.21552	0.47884	2.53846	0.0111342	0.0308078
ENSG00000001631.15	KRIT1	790.945	1.21545	0.103505	11.7429	7.68385e-32	2.99426e-29
ENSG00000257151.1	PWAR6	92.1037	1.21537	0.330912	3.67278	0.000239925	0.000993114
ENSG00000260711.2	AL121839.2	3.15589	1.21505	0.522122	2.32714	0.0199577	0.0507258
ENSG00000137502.9	RAB30	268.351	1.21502	0.128621	9.44649	3.50393e-21	2.57549e-19
ENSG00000198087.7	CD2AP	1727.46	1.2147	0.115155	10.5483	5.1716e-26	8.19114e-24
ENSG00000115760.13	BIRC6	3347.04	1.21432	0.1757	6.9113	4.80248e-12	7.96628e-11
ENSG00000279656.1	AL132780.4	20.162	1.21419	0.317387	3.82557	0.000130469	0.000571252
ENSG00000170509.11	HSD17B13	4.85783	1.21405	0.500514	2.4256	0.015283	0.0404963
ENSG00000245498.6	AP000866.1	15.258	1.21394	0.328558	3.69475	0.000220103	0.000918187
ENSG00000169031.18	COL4A3	7.76644	1.21372	0.449052	2.70285	0.00687476	0.0202053
ENSG00000273014.1	AC018645.2	12.2116	1.21359	0.405838	2.99033	0.00278679	0.0090737
ENSG00000131089.14	ARHGEF9	10.2525	1.21347	0.498004	2.43666	0.0148236	0.0394364
ENSG00000196811.11	CHRNG	4.17521	1.21303	0.464835	2.6096	0.00906487	0.0257692
ENSG00000143669.13	LYST	354.764	1.21288	0.229443	5.28619	1.24891e-07	9.56351e-07
ENSG00000119778.14	ATAD2B	545.699	1.21213	0.125551	9.6545	4.70453e-22	4.06677e-20
ENSG00000244701.1	AC004918.1	17.334	1.21205	0.378196	3.20483	0.00135144	0.00474036
ENSG00000167615.16	LENG8	1590.98	1.21188	0.166107	7.29582	2.96838e-13	6.03259e-12
ENSG00000091106.18	NLRC4	33.45	1.21182	0.235975	5.13539	2.81561e-07	2.02359e-06
ENSG00000151006.7	PRSS53	17.0837	1.21177	0.323384	3.74715	0.000178856	0.00076086
ENSG00000274391.4	TPTE	4.49339	1.21176	0.514408	2.35565	0.0184904	0.0475777
ENSG00000147421.17	HMBOX1	319.383	1.21172	0.165052	7.34142	2.11346e-13	4.43846e-12
ENSG00000258136.1	AC007622.2	3.44742	1.21167	0.487289	2.48655	0.0128989	0.0349794
ENSG00000266957.1	AC012254.1	1.1579	1.21157	0.512004	2.36632	0.0179658	0.0464471
ENSG00000171189.17	GRIK1	4.32238	1.21149	0.476953	2.54006	0.0110834	0.0307006
ENSG00000270953.1	AC007938.3	2.54133	1.21128	0.509205	2.37877	0.0173703	0.0451307
ENSG00000259767.1	AC022558.1	2.23778	1.21098	0.517971	2.33793	0.0193911	0.049548
ENSG00000197168.11	NEK5	13.467	1.2109	0.348394	3.47565	0.000509622	0.00196686
ENSG00000094975.13	SUCO	1577.34	1.21072	0.177083	6.83699	8.0874e-12	1.28259e-10
ENSG00000235408.5	SNORA71B	10.1625	1.21052	0.417409	2.90007	0.00373082	0.0117878
ENSG00000251056.1	ANKRD20A17P	4.83345	1.21029	0.499471	2.42315	0.0153867	0.0407227
ENSG00000169432.14	SCN9A	1321.99	1.21029	0.20218	5.98619	2.14807e-09	2.24e-08
ENSG00000168386.18	FILIP1L	805.211	1.21011	0.190707	6.34539	2.21865e-10	2.75229e-09
ENSG00000162409.10	PRKAA2	1194.8	1.20973	0.165697	7.30088	2.85883e-13	5.84381e-12
ENSG00000118412.12	CASP8AP2	663.765	1.20956	0.189334	6.38851	1.6751e-10	2.11759e-09
ENSG00000126785.12	RHOJ	5.19262	1.20953	0.5175	2.33725	0.0194261	0.049606
ENSG00000272994.1	AC012360.3	126.089	1.20938	0.175179	6.90365	5.06827e-12	8.35073e-11
ENSG00000271964.1	AC090948.1	7.19447	1.2093	0.45529	2.6561	0.00790503	0.0228396
ENSG00000229672.2	AL450322.2	3.13187	1.20874	0.522186	2.31476	0.0206259	0.0521436
ENSG00000230131.5	AL160290.2	4.52535	1.20848	0.510866	2.36555	0.0180033	0.0465391
ENSG00000260331.1	AC079148.1	1.82812	1.20843	0.518929	2.3287	0.0198749	0.0505493
ENSG00000151623.14	NR3C2	95.0311	1.20822	0.204831	5.89864	3.66516e-09	3.64216e-08
ENSG00000198625.12	MDM4	627.558	1.20822	0.170599	7.08224	1.41847e-12	2.56432e-11
ENSG00000272849.1	AC084018.1	15.4008	1.2081	0.331908	3.63986	0.000272789	0.00111598
ENSG00000267397.1	AC090229.1	5.52616	1.20794	0.466687	2.58834	0.00964398	0.0271825
ENSG00000185864.16	NPIPB4	82.9568	1.20784	0.27628	4.37181	1.23223e-05	6.59214e-05
ENSG00000066739.11	ATG2B	714.245	1.20775	0.12773	9.45549	3.21518e-21	2.39917e-19
ENSG00000113441.15	LNPEP	709.642	1.20749	0.125734	9.6035	7.72777e-22	6.32389e-20
ENSG00000174373.16	RALGAPA1	901.333	1.20747	0.160166	7.53886	4.74106e-14	1.09805e-12
ENSG00000145335.15	SNCA	15.6294	1.2067	0.471314	2.56029	0.0104585	0.0292334
ENSG00000169914.5	OTUD3	482.529	1.20668	0.154521	7.80918	5.7561e-15	1.59315e-13
ENSG00000253392.2	AC119403.1	2.47596	1.20666	0.501619	2.40554	0.0161486	0.0424008
ENSG00000234902.6	AC007879.3	1.74794	1.20658	0.51842	2.32742	0.0199428	0.0506932
ENSG00000280390.1	AC010872.1	1.81729	1.20628	0.518522	2.32638	0.0199982	0.0508078
ENSG00000112333.11	NR2E1	1.34401	1.20616	0.506273	2.38243	0.0171987	0.0447322
ENSG00000005483.20	KMT2E	1178.21	1.20593	0.201753	5.97724	2.26948e-09	2.35088e-08
ENSG00000228791.7	THRB-AS1	46.4253	1.20585	0.222999	5.40743	6.39364e-08	5.1413e-07
ENSG00000048540.14	LMO3	25.0275	1.20577	0.364511	3.3079	0.000939994	0.00341792
ENSG00000265706.1	SNORD53B	1.70535	1.2057	0.522347	2.30823	0.0209861	0.0529125
ENSG00000163945.15	UVSSA	347.413	1.20552	0.181253	6.65102	2.9106e-11	4.16892e-10
ENSG00000122877.14	EGR2	3.5734	1.20541	0.505953	2.38245	0.017198	0.0447322
ENSG00000230628.1	AL160408.3	1.30167	1.20523	0.484963	2.48521	0.0129476	0.0350959
ENSG00000033122.18	LRRC7	36.1806	1.20516	0.322808	3.73337	0.000188931	0.000799563
ENSG00000259732.1	AC092757.2	1.48253	1.20512	0.515431	2.33808	0.0193832	0.0495375
ENSG00000259366.1	AC108449.2	34.4882	1.20487	0.390184	3.08796	0.00201535	0.00678973
ENSG00000199719.1	RN7SKP74	2.92022	1.20467	0.521601	2.30956	0.0209123	0.0527643
ENSG00000215388.3	ACTG1P3	1.90281	1.2045	0.519242	2.31972	0.0203559	0.0515671
ENSG00000180712.3	LINC02363	8.55289	1.20381	0.434804	2.76862	0.00562941	0.0169886
ENSG00000225930.3	LINC02249	2.87124	1.20355	0.5191	2.31853	0.0204205	0.0517095
ENSG00000119771.14	KLHL29	66.9934	1.20349	0.315539	3.81409	0.000136687	0.000596456
ENSG00000164951.15	PDP1	82.6796	1.20349	0.247703	4.85858	1.18229e-06	7.64226e-06
ENSG00000254602.1	AP000662.1	5.37495	1.20341	0.483089	2.49107	0.0127357	0.0346095
ENSG00000136169.16	SETDB2	339.819	1.20322	0.19858	6.05912	1.36866e-09	1.4789e-08
ENSG00000104517.12	UBR5	2137.83	1.20318	0.152611	7.88397	3.17147e-15	9.21415e-14
ENSG00000272402.1	AL031775.2	3.191	1.20293	0.515327	2.33431	0.0195797	0.0499159
ENSG00000180881.19	CAPS2	32.0005	1.20281	0.363601	3.30804	0.000939518	0.00341708
ENSG00000135541.20	AHI1	452.165	1.20201	0.20009	6.00732	1.88619e-09	1.98824e-08
ENSG00000276517.1	AL133243.3	9.85683	1.20182	0.457448	2.62723	0.00860829	0.0245908
ENSG00000277151.1	AL138820.1	6.09553	1.20147	0.453364	2.65012	0.00804639	0.0231935
ENSG00000264745.1	TTC39C-AS1	1.94225	1.20089	0.522506	2.29833	0.021543	0.0540945
ENSG00000163428.3	LRRC58	2360.83	1.20082	0.152073	7.89629	2.87324e-15	8.43756e-14
ENSG00000266283.1	AC091588.3	5.44011	1.20068	0.510033	2.35413	0.0185663	0.0477181
ENSG00000255031.5	AP002807.1	17.009	1.2006	0.342638	3.50398	0.00045836	0.00178473
ENSG00000106261.16	ZKSCAN1	3856.53	1.20042	0.210842	5.69349	1.24471e-08	1.12689e-07
ENSG00000272123.1	AC008966.2	2.09271	1.19976	0.522306	2.29705	0.0216158	0.0542392
ENSG00000127311.9	HELB	171.008	1.19961	0.203699	5.88911	3.88271e-09	3.83893e-08
ENSG00000114331.13	ACAP2	938.827	1.19938	0.12688	9.45283	3.29785e-21	2.44599e-19
ENSG00000242622.1	AC092910.3	28.1674	1.19931	0.291677	4.11179	3.92611e-05	0.000190411
ENSG00000239388.8	ASB14	7.40448	1.19928	0.413601	2.89961	0.00373622	0.0118019
ENSG00000267108.1	AP001029.1	4.29308	1.19836	0.496458	2.41383	0.0157859	0.0415999
ENSG00000233215.5	LINC01687	18.0057	1.19804	0.337983	3.54467	0.000393099	0.00155179
ENSG00000279108.1	AC008537.3	11.6642	1.19778	0.469294	2.5523	0.0107015	0.0298039
ENSG00000244513.6	AC109587.1	7.05202	1.19771	0.473445	2.52977	0.0114136	0.031473
ENSG00000167766.18	ZNF83	296.99	1.19771	0.15763	7.59822	3.00234e-14	7.24044e-13
ENSG00000118292.8	C1orf54	8.86243	1.19728	0.39737	3.013	0.00258676	0.0084877
ENSG00000231711.2	LINC00899	1.46924	1.1968	0.518207	2.3095	0.0209158	0.0527679
ENSG00000139631.18	CSAD	154.153	1.19671	0.164772	7.26284	3.79034e-13	7.553e-12
ENSG00000273387.1	AC005005.3	1.95667	1.19662	0.522352	2.29083	0.0219732	0.0550114
ENSG00000229757.2	AL031736.2	2.60023	1.19655	0.520494	2.29887	0.0215124	0.0540395
ENSG00000175414.6	ARL10	12.5761	1.19642	0.379925	3.14909	0.00163781	0.00563852
ENSG00000075539.13	FRYL	739.62	1.19631	0.17717	6.75232	1.45502e-11	2.1955e-10
ENSG00000232229.5	LINC00865	3.05384	1.1962	0.520142	2.29975	0.0214622	0.0539412
ENSG00000165525.17	NEMF	664.27	1.196	0.15125	7.90743	2.62765e-15	7.77214e-14
ENSG00000036565.14	SLC18A1	1.73041	1.19581	0.484836	2.46642	0.013647	0.036724
ENSG00000132522.15	GPS2	13.4966	1.19558	0.3209	3.72571	0.000194769	0.000822283
ENSG00000279544.1	AL133243.4	1.45876	1.19532	0.485595	2.46156	0.0138335	0.0371564
ENSG00000089048.14	ESF1	1368.2	1.19515	0.167018	7.15579	8.31953e-13	1.58329e-11
ENSG00000144747.15	TMF1	688.051	1.19481	0.15892	7.51828	5.55033e-14	1.27228e-12
ENSG00000169155.9	ZBTB43	512.141	1.19478	0.167216	7.14516	8.98887e-13	1.69621e-11
ENSG00000260565.6	ERVK13-1	88.3418	1.19467	0.275718	4.33293	1.47136e-05	7.77821e-05
ENSG00000187240.13	DYNC2H1	12.2608	1.19404	0.415404	2.8744	0.00404791	0.0126572
ENSG00000197619.13	ZNF615	142.593	1.19387	0.20352	5.86612	4.46116e-09	4.37037e-08
ENSG00000089199.9	CHGB	15.1415	1.1936	0.348336	3.42657	0.000611252	0.00231828
ENSG00000230224.1	PHBP9	10.0737	1.19359	0.378557	3.15299	0.00161605	0.00557534
ENSG00000259138.1	AL049780.2	1.1775	1.19336	0.51045	2.33786	0.0193947	0.0495514
ENSG00000263786.1	AC022211.1	5.12356	1.19336	0.472376	2.52629	0.0115275	0.0317442
ENSG00000086570.12	FAT2	8.15308	1.19316	0.48991	2.43548	0.0148721	0.0395566
ENSG00000199961.1	SNORD1B	3.13032	1.19273	0.514129	2.3199	0.0203464	0.0515538
ENSG00000214049.6	UCA1	407.581	1.19248	0.450762	2.64547	0.00815774	0.023464
ENSG00000275401.1	AL391095.3	4.19615	1.19196	0.472572	2.52228	0.0116595	0.0320468
ENSG00000214719.11	AC005562.1	23.3914	1.19189	0.414611	2.87472	0.00404391	0.012648
ENSG00000118596.11	SLC16A7	1271.44	1.19185	0.225591	5.28325	1.26911e-07	9.70312e-07
ENSG00000226652.3	PSMD10P2	4.725	1.19181	0.488309	2.44069	0.0146594	0.039063
ENSG00000197815.4	AC122129.1	4.014	1.19156	0.479735	2.48379	0.0129994	0.035213
ENSG00000146350.13	TBC1D32	78.5108	1.19131	0.181837	6.55152	5.6955e-11	7.72084e-10
ENSG00000072858.10	SIDT1	2.54568	1.19087	0.516098	2.30745	0.0210299	0.0530066
ENSG00000249363.1	AC011411.1	1.44681	1.19065	0.515992	2.3075	0.0210268	0.0530043
ENSG00000077585.13	GPR137B	51.6764	1.19053	0.2552	4.66508	3.08496e-06	1.84632e-05
ENSG00000253796.1	AC104248.1	1.91683	1.19046	0.51641	2.30526	0.0211521	0.053249
ENSG00000126070.19	AGO3	652.096	1.19027	0.153452	7.75665	8.72013e-15	2.32695e-13
ENSG00000239884.3	RN7SL608P	2.03953	1.18997	0.517905	2.29766	0.021581	0.0541788
ENSG00000283162.1	AL390726.6	17.8294	1.18997	0.354362	3.35806	0.000784918	0.00290557
ENSG00000258744.1	AL132800.1	3.9037	1.18961	0.503611	2.36217	0.0181684	0.0469066
ENSG00000083857.13	FAT1	6247.85	1.18925	0.201871	5.89115	3.83511e-09	3.79645e-08
ENSG00000278464.1	AC068506.1	18.4961	1.18921	0.366936	3.24093	0.0011914	0.0042316
ENSG00000160870.12	CYP3A7	36.7984	1.18912	0.441372	2.69414	0.007057	0.0206643
ENSG00000276842.1	AC023510.2	1.43971	1.18844	0.510796	2.32665	0.019984	0.0507769
ENSG00000143776.18	CDC42BPA	1209.05	1.18809	0.14687	8.08938	5.99677e-16	1.93696e-14
ENSG00000259275.2	AC087477.2	16.8241	1.18738	0.341318	3.4788	0.000503672	0.00194543
ENSG00000049246.14	PER3	93.8088	1.18725	0.343968	3.45162	0.000557223	0.00213547
ENSG00000239291.1	AC002558.1	1.21773	1.18713	0.517164	2.29545	0.0217073	0.0544289
ENSG00000167608.11	TMC4	11.388	1.18707	0.373985	3.17411	0.00150297	0.00522041
ENSG00000136237.18	RAPGEF5	429.993	1.18701	0.16296	7.28407	3.23907e-13	6.53403e-12
ENSG00000139190.16	VAMP1	73.0894	1.18658	0.218329	5.43483	5.48483e-08	4.46905e-07
ENSG00000125676.19	THOC2	2124.19	1.18628	0.106007	11.1907	4.52989e-29	1.12332e-26
ENSG00000221978.11	CCNL2	2523.3	1.18591	0.113964	10.406	2.3273e-25	3.22798e-23
ENSG00000208772.1	SNORD94	7.92055	1.18565	0.434457	2.72904	0.00635183	0.018876
ENSG00000272645.3	GTF2IP20	114.624	1.18562	0.226411	5.23659	1.63572e-07	1.22243e-06
ENSG00000161298.16	ZNF382	61.6386	1.18558	0.213626	5.54978	2.86025e-08	2.45264e-07
ENSG00000105982.16	RNF32	63.2154	1.18553	0.24619	4.81551	1.46823e-06	9.32603e-06
ENSG00000200913.1	SNORD46	8.80299	1.18494	0.419197	2.82669	0.00470311	0.0144544
ENSG00000079385.21	CEACAM1	1977.66	1.18463	0.252818	4.68571	2.78987e-06	1.68449e-05
ENSG00000246982.6	Z84485.1	14.6506	1.18441	0.418918	2.8273	0.0046942	0.0144324
ENSG00000066422.4	ZBTB11	985.576	1.18436	0.13687	8.6532	5.00772e-18	2.25577e-16
ENSG00000224713.4	AC025165.1	5.31341	1.1843	0.485057	2.44156	0.014624	0.0389814
ENSG00000272556.2	GTF2IP13	61.0579	1.1841	0.238232	4.97038	6.68207e-07	4.5092e-06
ENSG00000158528.11	PPP1R9A	780.372	1.18346	0.144668	8.18051	2.82635e-16	9.60601e-15
ENSG00000086991.12	NOX4	6.54079	1.18342	0.482714	2.4516	0.0142224	0.0380258
ENSG00000280927.1	CTBP1-AS	12.6727	1.18335	0.403484	2.93283	0.00335883	0.0107467
ENSG00000233432.2	AL592494.2	2.55673	1.18332	0.522519	2.26466	0.0235338	0.0582884
ENSG00000278937.1	AL137141.1	5.49398	1.18309	0.512405	2.30889	0.0209497	0.0528316
ENSG00000206885.1	SNORA75	3.85231	1.18273	0.520686	2.27148	0.0231177	0.0574201
ENSG00000130294.14	KIF1A	4.59296	1.18222	0.509619	2.3198	0.0203515	0.0515613
ENSG00000272574.1	AL596325.2	3.65412	1.18198	0.502443	2.35246	0.0186495	0.0479069
ENSG00000148735.14	PLEKHS1	2.82718	1.18183	0.522245	2.26298	0.0236367	0.0584844
ENSG00000218586.3	AC006971.1	4.48552	1.1818	0.479468	2.46482	0.0137083	0.0368667
ENSG00000219891.2	ZSCAN12P1	40.8843	1.18161	0.236295	5.00057	5.71607e-07	3.89588e-06
ENSG00000083223.17	TUT7	761.552	1.18139	0.0939364	12.5765	2.84311e-36	1.8368e-33
ENSG00000262180.1	OCLM	8.69978	1.18125	0.472164	2.50178	0.0123572	0.0337168
ENSG00000238273.3	AC108058.1	2.07023	1.18121	0.522521	2.26059	0.0237846	0.0587374
ENSG00000123104.11	ITPR2	2911.69	1.18089	0.223992	5.27201	1.34938e-07	1.02561e-06
ENSG00000198399.14	ITSN2	967.618	1.18074	0.119603	9.87217	5.49607e-23	5.5987e-21
ENSG00000279659.1	AL451064.2	1.43452	1.18067	0.50627	2.3321	0.0196953	0.0501681
ENSG00000262777.1	AC032044.1	1.26847	1.18007	0.50612	2.3316	0.0197216	0.0502194
ENSG00000269901.1	AC010531.5	13.1638	1.17971	0.411362	2.86782	0.00413308	0.0128913
ENSG00000180479.13	ZNF571	40.6913	1.17962	0.239852	4.91813	8.73748e-07	5.77248e-06
ENSG00000128918.14	ALDH1A2	13.1146	1.17924	0.390349	3.021	0.00251944	0.00828675
ENSG00000267934.1	AC010300.1	5.32058	1.17918	0.466631	2.52701	0.0115039	0.0316918
ENSG00000236816.2	ANKRD20A7P	13.5111	1.17907	0.424556	2.77718	0.00548326	0.0165788
ENSG00000069764.9	PLA2G10	1.19387	1.1787	0.509104	2.31525	0.0205993	0.0520871
ENSG00000267714.1	AC008738.4	1.13594	1.1782	0.486153	2.42351	0.0153713	0.0406996
ENSG00000272150.5	NBPF25P	30.5869	1.17813	0.293936	4.00813	6.12013e-05	0.000285319
ENSG00000276488.1	AC008735.4	6.1868	1.17812	0.46095	2.55584	0.010593	0.0295558
ENSG00000161912.17	ADCY10P1	133.225	1.17762	0.196966	5.97883	2.24741e-09	2.33195e-08
ENSG00000226132.1	RPS3AP46	3.73894	1.17736	0.522056	2.25523	0.0241186	0.0594311
ENSG00000198146.4	ZNF770	1046.48	1.17668	0.168328	6.99043	2.74053e-12	4.74472e-11
ENSG00000113240.12	CLK4	318.491	1.1764	0.236827	4.96732	6.78835e-07	4.57841e-06
ENSG00000095951.16	HIVEP1	359.375	1.17635	0.230226	5.10954	3.22947e-07	2.30007e-06
ENSG00000066777.8	ARFGEF1	1145.93	1.17628	0.105438	11.1561	6.68366e-29	1.62459e-26
ENSG00000020577.13	SAMD4A	594.433	1.17621	0.150934	7.79289	6.54955e-15	1.79055e-13
ENSG00000206848.1	RNU6-890P	1.20203	1.17603	0.503398	2.33618	0.0194817	0.0497117
ENSG00000265907.1	AP000919.2	1.21396	1.17599	0.498331	2.35985	0.0182821	0.0471457
ENSG00000102524.11	TNFSF13B	11.5718	1.17598	0.431439	2.72571	0.00641631	0.0190426
ENSG00000197959.13	DNM3	8.56699	1.17578	0.485528	2.42166	0.0154497	0.0408498
ENSG00000228804.5	AC072022.1	0.81849	1.17553	0.484308	2.42723	0.0152148	0.0403414
ENSG00000080345.17	RIF1	2491.3	1.17538	0.156219	7.52394	5.31486e-14	1.22172e-12
ENSG00000132549.18	VPS13B	832.057	1.17516	0.136356	8.61829	6.79629e-18	2.99016e-16
ENSG00000265112.1	MIR3153	5.54562	1.17513	0.460021	2.55451	0.0106337	0.0296555
ENSG00000177425.10	PAWR	1334.24	1.17492	0.197537	5.94785	2.71684e-09	2.78142e-08
ENSG00000140398.13	NEIL1	64.2907	1.17465	0.256744	4.57518	4.75813e-06	2.74722e-05
ENSG00000259581.3	TYRO3P	2.90136	1.17361	0.495796	2.36712	0.0179269	0.0463659
ENSG00000182150.15	ERCC6L2	513.151	1.17357	0.160819	7.29749	2.93191e-13	5.97331e-12
ENSG00000146414.15	SHPRH	603.075	1.1732	0.153478	7.6441	2.10408e-14	5.26557e-13
ENSG00000023516.8	AKAP11	1036.71	1.17313	0.12803	9.16293	5.05057e-20	3.16305e-18
ENSG00000229419.1	RALGAPA1P1	37.3478	1.17308	0.41909	2.79911	0.00512445	0.0155912
ENSG00000091879.13	ANGPT2	4.3611	1.17289	0.522269	2.24576	0.0247195	0.060695
ENSG00000151360.9	ALLC	1.86202	1.1727	0.51855	2.26151	0.023728	0.0586392
ENSG00000257279.1	AC127164.1	2.88926	1.17228	0.514331	2.27924	0.022653	0.0564269
ENSG00000174718.11	KIAA1551	777.511	1.17223	0.183379	6.39236	1.63348e-10	2.06787e-09
ENSG00000232946.1	AL354707.3	6.89171	1.17211	0.431584	2.71584	0.0066108	0.019556
ENSG00000258521.1	AL157871.2	1.54732	1.17197	0.522465	2.24315	0.0248873	0.0610555
ENSG00000204149.10	AGAP6	162.878	1.17181	0.203041	5.77128	7.86707e-09	7.36039e-08
ENSG00000144026.11	ZNF514	186.781	1.17139	0.141389	8.28485	1.18262e-16	4.32042e-15
ENSG00000091039.16	OSBPL8	2138.06	1.17113	0.153705	7.61934	2.54979e-14	6.25348e-13
ENSG00000281192.1	AC018867	1.17802	1.17098	0.50767	2.30657	0.0210787	0.0531074
ENSG00000165105.9	RASEF	297.58	1.17073	0.214203	5.4655	4.61612e-08	3.81568e-07
ENSG00000244055.1	AC007566.1	3.23364	1.1706	0.510743	2.29196	0.0219079	0.0548593
ENSG00000229376.3	CICP3	1.62	1.17056	0.510715	2.29199	0.021906	0.0548593
ENSG00000225264.3	ZNRF2P2	4.54167	1.17031	0.504283	2.32075	0.0203004	0.0514642
ENSG00000261202.1	Z83847.1	2.00722	1.17015	0.522444	2.23975	0.0251069	0.0614395
ENSG00000213014.3	VN2R17P	1.01829	1.16918	0.509494	2.29479	0.0217454	0.0545078
ENSG00000231724.1	AC112907.1	1.50116	1.16897	0.517067	2.26077	0.0237736	0.0587164
ENSG00000111860.13	CEP85L	82.269	1.16855	0.196382	5.95039	2.67499e-09	2.74086e-08
ENSG00000272334.1	AC011816.2	1.6872	1.16849	0.521466	2.24079	0.02504	0.0613199
ENSG00000233613.5	DCUN1D2-AS	1.0596	1.16848	0.492759	2.3713	0.0177254	0.0459077
ENSG00000261716.1	AC239868.1	114.129	1.16847	0.211775	5.51751	3.43836e-08	2.90175e-07
ENSG00000186481.16	ANKRD20A5P	22.0328	1.16835	0.373646	3.12689	0.00176664	0.00602794
ENSG00000254004.6	ZNF260	453.757	1.1677	0.146138	7.9904	1.34497e-15	4.12737e-14
ENSG00000174776.10	WDR49	2.40179	1.16756	0.498112	2.34396	0.0190801	0.0488544
ENSG00000267096.1	AC008735.1	1.53048	1.16733	0.509652	2.29044	0.021996	0.0550573
ENSG00000223509.8	AC135983.2	42.9361	1.16715	0.310698	3.75655	0.000172275	0.0007349
ENSG00000202566.4	MIR421	1.01005	1.16678	0.510041	2.28762	0.0221596	0.0554158
ENSG00000130150.11	MOSPD2	427.543	1.16678	0.180156	6.47648	9.38871e-11	1.23127e-09
ENSG00000250669.1	AC112206.4	3.21098	1.16678	0.522221	2.23426	0.0254662	0.0621899
ENSG00000251603.1	AC092611.2	3.52889	1.1666	0.513381	2.27239	0.0230629	0.0572955
ENSG00000132530.16	XAF1	3.66095	1.16643	0.522412	2.23278	0.0255635	0.0623842
ENSG00000013588.6	GPRC5A	12.0558	1.1662	0.419729	2.77845	0.00546187	0.0165175
ENSG00000142065.13	ZFP14	174.026	1.16608	0.167706	6.95311	3.57325e-12	6.09612e-11
ENSG00000249047.2	COX6B1P5	0.884723	1.16599	0.483959	2.40926	0.0159847	0.04202
ENSG00000271976.1	AC012467.2	76.1478	1.16581	0.184134	6.33129	2.43123e-10	2.99933e-09
ENSG00000172367.15	PDZD3	2.43481	1.16573	0.517829	2.25119	0.0243735	0.0599569
ENSG00000240032.1	LNCSRLR	10.1632	1.16572	0.437493	2.66455	0.00770917	0.0223342
ENSG00000168477.17	TNXB	13.4541	1.16571	0.430292	2.70913	0.00674605	0.0198914
ENSG00000150637.8	CD226	6.40327	1.16562	0.453967	2.56763	0.0102395	0.0286735
ENSG00000124003.12	MOGAT1	21.3363	1.16559	0.469734	2.48139	0.0130872	0.0354274
ENSG00000114374.12	USP9Y	263.236	1.16552	0.247046	4.71781	2.38396e-06	1.45407e-05
ENSG00000233930.3	KRTAP5-AS1	1.3644	1.1653	0.499896	2.33109	0.0197489	0.0502784
ENSG00000272632.1	AC097504.2	2.42644	1.16501	0.520351	2.23888	0.0251635	0.0615486
ENSG00000136866.13	ZFP37	122.844	1.165	0.231788	5.02613	5.00474e-07	3.43875e-06
ENSG00000118997.13	DNAH7	3.11692	1.16463	0.514934	2.26171	0.0237153	0.0586197
ENSG00000269981.1	AL627309.7	1.8315	1.16462	0.512829	2.27097	0.0231488	0.057474
ENSG00000251034.1	AC037459.2	12.2134	1.16381	0.392905	2.96206	0.00305592	0.00986365
ENSG00000273424.1	AL008582.1	0.760196	1.16339	0.4833	2.40718	0.0160761	0.0422376
ENSG00000230872.1	MFSD13B	1.29392	1.16325	0.480434	2.42125	0.0154674	0.0408876
ENSG00000226318.1	RPS3AP38	1.80524	1.16313	0.517139	2.24916	0.0245023	0.0602314
ENSG00000011021.21	CLCN6	987.337	1.16296	0.241212	4.8213	1.42624e-06	9.08989e-06
ENSG00000118557.15	PMFBP1	35.2256	1.16266	0.359377	3.23521	0.00121555	0.00430742
ENSG00000198892.6	SHISA4	12.6684	1.16243	0.380376	3.05599	0.00224317	0.00747317
ENSG00000114439.18	BBX	1306.63	1.1624	0.187395	6.20294	5.54184e-10	6.39643e-09
ENSG00000224969.1	AL645608.2	1.4244	1.16239	0.515907	2.2531	0.0242531	0.0597024
ENSG00000188107.14	EYS	36.433	1.16182	0.238245	4.87659	1.07933e-06	7.03566e-06
ENSG00000248429.5	FAM198B-AS1	31.3149	1.16169	0.335254	3.46512	0.000530004	0.00204008
ENSG00000259488.2	AC023355.1	7.85833	1.16145	0.436418	2.66132	0.00778348	0.0225203
ENSG00000232104.3	RFX3-AS1	15.8853	1.16055	0.363558	3.19219	0.00141198	0.00493438
ENSG00000236882.7	LINC01554	1.7782	1.1602	0.520157	2.23048	0.0257156	0.0626839
ENSG00000269925.1	Z98884.2	4.38497	1.16004	0.456627	2.54045	0.0110711	0.030687
ENSG00000227038.3	GTF2IP7	214.99	1.15969	0.293432	3.95216	7.74498e-05	0.000354473
ENSG00000275131.2	AC241952.1	46.806	1.15962	0.256819	4.51534	6.32163e-06	3.5669e-05
ENSG00000250137.1	AC093607.1	2.18352	1.15935	0.516745	2.24355	0.0248612	0.0610038
ENSG00000170802.15	FOXN2	1060.55	1.15889	0.176964	6.54875	5.80201e-11	7.85656e-10
ENSG00000262001.1	DLGAP1-AS2	100.023	1.15854	0.28321	4.09075	4.29974e-05	0.000206572
ENSG00000137449.15	CPEB2	224.96	1.1584	0.163147	7.10032	1.24467e-12	2.28717e-11
ENSG00000230606.10	AC092683.1	1.19145	1.1582	0.498158	2.32497	0.0200734	0.0509883
ENSG00000118407.14	FILIP1	16.4545	1.15781	0.434751	2.66316	0.00774116	0.0224137
ENSG00000145390.11	USP53	412.668	1.1576	0.132717	8.72236	2.72469e-18	1.29133e-16
ENSG00000146166.16	LGSN	1092.52	1.15736	0.299235	3.86773	0.000109855	0.000488578
ENSG00000186017.14	ZNF566	205.343	1.15724	0.176392	6.56057	5.3601e-11	7.31057e-10
ENSG00000136603.13	SKIL	1024.55	1.15718	0.170565	6.78437	1.16597e-11	1.79352e-10
ENSG00000109321.10	AREG	312.757	1.15652	0.318116	3.63554	0.000277401	0.00113333
ENSG00000223551.1	TMSB4XP4	2.19164	1.15644	0.522461	2.21345	0.0268664	0.0651041
ENSG00000156273.15	BACH1	992.326	1.15631	0.11283	10.2483	1.20492e-24	1.47904e-22
ENSG00000265817.1	FSBP	17.6891	1.15623	0.432073	2.676	0.0074507	0.0216749
ENSG00000267571.1	AC104532.2	2.86356	1.1562	0.494847	2.33647	0.0194668	0.0496943
ENSG00000235958.5	UBOX5-AS1	5.42602	1.15562	0.44442	2.60029	0.00931463	0.0264027
ENSG00000215277.8	RNF212B	1.74103	1.15558	0.501501	2.30424	0.0212094	0.0533767
ENSG00000227355.2	AL359644.1	5.45479	1.15541	0.463072	2.4951	0.0125921	0.0342684
ENSG00000157764.12	BRAF	880.441	1.15539	0.201098	5.74543	9.16887e-09	8.48457e-08
ENSG00000274943.1	AC079684.1	12.2347	1.15539	0.401961	2.87438	0.00404824	0.0126572
ENSG00000228451.3	SDAD1P1	32.9391	1.15509	0.40992	2.81784	0.00483479	0.0148275
ENSG00000138658.15	ZGRF1	245.238	1.15472	0.217438	5.31058	1.09275e-07	8.43614e-07
ENSG00000174032.16	SLC25A30	791.825	1.15452	0.204352	5.64966	1.60768e-08	1.43627e-07
ENSG00000228137.1	AP001469.2	5.88293	1.15441	0.485364	2.37845	0.0173857	0.0451469
ENSG00000241058.3	NSUN6	329.277	1.15441	0.141705	8.14658	3.74375e-16	1.24538e-14
[truncated: 22,557 more rows]
