# Supplementary material for: Dual RNA-seq identifies human mucosal immunity protein Mucin-13 as a hallmark of Plasmodium exoerythrocytic infection
Source: Nat Commun. 2019 Jan 30;10:488. doi: 10.1038/s41467-019-08349-0 (PMC6353872; doi:10.1038/s41467-019-08349-0)
Supplement: Supplementary file 8 — Supplementary Data 6 [file 41467_2019_8349_MOESM8_ESM.xlsx]

## Sheet: Genes used for Pathway Analysis
Supplementary Dataset 6: Human Pathways shown to be downregulated during parasite infection, as determined by Metascape
The 618 down-regulated genes represent were selected from 21941 differentially expressed genes p< 0.01 and Fold Change> 2.
Downregulated Genes
Gene ID	Gene Name
ENSG00000168913.6	ENHO
ENSG00000186684.12	CYP27C1
ENSG00000105258.8	POLR2I
ENSG00000204872.4	NAT8B
ENSG00000169245.5	CXCL10
ENSG00000167434.9	CA4
ENSG00000126246.9	IGFLR1
ENSG00000007216.14	SLC13A2
ENSG00000133216.16	EPHB2
ENSG00000157851.16	DPYSL5
ENSG00000135447.16	PPP1R1A
ENSG00000162391.11	FAM151A
ENSG00000251169.2	AC005355.2
ENSG00000149735.6	GPHA2
ENSG00000213123.10	TCTEX1D2
ENSG00000133055.8	MYBPH
ENSG00000202337.1	RNU6-8
ENSG00000197406.7	DIO3
ENSG00000204444.10	APOM
ENSG00000278463.1	HIST1H2AB
ENSG00000261978.1	CTD-2529O21.2
ENSG00000143768.12	LEFTY2
ENSG00000237976.1	RP11-126K1.6
ENSG00000114113.6	RBP2
ENSG00000203724.10	C1orf53
ENSG00000131153.8	GINS2
ENSG00000168126.3	OR2W6P
ENSG00000179914.4	ITLN1
ENSG00000100162.14	CENPM
ENSG00000130005.11	GAMT
ENSG00000135617.3	PRADC1
ENSG00000268061.5	NAPA-AS1
ENSG00000167900.11	TK1
ENSG00000100297.15	MCM5
ENSG00000167617.2	CDC42EP5
ENSG00000064886.13	CHI3L2
ENSG00000239672.7	NME1
ENSG00000188368.9	PRR19
ENSG00000101057.15	MYBL2
ENSG00000179750.15	APOBEC3B
ENSG00000123416.15	TUBA1B
ENSG00000184986.10	TMEM121
ENSG00000240747.7	KRBOX1
ENSG00000072694.20	FCGR2B
ENSG00000267480.1	RP11-703I16.1
ENSG00000245848.2	CEBPA
ENSG00000175093.4	SPSB4
ENSG00000073146.15	MOV10L1
ENSG00000116882.14	HAO2
ENSG00000144035.3	NAT8
ENSG00000104889.4	RNASEH2A
ENSG00000118137.9	APOA1
ENSG00000156574.9	NODAL
ENSG00000104524.13	PYCRL
ENSG00000160181.8	TFF2
ENSG00000227681.5	RP11-307P5.1
ENSG00000244752.2	CRYBB2
ENSG00000116824.4	CD2
ENSG00000198832.10	SELM
ENSG00000261701.6	HPR
ENSG00000128185.9	DGCR6L
ENSG00000102935.11	ZNF423
ENSG00000160180.15	TFF3
ENSG00000257017.8	HP
ENSG00000161981.10	SNRNP25
ENSG00000042493.15	CAPG
ENSG00000250982.2	RP11-159J3.1
ENSG00000119333.11	WDR34
ENSG00000146966.12	DENND2A
ENSG00000189171.14	S100A13
ENSG00000108479.11	GALK1
ENSG00000073111.13	MCM2
ENSG00000107984.9	DKK1
ENSG00000135441.7	BLOC1S1
ENSG00000232065.1	LINC01063
ENSG00000198937.8	CCDC167
ENSG00000100373.9	UPK3A
ENSG00000168393.12	DTYMK
ENSG00000161031.12	PGLYRP2
ENSG00000230076.1	AC016708.2
ENSG00000129910.7	CDH15
ENSG00000228278.3	ORM2
ENSG00000129195.15	FAM64A
ENSG00000233276.3	GPX1
ENSG00000172922.8	RNASEH2C
ENSG00000258314.3	CTD-2314B22.1
ENSG00000271380.1	RP11-307C12.12
ENSG00000187045.16	TMPRSS6
ENSG00000231327.1	AC016700.5
ENSG00000103187.7	COTL1
ENSG00000198546.14	ZNF511
ENSG00000183971.5	NPW
ENSG00000174547.13	MRPL11
ENSG00000203778.7	FAM229B
ENSG00000223461.1	AC004471.9
ENSG00000240463.1	RPS19P3
ENSG00000146540.14	C7orf50
ENSG00000099795.6	NDUFB7
ENSG00000137825.10	ITPKA
ENSG00000260081.1	RP11-66N11.8
ENSG00000150779.11	TIMM8B
ENSG00000130881.13	LRP3
ENSG00000130332.14	LSM7
ENSG00000179403.11	VWA1
ENSG00000083845.8	RPS5
ENSG00000169253.3	RP11-220D10.1
ENSG00000138030.12	KHK
ENSG00000133878.8	DUSP26
ENSG00000145194.17	ECE2
ENSG00000103363.14	TCEB2
ENSG00000197870.12	PRB3
ENSG00000117318.8	ID3
ENSG00000187634.11	SAMD11
ENSG00000256338.2	RPL41P2
ENSG00000172935.8	MRGPRF
ENSG00000235169.7	SMIM1
ENSG00000177465.4	ACOT4
ENSG00000123407.3	HOXC12
ENSG00000142546.13	NOSIP
ENSG00000132185.16	FCRLA
ENSG00000116774.11	OLFML3
ENSG00000262814.7	MRPL12
ENSG00000164405.10	UQCRQ
ENSG00000162073.13	PAQR4
ENSG00000179271.2	GADD45GIP1
ENSG00000176973.7	FAM89B
ENSG00000258920.1	FOXN3-AS1
ENSG00000168061.14	SAC3D1
ENSG00000122711.8	SPINK4
ENSG00000114115.9	RBP1
ENSG00000143845.14	ETNK2
ENSG00000197766.7	CFD
ENSG00000149806.10	FAU
ENSG00000106211.8	HSPB1
ENSG00000112559.13	MDFI
ENSG00000161513.11	FDXR
ENSG00000236289.2	GACAT3
ENSG00000184990.12	SIVA1
ENSG00000214612.3	RPS19P1
ENSG00000198736.11	MSRB1
ENSG00000148204.11	CRB2
ENSG00000236914.3	RP11-1008C21.2
ENSG00000175329.12	ISX
ENSG00000283071.1	RP11-736N17.11
ENSG00000100626.16	GALNT16
ENSG00000130489.13	SCO2
ENSG00000183011.13	NAA38
ENSG00000102879.15	CORO1A
ENSG00000237517.9	DGCR5
ENSG00000169738.7	DCXR
ENSG00000092841.18	MYL6
ENSG00000176894.9	PXMP2
ENSG00000182218.9	HHIPL1
ENSG00000089157.15	RPLP0
ENSG00000095906.16	NUBP2
ENSG00000002330.13	BAD
ENSG00000225663.7	MCRIP1
ENSG00000117122.13	MFAP2
ENSG00000134291.11	TMEM106C
ENSG00000134072.10	CAMK1
ENSG00000188486.3	H2AFX
ENSG00000205871.5	RPS3AP47
ENSG00000025770.18	NCAPH2
ENSG00000240668.1	KRT8P36
ENSG00000229314.5	ORM1
ENSG00000137434.11	C6orf52
ENSG00000183617.4	MRPL54
ENSG00000167815.11	PRDX2
ENSG00000214784.4	AC010468.1
ENSG00000223478.1	RP11-545E17.3
ENSG00000239559.2	RPL37P2
ENSG00000130829.17	DUSP9
ENSG00000134419.15	RPS15A
ENSG00000100097.11	LGALS1
ENSG00000277791.4	PSMB3
ENSG00000169020.9	ATP5I
ENSG00000100167.19	42981
ENSG00000136490.8	LIMD2
ENSG00000148803.11	FUOM
ENSG00000160932.10	LY6E
ENSG00000228648.1	RP11-568A7.2
ENSG00000166289.5	PLEKHF1
ENSG00000169783.12	LINGO1
ENSG00000015413.9	DPEP1
ENSG00000279141.3	LINC01451
ENSG00000125835.18	SNRPB
ENSG00000079616.12	KIF22
ENSG00000012223.12	LTF
ENSG00000213741.8	RPS29
ENSG00000169976.6	SF3B5
ENSG00000246228.6	CASC8
ENSG00000248487.8	ABHD14A
ENSG00000136942.14	RPL35
ENSG00000079462.7	PAFAH1B3
ENSG00000148219.16	ASTN2
ENSG00000162062.14	C16orf59
ENSG00000241468.7	ATP5J2
ENSG00000213058.3	RP4-765C7.2
ENSG00000106628.10	POLD2
ENSG00000169230.9	PRELID1
ENSG00000117399.13	CDC20
ENSG00000139515.5	PDX1
ENSG00000129538.13	RNASE1
ENSG00000271811.1	RP1-79C4.4
ENSG00000226644.5	RP11-128M1.1
ENSG00000061337.15	LZTS1
ENSG00000115350.11	POLE4
ENSG00000176933.5	TOB2P1
ENSG00000177954.11	RPS27
ENSG00000105518.13	TMEM205
ENSG00000167775.10	CD320
ENSG00000214530.8	STARD10
ENSG00000263528.7	IKBKE
ENSG00000117419.14	ERI3
ENSG00000123243.14	ITIH5
ENSG00000203546.7	RP11-176H8.1
ENSG00000214026.10	MRPL23
ENSG00000157911.9	PEX10
ENSG00000081692.12	JMJD4
ENSG00000167183.2	PRR15L
ENSG00000121552.3	CSTA
ENSG00000168028.13	RPSA
ENSG00000233554.5	B4GALT1-AS1
ENSG00000116670.14	MAD2L2
ENSG00000169692.12	AGPAT2
ENSG00000205978.5	NYNRIN
ENSG00000261863.1	RP11-141J13.5
ENSG00000075884.12	ARHGAP15
ENSG00000053371.12	AKR7A2
ENSG00000198356.11	ASNA1
ENSG00000167747.13	C19orf48
ENSG00000183048.11	SLC25A10
ENSG00000051523.10	CYBA
ENSG00000104903.4	LYL1
ENSG00000263050.1	RP11-667K14.3
ENSG00000164087.7	POC1A
ENSG00000132744.7	ACY3
ENSG00000262919.7	FAM58A
ENSG00000213315.5	CTD-3035D6.1
ENSG00000162878.12	PKDCC
ENSG00000161888.11	SPC24
ENSG00000105011.8	ASF1B
ENSG00000244414.6	CFHR1
ENSG00000217325.2	PRELID1P1
ENSG00000243680.1	RPL37P23
ENSG00000179958.8	DCTPP1
ENSG00000245648.1	RP11-277P12.20
ENSG00000166111.9	SVOP
ENSG00000123131.12	PRDX4
ENSG00000137204.14	SLC22A7
ENSG00000101945.16	SUV39H1
ENSG00000188229.5	TUBB4B
ENSG00000169689.14	STRA13
ENSG00000100206.9	DMC1
ENSG00000167468.16	GPX4
ENSG00000184436.11	THAP7
ENSG00000090266.12	NDUFB2
ENSG00000184357.4	HIST1H1B
ENSG00000103260.8	METRN
ENSG00000268333.1	RP4-806M20.3
ENSG00000132437.17	DDC
ENSG00000140988.15	RPS2
ENSG00000104833.11	TUBB4A
ENSG00000105254.11	TBCB
ENSG00000232412.1	RP1-315G1.3
ENSG00000226532.1	RP5-1052M9.1
ENSG00000169562.9	GJB1
ENSG00000137880.5	GCHFR
ENSG00000091583.10	APOH
ENSG00000112039.3	FANCE
ENSG00000049541.10	RFC2
ENSG00000154134.14	ROBO3
ENSG00000152082.13	MZT2B
ENSG00000180767.9	CHST13
ENSG00000168899.4	VAMP5
ENSG00000236671.7	PRKG1-AS1
ENSG00000125864.12	BFSP1
ENSG00000116014.9	KISS1R
ENSG00000187778.13	MCRS1
ENSG00000204228.3	HSD17B8
ENSG00000231747.1	AC079922.2
ENSG00000143977.13	SNRPG
ENSG00000204392.10	LSM2
ENSG00000135446.16	CDK4
ENSG00000135517.6	MIP
ENSG00000089685.14	BIRC5
ENSG00000175634.14	RPS6KB2
ENSG00000138085.16	ATRAID
ENSG00000175701.10	LINC00116
ENSG00000125995.15	ROMO1
ENSG00000138606.19	SHF
ENSG00000105669.13	COPE
ENSG00000097021.19	ACOT7
ENSG00000169750.8	RAC3
ENSG00000246763.6	RGMB-AS1
ENSG00000145425.9	RPS3A
ENSG00000234636.2	MED14OS
ENSG00000183207.12	RUVBL2
ENSG00000127220.5	ABHD8
ENSG00000182774.10	RPS17
ENSG00000168268.10	NT5DC2
ENSG00000157368.10	IL34
ENSG00000172531.14	PPP1CA
ENSG00000166508.17	MCM7
ENSG00000174886.12	NDUFA11
ENSG00000270006.2	RP11-178L8.7
ENSG00000074071.14	MRPS34
ENSG00000232724.1	TRIM80P
ENSG00000099953.9	MMP11
ENSG00000099385.11	BCL7C
ENSG00000162910.18	MRPL55
ENSG00000008517.16	IL32
ENSG00000128602.9	SMO
ENSG00000103495.13	MAZ
ENSG00000186998.15	EMID1
ENSG00000237550.5	RPL9P9
ENSG00000257660.5	RP11-579D7.4
ENSG00000172009.14	THOP1
ENSG00000129255.15	MPDU1
ENSG00000125611.15	CHCHD5
ENSG00000173457.10	PPP1R14B
ENSG00000108641.14	B9D1
ENSG00000006042.11	TMEM98
ENSG00000105640.12	RPL18A
ENSG00000168101.14	NUDT16L1
ENSG00000136149.6	RPL13AP25
ENSG00000170430.9	MGMT
ENSG00000242372.6	EIF6
ENSG00000176101.11	SSNA1
ENSG00000137038.7	TMEM261
ENSG00000189043.9	NDUFA4
ENSG00000067221.13	STOML1
ENSG00000188816.3	HMX2
ENSG00000167969.12	ECI1
ENSG00000241680.1	RPL31P49
ENSG00000237864.1	LINC00322
ENSG00000103254.9	FAM173A
ENSG00000110887.7	DAO
ENSG00000004059.10	ARF5
ENSG00000197457.9	STMN3
ENSG00000171222.10	SCAND1
ENSG00000197575.6	RPS17P2
ENSG00000103876.11	FAH
ENSG00000173272.14	MZT2A
ENSG00000054148.17	PHPT1
ENSG00000014138.8	POLA2
ENSG00000256269.6	HMBS
ENSG00000116857.16	TMEM9
ENSG00000105697.7	HAMP
ENSG00000164266.10	SPINK1
ENSG00000103811.15	CTSH
ENSG00000069011.15	PITX1
ENSG00000179085.7	DPM3
ENSG00000233008.5	RP11-475O6.1
ENSG00000202538.1	RNU4-2
ENSG00000136425.12	CIB2
ENSG00000188175.9	HEPACAM2
ENSG00000131495.8	NDUFA2
ENSG00000065057.7	NTHL1
ENSG00000101444.12	AHCY
ENSG00000131095.11	GFAP
ENSG00000243709.1	LEFTY1
ENSG00000178999.12	AURKB
ENSG00000180879.13	SSR4
ENSG00000221829.9	FANCG
ENSG00000122223.12	CD244
ENSG00000129038.15	LOXL1
ENSG00000229809.8	ZNF688
ENSG00000101200.5	AVP
ENSG00000163923.9	RPL39L
ENSG00000093009.9	CDC45
ENSG00000117691.9	NENF
ENSG00000166863.11	TAC3
ENSG00000177674.15	AGTRAP
ENSG00000115255.10	REEP6
ENSG00000267106.5	ZNF561-AS1
ENSG00000143553.10	SNAPIN
ENSG00000234226.5	NDUFS5P2
ENSG00000126768.12	TIMM17B
ENSG00000177133.10	LINC00982
ENSG00000086504.15	MRPL28
ENSG00000170421.12	KRT8
ENSG00000137288.9	UQCC2
ENSG00000250348.1	RP11-466P24.6
ENSG00000135587.8	SMPD2
ENSG00000128311.13	TST
ENSG00000173113.6	TRMT112
ENSG00000134809.8	TIMM10
ENSG00000170439.6	METTL7B
ENSG00000167800.9	TBX10
ENSG00000167046.4	RP11-93B14.6
ENSG00000233966.1	UBE2SP1
ENSG00000204922.4	UQCC3
ENSG00000106399.11	RPA3
ENSG00000160783.19	PMF1
ENSG00000099869.7	IGF2-AS
ENSG00000186197.13	EDARADD
ENSG00000170779.10	CDCA4
ENSG00000100092.20	SH3BP1
ENSG00000185000.10	DGAT1
ENSG00000101412.12	E2F1
ENSG00000119383.19	PTPA
ENSG00000264229.1	RNU4ATAC
ENSG00000168653.10	NDUFS5
ENSG00000178473.6	UCN3
ENSG00000173156.6	RHOD
ENSG00000157303.10	SUSD3
ENSG00000160097.15	FNDC5
ENSG00000105755.7	ETHE1
ENSG00000101335.9	MYL9
ENSG00000165215.6	CLDN3
ENSG00000272461.1	RP11-689C9.1
ENSG00000163682.15	RPL9
ENSG00000230337.1	RP4-635E18.6
ENSG00000147123.10	NDUFB11
ENSG00000189366.9	ALG1L
ENSG00000042753.11	AP2S1
ENSG00000176340.3	COX8A
ENSG00000100218.11	RSPH14
ENSG00000228519.3	RP11-298C3.2
ENSG00000143774.16	GUK1
ENSG00000175756.13	AURKAIP1
ENSG00000105695.14	MAG
ENSG00000234380.1	LINC01426
ENSG00000125520.13	SLC2A4RG
ENSG00000077348.8	EXOSC5
ENSG00000110169.10	HPX
ENSG00000204099.11	NEU4
ENSG00000072163.19	LIMS2
ENSG00000126453.9	BCL2L12
ENSG00000172500.12	FIBP
ENSG00000183648.9	NDUFB1
ENSG00000126215.13	XRCC3
ENSG00000164587.11	RPS14
ENSG00000108518.7	PFN1
ENSG00000233328.3	PFN1P1
ENSG00000115234.10	SNX17
ENSG00000079689.13	SCGN
ENSG00000242114.5	MTFP1
ENSG00000178896.7	EXOSC4
ENSG00000157570.11	TSPAN18
ENSG00000131469.12	RPL27
ENSG00000176108.9	CHMP6
ENSG00000168734.13	PKIG
ENSG00000172336.4	POP7
ENSG00000062282.14	DGAT2
ENSG00000075461.5	CACNG4
ENSG00000260265.1	RP11-44F21.5
ENSG00000237412.6	PRSS56
ENSG00000141753.6	IGFBP4
ENSG00000099956.18	SMARCB1
ENSG00000072506.12	HSD17B10
ENSG00000183072.9	NKX2-5
ENSG00000196230.12	TUBB
ENSG00000270722.1	U1
ENSG00000172354.9	GNB2
ENSG00000108528.13	SLC25A11
ENSG00000196976.7	LAGE3
ENSG00000169727.12	GPS1
ENSG00000171148.13	TADA3
ENSG00000228889.6	UBAC2-AS1
ENSG00000111424.10	VDR
ENSG00000179636.14	TPPP2
ENSG00000173868.11	PHOSPHO1
ENSG00000165795.22	NDRG2
ENSG00000110492.15	MDK
ENSG00000184260.5	HIST2H2AC
ENSG00000183978.7	COA3
ENSG00000180089.5	TMEM86B
ENSG00000075234.16	TTC38
ENSG00000232346.1	SC22CB-1E7.1
ENSG00000151224.12	MAT1A
ENSG00000172889.15	EGFL7
ENSG00000273107.1	RP11-165A20.3
ENSG00000130731.15	C16orf13
ENSG00000184979.9	USP18
ENSG00000270885.1	RASL10B
ENSG00000280758.1	RP11-216B9.9
ENSG00000084710.13	EFR3B
ENSG00000117308.14	GALE
ENSG00000100665.11	SERPINA4
ENSG00000159377.10	PSMB4
ENSG00000228106.5	RP11-452F19.3
ENSG00000166165.12	CKB
ENSG00000169972.11	PUSL1
ENSG00000161970.12	RPL26
ENSG00000283429.1	MIR1244-3
ENSG00000158296.13	SLC13A3
ENSG00000261236.6	BOP1
ENSG00000063241.7	ISOC2
ENSG00000100116.16	GCAT
ENSG00000132394.10	EEFSEC
ENSG00000100079.6	LGALS2
ENSG00000106355.9	LSM5
ENSG00000196188.10	CTSE
ENSG00000148334.14	PTGES2
ENSG00000125652.7	ALKBH7
ENSG00000139546.10	TARBP2
ENSG00000163220.10	S100A9
ENSG00000141552.17	ANAPC11
ENSG00000167680.15	SEMA6B
ENSG00000068001.13	HYAL2
ENSG00000232385.2	RPS3AP25
ENSG00000183010.16	PYCR1
ENSG00000064490.13	RFXANK
ENSG00000228474.5	OST4
ENSG00000168005.8	C11orf84
ENSG00000131462.7	TUBG1
ENSG00000158710.14	TAGLN2
ENSG00000265763.3	ZNF488
ENSG00000255737.2	AGAP2-AS1
ENSG00000167703.14	SLC43A2
ENSG00000102030.15	NAA10
ENSG00000205544.3	TMEM256
ENSG00000128408.8	RIBC2
ENSG00000117411.16	B4GALT2
ENSG00000223718.3	AC093107.7
ENSG00000083307.10	GRHL2
ENSG00000137700.16	SLC37A4
ENSG00000176170.13	SPHK1
ENSG00000173825.6	TIGD3
ENSG00000100319.12	ZMAT5
ENSG00000141401.11	IMPA2
ENSG00000197728.9	RPS26
ENSG00000162755.13	KLHDC9
ENSG00000148362.10	C9orf142
ENSG00000136717.14	BIN1
ENSG00000277972.1	CISD3
ENSG00000182809.10	CRIP2
ENSG00000125743.10	SNRPD2
ENSG00000237749.4	RP3-423B22.5
ENSG00000164488.11	DACT2
ENSG00000163501.6	IHH
ENSG00000101439.8	CST3
ENSG00000130208.9	APOC1
ENSG00000141933.9	TPGS1
ENSG00000264107.1	RP11-848P1.5
ENSG00000062822.12	POLD1
ENSG00000130748.6	TMEM160
ENSG00000163382.11	NAXE
ENSG00000127445.13	PIN1
ENSG00000213931.5	HBE1
ENSG00000159685.10	CHCHD6
ENSG00000227579.5	RP1-35C21.2
ENSG00000240005.5	RP11-293A21.1
ENSG00000180340.6	FZD2
ENSG00000280409.1	LINC01101
ENSG00000234327.7	AC012146.7
ENSG00000198055.10	GRK6
ENSG00000159792.9	PSKH1
ENSG00000279839.1	RP11-193J6.1
ENSG00000146904.8	EPHA1
ENSG00000132386.10	SERPINF1
ENSG00000182154.7	MRPL41
ENSG00000124702.17	KLHDC3
ENSG00000170860.3	LSM3
ENSG00000083457.11	ITGAE
ENSG00000181610.12	MRPS23
ENSG00000157778.8	PSMG3
ENSG00000167799.9	NUDT8
ENSG00000141873.10	SLC39A3
ENSG00000103202.12	NME4
ENSG00000218582.2	GAPDHP63
ENSG00000213347.10	MXD3
ENSG00000123453.17	SARDH
ENSG00000119403.13	PHF19
ENSG00000222001.2	AC106876.2
ENSG00000178531.5	CTXN1
ENSG00000214535.3	RPS15AP1
ENSG00000179091.4	CYC1
ENSG00000147223.5	RIPPLY1
ENSG00000130706.12	ADRM1
ENSG00000167513.8	CDT1
ENSG00000149600.11	COMMD7
ENSG00000232093.1	RP11-307C12.11
ENSG00000128626.11	MRPS12
ENSG00000124243.17	BCAS4
ENSG00000005882.11	PDK2
ENSG00000100410.7	PHF5A
ENSG00000187608.8	ISG15
ENSG00000169683.7	LRRC45
ENSG00000226855.1	RPSAP17
ENSG00000117115.12	PADI2
ENSG00000178078.11	STAP2
ENSG00000267698.1	AC002116.7
ENSG00000172731.13	LRRC20
ENSG00000015475.18	BID
ENSG00000132661.3	NXT1
ENSG00000104904.12	OAZ1
ENSG00000105447.12	GRWD1
ENSG00000159176.13	CSRP1
ENSG00000143314.12	MRPL24
ENSG00000168237.17	GLYCTK
ENSG00000243449.6	C4orf48
ENSG00000102048.15	ASB9
ENSG00000173465.7	SSSCA1
ENSG00000165916.8	PSMC3
ENSG00000114395.10	CYB561D2
ENSG00000068079.7	IFI35
ENSG00000214253.8	FIS1
ENSG00000187193.8	MT1X
ENSG00000065268.10	WDR18
ENSG00000145626.11	UGT3A1
ENSG00000133265.10	HSPBP1
ENSG00000131477.10	RAMP2
ENSG00000186654.20	PRR5
ENSG00000159069.13	FBXW5
ENSG00000262445.3	CTD-2545H1.2
ENSG00000111775.2	COX6A1
ENSG00000073169.13	SELO
ENSG00000112667.12	DNPH1
ENSG00000130255.12	RPL36
ENSG00000078900.14	TP73
ENSG00000147403.16	RPL10
ENSG00000187051.8	RPS19BP1
ENSG00000228462.1	RP11-445N18.3
ENSG00000182511.11	FES
ENSG00000167711.13	SERPINF2

## Sheet: Annotation
Supplementary Dataset 6: Human Pathways shown to be downregulated during parasite infection, as determined by Metascape
Transcript ID: Name of the transcript indicated. NCBI Gene ID: The Entrez Gene ID for the gene indicated; Type: Is Gene ID the annotated name of the Human gene or a synonym.
Species: The species of the gene in Question; Homologene Entrez Gene ID: Numerical Identifier of Human form of Gene; Homologene Species ID: The species in which pathway analysis will be performed
Rows P-AI Indicate the various Gene ontology (GO) group surveyed
Transcript Symbol	NCBI Gene ID	Type	Species	Homologene Entrez Gene ID	Homologene Species ID	Gene Symbol in H.s.	Gene Description	Biological Process (GO)	Kinase Class (UniProt)	Protein Function (Protein Atlas)	Subcellular Location (Protein Atlas)	Drug (DrugBank)	Canonical Pathways_x000D_	Hallmark Gene Sets_x000D_	R-HSA-71291 Metabolism of amino acids and	hsa03030 DNA replication	GO:0006119 oxidative phosphorylation	R-HSA-5419276 Mitochondrial translation term	GO:0034622 cellular macromolecular comple	GO:0043086 negative regulation of catalyt	R-HSA-180786 Extension of Telomeres	GO:0006259 DNA metabolic process	GO:0052548 regulation of endopeptidase ac	GO:0007005 mitochondrion organization	R-HSA-72165 mRNA Splicing - Minor Pathway	GO:0031125 rRNA 3'-end processing	R-HSA-5663220 RHO GTPases Activate Formins	GO:0005975 carbohydrate metabolic process	R-HSA-1614517 Sulfide oxidation to sulfate	GO:0065005 protein-lipid complex assembly	ko00240 Pyrimidine metabolism	R-HSA-2168880 Scavenging of heme from plasma	GO:0042255 ribosome assembly	GO:0071353 cellular response to interleuk
ENHO	375704	symbol	H. sapiens	375704	H. sapiens	ENHO	energy homeostasis associated	GO:0045747 positive regulation of Notch signaling pathway;GO:0008593 regulation of Notch signaling pathway;GO:0007219 Notch signaling pathway							0.0	0.0	0.0	0.0	0.0	0.0	0.0	0.0	0.0	0.0	0.0	0.0	0.0	0.0	0.0	0.0	0.0	0.0	0.0	0.0
CYP27C1	339761	symbol	H. sapiens	339761	H. sapiens	CYP27C1	cytochrome P450 family 27 subfamily C member 1	GO:0055114 oxidation-reduction process;GO:0044710 single-organism metabolic process;GO:0008152 metabolic process			Vesicles(Approved)				0.0	0.0	1.0	0.0	0.0	0.0	0.0	0.0	0.0	0.0	0.0	0.0	0.0	0.0	0.0	0.0	0.0	0.0	0.0	0.0
POLR2I	5438	symbol	H. sapiens	5438	H. sapiens	POLR2I	RNA polymerase II subunit I	GO:0050434 positive regulation of viral transcription;GO:0046782 regulation of viral transcription;GO:0006370 7-methylguanosine mRNA capping		RNA polymerase related proteins	Nucleoplasm(Validated)			(M5898)HALLMARK DNA REPAIR	1.0	0.0	1.0	0.0	0.0	0.0	1.0	1.0	0.0	0.0	1.0	1.0	0.0	0.0	0.0	0.0	1.0	0.0	0.0	0.0
NAT8B	51471	symbol	H. sapiens	51471	H. sapiens	NAT8B	N-acetyltransferase 8B (putative, gene/pseudogene)	GO:0018003 peptidyl-lysine N6-acetylation;GO:0001702 gastrulation with mouth forming second;GO:0050435 beta-amyloid metabolic process							1.0	0.0	0.0	0.0	0.0	0.0	0.0	0.0	0.0	0.0	0.0	0.0	0.0	0.0	0.0	0.0	0.0	0.0	0.0	0.0
CXCL10	3627	symbol	H. sapiens	3627	H. sapiens	CXCL10	C-X-C motif chemokine ligand 10	GO:0051281 positive regulation of release of sequestered calcium ion into cytosol;GO:0051279 regulation of release of sequestered calcium ion into cytosol;GO:1901740 negative regulation of myoblast fusion				N-Methylleucine (Receptor binding)	(M222)PID CXCR3 PATHWAY; (M5883)NABA SECRETED FACTORS; (M5885)NABA MATRISOME ASSOCIATED	(M5897)HALLMARK IL6 JAK STAT3 SIGNALING; (M5911)HALLMARK INTERFERON ALPHA RESPONSE; (M5913)HALLMARK INTERFERON GAMMA RESPONSE	1.0	0.0	1.0	0.0	0.0	0.0	0.0	0.0	0.0	0.0	0.0	0.0	0.0	0.0	0.0	0.0	0.0	0.0	0.0	0.0
CA4	762	symbol	H. sapiens	762	H. sapiens	CA4	carbonic anhydrase 4	GO:0015701 bicarbonate transport;GO:0006730 one-carbon metabolic process;GO:0015711 organic anion transport		Enzymes/ENZYME proteins/Lyases	Vesicles(Supported)	Methyclothiazide (Zinc ion binding);Topiramate (Zinc ion binding);Ethoxzolamide (Zinc ion binding);Bendroflumethiazide (Zinc ion binding);Benzthiazide (Zinc ion binding);Cyclothiazide (Zinc ion binding);Methazolamide (Zinc ion binding);Hydroflumethiazide (Zinc ion binding);Acetazolamide (Zinc ion binding);Dorzolamide (Zinc ion binding);Chlorothiazide (Zinc ion binding);Zonisamide (Zinc ion bindin…		(M5935)HALLMARK FATTY ACID METABOLISM	0.0	0.0	0.0	0.0	0.0	0.0	0.0	0.0	0.0	0.0	0.0	0.0	0.0	0.0	0.0	0.0	0.0	0.0	0.0	0.0
IGFLR1	79713	symbol	H. sapiens	79713	H. sapiens	IGFLR1	IGF like family receptor 1				Focal adhesion sites(Approved)				0.0	0.0	0.0	0.0	0.0	0.0	0.0	0.0	0.0	0.0	0.0	0.0	0.0	0.0	0.0	0.0	0.0	0.0	0.0	0.0
SLC13A2	9058	symbol	H. sapiens	9058	H. sapiens	SLC13A2	solute carrier family 13 member 2	GO:0006835 dicarboxylic acid transport;GO:0006814 sodium ion transport;GO:0046942 carboxylic acid transport		Transporters/Electrochemical Potential-driven transporters		Succinic acid (Low-affinity sodium:dicarboxylate symporter activity)			0.0	0.0	0.0	0.0	0.0	0.0	0.0	0.0	0.0	0.0	0.0	0.0	0.0	0.0	0.0	0.0	0.0	0.0	0.0	0.0
EPHB2	2048	symbol	H. sapiens	2048	H. sapiens	EPHB2	EPH receptor B2	GO:0099557 trans-synaptic signaling by trans-synaptic complex, modulating synaptic transmission;GO:0048170 positive regulation of long-term neuronal synaptic plasticity;GO:0071679 commissural neuron axon guidance	Tyr protein kinase family	Enzymes/{ENZYME proteins/Transferases,Kinases/Tyr protein kinases}	Plasma membrane(Supported)Nucleus(Approved)	Phosphoaminophosphonic Acid-Adenylate Ester (Transmembrane-ephrin receptor activity)	(M15743)ST GA12 PATHWAY; (M2701)ST MYOCYTE AD PATHWAY; (M7871)ST GRANULE CELL SURVIVAL PATHWAY	(M5953)HALLMARK KRAS SIGNALING UP	0.0	0.0	0.0	0.0	0.0	0.0	0.0	0.0	0.0	0.0	0.0	0.0	0.0	0.0	0.0	0.0	0.0	0.0	0.0	0.0
DPYSL5	56896	symbol	H. sapiens	56896	H. sapiens	DPYSL5	dihydropyrimidinase like 5	GO:0007411 axon guidance;GO:0097485 neuron projection guidance;GO:0007409 axonogenesis			Cytosol;Nucleoplasm(Approved)				0.0	0.0	0.0	0.0	0.0	0.0	0.0	0.0	0.0	0.0	0.0	0.0	0.0	0.0	0.0	0.0	0.0	0.0	0.0	0.0
PPP1R1A	5502	symbol	H. sapiens	5502	H. sapiens	PPP1R1A	protein phosphatase 1 regulatory inhibitor subunit 1A	GO:0005977 glycogen metabolic process;GO:0006469 negative regulation of protein kinase activity;GO:0033673 negative regulation of kinase activity							0.0	0.0	1.0	0.0	0.0	1.0	0.0	0.0	0.0	0.0	0.0	0.0	0.0	1.0	0.0	0.0	0.0	0.0	0.0	0.0
FAM151A	338094	symbol	H. sapiens	338094	H. sapiens	FAM151A	family with sequence similarity 151 member A	GO:0008150 biological_process			Nucleoplasm(Uncertain)				0.0	0.0	0.0	0.0	0.0	0.0	0.0	0.0	0.0	0.0	0.0	0.0	0.0	0.0	0.0	0.0	0.0	0.0	0.0	0.0
AC005355.2						None	None	None	None	None	None	None	None	None	nan	nan	nan	nan	nan	nan	nan	nan	nan	nan	nan	nan	nan	nan	nan	nan	nan	nan	nan	nan
GPHA2	170589	symbol	H. sapiens	170589	H. sapiens	GPHA2	glycoprotein hormone alpha 2	GO:1903955 positive regulation of protein targeting to mitochondrion;GO:1903214 regulation of protein targeting to mitochondrion;GO:1903749 positive regulation of establishment of protein localization to mitochondrion							1.0	0.0	0.0	0.0	0.0	0.0	0.0	0.0	0.0	1.0	0.0	0.0	0.0	0.0	0.0	0.0	0.0	0.0	0.0	0.0
TCTEX1D2	255758	symbol	H. sapiens	255758	H. sapiens	TCTEX1D2	Tctex1 domain containing 2	GO:1902017 regulation of cilium assembly;GO:0060491 regulation of cell projection assembly;GO:1902115 regulation of organelle assembly			Cytosol(Approved)				0.0	0.0	0.0	1.0	0.0	0.0	0.0	0.0	0.0	0.0	0.0	0.0	0.0	0.0	0.0	0.0	0.0	0.0	1.0	0.0
MYBPH	4608	symbol	H. sapiens	4608	H. sapiens	MYBPH	myosin binding protein H	GO:0071688 striated muscle myosin thick filament assembly;GO:0045214 sarcomere organization;GO:0031034 myosin filament assembly			Mitochondria;Nucleoli;Nucleus(Approved)			(M5909)HALLMARK MYOGENESIS	0.0	0.0	0.0	0.0	1.0	0.0	0.0	0.0	0.0	0.0	0.0	0.0	0.0	0.0	0.0	0.0	0.0	0.0	1.0	0.0
RNU6-8	101954278	symbol	H. sapiens	101954278	H. sapiens	RNU6-8	RNA, U6 small nuclear 8								0.0	0.0	0.0	0.0	0.0	0.0	0.0	0.0	0.0	0.0	0.0	0.0	0.0	0.0	0.0	0.0	0.0	0.0	0.0	0.0
DIO3	1735	symbol	H. sapiens	1735	H. sapiens	DIO3	iodothyronine deiodinase 3	GO:0046549 retinal cone cell development;GO:0042404 thyroid hormone catabolic process;GO:0042670 retinal cone cell differentiation		Enzymes/ENZYME proteins/Oxidoreductases					1.0	0.0	1.0	0.0	0.0	0.0	0.0	0.0	0.0	0.0	0.0	0.0	0.0	0.0	0.0	0.0	0.0	0.0	0.0	0.0
APOM	55937	symbol	H. sapiens	55937	H. sapiens	APOM	apolipoprotein M	GO:0034445 negative regulation of plasma lipoprotein oxidation;GO:0034444 regulation of plasma lipoprotein oxidation;GO:0034443 negative regulation of lipoprotein oxidation			Golgi apparatus(Approved)			(M5941)HALLMARK UV RESPONSE UP	0.0	0.0	1.0	0.0	0.0	0.0	0.0	0.0	0.0	0.0	0.0	0.0	0.0	0.0	0.0	1.0	0.0	0.0	0.0	0.0
HIST1H2AB	8335	symbol	H. sapiens	8335	H. sapiens	HIST1H2AB	histone cluster 1 H2A family member b	GO:0006342 chromatin silencing;GO:0045814 negative regulation of gene expression, epigenetic;GO:0045892 negative regulation of transcription, DNA-templated							0.0	1.0	0.0	0.0	0.0	0.0	1.0	0.0	0.0	0.0	0.0	0.0	1.0	0.0	0.0	0.0	0.0	0.0	0.0	0.0
CTD-2529O21.2						None	None	None	None	None	None	None	None	None	nan	nan	nan	nan	nan	nan	nan	nan	nan	nan	nan	nan	nan	nan	nan	nan	nan	nan	nan	nan
LEFTY2	7044	symbol	H. sapiens	7044	H. sapiens	LEFTY2	left-right determination factor 2	GO:0010862 positive regulation of pathway-restricted SMAD protein phosphorylation;GO:0002576 platelet degranulation;GO:0060393 regulation of pathway-restricted SMAD protein phosphorylation					(M5883)NABA SECRETED FACTORS; (M5885)NABA MATRISOME ASSOCIATED; (M5889)NABA MATRISOME	(M5896)HALLMARK TGF BETA SIGNALING; (M5946)HALLMARK COAGULATION	0.0	0.0	0.0	0.0	0.0	0.0	0.0	0.0	0.0	0.0	0.0	0.0	0.0	0.0	0.0	0.0	0.0	0.0	0.0	0.0
RP11-126K1.6						None	None	None	None	None	None	None	None	None	nan	nan	nan	nan	nan	nan	nan	nan	nan	nan	nan	nan	nan	nan	nan	nan	nan	nan	nan	nan
RBP2	5948	symbol	H. sapiens	5948	H. sapiens	RBP2	retinol binding protein 2	GO:0006776 vitamin A metabolic process;GO:0001523 retinoid metabolic process;GO:0016101 diterpenoid metabolic process		Transporters/Accessory Factors Involved in Transport	Golgi apparatus(Approved)		(M279)PID RB 1PATHWAY		0.0	0.0	0.0	0.0	0.0	0.0	0.0	0.0	0.0	0.0	0.0	0.0	0.0	0.0	0.0	0.0	0.0	0.0	0.0	0.0
C1orf53	388722	symbol	H. sapiens	388722	H. sapiens	C1orf53	chromosome 1 open reading frame 53				Aggresome;Vesicles(Approved)				0.0	0.0	0.0	0.0	0.0	0.0	0.0	0.0	0.0	0.0	0.0	0.0	0.0	0.0	0.0	0.0	0.0	0.0	0.0	0.0
GINS2	51659	symbol	H. sapiens	51659	H. sapiens	GINS2	GINS complex subunit 2	GO:1902975 mitotic DNA replication initiation;GO:1902315 nuclear cell cycle DNA replication initiation;GO:1902292 cell cycle DNA replication initiation			Nucleoplasm(Supported)			(M5907)HALLMARK ESTROGEN RESPONSE LATE; (M5901)HALLMARK G2M CHECKPOINT	0.0	1.0	0.0	0.0	0.0	0.0	1.0	1.0	0.0	0.0	0.0	0.0	0.0	0.0	0.0	0.0	0.0	0.0	0.0	0.0
OR2W6P	81406	symbol	H. sapiens	81406	H. sapiens	OR2W6P	olfactory receptor family 2 subfamily W member 6 pseudogene	GO:0050911 detection of chemical stimulus involved in sensory perception of smell;GO:0050907 detection of chemical stimulus involved in sensory perception;GO:0007608 sensory perception of smell							0.0	0.0	0.0	0.0	0.0	0.0	0.0	0.0	0.0	0.0	0.0	0.0	0.0	0.0	0.0	0.0	0.0	0.0	0.0	0.0
ITLN1	55600	symbol	H. sapiens	55600	H. sapiens	ITLN1	intelectin 1	GO:0046326 positive regulation of glucose import;GO:0010828 positive regulation of glucose transport;GO:0046324 regulation of glucose import					(M5880)NABA ECM AFFILIATED; (M5885)NABA MATRISOME ASSOCIATED; (M5889)NABA MATRISOME		0.0	0.0	0.0	0.0	0.0	0.0	0.0	0.0	0.0	0.0	0.0	0.0	0.0	0.0	0.0	0.0	0.0	0.0	0.0	0.0
CENPM	79019	symbol	H. sapiens	79019	H. sapiens	CENPM	centromere protein M	GO:0034080 CENP-A containing nucleosome assembly;GO:0006336 DNA replication-independent nucleosome assembly;GO:0031055 chromatin remodeling at centromere			Cytosol(Validated)			(M5925)HALLMARK E2F TARGETS	0.0	1.0	0.0	0.0	1.0	0.0	1.0	0.0	0.0	0.0	0.0	0.0	1.0	0.0	0.0	0.0	0.0	0.0	0.0	0.0
GAMT	2593	symbol	H. sapiens	2593	H. sapiens	GAMT	guanidinoacetate N-methyltransferase	GO:0006601 creatine biosynthetic process;GO:0006600 creatine metabolic process;GO:0046498 S-adenosylhomocysteine metabolic process		Enzymes/ENZYME proteins/Transferases		Creatine (Methyltransferase activity);Guanidine (Methyltransferase activity);S-Adenosyl-L-Homocysteine (Methyltransferase activity);N-[Amino(Imino)Methyl]Glycine (Methyltransferase activity)		(M5956)HALLMARK KRAS SIGNALING DN; (M5915)HALLMARK APICAL JUNCTION	1.0	0.0	1.0	0.0	0.0	0.0	0.0	0.0	0.0	0.0	0.0	0.0	0.0	0.0	0.0	0.0	0.0	0.0	0.0	0.0
PRADC1	84279	symbol	H. sapiens	84279	H. sapiens	PRADC1	protease associated domain containing 1								0.0	0.0	0.0	0.0	0.0	0.0	0.0	0.0	0.0	0.0	0.0	0.0	0.0	0.0	0.0	0.0	0.0	0.0	0.0	0.0
NAPA-AS1	100505681	symbol	H. sapiens	100505681	H. sapiens	NAPA-AS1	NAPA antisense RNA 1								0.0	0.0	0.0	0.0	0.0	0.0	0.0	0.0	0.0	0.0	0.0	0.0	0.0	0.0	0.0	0.0	0.0	0.0	0.0	0.0
TK1	7083	symbol	H. sapiens	7083	H. sapiens	TK1	thymidine kinase 1	GO:0046104 thymidine metabolic process;GO:0046125 pyrimidine deoxyribonucleoside metabolic process;GO:0043097 pyrimidine nucleoside salvage		Enzymes/ENZYME proteins/Transferases		Dithioerythritol (Zinc ion binding);Thymidine-5'-Triphosphate (Zinc ion binding)	(M40)PID E2F PATHWAY; (M66)PID MYC ACTIV PATHWAY	(M5925)HALLMARK E2F TARGETS	0.0	0.0	1.0	0.0	0.0	0.0	1.0	1.0	0.0	0.0	0.0	0.0	0.0	0.0	0.0	0.0	1.0	0.0	0.0	0.0
MCM5	4174	symbol	H. sapiens	4174	H. sapiens	MCM5	minichromosome maintenance complex component 5	GO:0032508 DNA duplex unwinding;GO:0006270 DNA replication initiation;GO:0032392 DNA geometric change		Enzymes/ENZYME proteins/Hydrolases	Nucleoplasm(Validated)			(M5928)HALLMARK MYC TARGETS V2; (M5926)HALLMARK MYC TARGETS V1; (M5925)HALLMARK E2F TARGETS	0.0	1.0	0.0	0.0	0.0	0.0	0.0	1.0	0.0	0.0	0.0	0.0	0.0	0.0	0.0	0.0	0.0	0.0	0.0	0.0
CDC42EP5	148170	symbol	H. sapiens	148170	H. sapiens	CDC42EP5	CDC42 effector protein 5	GO:0031274 positive regulation of pseudopodium assembly;GO:0031272 regulation of pseudopodium assembly;GO:0030838 positive regulation of actin filament polymerization							0.0	0.0	0.0	0.0	1.0	0.0	0.0	0.0	0.0	0.0	0.0	0.0	0.0	0.0	0.0	0.0	0.0	0.0	0.0	0.0
CHI3L2	1117	symbol	H. sapiens	1117	H. sapiens	CHI3L2	chitinase 3 like 2	GO:0006032 chitin catabolic process;GO:1901072 glucosamine-containing compound catabolic process;GO:0046348 amino sugar catabolic process							0.0	0.0	0.0	0.0	0.0	0.0	0.0	0.0	0.0	0.0	0.0	0.0	0.0	1.0	0.0	0.0	0.0	0.0	0.0	0.0
NME1	4830	symbol	H. sapiens	4830	H. sapiens	NME1	NME/NM23 nucleoside diphosphate kinase 1	GO:0006183 GTP biosynthetic process;GO:0006228 UTP biosynthetic process;GO:0006241 CTP biosynthetic process		Enzymes/ENZYME proteins/Transferases	Cytosol(Validated)Nucleoplasm(Supported)	2'-Deoxyguanosine-5'-Triphosphate (Ribosomal small subunit binding);Selenocysteine (Ribosomal small subunit binding);2',3'-Dehydro-2',3'-Deoxy-Thymidine 5'-Diphosphate (Ribosomal small subunit binding);Adenosine Phosphonoacetic Acid (Ribosomal small subunit binding);2',3'-Dehydro-2',3'-Deoxy-Thymidine 5'-Triphosphate (Ribosomal small subunit binding);Thymidine-5'- Diphosphate (Ribosomal small sub…	(M120)PID ARF6 DOWNSTREAM PATHWAY; (M83)PID CDC42 REG PATHWAY; (M156)PID ECADHERIN NASCENT AJ PATHWAY	(M5898)HALLMARK DNA REPAIR; (M5950)HALLMARK ALLOGRAFT REJECTION; (M5926)HALLMARK MYC TARGETS V1	0.0	0.0	1.0	0.0	0.0	0.0	0.0	1.0	0.0	0.0	0.0	0.0	0.0	0.0	0.0	0.0	1.0	0.0	0.0	0.0
PRR19	284338	symbol	H. sapiens	284338	H. sapiens	PRR19	proline rich 19				Nuclear bodies;Nucleoli;Nucleus(Approved)				0.0	0.0	0.0	0.0	0.0	0.0	0.0	0.0	0.0	0.0	0.0	0.0	0.0	0.0	0.0	0.0	0.0	0.0	0.0	0.0
MYBL2	4605	symbol	H. sapiens	4605	H. sapiens	MYBL2	MYB proto-oncogene like 2	GO:0090307 mitotic spindle assembly;GO:0043525 positive regulation of neuron apoptotic process;GO:1901216 positive regulation of neuron death		Transcription factors/Helix-turn-helix domains	Cytosol;Nucleoplasm(Validated)		(M40)PID E2F PATHWAY	(M5901)HALLMARK G2M CHECKPOINT; (M5925)HALLMARK E2F TARGETS	0.0	1.0	0.0	0.0	0.0	0.0	0.0	0.0	0.0	0.0	0.0	0.0	0.0	0.0	0.0	0.0	0.0	0.0	1.0	0.0
APOBEC3B	9582	symbol	H. sapiens	9582	H. sapiens	APOBEC3B	apolipoprotein B mRNA editing enzyme catalytic subunit 3B	GO:0010529 negative regulation of transposition;GO:0010528 regulation of transposition;GO:0051607 defense response to virus			Nucleoplasm(Approved)				1.0	0.0	0.0	0.0	0.0	0.0	0.0	0.0	0.0	0.0	0.0	0.0	0.0	0.0	0.0	0.0	0.0	0.0	0.0	0.0
TUBA1B	10376	symbol	H. sapiens	10376	H. sapiens	TUBA1B	tubulin alpha 1b	GO:0071353 cellular response to interleukin-4;GO:0070670 response to interleukin-4;GO:0030705 cytoskeleton-dependent intracellular transport			Microtubules(Supported)	Epothilone D (Ubiquitin protein ligase binding);Epothilone B (Ubiquitin protein ligase binding);CYT997 (Ubiquitin protein ligase binding);2-MERCAPTO-N-[1,2,3,10-TETRAMETHOXY-9-OXO-5,6,7,9-TETRAHYDRO-BENZO[A]HEPTALEN-7-YL]ACETAMIDE (Ubiquitin protein ligase binding)	(M11)PID PRL SIGNALING EVENTS PATHWAY; (M32)PID HDAC CLASSIII PATHWAY; (M30)PID HDAC CLASSII PATHWAY		0.0	1.0	0.0	1.0	0.0	0.0	0.0	0.0	0.0	0.0	0.0	0.0	1.0	0.0	0.0	0.0	0.0	0.0	0.0	1.0
TMEM121	80757	symbol	H. sapiens	80757	H. sapiens	TMEM121	transmembrane protein 121	GO:0008150 biological_process			Cytosol(Approved)				0.0	0.0	0.0	0.0	0.0	0.0	0.0	0.0	0.0	0.0	0.0	0.0	0.0	0.0	0.0	0.0	0.0	0.0	0.0	0.0
KRBOX1	100506243	symbol	H. sapiens	100506243	H. sapiens	KRBOX1	KRAB box domain containing 1	GO:0006355 regulation of transcription, DNA-templated;GO:1903506 regulation of nucleic acid-templated transcription;GO:0006351 transcription, DNA-templated			Golgi apparatus;Nucleoplasm(Approved)				0.0	0.0	0.0	0.0	0.0	0.0	0.0	0.0	0.0	0.0	0.0	0.0	0.0	0.0	0.0	0.0	0.0	0.0	0.0	0.0
FCGR2B	2213	symbol	H. sapiens	2213	H. sapiens	FCGR2B	Fc fragment of IgG receptor IIb	GO:0016032 viral process;GO:0044403 symbiosis, encompassing mutualism through parasitism;GO:0050776 regulation of immune response		CD markers		Cetuximab;Cetuximab (Transmembrane signaling receptor activity);Etanercept;Etanercept (Transmembrane signaling receptor activity);Immune Globulin Human;Immune Globulin Human (Transmembrane signaling receptor activity);Adalimumab;Adalimumab (Transmembrane signaling receptor activity);Abciximab;Abciximab (Transmembrane signaling receptor activity);Gemtuzumab ozogamicin;Gemtuzumab ozogamicin (Transm…	(M7)PID FCER1 PATHWAY; (M10)PID BCR 5PATHWAY	(M5950)HALLMARK ALLOGRAFT REJECTION	1.0	0.0	0.0	0.0	0.0	0.0	0.0	0.0	0.0	0.0	0.0	0.0	0.0	0.0	0.0	0.0	0.0	0.0	0.0	0.0
RP11-703I16.1						None	None	None	None	None	None	None	None	None	nan	nan	nan	nan	nan	nan	nan	nan	nan	nan	nan	nan	nan	nan	nan	nan	nan	nan	nan	nan
CEBPA	1050	symbol	H. sapiens	1050	H. sapiens	CEBPA	CCAAT/enhancer binding protein alpha	GO:0045736 negative regulation of cyclin-dependent protein serine/threonine kinase activity;GO:1904030 negative regulation of cyclin-dependent protein kinase activity;GO:0045945 positive regulation of transcription from RNA polymerase III promoter		Transcription factors/Basic domains	Nucleoplasm(Supported)Vesicles(Approved)		(M106)PID HNF3B PATHWAY; (M151)PID AR TF PATHWAY; (M254)PID MYC REPRESS PATHWAY	(M5939)HALLMARK P53 PATHWAY	1.0	0.0	1.0	0.0	0.0	1.0	0.0	0.0	1.0	1.0	0.0	0.0	0.0	0.0	0.0	0.0	0.0	0.0	0.0	0.0
SPSB4	92369	symbol	H. sapiens	92369	H. sapiens	SPSB4	splA/ryanodine receptor domain and SOCS box containing 4	GO:0016567 protein ubiquitination;GO:0032446 protein modification by small protein conjugation;GO:0070647 protein modification by small protein conjugation or removal			Nucleoplasm;Plasma membrane(Approved)				0.0	0.0	0.0	0.0	0.0	0.0	0.0	0.0	0.0	0.0	0.0	0.0	0.0	0.0	0.0	0.0	0.0	0.0	0.0	0.0
MOV10L1	54456	symbol	H. sapiens	54456	H. sapiens	MOV10L1	Mov10 RISC complex RNA helicase like 1	GO:0007141 male meiosis I;GO:0043046 DNA methylation involved in gamete generation;GO:0034587 piRNA metabolic process		Enzymes/ENZYME proteins/Hydrolases					1.0	0.0	0.0	0.0	0.0	0.0	0.0	1.0	0.0	0.0	0.0	0.0	0.0	0.0	0.0	0.0	0.0	0.0	0.0	0.0
HAO2	51179	symbol	H. sapiens	51179	H. sapiens	HAO2	hydroxyacid oxidase 2	GO:0019395 fatty acid oxidation;GO:0034440 lipid oxidation;GO:0006631 fatty acid metabolic process		Enzymes/ENZYME proteins/Oxidoreductases		Riboflavin Monophosphate (Very-long-chain-(s)-2-hydroxy-acid oxidase activity)		(M5949)HALLMARK PEROXISOME; (M5935)HALLMARK FATTY ACID METABOLISM	0.0	0.0	1.0	0.0	0.0	0.0	0.0	0.0	0.0	0.0	0.0	0.0	0.0	0.0	0.0	0.0	0.0	0.0	0.0	0.0
NAT8	9027	symbol	H. sapiens	9027	H. sapiens	NAT8	N-acetyltransferase 8 (putative)	GO:0018003 peptidyl-lysine N6-acetylation;GO:0050435 beta-amyloid metabolic process;GO:0018393 internal peptidyl-lysine acetylation		Enzymes/ENZYME proteins/Transferases	Endoplasmic reticulum(Approved)				1.0	0.0	0.0	0.0	0.0	0.0	0.0	0.0	0.0	0.0	0.0	0.0	0.0	0.0	0.0	0.0	0.0	0.0	0.0	0.0
RNASEH2A	10535	symbol	H. sapiens	10535	H. sapiens	RNASEH2A	ribonuclease H2 subunit A	GO:0006298 mismatch repair;GO:0090502 RNA phosphodiester bond hydrolysis, endonucleolytic;GO:0006401 RNA catabolic process		Enzymes/ENZYME proteins/Hydrolases	Cytosol;Nucleus(Validated)			(M5907)HALLMARK ESTROGEN RESPONSE LATE; (M5925)HALLMARK E2F TARGETS	1.0	1.0	0.0	0.0	0.0	0.0	1.0	1.0	0.0	0.0	0.0	1.0	0.0	0.0	0.0	0.0	0.0	0.0	0.0	0.0
APOA1	335	symbol	H. sapiens	335	H. sapiens	APOA1	apolipoprotein A1	GO:0010903 negative regulation of very-low-density lipoprotein particle remodeling;GO:0050713 negative regulation of interleukin-1 beta secretion;GO:0010901 regulation of very-low-density lipoprotein particle remodeling			Cytosol;Vesicles(Approved)		(M106)PID HNF3B PATHWAY	(M5948)HALLMARK BILE ACID METABOLISM; (M5946)HALLMARK COAGULATION	0.0	0.0	1.0	0.0	0.0	1.0	0.0	0.0	1.0	0.0	0.0	0.0	0.0	0.0	0.0	1.0	0.0	1.0	0.0	0.0
NODAL	4838	symbol	H. sapiens	4838	H. sapiens	NODAL	nodal growth differentiation factor	GO:1900224 positive regulation of nodal signaling pathway involved in determination of lateral mesoderm left/right asymmetry;GO:0048327 axial mesodermal cell fate specification;GO:0048322 axial mesodermal cell fate commitment					(M5883)NABA SECRETED FACTORS; (M5885)NABA MATRISOME ASSOCIATED; (M5889)NABA MATRISOME		1.0	0.0	0.0	0.0	0.0	0.0	0.0	0.0	1.0	0.0	0.0	0.0	0.0	0.0	0.0	0.0	0.0	0.0	0.0	0.0
PYCRL	65263	symbol	H. sapiens	65263	H. sapiens	PYCRL	pyrroline-5-carboxylate reductase-like	GO:0055129 L-proline biosynthetic process;GO:0006561 proline biosynthetic process;GO:0006560 proline metabolic process		Enzymes/ENZYME proteins/Oxidoreductases	Cytosol;Nucleoplasm(Approved)	L-Proline (Pyrroline-5-carboxylate reductase activity)			1.0	0.0	1.0	0.0	0.0	0.0	0.0	0.0	0.0	0.0	0.0	0.0	0.0	0.0	0.0	0.0	0.0	0.0	0.0	0.0
TFF2	7032	symbol	H. sapiens	7032	H. sapiens	TFF2	trefoil factor 2	GO:0007586 digestion;GO:0042060 wound healing;GO:0009611 response to wounding				Pyroglutamic Acid		(M5956)HALLMARK KRAS SIGNALING DN	0.0	0.0	0.0	0.0	0.0	0.0	0.0	0.0	0.0	0.0	0.0	0.0	0.0	0.0	0.0	0.0	0.0	0.0	0.0	0.0
RP11-307P5.1						None	None	None	None	None	None	None	None	None	nan	nan	nan	nan	nan	nan	nan	nan	nan	nan	nan	nan	nan	nan	nan	nan	nan	nan	nan	nan
CRYBB2	1415	symbol	H. sapiens	1415	H. sapiens	CRYBB2	crystallin beta B2	GO:0007601 visual perception;GO:0050953 sensory perception of light stimulus;GO:0043010 camera-type eye development			Nucleoplasm(Approved)				0.0	0.0	0.0	0.0	0.0	0.0	0.0	0.0	0.0	0.0	0.0	0.0	0.0	0.0	0.0	0.0	0.0	0.0	0.0	0.0
CD2	914	symbol	H. sapiens	914	H. sapiens	CD2	CD2 molecule	GO:0030887 positive regulation of myeloid dendritic cell activation;GO:1902715 positive regulation of interferon-gamma secretion;GO:2000484 positive regulation of interleukin-8 secretion		CD markers		Alefacept (Receptor binding)		(M5902)HALLMARK APOPTOSIS; (M5950)HALLMARK ALLOGRAFT REJECTION	0.0	0.0	0.0	0.0	0.0	0.0	0.0	0.0	0.0	0.0	0.0	0.0	0.0	0.0	0.0	0.0	0.0	0.0	0.0	0.0
SELM	140606	gene_synonym	H. sapiens	140606	H. sapiens	SELENOM	selenoprotein M				Cytosol;Nucleoplasm(Approved)				0.0	0.0	0.0	0.0	0.0	0.0	0.0	0.0	0.0	0.0	0.0	0.0	0.0	0.0	0.0	0.0	0.0	0.0	0.0	0.0
HPR	3250	symbol	H. sapiens	3250	H. sapiens	HPR	haptoglobin-related protein	GO:0006898 receptor-mediated endocytosis;GO:0006897 endocytosis;GO:0016192 vesicle-mediated transport		Enzymes/Peptidases/Serine-type peptidases	Vesicles(Approved)				0.0	0.0	0.0	0.0	0.0	0.0	0.0	0.0	0.0	0.0	0.0	0.0	0.0	0.0	0.0	0.0	0.0	1.0	0.0	0.0
DGCR6L	85359	symbol	H. sapiens	85359	H. sapiens	DGCR6L	DiGeorge syndrome critical region gene 6 like								0.0	0.0	0.0	0.0	0.0	0.0	0.0	0.0	0.0	0.0	0.0	0.0	0.0	0.0	0.0	0.0	0.0	0.0	0.0	0.0
ZNF423	23090	symbol	H. sapiens	23090	H. sapiens	ZNF423	zinc finger protein 423	GO:0030513 positive regulation of BMP signaling pathway;GO:0030510 regulation of BMP signaling pathway;GO:0090100 positive regulation of transmembrane receptor protein serine/threonine kinase signaling pathway		Transcription factors/Zinc-coordinating DNA-binding domains	Nucleus(Validated)				0.0	0.0	0.0	0.0	0.0	0.0	0.0	0.0	0.0	0.0	0.0	0.0	0.0	0.0	0.0	0.0	0.0	0.0	0.0	0.0
TFF3	7033	symbol	H. sapiens	7033	H. sapiens	TFF3	trefoil factor 3	GO:0007586 digestion;GO:0042060 wound healing;GO:0009611 response to wounding			Nucleoli;Nucleus(Approved)		(M28)PID IL4 2PATHWAY; (M255)PID HIF1 TFPATHWAY	(M5907)HALLMARK ESTROGEN RESPONSE LATE; (M5906)HALLMARK ESTROGEN RESPONSE EARLY; (M5937)HALLMARK GLYCOLYSIS	0.0	0.0	0.0	0.0	0.0	0.0	0.0	0.0	0.0	0.0	0.0	0.0	0.0	0.0	0.0	0.0	0.0	0.0	0.0	0.0
HP	3240	symbol	H. sapiens	3240	H. sapiens	HP	haptoglobin	GO:2000296 negative regulation of hydrogen peroxide catabolic process;GO:2000295 regulation of hydrogen peroxide catabolic process;GO:0010727 negative regulation of hydrogen peroxide metabolic process		Enzymes/Peptidases/Serine-type peptidases	Vesicles(Approved)				0.0	0.0	0.0	0.0	0.0	1.0	0.0	0.0	0.0	0.0	0.0	0.0	0.0	0.0	0.0	0.0	0.0	1.0	0.0	0.0
SNRNP25	79622	symbol	H. sapiens	79622	H. sapiens	SNRNP25	small nuclear ribonucleoprotein U11/U12 subunit 25	GO:0000398 mRNA splicing, via spliceosome;GO:0000377 RNA splicing, via transesterification reactions with bulged adenosine as nucleophile;GO:0000375 RNA splicing, via transesterification reactions			Nucleoplasm(Supported)Cytokinetic bridge;Cytosol(Approved)				1.0	0.0	0.0	0.0	0.0	0.0	0.0	0.0	0.0	0.0	1.0	0.0	0.0	0.0	0.0	0.0	0.0	0.0	0.0	0.0
CAPG	822	symbol	H. sapiens	822	H. sapiens	CAPG	capping actin protein, gelsolin like	GO:0051016 barbed-end actin filament capping;GO:0051693 actin filament capping;GO:0030835 negative regulation of actin filament depolymerization			Nucleus(Validated)			(M5950)HALLMARK ALLOGRAFT REJECTION; (M5947)HALLMARK IL2 STAT5 SIGNALING; (M5930)HALLMARK EPITHELIAL MESENCHYMAL TRANSITION	0.0	0.0	0.0	1.0	1.0	0.0	0.0	0.0	0.0	0.0	0.0	0.0	0.0	0.0	0.0	0.0	0.0	0.0	1.0	0.0
RP11-159J3.1						None	None	None	None	None	None	None	None	None	nan	nan	nan	nan	nan	nan	nan	nan	nan	nan	nan	nan	nan	nan	nan	nan	nan	nan	nan	nan
WDR34	89891	symbol	H. sapiens	89891	H. sapiens	WDR34	WD repeat domain 34	GO:0035735 intraciliary transport involved in cilium assembly;GO:0042073 intraciliary transport;GO:0098840 protein transport along microtubule			Cytosol(Approved)				0.0	0.0	0.0	1.0	0.0	0.0	0.0	0.0	0.0	0.0	0.0	0.0	0.0	0.0	0.0	0.0	0.0	0.0	1.0	0.0
DENND2A	27147	symbol	H. sapiens	27147	H. sapiens	DENND2A	DENN domain containing 2A	GO:0042147 retrograde transport, endosome to Golgi;GO:0016482 cytosolic transport;GO:0043547 positive regulation of GTPase activity							0.0	0.0	0.0	0.0	0.0	0.0	0.0	0.0	0.0	0.0	0.0	0.0	0.0	0.0	0.0	0.0	0.0	0.0	0.0	0.0
S100A13	6284	symbol	H. sapiens	6284	H. sapiens	S100A13	S100 calcium binding protein A13	GO:0050703 interleukin-1 alpha secretion;GO:0032610 interleukin-1 alpha production;GO:0043303 mast cell degranulation			Cytosol(Supported)Nucleoli;Nucleus;Plasma membrane(Uncertain)	Olopatadine (Zinc ion binding);Amlexanox (Zinc ion binding)	(M5883)NABA SECRETED FACTORS; (M5885)NABA MATRISOME ASSOCIATED; (M5889)NABA MATRISOME	(M5946)HALLMARK COAGULATION; (M5921)HALLMARK COMPLEMENT	0.0	0.0	0.0	0.0	0.0	0.0	0.0	0.0	0.0	0.0	0.0	0.0	0.0	0.0	0.0	0.0	0.0	0.0	0.0	0.0
GALK1	2584	symbol	H. sapiens	2584	H. sapiens	GALK1	galactokinase 1	GO:0061623 glycolytic process from galactose;GO:0061622 glycolytic process through glucose-1-phosphate;GO:0061620 glycolytic process through glucose-6-phosphate		Enzymes/ENZYME proteins/Transferases	Cytosol;Golgi apparatus(Approved)	Phosphoaminophosphonic Acid-Adenylate Ester (Galactose binding)		(M5937)HALLMARK GLYCOLYSIS; (M5891)HALLMARK HYPOXIA	0.0	0.0	1.0	0.0	0.0	0.0	0.0	0.0	0.0	0.0	0.0	0.0	0.0	1.0	0.0	0.0	0.0	0.0	0.0	0.0
MCM2	4171	symbol	H. sapiens	4171	H. sapiens	MCM2	minichromosome maintenance complex component 2	GO:0006268 DNA unwinding involved in DNA replication;GO:0090102 cochlea development;GO:0071353 cellular response to interleukin-4		Enzymes/ENZYME proteins/Hydrolases	Cytosol;Nucleoplasm(Validated)		(M46)PID ATR PATHWAY	(M5924)HALLMARK MTORC1 SIGNALING; (M5925)HALLMARK E2F TARGETS; (M5901)HALLMARK G2M CHECKPOINT	0.0	1.0	0.0	0.0	1.0	0.0	0.0	1.0	0.0	0.0	0.0	0.0	0.0	0.0	0.0	0.0	0.0	0.0	0.0	1.0
DKK1	22943	symbol	H. sapiens	22943	H. sapiens	DKK1	dickkopf WNT signaling pathway inhibitor 1	GO:0090082 positive regulation of heart induction by negative regulation of canonical Wnt signaling pathway;GO:1901296 negative regulation of canonical Wnt signaling pathway involved in cardiac muscle cell fate commitment;GO:0090081 regulation of heart induction by regulation of canonical Wnt signaling pathway					(M77)PID WNT SIGNALING PATHWAY; (M17761)ST WNT BETA CATENIN PATHWAY; (M70)PID PS1 PATHWAY	(M5895)HALLMARK WNT BETA CATENIN SIGNALING; (M5930)HALLMARK EPITHELIAL MESENCHYMAL TRANSITION	1.0	0.0	0.0	1.0	0.0	1.0	0.0	0.0	0.0	0.0	0.0	0.0	0.0	0.0	0.0	0.0	0.0	0.0	0.0	0.0
BLOC1S1	2647	symbol	H. sapiens	2647	H. sapiens	BLOC1S1	biogenesis of lysosomal organelles complex 1 subunit 1	GO:0048490 anterograde synaptic vesicle transport;GO:0099517 synaptic vesicle transport along microtubule;GO:0008089 anterograde axonal transport							0.0	0.0	1.0	0.0	0.0	0.0	0.0	0.0	0.0	0.0	0.0	0.0	0.0	0.0	0.0	0.0	0.0	0.0	0.0	0.0
LINC01063	101929769	symbol	H. sapiens	101929769	H. sapiens	LINC01063	long intergenic non-protein coding RNA 1063								0.0	0.0	0.0	0.0	0.0	0.0	0.0	0.0	0.0	0.0	0.0	0.0	0.0	0.0	0.0	0.0	0.0	0.0	0.0	0.0
CCDC167	154467	symbol	H. sapiens	154467	H. sapiens	CCDC167	coiled-coil domain containing 167				Cytosol(Approved)				0.0	0.0	0.0	0.0	0.0	0.0	0.0	0.0	0.0	0.0	0.0	0.0	0.0	0.0	0.0	0.0	0.0	0.0	0.0	0.0
UPK3A	7380	symbol	H. sapiens	7380	H. sapiens	UPK3A	uroplakin 3A	GO:0060157 urinary bladder development;GO:0015840 urea transport;GO:0055075 potassium ion homeostasis			Nuclear bodies;Nuclear membrane(Uncertain)				0.0	0.0	0.0	0.0	0.0	0.0	0.0	0.0	0.0	0.0	0.0	0.0	0.0	0.0	0.0	0.0	0.0	0.0	0.0	0.0
DTYMK	1841	symbol	H. sapiens	1841	H. sapiens	DTYMK	deoxythymidylate kinase	GO:0006233 dTDP biosynthetic process;GO:0006227 dUDP biosynthetic process;GO:0006235 dTTP biosynthetic process		Enzymes/ENZYME proteins/Transferases	Mitochondria(Approved)	Thymidine-5'-Phosphate (Uridylate kinase activity);2',3'-Dideoxythymidine-5'-Monophosphate (Uridylate kinase activity);Phosphoric Acid Mono-[3-Fluoro-5-(5-Methyl-2,4-Dioxo-3,4-Dihydro-2h-Pyrimidin-1-Yl)-Tetrahyro-Furan-2-Ylmethyl] Ester (Uridylate kinase activity);Phosphoric Acid Mono-[3-Amino-5-(5-Methyl-2,4-Dioxo-3,4-Dihydro-2h-Pyrimidin-1-Yl)-Tetrahydro-Furan-2-Ylmethyl] Ester (Uridylate kinas…	(M9526)ST T CELL SIGNAL TRANSDUCTION	(M5901)HALLMARK G2M CHECKPOINT	0.0	0.0	1.0	0.0	0.0	0.0	0.0	0.0	0.0	0.0	0.0	0.0	0.0	0.0	0.0	0.0	1.0	0.0	0.0	0.0
PGLYRP2	114770	symbol	H. sapiens	114770	H. sapiens	PGLYRP2	peptidoglycan recognition protein 2	GO:0032827 negative regulation of natural killer cell differentiation involved in immune response;GO:0032824 negative regulation of natural killer cell differentiation;GO:0032826 regulation of natural killer cell differentiation involved in immune response		Enzymes/ENZYME proteins/Hydrolases	Cell Junctions(Approved)				1.0	0.0	0.0	0.0	0.0	0.0	0.0	0.0	0.0	0.0	0.0	0.0	0.0	0.0	0.0	0.0	0.0	0.0	0.0	0.0
AC016708.2						None	None	None	None	None	None	None	None	None	nan	nan	nan	nan	nan	nan	nan	nan	nan	nan	nan	nan	nan	nan	nan	nan	nan	nan	nan	nan
CDH15	1013	symbol	H. sapiens	1013	H. sapiens	CDH15	cadherin 15	GO:0051149 positive regulation of muscle cell differentiation;GO:0034332 adherens junction organization;GO:0007156 homophilic cell adhesion via plasma membrane adhesion molecules			Cytosol;Golgi apparatus(Supported)			(M5915)HALLMARK APICAL JUNCTION	0.0	0.0	0.0	0.0	0.0	0.0	0.0	0.0	0.0	0.0	0.0	0.0	0.0	0.0	0.0	0.0	0.0	0.0	0.0	0.0
ORM2	5005	symbol	H. sapiens	5005	H. sapiens	ORM2	orosomucoid 2	GO:0002576 platelet degranulation;GO:0043312 neutrophil degranulation;GO:0006953 acute-phase response			Golgi apparatus;Vesicles(Approved)				0.0	0.0	0.0	0.0	0.0	0.0	0.0	0.0	0.0	0.0	0.0	0.0	0.0	0.0	0.0	0.0	0.0	0.0	0.0	0.0
FAM64A	54478	gene_synonym	H. sapiens	54478	H. sapiens	PIMREG	PICALM interacting mitotic regulator	GO:0007067 mitotic nuclear division;GO:0000280 nuclear division;GO:1903047 mitotic cell cycle process			Nucleus(Validated)Nucleoli(Supported)Cytosol(Approved)				0.0	1.0	0.0	0.0	0.0	0.0	0.0	0.0	0.0	0.0	0.0	0.0	0.0	0.0	0.0	0.0	0.0	0.0	0.0	0.0
GPX1	2876	symbol	H. sapiens	2876	H. sapiens	GPX1	glutathione peroxidase 1	GO:0009609 response to symbiotic bacterium;GO:1902176 negative regulation of oxidative stress-induced intrinsic apoptotic signaling pathway;GO:0033599 regulation of mammary gland epithelial cell proliferation		Enzymes/ENZYME proteins/Oxidoreductases	Cytosol(Supported)	Glutathione (Sh3 domain binding)	(M145)PID P53 DOWNSTREAM PATHWAY	(M5902)HALLMARK APOPTOSIS	1.0	0.0	1.0	0.0	0.0	1.0	0.0	0.0	1.0	1.0	0.0	0.0	0.0	0.0	0.0	0.0	1.0	0.0	0.0	0.0
RNASEH2C	84153	symbol	H. sapiens	84153	H. sapiens	RNASEH2C	ribonuclease H2 subunit C	GO:0006401 RNA catabolic process;GO:0034655 nucleobase-containing compound catabolic process;GO:0044270 cellular nitrogen compound catabolic process			Nucleus(Approved)				1.0	1.0	0.0	0.0	0.0	0.0	0.0	0.0	0.0	0.0	0.0	0.0	0.0	0.0	0.0	0.0	0.0	0.0	0.0	0.0
CTD-2314B22.1						None	None	None	None	None	None	None	None	None	nan	nan	nan	nan	nan	nan	nan	nan	nan	nan	nan	nan	nan	nan	nan	nan	nan	nan	nan	nan
RP11-307C12.12						None	None	None	None	None	None	None	None	None	nan	nan	nan	nan	nan	nan	nan	nan	nan	nan	nan	nan	nan	nan	nan	nan	nan	nan	nan	nan
TMPRSS6	164656	symbol	H. sapiens	164656	H. sapiens	TMPRSS6	transmembrane protease, serine 6	GO:0042730 fibrinolysis;GO:0030514 negative regulation of BMP signaling pathway;GO:0006879 cellular iron ion homeostasis		Enzymes/Peptidases/Serine-type peptidases				(M5946)HALLMARK COAGULATION; (M5921)HALLMARK COMPLEMENT	0.0	0.0	0.0	1.0	0.0	0.0	0.0	0.0	0.0	0.0	0.0	0.0	0.0	0.0	0.0	0.0	0.0	0.0	0.0	0.0
AC016700.5						None	None	None	None	None	None	None	None	None	nan	nan	nan	nan	nan	nan	nan	nan	nan	nan	nan	nan	nan	nan	nan	nan	nan	nan	nan	nan
COTL1	23406	symbol	H. sapiens	23406	H. sapiens	COTL1	coactosin like F-actin binding protein 1	GO:0043312 neutrophil degranulation;GO:0002283 neutrophil activation involved in immune response;GO:0043299 leukocyte degranulation							0.0	0.0	0.0	0.0	0.0	0.0	0.0	0.0	0.0	0.0	0.0	0.0	0.0	0.0	0.0	0.0	0.0	0.0	0.0	0.0
ZNF511	118472	symbol	H. sapiens	118472	H. sapiens	ZNF511	zinc finger protein 511	GO:0006355 regulation of transcription, DNA-templated;GO:1903506 regulation of nucleic acid-templated transcription;GO:0006351 transcription, DNA-templated		Transcription factors/Zinc-coordinating DNA-binding domains					0.0	0.0	0.0	0.0	0.0	0.0	0.0	0.0	0.0	0.0	0.0	0.0	0.0	0.0	0.0	0.0	0.0	0.0	0.0	0.0
NPW	283869	symbol	H. sapiens	283869	H. sapiens	NPW	neuropeptide W	GO:0007218 neuropeptide signaling pathway;GO:0007631 feeding behavior;GO:0007610 behavior							0.0	0.0	0.0	0.0	0.0	0.0	0.0	0.0	0.0	0.0	0.0	0.0	0.0	0.0	0.0	0.0	0.0	0.0	0.0	0.0
MRPL11	65003	symbol	H. sapiens	65003	H. sapiens	MRPL11	mitochondrial ribosomal protein L11	GO:0070126 mitochondrial translational termination;GO:0070125 mitochondrial translational elongation;GO:0006415 translational termination		Ribosomal proteins	Mitochondria(Supported)			(M5936)HALLMARK OXIDATIVE PHOSPHORYLATION	1.0	0.0	0.0	1.0	1.0	0.0	0.0	0.0	0.0	0.0	0.0	0.0	0.0	0.0	0.0	0.0	0.0	0.0	1.0	0.0
FAM229B	619208	symbol	H. sapiens	619208	H. sapiens	FAM229B	family with sequence similarity 229 member B				Golgi apparatus;Nucleoli;Nucleus(Approved)				0.0	0.0	0.0	0.0	0.0	0.0	0.0	0.0	0.0	0.0	0.0	0.0	0.0	0.0	0.0	0.0	0.0	0.0	0.0	0.0
AC004471.9						None	None	None	None	None	None	None	None	None	nan	nan	nan	nan	nan	nan	nan	nan	nan	nan	nan	nan	nan	nan	nan	nan	nan	nan	nan	nan
RPS19P3	728953	symbol	H. sapiens	728953	H. sapiens	RPS19P3	ribosomal protein S19 pseudogene 3								0.0	0.0	0.0	0.0	0.0	0.0	0.0	0.0	0.0	0.0	0.0	0.0	0.0	0.0	0.0	0.0	0.0	0.0	0.0	0.0
C7orf50	84310	symbol	H. sapiens	84310	H. sapiens	C7orf50	chromosome 7 open reading frame 50				Nucleoli;Nucleus(Approved)				0.0	0.0	0.0	0.0	0.0	0.0	0.0	0.0	0.0	0.0	0.0	0.0	0.0	0.0	0.0	0.0	0.0	0.0	0.0	0.0
NDUFB7	4713	symbol	H. sapiens	4713	H. sapiens	NDUFB7	NADH:ubiquinone oxidoreductase subunit B7	GO:0006120 mitochondrial electron transport, NADH to ubiquinone;GO:0042775 mitochondrial ATP synthesis coupled electron transport;GO:0042773 ATP synthesis coupled electron transport				NADH (Nadh dehydrogenase (ubiquinone) activity)		(M5905)HALLMARK ADIPOGENESIS; (M5936)HALLMARK OXIDATIVE PHOSPHORYLATION	0.0	0.0	1.0	0.0	1.0	0.0	0.0	0.0	0.0	1.0	0.0	0.0	0.0	0.0	0.0	0.0	0.0	0.0	0.0	0.0
ITPKA	3706	symbol	H. sapiens	3706	H. sapiens	ITPKA	inositol-trisphosphate 3-kinase A	GO:0061003 positive regulation of dendritic spine morphogenesis;GO:0061001 regulation of dendritic spine morphogenesis;GO:0060999 positive regulation of dendritic spine development		Enzymes/ENZYME proteins/Transferases	Vesicles(Approved)	Inositol 1,3,4,5-Tetrakisphosphate (Inositol-1,4,5-trisphosphate 3-kinase activity);D-Myo-Inositol-1,4,5-Triphosphate (Inositol-1,4,5-trisphosphate 3-kinase activity);Phosphoaminophosphonic Acid-Adenylate Ester (Inositol-1,4,5-trisphosphate 3-kinase activity)	(M599)ST PAC1 RECEPTOR PATHWAY; (M16518)ST WNT CA2 CYCLIC GMP PATHWAY; (M7871)ST GRANULE CELL SURVIVAL PATHWAY		0.0	0.0	0.0	0.0	0.0	0.0	0.0	0.0	0.0	0.0	0.0	0.0	0.0	1.0	0.0	0.0	0.0	0.0	0.0	0.0
RP11-66N11.8						None	None	None	None	None	None	None	None	None	nan	nan	nan	nan	nan	nan	nan	nan	nan	nan	nan	nan	nan	nan	nan	nan	nan	nan	nan	nan
TIMM8B	26521	symbol	H. sapiens	26521	H. sapiens	TIMM8B	translocase of inner mitochondrial membrane 8 homolog B	GO:0072321 chaperone-mediated protein transport;GO:0006626 protein targeting to mitochondrion;GO:0007605 sensory perception of sound						(M5936)HALLMARK OXIDATIVE PHOSPHORYLATION	1.0	0.0	0.0	0.0	0.0	0.0	0.0	0.0	0.0	1.0	0.0	0.0	0.0	0.0	0.0	0.0	0.0	0.0	0.0	0.0
LRP3	4037	symbol	H. sapiens	4037	H. sapiens	LRP3	LDL receptor related protein 3	GO:0006898 receptor-mediated endocytosis;GO:0006897 endocytosis;GO:0016192 vesicle-mediated transport							0.0	0.0	0.0	0.0	0.0	0.0	0.0	0.0	0.0	0.0	0.0	0.0	0.0	0.0	0.0	0.0	0.0	0.0	0.0	0.0
LSM7	51690	symbol	H. sapiens	51690	H. sapiens	LSM7	LSM7 homolog, U6 small nuclear RNA and mRNA degradation associated	GO:0043928 exonucleolytic nuclear-transcribed mRNA catabolic process involved in deadenylation-dependent decay;GO:0000291 nuclear-transcribed mRNA catabolic process, exonucleolytic;GO:0000288 nuclear-transcribed mRNA catabolic process, deadenylation-dependent decay			Nucleoli fibrillar center(Approved)			(M5926)HALLMARK MYC TARGETS V1	1.0	0.0	0.0	0.0	0.0	0.0	0.0	0.0	0.0	0.0	1.0	0.0	0.0	0.0	0.0	0.0	0.0	0.0	0.0	0.0
VWA1	64856	symbol	H. sapiens	64856	H. sapiens	VWA1	von Willebrand factor A domain containing 1	GO:0048266 behavioral response to pain;GO:0048265 response to pain;GO:0033555 multicellular organismal response to stress					(M3008)NABA ECM GLYCOPROTEINS; (M5884)NABA CORE MATRISOME; (M5889)NABA MATRISOME		0.0	0.0	0.0	0.0	0.0	0.0	0.0	0.0	0.0	0.0	0.0	0.0	0.0	0.0	0.0	0.0	0.0	0.0	0.0	0.0
RPS5	6193	symbol	H. sapiens	6193	H. sapiens	RPS5	ribosomal protein S5	GO:0006614 SRP-dependent cotranslational protein targeting to membrane;GO:0006450 regulation of translational fidelity;GO:0000184 nuclear-transcribed mRNA catabolic process, nonsense-mediated decay		Ribosomal proteins	Cytosol;Endoplasmic reticulum(Supported)			(M5926)HALLMARK MYC TARGETS V1	1.0	0.0	0.0	1.0	0.0	0.0	0.0	0.0	0.0	0.0	0.0	0.0	0.0	0.0	0.0	0.0	0.0	0.0	0.0	0.0
RP11-220D10.1						None	None	None	None	None	None	None	None	None	nan	nan	nan	nan	nan	nan	nan	nan	nan	nan	nan	nan	nan	nan	nan	nan	nan	nan	nan	nan
KHK	3795	symbol	H. sapiens	3795	H. sapiens	KHK	ketohexokinase	GO:0061624 fructose catabolic process to hydroxyacetone phosphate and glyceraldehyde-3-phosphate;GO:0006001 fructose catabolic process;GO:0009750 response to fructose		Enzymes/ENZYME proteins/Transferases	Cytosol(Approved)				0.0	0.0	0.0	0.0	0.0	0.0	0.0	0.0	0.0	0.0	0.0	0.0	0.0	1.0	0.0	0.0	0.0	0.0	0.0	0.0
DUSP26	78986	symbol	H. sapiens	78986	H. sapiens	DUSP26	dual specificity phosphatase 26	GO:1902310 positive regulation of peptidyl-serine dephosphorylation;GO:0044387 negative regulation of protein kinase activity by regulation of protein phosphorylation;GO:1902308 regulation of peptidyl-serine dephosphorylation		Enzymes/ENZYME proteins/Hydrolases	Nucleus(Supported)				0.0	0.0	0.0	0.0	0.0	1.0	0.0	0.0	0.0	0.0	0.0	0.0	0.0	0.0	0.0	0.0	0.0	0.0	0.0	0.0
ECE2	9718	symbol	H. sapiens	9718	H. sapiens	ECE2	endothelin converting enzyme 2	GO:0010002 cardioblast differentiation;GO:0016486 peptide hormone processing;GO:0035051 cardiocyte differentiation		Enzymes/{ENZYME proteins/Hydrolases,Peptidases/Metallopeptidases}	Cytosol;Nucleus(Approved)				1.0	0.0	0.0	0.0	0.0	0.0	0.0	0.0	0.0	0.0	0.0	0.0	0.0	0.0	0.0	0.0	0.0	0.0	0.0	0.0
TCEB2	6923	gene_synonym	H. sapiens	6923	H. sapiens	ELOB	elongin B	GO:0061418 regulation of transcription from RNA polymerase II promoter in response to hypoxia;GO:0043618 regulation of transcription from RNA polymerase II promoter in response to stress;GO:0071456 cellular response to hypoxia					(M180)PID HIF1A PATHWAY; (M44)PID HIF2PATHWAY		1.0	0.0	0.0	0.0	0.0	0.0	0.0	0.0	0.0	0.0	0.0	0.0	0.0	0.0	0.0	0.0	0.0	0.0	0.0	0.0
PRB3	5544	symbol	H. sapiens	5544	H. sapiens	PRB3	proline rich protein BstNI subfamily 3	GO:0050829 defense response to Gram-negative bacterium;GO:0042742 defense response to bacterium;GO:0009617 response to bacterium							0.0	0.0	0.0	0.0	0.0	0.0	0.0	0.0	0.0	0.0	0.0	0.0	0.0	0.0	0.0	0.0	0.0	0.0	0.0	0.0
ID3	3399	symbol	H. sapiens	3399	H. sapiens	ID3	inhibitor of DNA binding 3, HLH protein	GO:0072750 cellular response to leptomycin B;GO:1901344 response to leptomycin B;GO:0045662 negative regulation of myoblast differentiation		Transcription factors/Basic domains	Nucleoplasm(Supported)			(M5896)HALLMARK TGF BETA SIGNALING	0.0	1.0	0.0	0.0	0.0	0.0	0.0	1.0	0.0	0.0	0.0	0.0	0.0	0.0	0.0	0.0	0.0	0.0	0.0	0.0
SAMD11	148398	symbol	H. sapiens	148398	H. sapiens	SAMD11	sterile alpha motif domain containing 11				Nucleoplasm;Vesicles(Approved)				0.0	0.0	0.0	0.0	0.0	0.0	0.0	0.0	0.0	0.0	0.0	0.0	0.0	0.0	0.0	0.0	0.0	0.0	0.0	0.0
RPL41P2	22970	symbol	H. sapiens	22970	H. sapiens	RPL41P2	ribosomal protein L41 pseudogene 2								0.0	0.0	0.0	0.0	0.0	0.0	0.0	0.0	0.0	0.0	0.0	0.0	0.0	0.0	0.0	0.0	0.0	0.0	0.0	0.0
MRGPRF	116535	symbol	H. sapiens	116535	H. sapiens	MRGPRF	MAS related GPR family member F	GO:0007186 G-protein coupled receptor signaling pathway;GO:0007165 signal transduction;GO:0044700 single organism signaling		G-protein coupled receptors/GPCRs excl olfactory receptors;Transporters	Plasma membrane(Supported)Nuclear membrane(Approved)				0.0	0.0	0.0	0.0	0.0	0.0	0.0	0.0	0.0	0.0	0.0	0.0	0.0	0.0	0.0	0.0	0.0	0.0	0.0	0.0
SMIM1	388588	symbol	H. sapiens	388588	H. sapiens	SMIM1	small integral membrane protein 1 (Vel blood group)			Blood group antigen proteins					0.0	0.0	0.0	0.0	0.0	0.0	0.0	0.0	0.0	0.0	0.0	0.0	0.0	0.0	0.0	0.0	0.0	0.0	0.0	0.0
ACOT4	122970	symbol	H. sapiens	122970	H. sapiens	ACOT4	acyl-CoA thioesterase 4	GO:0019605 butyrate metabolic process;GO:0032788 saturated monocarboxylic acid metabolic process;GO:0032789 unsaturated monocarboxylic acid metabolic process		Enzymes/ENZYME proteins/Hydrolases					0.0	0.0	0.0	0.0	0.0	0.0	0.0	0.0	0.0	0.0	0.0	0.0	0.0	0.0	0.0	0.0	0.0	0.0	0.0	0.0
HOXC12	3228	symbol	H. sapiens	3228	H. sapiens	HOXC12	homeobox C12	GO:0006355 regulation of transcription, DNA-templated;GO:1903506 regulation of nucleic acid-templated transcription;GO:0006351 transcription, DNA-templated		Transcription factors/Helix-turn-helix domains					0.0	0.0	0.0	0.0	0.0	0.0	0.0	0.0	0.0	0.0	0.0	0.0	0.0	0.0	0.0	0.0	0.0	0.0	0.0	0.0
NOSIP	51070	symbol	H. sapiens	51070	H. sapiens	NOSIP	nitric oxide synthase interacting protein	GO:0051001 negative regulation of nitric-oxide synthase activity;GO:0032769 negative regulation of monooxygenase activity;GO:0050999 regulation of nitric-oxide synthase activity			Nucleus(Validated)				0.0	0.0	0.0	0.0	0.0	1.0	0.0	0.0	0.0	0.0	0.0	0.0	0.0	0.0	0.0	0.0	0.0	0.0	0.0	0.0
FCRLA	84824	symbol	H. sapiens	84824	H. sapiens	FCRLA	Fc receptor like A	GO:0030154 cell differentiation;GO:0048869 cellular developmental process;GO:0044767 single-organism developmental process							0.0	0.0	0.0	0.0	0.0	0.0	0.0	0.0	0.0	0.0	0.0	0.0	0.0	0.0	0.0	0.0	0.0	0.0	0.0	0.0
OLFML3	56944	symbol	H. sapiens	56944	H. sapiens	OLFML3	olfactomedin like 3	GO:0007275 multicellular organism development;GO:0048856 anatomical structure development;GO:0044707 single-multicellular organism process						(M5906)HALLMARK ESTROGEN RESPONSE EARLY	0.0	0.0	0.0	0.0	0.0	0.0	0.0	0.0	0.0	0.0	0.0	0.0	0.0	0.0	0.0	0.0	0.0	0.0	0.0	0.0
MRPL12	6182	symbol	H. sapiens	6182	H. sapiens	MRPL12	mitochondrial ribosomal protein L12	GO:0070126 mitochondrial translational termination;GO:0006390 transcription from mitochondrial promoter;GO:0070125 mitochondrial translational elongation		Ribosomal proteins	Mitochondria(Supported)				1.0	0.0	0.0	1.0	0.0	0.0	0.0	0.0	0.0	0.0	0.0	0.0	0.0	0.0	0.0	0.0	0.0	0.0	0.0	0.0
UQCRQ	27089	symbol	H. sapiens	27089	H. sapiens	UQCRQ	ubiquinol-cytochrome c reductase complex III subunit VII	GO:0006122 mitochondrial electron transport, ubiquinol to cytochrome c;GO:0021860 pyramidal neuron development;GO:0021539 subthalamus development			Mitochondria(Validated)	2-Hexyloxy-6-Hydroxymethyl-Tetrahydro-Pyran-3,4,5-Triol (Ubiquinol-cytochrome-c reductase activity);5-n-undecyl-6-hydroxy-4,7-dioxobenzothiazole (Ubiquinol-cytochrome-c reductase activity);METHYL (2Z)-2-(2-{[6-(2-CYANOPHENOXY)PYRIMIDIN-4-YL]OXY}PHENYL)-3-METHOXYACRYLATE (Ubiquinol-cytochrome-c reductase activity);(5S)-3-ANILINO-5-(2,4-DIFLUOROPHENYL)-5-METHYL-1,3-OXAZOLIDINE-2,4-DIONE (Ubiquinol-…		(M5905)HALLMARK ADIPOGENESIS; (M5936)HALLMARK OXIDATIVE PHOSPHORYLATION	0.0	0.0	1.0	0.0	0.0	0.0	0.0	0.0	0.0	0.0	0.0	0.0	0.0	0.0	0.0	0.0	0.0	0.0	0.0	0.0
PAQR4	124222	symbol	H. sapiens	124222	H. sapiens	PAQR4	progestin and adipoQ receptor family member 4				Vesicles(Approved)				0.0	0.0	0.0	0.0	0.0	0.0	0.0	0.0	0.0	0.0	0.0	0.0	0.0	0.0	0.0	0.0	0.0	0.0	0.0	0.0
GADD45GIP1	90480	symbol	H. sapiens	90480	H. sapiens	GADD45GIP1	GADD45G interacting protein 1	GO:1903862 positive regulation of oxidative phosphorylation;GO:0002082 regulation of oxidative phosphorylation;GO:1903580 positive regulation of ATP metabolic process			Mitochondria(Supported)				1.0	1.0	1.0	1.0	0.0	0.0	0.0	0.0	0.0	0.0	0.0	0.0	0.0	0.0	0.0	0.0	0.0	0.0	0.0	0.0
FAM89B	23625	symbol	H. sapiens	23625	H. sapiens	FAM89B	family with sequence similarity 89 member B	GO:0060392 negative regulation of SMAD protein import into nucleus;GO:0060390 regulation of SMAD protein import into nucleus;GO:0007184 SMAD protein import into nucleus							1.0	0.0	0.0	0.0	0.0	0.0	0.0	0.0	0.0	0.0	0.0	0.0	0.0	0.0	0.0	0.0	0.0	0.0	0.0	0.0
FOXN3-AS1	400236	symbol	H. sapiens	400236	H. sapiens	FOXN3-AS1	FOXN3 antisense RNA 1								0.0	0.0	0.0	0.0	0.0	0.0	0.0	0.0	0.0	0.0	0.0	0.0	0.0	0.0	0.0	0.0	0.0	0.0	0.0	0.0
SAC3D1	29901	symbol	H. sapiens	29901	H. sapiens	SAC3D1	SAC3 domain containing 1	GO:0007067 mitotic nuclear division;GO:0000280 nuclear division;GO:1903047 mitotic cell cycle process			Cytosol(Approved)			(M5898)HALLMARK DNA REPAIR; (M5893)HALLMARK MITOTIC SPINDLE	0.0	1.0	0.0	0.0	0.0	0.0	0.0	0.0	0.0	0.0	0.0	0.0	0.0	0.0	0.0	0.0	0.0	0.0	0.0	0.0
SPINK4	27290	symbol	H. sapiens	27290	H. sapiens	SPINK4	serine peptidase inhibitor, Kazal type 4	GO:0010951 negative regulation of endopeptidase activity;GO:0010466 negative regulation of peptidase activity;GO:0045861 negative regulation of proteolysis			Golgi apparatus;Nucleus;Vesicles(Approved)				0.0	0.0	0.0	0.0	0.0	1.0	0.0	0.0	1.0	0.0	0.0	0.0	0.0	0.0	0.0	0.0	0.0	0.0	0.0	0.0
RBP1	5947	symbol	H. sapiens	5947	H. sapiens	RBP1	retinol binding protein 1	GO:0002138 retinoic acid biosynthetic process;GO:0006776 vitamin A metabolic process;GO:0042573 retinoic acid metabolic process			Cytosol(Supported)Nucleoplasm(Approved)	Vitamin A (Transporter activity);Acitretin (Transporter activity)	(M207)PID RETINOIC ACID PATHWAY	(M5948)HALLMARK BILE ACID METABOLISM	1.0	0.0	0.0	0.0	0.0	0.0	0.0	0.0	0.0	0.0	0.0	0.0	0.0	0.0	0.0	0.0	0.0	0.0	0.0	0.0
ETNK2	55224	symbol	H. sapiens	55224	H. sapiens	ETNK2	ethanolamine kinase 2	GO:0006646 phosphatidylethanolamine biosynthetic process;GO:0046337 phosphatidylethanolamine metabolic process;GO:0046474 glycerophospholipid biosynthetic process		Enzymes/ENZYME proteins/Transferases					0.0	0.0	0.0	0.0	0.0	0.0	0.0	0.0	0.0	0.0	0.0	0.0	0.0	0.0	0.0	0.0	0.0	0.0	0.0	0.0
CFD	1675	symbol	H. sapiens	1675	H. sapiens	CFD	complement factor D	GO:0006957 complement activation, alternative pathway;GO:0002576 platelet degranulation;GO:0043312 neutrophil degranulation		Enzymes/{ENZYME proteins/Hydrolases,Peptidases/Serine-type peptidases}	Plasma membrane(Approved)	2-Aminobenzyl alcohol (Serine-type peptidase activity);3,4-Dichloroisocoumarin (Serine-type peptidase activity)		(M5946)HALLMARK COAGULATION; (M5909)HALLMARK MYOGENESIS	0.0	0.0	0.0	0.0	0.0	0.0	0.0	0.0	0.0	0.0	0.0	0.0	0.0	0.0	0.0	0.0	0.0	0.0	0.0	0.0
FAU	2197	symbol	H. sapiens	2197	H. sapiens	FAU	FAU, ubiquitin like and ribosomal protein S30 fusion	GO:0008150 biological_process		Ribosomal proteins	Cytosol;Endoplasmic reticulum;Nucleoli(Supported)				1.0	0.0	0.0	0.0	0.0	0.0	0.0	0.0	0.0	0.0	0.0	0.0	0.0	0.0	0.0	0.0	0.0	0.0	0.0	0.0
HSPB1	3315	symbol	H. sapiens	3315	H. sapiens	HSPB1	heat shock protein family B (small) member 1	GO:0099641 anterograde axonal protein transport;GO:0038033 positive regulation of endothelial cell chemotaxis by VEGF-activated vascular endothelial growth factor receptor signaling pathway;GO:2001028 positive regulation of endothelial cell chemotaxis			Cytosol(Validated)Plasma membrane(Supported)	OGX-427 (Ubiquitin binding)	(M199)PID P38 MK2 PATHWAY; (M12012)ST P38 MAPK PATHWAY; (M229)PID P38 ALPHA BETA DOWNSTREAM PATHWAY	(M5916)HALLMARK APICAL SURFACE; (M5902)HALLMARK APOPTOSIS	1.0	0.0	0.0	0.0	0.0	1.0	0.0	0.0	0.0	0.0	0.0	0.0	0.0	0.0	0.0	0.0	0.0	0.0	0.0	0.0
MDFI	4188	symbol	H. sapiens	4188	H. sapiens	MDFI	MyoD family inhibitor	GO:0042994 cytoplasmic sequestering of transcription factor;GO:0042992 negative regulation of transcription factor import into nucleus;GO:0060707 trophoblast giant cell differentiation			Nucleoplasm(Supported)				1.0	0.0	0.0	0.0	0.0	0.0	0.0	0.0	0.0	0.0	0.0	0.0	0.0	0.0	0.0	0.0	0.0	0.0	0.0	0.0
FDXR	2232	symbol	H. sapiens	2232	H. sapiens	FDXR	ferredoxin reductase	GO:0006700 C21-steroid hormone biosynthetic process;GO:0008207 C21-steroid hormone metabolic process;GO:0008203 cholesterol metabolic process		Enzymes/ENZYME proteins/Oxidoreductases	Mitochondria(Validated)	Flavin adenine dinucleotide (Nadph-adrenodoxin reductase activity);2'-Monophosphoadenosine 5'-Diphosphoribose (Nadph-adrenodoxin reductase activity)	(M256)PID TAP63 PATHWAY; (M145)PID P53 DOWNSTREAM PATHWAY	(M5948)HALLMARK BILE ACID METABOLISM; (M5902)HALLMARK APOPTOSIS; (M5939)HALLMARK P53 PATHWAY	1.0	0.0	1.0	0.0	0.0	0.0	0.0	0.0	0.0	0.0	0.0	0.0	0.0	0.0	0.0	0.0	0.0	0.0	0.0	0.0
GACAT3	104797537	symbol	H. sapiens	104797537	H. sapiens	GACAT3	gastric cancer associated transcript 3 (non-protein coding)								0.0	0.0	0.0	0.0	0.0	0.0	0.0	0.0	0.0	0.0	0.0	0.0	0.0	0.0	0.0	0.0	0.0	0.0	0.0	0.0
SIVA1	10572	symbol	H. sapiens	10572	H. sapiens	SIVA1	SIVA1 apoptosis inducing factor	GO:0046718 viral entry into host cell;GO:0030260 entry into host cell;GO:0051806 entry into cell of other organism involved in symbiotic interaction			Nucleoplasm(Supported)				1.0	0.0	0.0	0.0	0.0	0.0	0.0	0.0	0.0	0.0	0.0	0.0	0.0	0.0	0.0	0.0	0.0	0.0	0.0	0.0
RPS19P1	85486	symbol	H. sapiens	85486	H. sapiens	RPS19P1	ribosomal protein S19 pseudogene 1								0.0	0.0	0.0	0.0	0.0	0.0	0.0	0.0	0.0	0.0	0.0	0.0	0.0	0.0	0.0	0.0	0.0	0.0	0.0	0.0
MSRB1	51734	symbol	H. sapiens	51734	H. sapiens	MSRB1	methionine sulfoxide reductase B1	GO:0030091 protein repair;GO:0030041 actin filament polymerization;GO:0008154 actin polymerization or depolymerization			Nucleoplasm(Validated)			(M5921)HALLMARK COMPLEMENT	0.0	0.0	1.0	0.0	1.0	0.0	0.0	0.0	0.0	0.0	0.0	0.0	0.0	0.0	0.0	0.0	0.0	0.0	0.0	0.0
CRB2	286204	symbol	H. sapiens	286204	H. sapiens	CRB2	crumbs 2, cell polarity complex component	GO:0014028 notochord formation;GO:0045199 maintenance of epithelial cell apical/basal polarity;GO:0030513 positive regulation of BMP signaling pathway							0.0	0.0	0.0	0.0	0.0	1.0	0.0	0.0	1.0	0.0	0.0	0.0	0.0	0.0	0.0	0.0	0.0	0.0	0.0	0.0
RP11-1008C21.2						None	None	None	None	None	None	None	None	None	nan	nan	nan	nan	nan	nan	nan	nan	nan	nan	nan	nan	nan	nan	nan	nan	nan	nan	nan	nan
ISX	91464	symbol	H. sapiens	91464	H. sapiens	ISX	intestine specific homeobox	GO:1901738 regulation of vitamin A metabolic process;GO:1904479 negative regulation of intestinal absorption;GO:0006776 vitamin A metabolic process		Transcription factors/Helix-turn-helix domains	Nuclear bodies;Nucleoplasm(Supported)				0.0	0.0	0.0	0.0	0.0	0.0	0.0	0.0	0.0	0.0	0.0	0.0	0.0	0.0	0.0	0.0	0.0	0.0	0.0	0.0
RP11-736N17.11						None	None	None	None	None	None	None	None	None	nan	nan	nan	nan	nan	nan	nan	nan	nan	nan	nan	nan	nan	nan	nan	nan	nan	nan	nan	nan
GALNT16	57452	symbol	H. sapiens	57452	H. sapiens	GALNT16	polypeptide N-acetylgalactosaminyltransferase 16	GO:0006486 protein glycosylation;GO:0043413 macromolecule glycosylation;GO:0009101 glycoprotein biosynthetic process		Enzymes/ENZYME proteins/Transferases	Nucleus(Approved)				0.0	0.0	0.0	0.0	0.0	0.0	0.0	0.0	0.0	0.0	0.0	0.0	0.0	0.0	0.0	0.0	0.0	0.0	0.0	0.0
SCO2	9997	symbol	H. sapiens	9997	H. sapiens	SCO2	SCO2, cytochrome c oxidase assembly protein	GO:0006878 cellular copper ion homeostasis;GO:0055070 copper ion homeostasis;GO:0008535 respiratory chain complex IV assembly			Mitochondria(Supported)Nucleoplasm(Approved)				0.0	0.0	1.0	0.0	1.0	0.0	0.0	0.0	0.0	0.0	0.0	0.0	0.0	0.0	0.0	0.0	0.0	0.0	0.0	0.0
NAA38	84316	symbol	H. sapiens	84316	H. sapiens	NAA38	N(alpha)-acetyltransferase 38, NatC auxiliary subunit	GO:0043066 negative regulation of apoptotic process;GO:0043069 negative regulation of programmed cell death;GO:0060548 negative regulation of cell death			Nucleus(Supported)				0.0	0.0	0.0	0.0	0.0	0.0	0.0	0.0	0.0	0.0	0.0	0.0	0.0	0.0	0.0	0.0	0.0	0.0	0.0	0.0
CORO1A	11151	symbol	H. sapiens	11151	H. sapiens	CORO1A	coronin 1A	GO:0051279 regulation of release of sequestered calcium ion into cytosol;GO:0051126 negative regulation of actin nucleation;GO:0051209 release of sequestered calcium ion into cytosol			Cytosol(Approved)			(M5924)HALLMARK MTORC1 SIGNALING	0.0	0.0	0.0	0.0	1.0	0.0	0.0	0.0	0.0	0.0	0.0	0.0	0.0	0.0	0.0	0.0	0.0	0.0	1.0	1.0
DGCR5	26220	symbol	H. sapiens	26220	H. sapiens	DGCR5	DiGeorge syndrome critical region gene 5 (non-protein coding)								0.0	0.0	0.0	0.0	0.0	0.0	0.0	0.0	0.0	0.0	0.0	0.0	0.0	0.0	0.0	0.0	0.0	0.0	0.0	0.0
DCXR	51181	symbol	H. sapiens	51181	H. sapiens	DCXR	dicarbonyl and L-xylulose reductase	GO:0019640 glucuronate catabolic process to xylulose 5-phosphate;GO:0006064 glucuronate catabolic process;GO:1901159 xylulose 5-phosphate biosynthetic process		Enzymes/ENZYME proteins/Oxidoreductases	Microtubules;Nucleoli(Uncertain)	Isopropyl Alcohol (Oxidoreductase activity, acting on nad(p)h, quinone or similar compound as acceptor);Dihydrogenphosphate Ion (Oxidoreductase activity, acting on nad(p)h, quinone or similar compound as acceptor);2'-Monophosphoadenosine 5'-Diphosphoribose (Oxidoreductase activity, acting on nad(p)h, quinone or similar compound as acceptor)		(M5907)HALLMARK ESTROGEN RESPONSE LATE; (M5934)HALLMARK XENOBIOTIC METABOLISM; (M5939)HALLMARK P53 PATHWAY	0.0	0.0	1.0	0.0	0.0	0.0	0.0	0.0	0.0	0.0	0.0	0.0	0.0	1.0	0.0	0.0	0.0	0.0	0.0	0.0
MYL6	4637	symbol	H. sapiens	4637	H. sapiens	MYL6	myosin light chain 6	GO:0030049 muscle filament sliding;GO:0033275 actin-myosin filament sliding;GO:0070252 actin-mediated cell contraction							0.0	0.0	0.0	0.0	0.0	0.0	0.0	0.0	0.0	0.0	0.0	0.0	1.0	0.0	0.0	0.0	0.0	0.0	0.0	0.0
PXMP2	5827	symbol	H. sapiens	5827	H. sapiens	PXMP2	peroxisomal membrane protein 2	GO:0008150 biological_process		Transporters				(M5948)HALLMARK BILE ACID METABOLISM	0.0	0.0	0.0	0.0	0.0	0.0	0.0	0.0	0.0	0.0	0.0	0.0	0.0	0.0	0.0	0.0	0.0	0.0	0.0	0.0
HHIPL1	84439	symbol	H. sapiens	84439	H. sapiens	HHIPL1	HHIP like 1	GO:0006898 receptor-mediated endocytosis;GO:0006897 endocytosis;GO:0005975 carbohydrate metabolic process							0.0	0.0	1.0	0.0	0.0	0.0	0.0	0.0	0.0	0.0	0.0	0.0	0.0	1.0	0.0	0.0	0.0	0.0	0.0	0.0
RPLP0	6175	symbol	H. sapiens	6175	H. sapiens	RPLP0	ribosomal protein lateral stalk subunit P0	GO:0006614 SRP-dependent cotranslational protein targeting to membrane;GO:0000184 nuclear-transcribed mRNA catabolic process, nonsense-mediated decay;GO:0006613 cotranslational protein targeting to membrane		Ribosomal proteins	Cytosol;Endoplasmic reticulum(Supported)			(M5926)HALLMARK MYC TARGETS V1	1.0	0.0	0.0	0.0	0.0	0.0	0.0	0.0	0.0	0.0	0.0	0.0	0.0	0.0	0.0	0.0	0.0	0.0	0.0	1.0
NUBP2	10101	symbol	H. sapiens	10101	H. sapiens	NUBP2	nucleotide binding protein 2	GO:0016226 iron-sulfur cluster assembly;GO:0031163 metallo-sulfur cluster assembly;GO:0051188 cofactor biosynthetic process			Cytosol;Nucleus(Approved)				0.0	0.0	0.0	0.0	0.0	0.0	0.0	0.0	0.0	0.0	0.0	0.0	0.0	0.0	0.0	0.0	0.0	0.0	0.0	0.0
BAD	572	symbol	H. sapiens	572	H. sapiens	BAD	BCL2 associated agonist of cell death	GO:0060139 positive regulation of apoptotic process by virus;GO:0052151 positive regulation by symbiont of host apoptotic process;GO:0019050 suppression by virus of host apoptotic process		RAS pathway related proteins	Mitochondria(Validated)	ABT-263 (Protein kinase binding)	(M13096)SA PROGRAMMED CELL DEATH; (M1718)SIG IL4RECEPTOR IN B LYPHOCYTES; (M125)PID IGF1 PATHWAY		1.0	0.0	1.0	0.0	0.0	0.0	0.0	1.0	1.0	1.0	0.0	0.0	0.0	1.0	0.0	0.0	0.0	0.0	0.0	0.0
MCRIP1	348262	symbol	H. sapiens	348262	H. sapiens	MCRIP1	MAPK regulated corepressor interacting protein 1	GO:0010717 regulation of epithelial to mesenchymal transition;GO:0001837 epithelial to mesenchymal transition;GO:0048762 mesenchymal cell differentiation			Cytosol(Approved)				0.0	0.0	0.0	0.0	0.0	0.0	0.0	0.0	0.0	0.0	0.0	0.0	0.0	0.0	0.0	0.0	0.0	0.0	0.0	0.0
MFAP2	4237	symbol	H. sapiens	4237	H. sapiens	MFAP2	microfibrillar associated protein 2	GO:0048050 post-embryonic eye morphogenesis;GO:0048048 embryonic eye morphogenesis;GO:0048563 post-embryonic animal organ morphogenesis					(M17)PID NOTCH PATHWAY; (M3008)NABA ECM GLYCOPROTEINS; (M5884)NABA CORE MATRISOME		0.0	0.0	0.0	0.0	0.0	0.0	0.0	0.0	0.0	0.0	0.0	0.0	0.0	0.0	0.0	0.0	0.0	0.0	0.0	0.0
TMEM106C	79022	symbol	H. sapiens	79022	H. sapiens	TMEM106C	transmembrane protein 106C	GO:0008150 biological_process							0.0	0.0	0.0	0.0	0.0	0.0	0.0	0.0	0.0	0.0	0.0	0.0	0.0	0.0	0.0	0.0	0.0	0.0	0.0	0.0
CAMK1	8536	symbol	H. sapiens	8536	H. sapiens	CAMK1	calcium/calmodulin dependent protein kinase I	GO:2000615 regulation of histone H3-K9 acetylation;GO:0043970 histone H3-K9 acetylation;GO:0051835 positive regulation of synapse structural plasticity	CAMK Ser/Thr protein kinase family	Enzymes/{ENZYME proteins/Transferases,Kinases/CAMK Ser/Thr protein kinases}	Cytosol(Approved)				0.0	0.0	0.0	0.0	0.0	0.0	0.0	0.0	0.0	0.0	0.0	0.0	0.0	0.0	0.0	0.0	0.0	0.0	0.0	0.0
H2AFX	3014	symbol	H. sapiens	3014	H. sapiens	H2AFX	H2A histone family member X	GO:0071480 cellular response to gamma radiation;GO:0021987 cerebral cortex development;GO:0045739 positive regulation of DNA repair			Nuclear speckles;Nucleoplasm(Supported)		(M84)PID ATM PATHWAY; (M1)PID FANCONI PATHWAY	(M5922)HALLMARK UNFOLDED PROTEIN RESPONSE; (M5941)HALLMARK UV RESPONSE UP; (M5901)HALLMARK G2M CHECKPOINT	1.0	1.0	0.0	0.0	1.0	0.0	1.0	1.0	0.0	0.0	0.0	0.0	1.0	0.0	0.0	0.0	0.0	0.0	0.0	0.0
RPS3AP47	146053	symbol	H. sapiens	146053	H. sapiens	RPS3AP47	ribosomal protein S3a pseudogene 47								0.0	0.0	0.0	0.0	0.0	0.0	0.0	0.0	0.0	0.0	0.0	0.0	0.0	0.0	0.0	0.0	0.0	0.0	0.0	0.0
NCAPH2	29781	symbol	H. sapiens	29781	H. sapiens	NCAPH2	non-SMC condensin II complex subunit H2	GO:0030261 chromosome condensation;GO:0006323 DNA packaging;GO:0071103 DNA conformation change			Nucleoplasm(Validated)Cytokinetic bridge(Supported)			(M5935)HALLMARK FATTY ACID METABOLISM	0.0	1.0	0.0	0.0	0.0	0.0	0.0	0.0	0.0	0.0	0.0	0.0	1.0	0.0	0.0	0.0	0.0	0.0	0.0	0.0
KRT8P36	100418748	symbol	H. sapiens	100418748	H. sapiens	KRT8P36	keratin 8 pseudogene 36								0.0	0.0	0.0	0.0	0.0	0.0	0.0	0.0	0.0	0.0	0.0	0.0	0.0	0.0	0.0	0.0	0.0	0.0	0.0	0.0
ORM1	5004	symbol	H. sapiens	5004	H. sapiens	ORM1	orosomucoid 1	GO:0032720 negative regulation of tumor necrosis factor production;GO:0002576 platelet degranulation;GO:0032715 negative regulation of interleukin-6 production			Golgi apparatus;Vesicles(Approved)	Chlorpromazine;Oxycodone;Thalidomide		(M5905)HALLMARK ADIPOGENESIS	0.0	0.0	0.0	0.0	0.0	0.0	0.0	0.0	0.0	0.0	0.0	0.0	0.0	0.0	0.0	0.0	0.0	0.0	0.0	0.0
C6orf52	347744	symbol	H. sapiens	347744	H. sapiens	C6orf52	chromosome 6 open reading frame 52				Nuclear speckles(Approved)				0.0	0.0	0.0	0.0	0.0	0.0	0.0	0.0	0.0	0.0	0.0	0.0	0.0	0.0	0.0	0.0	0.0	0.0	0.0	0.0
MRPL54	116541	symbol	H. sapiens	116541	H. sapiens	MRPL54	mitochondrial ribosomal protein L54	GO:0070126 mitochondrial translational termination;GO:0070125 mitochondrial translational elongation;GO:0006415 translational termination			Mitochondria(Approved)				1.0	0.0	0.0	1.0	0.0	0.0	0.0	0.0	0.0	0.0	0.0	0.0	0.0	0.0	0.0	0.0	0.0	0.0	0.0	0.0
PRDX2	7001	symbol	H. sapiens	7001	H. sapiens	PRDX2	peroxiredoxin 2	GO:0019430 removal of superoxide radicals;GO:0071451 cellular response to superoxide;GO:0071450 cellular response to oxygen radical		Enzymes/ENZYME proteins/Oxidoreductases		3-Sulfinoalanine (Thioredoxin peroxidase activity);N-Carbamoyl-Alanine (Thioredoxin peroxidase activity)		(M5938)HALLMARK REACTIVE OXIGEN SPECIES PATHWAY; (M5945)HALLMARK HEME METABOLISM	1.0	0.0	1.0	0.0	0.0	0.0	0.0	0.0	0.0	0.0	0.0	0.0	0.0	0.0	0.0	0.0	0.0	0.0	0.0	0.0
AC010468.1						None	None	None	None	None	None	None	None	None	nan	nan	nan	nan	nan	nan	nan	nan	nan	nan	nan	nan	nan	nan	nan	nan	nan	nan	nan	nan
RP11-545E17.3						None	None	None	None	None	None	None	None	None	nan	nan	nan	nan	nan	nan	nan	nan	nan	nan	nan	nan	nan	nan	nan	nan	nan	nan	nan	nan
RPL37P2	116730	symbol	H. sapiens	116730	H. sapiens	RPL37P2	ribosomal protein L37 pseudogene 2								0.0	0.0	0.0	0.0	0.0	0.0	0.0	0.0	0.0	0.0	0.0	0.0	0.0	0.0	0.0	0.0	0.0	0.0	0.0	0.0
DUSP9	1852	symbol	H. sapiens	1852	H. sapiens	DUSP9	dual specificity phosphatase 9	GO:0000188 inactivation of MAPK activity;GO:0043407 negative regulation of MAP kinase activity;GO:0000187 activation of MAPK activity		Enzymes/ENZYME proteins/Hydrolases	Endoplasmic reticulum(Approved)		(M4910)ST ERK1 ERK2 MAPK PATHWAY		0.0	0.0	0.0	0.0	0.0	1.0	0.0	0.0	0.0	0.0	0.0	0.0	0.0	0.0	0.0	0.0	0.0	0.0	0.0	0.0
RPS15A	6210	symbol	H. sapiens	6210	H. sapiens	RPS15A	ribosomal protein S15a	GO:0006614 SRP-dependent cotranslational protein targeting to membrane;GO:0000184 nuclear-transcribed mRNA catabolic process, nonsense-mediated decay;GO:0006613 cotranslational protein targeting to membrane		Ribosomal proteins					1.0	0.0	0.0	0.0	0.0	0.0	0.0	0.0	0.0	0.0	0.0	0.0	0.0	0.0	0.0	0.0	0.0	0.0	0.0	0.0
LGALS1	3956	symbol	H. sapiens	3956	H. sapiens	LGALS1	galectin 1	GO:0034120 positive regulation of erythrocyte aggregation;GO:0046598 positive regulation of viral entry into host cell;GO:0002317 plasma cell differentiation			Cytosol;Nucleoplasm(Approved)	Beta-Mercaptoethanol (Signal transducer activity);Thiodigalactoside (Signal transducer activity);1,4-Dithiothreitol (Signal transducer activity)	(M269)PID RAS PATHWAY; (M254)PID MYC REPRESS PATHWAY; (M5880)NABA ECM AFFILIATED	(M5935)HALLMARK FATTY ACID METABOLISM; (M5930)HALLMARK EPITHELIAL MESENCHYMAL TRANSITION	1.0	0.0	0.0	0.0	0.0	0.0	0.0	0.0	0.0	0.0	0.0	0.0	0.0	0.0	0.0	0.0	0.0	0.0	0.0	0.0
PSMB3	5691	symbol	H. sapiens	5691	H. sapiens	PSMB3	proteasome subunit beta 3	GO:0051437 positive regulation of ubiquitin-protein ligase activity involved in regulation of mitotic cell cycle transition;GO:0051436 negative regulation of ubiquitin-protein ligase activity involved in mitotic cell cycle;GO:1904667 negative regulation of ubiquitin protein ligase activity		Enzymes/{ENZYME proteins/Hydrolases,Peptidases/Threonine-type peptidases}		(3AR,6R,6AS)-6-((S)-((S)-CYCLOHEX-2-ENYL)(HYDROXY)METHYL)-6A-METHYL-4-OXO-HEXAHYDRO-2H-FURO[3,2-C]PYRROLE-6-CARBALDEHYDE (Threonine-type endopeptidase activity)		(M5926)HALLMARK MYC TARGETS V1	1.0	1.0	0.0	0.0	0.0	1.0	0.0	0.0	1.0	0.0	0.0	0.0	1.0	0.0	0.0	0.0	0.0	0.0	0.0	0.0
ATP5I	521	symbol	H. sapiens	521	H. sapiens	ATP5I	ATP synthase, H+ transporting, mitochondrial Fo complex subunit E	GO:0042776 mitochondrial ATP synthesis coupled proton transport;GO:0015986 ATP synthesis coupled proton transport;GO:0006754 ATP biosynthetic process			Mitochondria(Validated)			(M5936)HALLMARK OXIDATIVE PHOSPHORYLATION	0.0	0.0	1.0	0.0	0.0	0.0	0.0	0.0	0.0	1.0	0.0	0.0	0.0	0.0	0.0	0.0	0.0	0.0	0.0	0.0
42981	42981	Gene_ID	D. melanogaster			None	None	None	None	None	None	None	None	None	nan	nan	nan	nan	nan	nan	nan	nan	nan	nan	nan	nan	nan	nan	nan	nan	nan	nan	nan	nan
LIMD2	80774	symbol	H. sapiens	80774	H. sapiens	LIMD2	LIM domain containing 2				Vesicles(Approved)				0.0	0.0	0.0	0.0	0.0	0.0	0.0	0.0	0.0	0.0	0.0	0.0	0.0	0.0	0.0	0.0	0.0	0.0	0.0	0.0
FUOM	282969	symbol	H. sapiens	282969	H. sapiens	FUOM	fucose mutarotase	GO:0006004 fucose metabolic process;GO:0060180 female mating behavior;GO:0036065 fucosylation		Enzymes/ENZYME proteins/Isomerase					0.0	0.0	0.0	0.0	0.0	0.0	0.0	0.0	0.0	0.0	0.0	0.0	0.0	1.0	0.0	0.0	0.0	0.0	0.0	0.0
LY6E	4061	symbol	H. sapiens	4061	H. sapiens	LY6E	lymphocyte antigen 6 family member E	GO:0006501 C-terminal protein lipidation;GO:0018410 C-terminal protein amino acid modification;GO:0043687 post-translational protein modification						(M5911)HALLMARK INTERFERON ALPHA RESPONSE; (M5913)HALLMARK INTERFERON GAMMA RESPONSE; (M5932)HALLMARK INFLAMMATORY RESPONSE	0.0	0.0	0.0	0.0	0.0	0.0	0.0	0.0	0.0	0.0	0.0	0.0	0.0	0.0	0.0	0.0	0.0	0.0	0.0	0.0
RP11-568A7.2						None	None	None	None	None	None	None	None	None	nan	nan	nan	nan	nan	nan	nan	nan	nan	nan	nan	nan	nan	nan	nan	nan	nan	nan	nan	nan
PLEKHF1	79156	symbol	H. sapiens	79156	H. sapiens	PLEKHF1	pleckstrin homology and FYVE domain containing 1	GO:2001244 positive regulation of intrinsic apoptotic signaling pathway;GO:0010508 positive regulation of autophagy;GO:2001242 regulation of intrinsic apoptotic signaling pathway							1.0	0.0	0.0	0.0	0.0	0.0	0.0	0.0	0.0	0.0	0.0	0.0	0.0	0.0	0.0	0.0	0.0	0.0	0.0	0.0
LINGO1	84894	symbol	H. sapiens	84894	H. sapiens	LINGO1	leucine rich repeat and Ig domain containing 1	GO:0050771 negative regulation of axonogenesis;GO:0050770 regulation of axonogenesis;GO:0010977 negative regulation of neuron projection development			Plasma membrane(Approved)		(M153)PID P75 NTR PATHWAY		0.0	0.0	0.0	0.0	0.0	0.0	0.0	0.0	0.0	0.0	0.0	0.0	0.0	0.0	0.0	0.0	0.0	0.0	0.0	0.0
DPEP1	1800	symbol	H. sapiens	1800	H. sapiens	DPEP1	dipeptidase 1 (renal)	GO:0072340 cellular lactam catabolic process;GO:0016999 antibiotic metabolic process;GO:0043154 negative regulation of cysteine-type endopeptidase activity involved in apoptotic process		Enzymes/{ENZYME proteins/Hydrolases,Peptidases/Metallopeptidases}	Cell Junctions(Supported)Nucleus(Uncertain)	Cilastatin (Zinc ion binding)			1.0	0.0	0.0	0.0	0.0	1.0	0.0	0.0	1.0	0.0	0.0	0.0	0.0	0.0	0.0	0.0	0.0	0.0	0.0	0.0
LINC01451	401561	symbol	H. sapiens	401561	H. sapiens	LINC01451	long intergenic non-protein coding RNA 1451								0.0	0.0	0.0	0.0	0.0	0.0	0.0	0.0	0.0	0.0	0.0	0.0	0.0	0.0	0.0	0.0	0.0	0.0	0.0	0.0
SNRPB	6628	symbol	H. sapiens	6628	H. sapiens	SNRPB	small nuclear ribonucleoprotein polypeptides B and B1	GO:0000387 spliceosomal snRNP assembly;GO:0006369 termination of RNA polymerase II transcription;GO:0008334 histone mRNA metabolic process			Nucleoplasm(Supported)			(M5925)HALLMARK E2F TARGETS	1.0	0.0	0.0	0.0	1.0	0.0	0.0	0.0	0.0	0.0	1.0	0.0	0.0	0.0	0.0	0.0	0.0	0.0	1.0	0.0
KIF22	3835	symbol	H. sapiens	3835	H. sapiens	KIF22	kinesin family member 22	GO:0019886 antigen processing and presentation of exogenous peptide antigen via MHC class II;GO:0007080 mitotic metaphase plate congression;GO:0002495 antigen processing and presentation of peptide antigen via MHC class II			Nuclear speckles(Approved)			(M5901)HALLMARK G2M CHECKPOINT; (M5893)HALLMARK MITOTIC SPINDLE; (M5925)HALLMARK E2F TARGETS	0.0	1.0	0.0	0.0	0.0	0.0	0.0	1.0	0.0	0.0	0.0	0.0	1.0	0.0	0.0	0.0	0.0	0.0	0.0	0.0
LTF	4057	symbol	H. sapiens	4057	H. sapiens	LTF	lactotransferrin	GO:1900159 positive regulation of bone mineralization involved in bone maturation;GO:0034145 positive regulation of toll-like receptor 4 signaling pathway;GO:0033214 iron assimilation by chelation and transport				3h-Indole-5,6-Diol (Serine-type endopeptidase activity);Lauric Acid (Serine-type endopeptidase activity);Nitrilotriacetic Acid (Serine-type endopeptidase activity);Alpha-D-Fucose (Serine-type endopeptidase activity);Nimesulide (Serine-type endopeptidase activity);2-(4-(2-HYDROXY-3-(ISOPROPYLAMINO)PROPOXY)PHENYL)ETHANAMIDE (Serine-type endopeptidase activity);Parecoxib (Serine-type endopeptidase a…		(M5921)HALLMARK COMPLEMENT; (M5907)HALLMARK ESTROGEN RESPONSE LATE	1.0	0.0	0.0	0.0	0.0	1.0	0.0	0.0	1.0	0.0	0.0	0.0	0.0	0.0	0.0	0.0	0.0	0.0	0.0	0.0
RPS29	6235	symbol	H. sapiens	6235	H. sapiens	RPS29	ribosomal protein S29	GO:0006614 SRP-dependent cotranslational protein targeting to membrane;GO:0000184 nuclear-transcribed mRNA catabolic process, nonsense-mediated decay;GO:0006613 cotranslational protein targeting to membrane		Ribosomal proteins	Cytosol;Endoplasmic reticulum(Supported)				1.0	0.0	0.0	0.0	0.0	0.0	0.0	0.0	0.0	0.0	0.0	0.0	0.0	0.0	0.0	0.0	0.0	0.0	0.0	0.0
SF3B5	83443	symbol	H. sapiens	83443	H. sapiens	SF3B5	splicing factor 3b subunit 5	GO:0000398 mRNA splicing, via spliceosome;GO:0000377 RNA splicing, via transesterification reactions with bulged adenosine as nucleophile;GO:0000375 RNA splicing, via transesterification reactions			Nucleoplasm(Validated)				1.0	0.0	0.0	0.0	0.0	0.0	0.0	0.0	0.0	0.0	1.0	0.0	0.0	0.0	0.0	0.0	0.0	0.0	0.0	0.0
CASC8	727677	symbol	H. sapiens	727677	H. sapiens	CASC8	cancer susceptibility 8 (non-protein coding)								0.0	0.0	0.0	0.0	0.0	0.0	0.0	0.0	0.0	0.0	0.0	0.0	0.0	0.0	0.0	0.0	0.0	0.0	0.0	0.0
ABHD14A	25864	symbol	H. sapiens	25864	H. sapiens	ABHD14A	abhydrolase domain containing 14A				Vesicles(Supported)				0.0	0.0	0.0	0.0	0.0	0.0	0.0	0.0	0.0	0.0	0.0	0.0	0.0	0.0	0.0	0.0	0.0	0.0	0.0	0.0
RPL35	11224	symbol	H. sapiens	11224	H. sapiens	RPL35	ribosomal protein L35	GO:0006614 SRP-dependent cotranslational protein targeting to membrane;GO:0000463 maturation of LSU-rRNA from tricistronic rRNA transcript (SSU-rRNA, 5.8S rRNA, LSU-rRNA);GO:0000184 nuclear-transcribed mRNA catabolic process, nonsense-mediated decay		Ribosomal proteins	Cytosol;Endoplasmic reticulum(Approved)				1.0	0.0	0.0	0.0	0.0	0.0	0.0	0.0	0.0	0.0	0.0	0.0	0.0	0.0	0.0	0.0	0.0	0.0	0.0	0.0
PAFAH1B3	5050	symbol	H. sapiens	5050	H. sapiens	PAFAH1B3	platelet activating factor acetylhydrolase 1b catalytic subunit 3	GO:0007283 spermatogenesis;GO:0048232 male gamete generation;GO:0016042 lipid catabolic process		Enzymes/ENZYME proteins/Hydrolases	Intermediate filaments(Approved)	(1R)-1,2,2-TRIMETHYLPROPYL (R)-METHYLPHOSPHINATE (Platelet-activating factor acetyltransferase activity)	(M163)PID LIS1 PATHWAY		0.0	0.0	0.0	0.0	0.0	0.0	0.0	0.0	0.0	0.0	0.0	0.0	0.0	0.0	0.0	0.0	0.0	0.0	0.0	0.0
ASTN2	23245	symbol	H. sapiens	23245	H. sapiens	ASTN2	astrotactin 2	GO:0048105 establishment of body hair planar orientation;GO:0048104 establishment of body hair or bristle planar orientation;GO:2000009 negative regulation of protein localization to cell surface			Cytosol;Nucleoplasm(Approved)				0.0	0.0	0.0	0.0	0.0	0.0	0.0	0.0	0.0	0.0	0.0	0.0	0.0	0.0	0.0	0.0	0.0	0.0	0.0	0.0
C16orf59	80178	symbol	H. sapiens	80178	H. sapiens	C16orf59	chromosome 16 open reading frame 59				Cell Junctions;Nucleoplasm(Approved)				0.0	0.0	0.0	0.0	0.0	0.0	0.0	0.0	0.0	0.0	0.0	0.0	0.0	0.0	0.0	0.0	0.0	0.0	0.0	0.0
ATP5J2	9551	symbol	H. sapiens	9551	H. sapiens	ATP5J2	ATP synthase, H+ transporting, mitochondrial Fo complex subunit F2	GO:0042776 mitochondrial ATP synthesis coupled proton transport;GO:0015986 ATP synthesis coupled proton transport;GO:0006754 ATP biosynthetic process			Mitochondria(Supported)Nucleoplasm(Uncertain)			(M5936)HALLMARK OXIDATIVE PHOSPHORYLATION	0.0	0.0	1.0	0.0	0.0	0.0	0.0	0.0	0.0	1.0	0.0	0.0	0.0	0.0	0.0	0.0	0.0	0.0	0.0	0.0
RP4-765C7.2						None	None	None	None	None	None	None	None	None	nan	nan	nan	nan	nan	nan	nan	nan	nan	nan	nan	nan	nan	nan	nan	nan	nan	nan	nan	nan
POLD2	5425	symbol	H. sapiens	5425	H. sapiens	POLD2	DNA polymerase delta 2, accessory subunit	GO:0006296 nucleotide-excision repair, DNA incision, 5'-to lesion;GO:0006297 nucleotide-excision repair, DNA gap filling;GO:0033683 nucleotide-excision repair, DNA incision		Enzymes/ENZYME proteins/Transferases	Nucleoplasm(Validated)			(M5926)HALLMARK MYC TARGETS V1; (M5925)HALLMARK E2F TARGETS	0.0	1.0	0.0	0.0	0.0	0.0	1.0	1.0	0.0	0.0	0.0	1.0	0.0	0.0	0.0	0.0	1.0	0.0	0.0	0.0
PRELID1	27166	symbol	H. sapiens	27166	H. sapiens	PRELID1	PRELI domain containing 1	GO:0070234 positive regulation of T cell apoptotic process;GO:2001140 positive regulation of phospholipid transport;GO:1901857 positive regulation of cellular respiration			Mitochondria;Nucleoplasm(Supported)				0.0	0.0	1.0	0.0	0.0	0.0	0.0	0.0	1.0	1.0	0.0	0.0	0.0	0.0	0.0	0.0	0.0	0.0	0.0	0.0
CDC20	991	symbol	H. sapiens	991	H. sapiens	CDC20	cell division cycle 20	GO:0051437 positive regulation of ubiquitin-protein ligase activity involved in regulation of mitotic cell cycle transition;GO:0051436 negative regulation of ubiquitin-protein ligase activity involved in mitotic cell cycle;GO:0031915 positive regulation of synaptic plasticity			Cytosol;Nucleoplasm(Supported)		(M129)PID PLK1 PATHWAY	(M5925)HALLMARK E2F TARGETS; (M5901)HALLMARK G2M CHECKPOINT; (M5926)HALLMARK MYC TARGETS V1	1.0	1.0	0.0	0.0	0.0	1.0	0.0	0.0	1.0	0.0	0.0	0.0	1.0	0.0	0.0	0.0	0.0	0.0	1.0	0.0
PDX1	3651	symbol	H. sapiens	3651	H. sapiens	PDX1	pancreatic and duodenal homeobox 1	GO:0051594 detection of glucose;GO:0035774 positive regulation of insulin secretion involved in cellular response to glucose stimulus;GO:2000675 negative regulation of type B pancreatic cell apoptotic process		Transcription factors/Helix-turn-helix domains	Nucleoplasm(Supported)		(M106)PID HNF3B PATHWAY	(M5957)HALLMARK PANCREAS BETA CELLS	0.0	0.0	1.0	0.0	0.0	0.0	0.0	0.0	0.0	0.0	0.0	0.0	0.0	1.0	0.0	0.0	0.0	0.0	0.0	0.0
RNASE1	6035	symbol	H. sapiens	6035	H. sapiens	RNASE1	ribonuclease A family member 1, pancreatic	GO:0090502 RNA phosphodiester bond hydrolysis, endonucleolytic;GO:0090501 RNA phosphodiester bond hydrolysis;GO:0090305 nucleic acid phosphodiester bond hydrolysis		Enzymes/ENZYME proteins/Hydrolases	Nucleoplasm;Vesicles(Approved)	L-Aspartic Acid (Ribonuclease a activity);Guanidine (Ribonuclease a activity);Adenosine-3'-5'-Diphosphate (Ribonuclease a activity);3'-Phosphate-Adenosine-5'-Diphosphate (Ribonuclease a activity);Formic Acid (Ribonuclease a activity);Cytidine-3'-Monophosphate (Ribonuclease a activity);Adenosine-2'-5'-Diphosphate (Ribonuclease a activity);Isopropyl Alcohol (Ribonuclease a activity);2'-Monophosphoa…			0.0	0.0	0.0	0.0	0.0	0.0	0.0	0.0	0.0	0.0	0.0	1.0	0.0	0.0	0.0	0.0	0.0	0.0	0.0	0.0
RP1-79C4.4						None	None	None	None	None	None	None	None	None	nan	nan	nan	nan	nan	nan	nan	nan	nan	nan	nan	nan	nan	nan	nan	nan	nan	nan	nan	nan
RP11-128M1.1						None	None	None	None	None	None	None	None	None	nan	nan	nan	nan	nan	nan	nan	nan	nan	nan	nan	nan	nan	nan	nan	nan	nan	nan	nan	nan
LZTS1	11178	symbol	H. sapiens	11178	H. sapiens	LZTS1	leucine zipper tumor suppressor 1	GO:0016242 negative regulation of macroautophagy;GO:0048814 regulation of dendrite morphogenesis;GO:0050773 regulation of dendrite development			Nucleoli;Plasma membrane(Approved)				0.0	1.0	0.0	0.0	0.0	0.0	0.0	0.0	0.0	0.0	0.0	0.0	0.0	0.0	0.0	0.0	0.0	0.0	0.0	0.0
POLE4	56655	symbol	H. sapiens	56655	H. sapiens	POLE4	DNA polymerase epsilon 4, accessory subunit	GO:0043966 histone H3 acetylation;GO:0000722 telomere maintenance via recombination;GO:0016573 histone acetylation		Enzymes/ENZYME proteins/Transferases	Cytosol;Nucleus(Approved)	Cladribine (Dna-directed dna polymerase activity)		(M5898)HALLMARK DNA REPAIR; (M5925)HALLMARK E2F TARGETS	0.0	1.0	0.0	0.0	0.0	0.0	1.0	1.0	0.0	0.0	0.0	0.0	0.0	0.0	0.0	0.0	1.0	0.0	0.0	0.0
TOB2P1	222699	symbol	H. sapiens	222699	H. sapiens	TOB2P1	transducer of ERBB2, 2 pseudogene 1								0.0	0.0	0.0	0.0	0.0	0.0	0.0	0.0	0.0	0.0	0.0	0.0	0.0	0.0	0.0	0.0	0.0	0.0	0.0	0.0
RPS27	6232	symbol	H. sapiens	6232	H. sapiens	RPS27	ribosomal protein S27	GO:0006614 SRP-dependent cotranslational protein targeting to membrane;GO:0000184 nuclear-transcribed mRNA catabolic process, nonsense-mediated decay;GO:0006613 cotranslational protein targeting to membrane		Ribosomal proteins	Cytosol;Endoplasmic reticulum;Nucleoli(Approved)				1.0	1.0	0.0	0.0	1.0	0.0	0.0	0.0	0.0	0.0	0.0	0.0	1.0	0.0	0.0	0.0	0.0	0.0	1.0	0.0
TMEM205	374882	symbol	H. sapiens	374882	H. sapiens	TMEM205	transmembrane protein 205			Transporters	Endoplasmic reticulum;Nuclear membrane;Nucleoplasm(Approved)				0.0	0.0	0.0	0.0	0.0	0.0	0.0	0.0	0.0	0.0	0.0	0.0	0.0	0.0	0.0	0.0	0.0	0.0	0.0	0.0
CD320	51293	symbol	H. sapiens	51293	H. sapiens	CD320	CD320 molecule	GO:0015889 cobalamin transport;GO:0009235 cobalamin metabolic process;GO:0030656 regulation of vitamin metabolic process		CD markers	Cytosol(Approved)				1.0	0.0	0.0	0.0	0.0	0.0	0.0	0.0	0.0	0.0	0.0	0.0	0.0	0.0	0.0	0.0	0.0	0.0	0.0	0.0
STARD10	10809	symbol	H. sapiens	10809	H. sapiens	STARD10	StAR related lipid transfer domain containing 10	GO:0032782 bile acid secretion;GO:0035360 positive regulation of peroxisome proliferator activated receptor signaling pathway;GO:0035358 regulation of peroxisome proliferator activated receptor signaling pathway							0.0	0.0	0.0	0.0	0.0	0.0	0.0	0.0	0.0	0.0	0.0	0.0	0.0	0.0	0.0	0.0	0.0	0.0	0.0	0.0
IKBKE	9641	symbol	H. sapiens	9641	H. sapiens	IKBKE	inhibitor of nuclear factor kappa B kinase subunit epsilon	GO:0035666 TRIF-dependent toll-like receptor signaling pathway;GO:0002756 MyD88-independent toll-like receptor signaling pathway;GO:0002224 toll-like receptor signaling pathway	Other	Enzymes/{ENZYME proteins/Transferases,Kinases}	Cytosol(Supported)				1.0	0.0	0.0	0.0	0.0	0.0	0.0	1.0	0.0	0.0	0.0	0.0	0.0	0.0	0.0	0.0	0.0	0.0	0.0	0.0
ERI3	79033	symbol	H. sapiens	79033	H. sapiens	ERI3	ERI1 exoribonuclease family member 3	GO:0000467 exonucleolytic trimming to generate mature 3'-end of 5.8S rRNA from tricistronic rRNA transcript (SSU-rRNA, 5.8S rRNA, LSU-rRNA);GO:0000459 exonucleolytic trimming involved in rRNA processing;GO:0031125 rRNA 3'-end processing			Cytosol;Nucleoplasm(Approved)				1.0	0.0	0.0	0.0	0.0	0.0	0.0	0.0	0.0	0.0	0.0	1.0	0.0	0.0	0.0	0.0	0.0	0.0	0.0	0.0
ITIH5	80760	symbol	H. sapiens	80760	H. sapiens	ITIH5	inter-alpha-trypsin inhibitor heavy chain family member 5	GO:0030212 hyaluronan metabolic process;GO:1903510 mucopolysaccharide metabolic process;GO:0010951 negative regulation of endopeptidase activity			Golgi apparatus;Vesicles(Approved)		(M3468)NABA ECM REGULATORS; (M5885)NABA MATRISOME ASSOCIATED; (M5889)NABA MATRISOME	(M5905)HALLMARK ADIPOGENESIS; (M5947)HALLMARK IL2 STAT5 SIGNALING	0.0	0.0	0.0	0.0	0.0	1.0	0.0	0.0	1.0	0.0	0.0	0.0	0.0	0.0	0.0	0.0	0.0	0.0	0.0	0.0
RP11-176H8.1						None	None	None	None	None	None	None	None	None	nan	nan	nan	nan	nan	nan	nan	nan	nan	nan	nan	nan	nan	nan	nan	nan	nan	nan	nan	nan
MRPL23	6150	symbol	H. sapiens	6150	H. sapiens	MRPL23	mitochondrial ribosomal protein L23	GO:0070126 mitochondrial translational termination;GO:0070125 mitochondrial translational elongation;GO:0006415 translational termination		Ribosomal proteins	Mitochondria(Supported)Nucleoli fibrillar center(Approved)			(M5941)HALLMARK UV RESPONSE UP; (M5926)HALLMARK MYC TARGETS V1	1.0	0.0	0.0	1.0	0.0	0.0	0.0	0.0	0.0	0.0	0.0	0.0	0.0	0.0	0.0	0.0	0.0	0.0	0.0	0.0
PEX10	5192	symbol	H. sapiens	5192	H. sapiens	PEX10	peroxisomal biogenesis factor 10	GO:0016558 protein import into peroxisome matrix;GO:0006625 protein targeting to peroxisome;GO:0072663 establishment of protein localization to peroxisome		Transporters/Primary Active Transporters	Nucleoplasm(Approved)				1.0	0.0	0.0	0.0	0.0	0.0	0.0	0.0	0.0	0.0	0.0	0.0	0.0	0.0	0.0	0.0	0.0	0.0	0.0	0.0
JMJD4	65094	symbol	H. sapiens	65094	H. sapiens	JMJD4	jumonji domain containing 4				Plasma membrane;Vesicles(Approved)				0.0	0.0	0.0	0.0	0.0	0.0	0.0	0.0	0.0	0.0	0.0	0.0	0.0	0.0	0.0	0.0	0.0	0.0	0.0	0.0
PRR15L	79170	symbol	H. sapiens	79170	H. sapiens	PRR15L	proline rich 15 like				Cytosol(Approved)				0.0	0.0	0.0	0.0	0.0	0.0	0.0	0.0	0.0	0.0	0.0	0.0	0.0	0.0	0.0	0.0	0.0	0.0	0.0	0.0
CSTA	1475	symbol	H. sapiens	1475	H. sapiens	CSTA	cystatin A	GO:0070268 cornification;GO:0031424 keratinization;GO:0010951 negative regulation of endopeptidase activity			Cytosol(Supported)Nucleus(Uncertain)		(M3468)NABA ECM REGULATORS; (M5885)NABA MATRISOME ASSOCIATED; (M5889)NABA MATRISOME		0.0	0.0	0.0	0.0	0.0	1.0	0.0	0.0	1.0	0.0	0.0	0.0	0.0	0.0	0.0	0.0	0.0	0.0	0.0	0.0
RPSA	3921	symbol	H. sapiens	3921	H. sapiens	RPSA	ribosomal protein SA	GO:0000461 endonucleolytic cleavage to generate mature 3'-end of SSU-rRNA from (SSU-rRNA, 5.8S rRNA, LSU-rRNA);GO:0006407 rRNA export from nucleus;GO:0000447 endonucleolytic cleavage in ITS1 to separate SSU-rRNA from 5.8S rRNA and LSU-rRNA from tricistronic rRNA transcript (SSU-rRNA, 5.8S rRNA, LSU-rRNA)		Ribosomal proteins	Cytosol;Plasma membrane(Supported)	PCK3145 (Virus receptor activity)	(M17761)ST WNT BETA CATENIN PATHWAY		1.0	0.0	0.0	0.0	1.0	0.0	0.0	0.0	0.0	0.0	0.0	1.0	0.0	0.0	0.0	0.0	0.0	0.0	1.0	0.0
B4GALT1-AS1	101929639	symbol	H. sapiens	101929639	H. sapiens	B4GALT1-AS1	B4GALT1 antisense RNA 1								0.0	0.0	0.0	0.0	0.0	0.0	0.0	0.0	0.0	0.0	0.0	0.0	0.0	0.0	0.0	0.0	0.0	0.0	0.0	0.0
MAD2L2	10459	symbol	H. sapiens	10459	H. sapiens	MAD2L2	mitotic arrest deficient 2 like 2	GO:0007094 mitotic spindle assembly checkpoint;GO:0071174 mitotic spindle checkpoint;GO:2000048 negative regulation of cell-cell adhesion mediated by cadherin			Cytosol;Nucleoli(Supported)				0.0	1.0	0.0	0.0	0.0	1.0	1.0	1.0	0.0	0.0	0.0	0.0	1.0	0.0	0.0	0.0	0.0	0.0	0.0	0.0
AGPAT2	10555	symbol	H. sapiens	10555	H. sapiens	AGPAT2	1-acylglycerol-3-phosphate O-acyltransferase 2	GO:0016024 CDP-diacylglycerol biosynthetic process;GO:0006654 phosphatidic acid biosynthetic process;GO:0001961 positive regulation of cytokine-mediated signaling pathway		Enzymes/ENZYME proteins/Transferases	Centrosome(Approved)				0.0	0.0	0.0	0.0	0.0	0.0	0.0	0.0	0.0	0.0	0.0	0.0	0.0	0.0	0.0	0.0	0.0	0.0	0.0	0.0
NYNRIN	57523	symbol	H. sapiens	57523	H. sapiens	NYNRIN	NYN domain and retroviral integrase containing	GO:0015074 DNA integration;GO:0006259 DNA metabolic process;GO:0090304 nucleic acid metabolic process			Golgi apparatus;Nucleoplasm;Vesicles(Approved)				0.0	0.0	0.0	0.0	0.0	0.0	0.0	1.0	0.0	0.0	0.0	0.0	0.0	0.0	0.0	0.0	0.0	0.0	0.0	0.0
RP11-141J13.5						None	None	None	None	None	None	None	None	None	nan	nan	nan	nan	nan	nan	nan	nan	nan	nan	nan	nan	nan	nan	nan	nan	nan	nan	nan	nan
ARHGAP15	55843	symbol	H. sapiens	55843	H. sapiens	ARHGAP15	Rho GTPase activating protein 15	GO:0008360 regulation of cell shape;GO:0043547 positive regulation of GTPase activity;GO:0051056 regulation of small GTPase mediated signal transduction			Golgi apparatus;Nucleoplasm;Vesicles(Uncertain)				0.0	0.0	0.0	0.0	0.0	0.0	0.0	0.0	0.0	0.0	0.0	0.0	1.0	0.0	0.0	0.0	0.0	0.0	0.0	0.0
AKR7A2	8574	symbol	H. sapiens	8574	H. sapiens	AKR7A2	aldo-keto reductase family 7 member A2	GO:0044597 daunorubicin metabolic process;GO:0044598 doxorubicin metabolic process;GO:0030647 aminoglycoside antibiotic metabolic process		Enzymes/ENZYME proteins/Oxidoreductases	Cytosol(Supported)				0.0	0.0	1.0	0.0	0.0	0.0	0.0	0.0	0.0	0.0	0.0	0.0	0.0	1.0	0.0	0.0	0.0	0.0	0.0	0.0
ASNA1	439	symbol	H. sapiens	439	H. sapiens	ASNA1	arsA arsenite transporter, ATP-binding, homolog 1 (bacterial)	GO:0036498 IRE1-mediated unfolded protein response;GO:0030968 endoplasmic reticulum unfolded protein response;GO:0034620 cellular response to unfolded protein		Transporters/Primary Active Transporters	Nucleoli;Nucleus(Validated)	Adenosine triphosphate (Transporter activity)			0.0	0.0	0.0	0.0	0.0	0.0	0.0	0.0	0.0	0.0	0.0	0.0	0.0	0.0	0.0	0.0	0.0	0.0	0.0	0.0
C19orf48	84798	symbol	H. sapiens	84798	H. sapiens	C19orf48	chromosome 19 open reading frame 48				Plasma membrane(Approved)				0.0	0.0	0.0	0.0	0.0	0.0	0.0	0.0	0.0	0.0	0.0	0.0	0.0	0.0	0.0	0.0	0.0	0.0	0.0	0.0
SLC25A10	1468	symbol	H. sapiens	1468	H. sapiens	SLC25A10	solute carrier family 25 member 10	GO:1902356 oxaloacetate(2-) transmembrane transport;GO:0071423 malate transmembrane transport;GO:0071422 succinate transmembrane transport		Transporters/Electrochemical Potential-driven transporters	Mitochondria(Supported)Nucleoplasm(Approved)	Succinic acid (Dicarboxylic acid transmembrane transporter activity)		(M5905)HALLMARK ADIPOGENESIS; (M5937)HALLMARK GLYCOLYSIS	1.0	0.0	1.0	0.0	0.0	0.0	0.0	0.0	0.0	1.0	0.0	0.0	0.0	1.0	1.0	0.0	0.0	0.0	0.0	0.0
CYBA	1535	symbol	H. sapiens	1535	H. sapiens	CYBA	cytochrome b-245 alpha chain	GO:0003106 negative regulation of glomerular filtration by angiotensin;GO:0003083 negative regulation of renal output by angiotensin;GO:0034137 positive regulation of toll-like receptor 2 signaling pathway		Transporters/Transport Electron Carriers			(M278)PID RAC1 PATHWAY		0.0	0.0	1.0	0.0	1.0	0.0	0.0	0.0	0.0	0.0	0.0	0.0	1.0	0.0	0.0	0.0	0.0	0.0	0.0	0.0
LYL1	4066	symbol	H. sapiens	4066	H. sapiens	LYL1	LYL1, basic helix-loop-helix family member	GO:0001955 blood vessel maturation;GO:0060216 definitive hemopoiesis;GO:0030183 B cell differentiation		Transcription factors/Basic domains	Golgi apparatus(Approved)				0.0	0.0	0.0	0.0	0.0	0.0	0.0	0.0	0.0	0.0	0.0	0.0	0.0	0.0	0.0	0.0	0.0	0.0	0.0	0.0
RP11-667K14.3						None	None	None	None	None	None	None	None	None	nan	nan	nan	nan	nan	nan	nan	nan	nan	nan	nan	nan	nan	nan	nan	nan	nan	nan	nan	nan
POC1A	25886	symbol	H. sapiens	25886	H. sapiens	POC1A	POC1 centriolar protein A	GO:0003431 growth plate cartilage chondrocyte development;GO:0003418 growth plate cartilage chondrocyte differentiation;GO:0003433 chondrocyte development involved in endochondral bone morphogenesis							0.0	1.0	0.0	0.0	0.0	0.0	0.0	0.0	0.0	0.0	0.0	0.0	0.0	0.0	0.0	0.0	0.0	0.0	1.0	0.0
ACY3	91703	symbol	H. sapiens	91703	H. sapiens	ACY3	aminoacylase 3	GO:0006805 xenobiotic metabolic process;GO:0071466 cellular response to xenobiotic stimulus;GO:0009410 response to xenobiotic stimulus		Enzymes/ENZYME proteins/Hydrolases		L-Aspartic Acid (Metal ion binding)			1.0	0.0	0.0	0.0	0.0	0.0	0.0	0.0	0.0	0.0	0.0	0.0	0.0	0.0	0.0	0.0	0.0	0.0	0.0	0.0
FAM58A	92002	symbol	H. sapiens	92002	H. sapiens	FAM58A	family with sequence similarity 58 member A	GO:1901409 positive regulation of phosphorylation of RNA polymerase II C-terminal domain;GO:0045737 positive regulation of cyclin-dependent protein serine/threonine kinase activity;GO:1901407 regulation of phosphorylation of RNA polymerase II C-terminal domain			Cytosol;Nucleoplasm(Approved)				0.0	0.0	0.0	0.0	0.0	0.0	0.0	0.0	0.0	0.0	0.0	0.0	0.0	0.0	0.0	0.0	0.0	0.0	0.0	0.0
CTD-3035D6.1						None	None	None	None	None	None	None	None	None	nan	nan	nan	nan	nan	nan	nan	nan	nan	nan	nan	nan	nan	nan	nan	nan	nan	nan	nan	nan
PKDCC	91461	symbol	H. sapiens	91461	H. sapiens	PKDCC	protein kinase domain containing, cytoplasmic	GO:0042997 negative regulation of Golgi to plasma membrane protein transport;GO:0090005 negative regulation of establishment of protein localization to plasma membrane;GO:0042996 regulation of Golgi to plasma membrane protein transport	Other	Enzymes/{ENZYME proteins/Transferases,Kinases}					1.0	0.0	0.0	0.0	0.0	0.0	0.0	0.0	0.0	0.0	0.0	0.0	0.0	0.0	0.0	0.0	0.0	0.0	0.0	0.0
SPC24	147841	symbol	H. sapiens	147841	H. sapiens	SPC24	SPC24, NDC80 kinetochore complex component	GO:0007062 sister chromatid cohesion;GO:0000819 sister chromatid segregation;GO:0098813 nuclear chromosome segregation			Nucleoli;Nucleus(Supported)		(M129)PID PLK1 PATHWAY	(M5925)HALLMARK E2F TARGETS	0.0	1.0	0.0	0.0	0.0	0.0	0.0	0.0	0.0	0.0	0.0	0.0	1.0	0.0	0.0	0.0	0.0	0.0	0.0	0.0
ASF1B	55723	symbol	H. sapiens	55723	H. sapiens	ASF1B	anti-silencing function 1B histone chaperone	GO:0006335 DNA replication-dependent nucleosome assembly;GO:0006336 DNA replication-independent nucleosome assembly;GO:0034723 DNA replication-dependent nucleosome organization			Nucleoplasm(Supported)			(M5925)HALLMARK E2F TARGETS	0.0	0.0	0.0	0.0	1.0	0.0	0.0	0.0	0.0	0.0	0.0	0.0	0.0	0.0	0.0	0.0	0.0	0.0	0.0	0.0
CFHR1	3078	symbol	H. sapiens	3078	H. sapiens	CFHR1	complement factor H related 1	GO:0006956 complement activation;GO:0072376 protein activation cascade;GO:0002253 activation of immune response			Vesicles(Approved)				0.0	0.0	0.0	0.0	0.0	0.0	0.0	0.0	0.0	0.0	0.0	0.0	0.0	0.0	0.0	0.0	0.0	0.0	0.0	0.0
PRELID1P1	728666	symbol	H. sapiens	728666	H. sapiens	PRELID1P1	PRELI domain containing 1 pseudogene 1								0.0	0.0	0.0	0.0	0.0	0.0	0.0	0.0	0.0	0.0	0.0	0.0	0.0	0.0	0.0	0.0	0.0	0.0	0.0	0.0
RPL37P23	648217	symbol	H. sapiens	648217	H. sapiens	RPL37P23	ribosomal protein L37 pseudogene 23								0.0	0.0	0.0	0.0	0.0	0.0	0.0	0.0	0.0	0.0	0.0	0.0	0.0	0.0	0.0	0.0	0.0	0.0	0.0	0.0
DCTPP1	79077	symbol	H. sapiens	79077	H. sapiens	DCTPP1	dCTP pyrophosphatase 1	GO:0046076 dTTP catabolic process;GO:0006253 dCTP catabolic process;GO:0046065 dCTP metabolic process		Enzymes/ENZYME proteins/Hydrolases	Cytosol;Nucleoplasm(Approved)			(M5928)HALLMARK MYC TARGETS V2; (M5925)HALLMARK E2F TARGETS	1.0	0.0	1.0	0.0	0.0	0.0	0.0	1.0	0.0	0.0	0.0	0.0	0.0	0.0	0.0	0.0	1.0	0.0	0.0	0.0
RP11-277P12.20						None	None	None	None	None	None	None	None	None	nan	nan	nan	nan	nan	nan	nan	nan	nan	nan	nan	nan	nan	nan	nan	nan	nan	nan	nan	nan
SVOP	55530	symbol	H. sapiens	55530	H. sapiens	SVOP	SV2 related protein	GO:0055085 transmembrane transport;GO:0006810 transport;GO:0051234 establishment of localization							0.0	0.0	0.0	0.0	0.0	0.0	0.0	0.0	0.0	0.0	0.0	0.0	0.0	0.0	0.0	0.0	0.0	0.0	0.0	0.0
PRDX4	10549	symbol	H. sapiens	10549	H. sapiens	PRDX4	peroxiredoxin 4	GO:2000255 negative regulation of male germ cell proliferation;GO:1905937 negative regulation of germ cell proliferation;GO:2000254 regulation of male germ cell proliferation		Enzymes/ENZYME proteins/Oxidoreductases	Cytosol;Endoplasmic reticulum(Supported)			(M5938)HALLMARK REACTIVE OXIGEN SPECIES PATHWAY; (M5925)HALLMARK E2F TARGETS; (M5926)HALLMARK MYC TARGETS V1	0.0	0.0	1.0	0.0	0.0	0.0	0.0	0.0	0.0	0.0	0.0	0.0	0.0	0.0	0.0	0.0	0.0	0.0	0.0	0.0
SLC22A7	10864	symbol	H. sapiens	10864	H. sapiens	SLC22A7	solute carrier family 22 member 7	GO:0043252 sodium-independent organic anion transport;GO:0015698 inorganic anion transport;GO:0098656 anion transmembrane transport		Transporters/Electrochemical Potential-driven transporters		Cefotaxime (Sodium-independent organic anion transmembrane transporter activity)			0.0	0.0	0.0	0.0	0.0	0.0	0.0	0.0	0.0	0.0	0.0	0.0	0.0	0.0	0.0	0.0	0.0	0.0	0.0	0.0
SUV39H1	6839	symbol	H. sapiens	6839	H. sapiens	SUV39H1	suppressor of variegation 3-9 homolog 1	GO:0036123 histone H3-K9 dimethylation;GO:0036124 histone H3-K9 trimethylation;GO:0000183 chromatin silencing at rDNA		Enzymes/ENZYME proteins/Transferases			(M279)PID RB 1PATHWAY	(M5901)HALLMARK G2M CHECKPOINT; (M5925)HALLMARK E2F TARGETS	1.0	0.0	0.0	0.0	0.0	0.0	0.0	1.0	0.0	0.0	0.0	0.0	0.0	0.0	0.0	0.0	0.0	0.0	0.0	0.0
TUBB4B	10383	symbol	H. sapiens	10383	H. sapiens	TUBB4B	tubulin beta 4B class IVb	GO:0042267 natural killer cell mediated cytotoxicity;GO:0097711 ciliary basal body docking;GO:0043312 neutrophil degranulation			Microtubules(Validated)	Albendazole (Unfolded protein binding);Mebendazole (Unfolded protein binding);Epothilone D (Unfolded protein binding);Epothilone B (Unfolded protein binding);Oxibendazole (Unfolded protein binding);CYT997 (Unfolded protein binding)			0.0	1.0	0.0	1.0	0.0	0.0	0.0	0.0	0.0	0.0	0.0	0.0	1.0	0.0	0.0	0.0	0.0	0.0	1.0	0.0
STRA13	8553	gene_synonym	H. sapiens	8553	H. sapiens	BHLHE40	basic helix-loop-helix family member e40	GO:0043153 entrainment of circadian clock by photoperiod;GO:0009649 entrainment of circadian clock;GO:0009648 photoperiodism		Transcription factors/Basic domains	Nuclear bodies(Supported)		(M95)PID CIRCADIAN PATHWAY; (M44)PID HIF2PATHWAY; (M255)PID HIF1 TFPATHWAY	(M5942)HALLMARK UV RESPONSE DN; (M5924)HALLMARK MTORC1 SIGNALING; (M5947)HALLMARK IL2 STAT5 SIGNALING	0.0	0.0	0.0	0.0	0.0	0.0	0.0	0.0	0.0	0.0	0.0	0.0	0.0	0.0	0.0	0.0	0.0	0.0	0.0	0.0
DMC1	11144	symbol	H. sapiens	11144	H. sapiens	DMC1	DNA meiotic recombinase 1	GO:0001556 oocyte maturation;GO:0000730 DNA recombinase assembly;GO:0007141 male meiosis I			Nucleoplasm(Approved)			(M5951)HALLMARK SPERMATOGENESIS	0.0	1.0	0.0	0.0	1.0	0.0	1.0	1.0	0.0	0.0	0.0	0.0	0.0	0.0	0.0	0.0	0.0	0.0	0.0	0.0
GPX4	2879	symbol	H. sapiens	2879	H. sapiens	GPX4	glutathione peroxidase 4	GO:0019372 lipoxygenase pathway;GO:0098869 cellular oxidant detoxification;GO:0006690 icosanoid metabolic process		Enzymes/ENZYME proteins/Oxidoreductases	Mitochondria;Nucleoplasm(Supported)	Glutathione (Phospholipid-hydroperoxide glutathione peroxidase activity)		(M5938)HALLMARK REACTIVE OXIGEN SPECIES PATHWAY; (M5898)HALLMARK DNA REPAIR; (M5902)HALLMARK APOPTOSIS	0.0	0.0	1.0	0.0	0.0	0.0	0.0	0.0	0.0	0.0	0.0	0.0	0.0	0.0	0.0	0.0	0.0	0.0	0.0	0.0
THAP7	80764	symbol	H. sapiens	80764	H. sapiens	THAP7	THAP domain containing 7	GO:0045892 negative regulation of transcription, DNA-templated;GO:1903507 negative regulation of nucleic acid-templated transcription;GO:1902679 negative regulation of RNA biosynthetic process		Transcription factors/Zinc-coordinating DNA-binding domains	Nucleus;Vesicles(Approved)				0.0	0.0	0.0	0.0	0.0	0.0	0.0	0.0	0.0	0.0	0.0	0.0	0.0	0.0	0.0	0.0	0.0	0.0	0.0	0.0
NDUFB2	4708	symbol	H. sapiens	4708	H. sapiens	NDUFB2	NADH:ubiquinone oxidoreductase subunit B2	GO:0006120 mitochondrial electron transport, NADH to ubiquinone;GO:0042775 mitochondrial ATP synthesis coupled electron transport;GO:0042773 ATP synthesis coupled electron transport				NADH (Nadh dehydrogenase (ubiquinone) activity)		(M5936)HALLMARK OXIDATIVE PHOSPHORYLATION	0.0	0.0	1.0	0.0	1.0	0.0	0.0	0.0	0.0	1.0	0.0	0.0	0.0	0.0	0.0	0.0	0.0	0.0	0.0	0.0
HIST1H1B	3009	symbol	H. sapiens	3009	H. sapiens	HIST1H1B	histone cluster 1 H1 family member b	GO:0051574 positive regulation of histone H3-K9 methylation;GO:0071169 establishment of protein localization to chromatin;GO:0051570 regulation of histone H3-K9 methylation			Nucleoplasm(Supported)				1.0	0.0	0.0	0.0	1.0	0.0	0.0	0.0	0.0	0.0	0.0	0.0	0.0	0.0	0.0	0.0	0.0	0.0	0.0	0.0
METRN	79006	symbol	H. sapiens	79006	H. sapiens	METRN	meteorin, glial cell differentiation regulator	GO:0050772 positive regulation of axonogenesis;GO:0050770 regulation of axonogenesis;GO:0010976 positive regulation of neuron projection development			Cytosol;Nuclear membrane;Nucleoplasm(Approved)				0.0	0.0	0.0	0.0	0.0	0.0	0.0	0.0	0.0	0.0	0.0	0.0	0.0	0.0	0.0	0.0	0.0	0.0	0.0	0.0
RP4-806M20.3						None	None	None	None	None	None	None	None	None	nan	nan	nan	nan	nan	nan	nan	nan	nan	nan	nan	nan	nan	nan	nan	nan	nan	nan	nan	nan
DDC	1644	symbol	H. sapiens	1644	H. sapiens	DDC	dopa decarboxylase	GO:0042416 dopamine biosynthetic process;GO:0033076 isoquinoline alkaloid metabolic process;GO:0015842 aminergic neurotransmitter loading into synaptic vesicle		Enzymes/ENZYME proteins/Lyases	Actin filaments(Approved)	Pyridoxal Phosphate (Pyridoxal phosphate binding);Carbidopa (Pyridoxal phosphate binding);Methyldopa (Pyridoxal phosphate binding);CHF-1512 (Pyridoxal phosphate binding)		(M5934)HALLMARK XENOBIOTIC METABOLISM	1.0	0.0	0.0	0.0	0.0	0.0	0.0	0.0	0.0	0.0	0.0	0.0	0.0	0.0	0.0	0.0	0.0	0.0	0.0	0.0
RPS2	6187	symbol	H. sapiens	6187	H. sapiens	RPS2	ribosomal protein S2	GO:0006614 SRP-dependent cotranslational protein targeting to membrane;GO:0000184 nuclear-transcribed mRNA catabolic process, nonsense-mediated decay;GO:0006613 cotranslational protein targeting to membrane		Ribosomal proteins	Cytosol;Endoplasmic reticulum(Approved)			(M5926)HALLMARK MYC TARGETS V1	1.0	0.0	0.0	0.0	0.0	0.0	0.0	0.0	0.0	0.0	0.0	0.0	0.0	0.0	0.0	0.0	0.0	0.0	0.0	0.0
TUBB4A	10382	symbol	H. sapiens	10382	H. sapiens	TUBB4A	tubulin beta 4A class IVa	GO:0097711 ciliary basal body docking;GO:0000086 G2/M transition of mitotic cell cycle;GO:0044839 cell cycle G2/M phase transition			Microtubules(Validated)	Epothilone D (Structural constituent of cytoskeleton);Epothilone B (Structural constituent of cytoskeleton);CYT997 (Structural constituent of cytoskeleton);ZEN-012 (Structural constituent of cytoskeleton)			0.0	1.0	0.0	1.0	0.0	0.0	0.0	0.0	0.0	0.0	0.0	0.0	1.0	0.0	0.0	0.0	0.0	0.0	1.0	0.0
TBCB	1155	symbol	H. sapiens	1155	H. sapiens	TBCB	tubulin folding cofactor B	GO:0007399 nervous system development;GO:0030154 cell differentiation;GO:0048869 cellular developmental process			Cytosol(Supported)				0.0	0.0	0.0	0.0	0.0	0.0	0.0	0.0	0.0	0.0	0.0	0.0	0.0	0.0	0.0	0.0	0.0	0.0	0.0	0.0
RP1-315G1.3						None	None	None	None	None	None	None	None	None	nan	nan	nan	nan	nan	nan	nan	nan	nan	nan	nan	nan	nan	nan	nan	nan	nan	nan	nan	nan
RP5-1052M9.1						None	None	None	None	None	None	None	None	None	nan	nan	nan	nan	nan	nan	nan	nan	nan	nan	nan	nan	nan	nan	nan	nan	nan	nan	nan	nan
GJB1	2705	symbol	H. sapiens	2705	H. sapiens	GJB1	gap junction protein beta 1	GO:0016264 gap junction assembly;GO:0015868 purine ribonucleotide transport;GO:0015865 purine nucleotide transport		Transporters/Transporter channels and pores					0.0	0.0	0.0	0.0	0.0	0.0	0.0	0.0	0.0	0.0	0.0	0.0	0.0	0.0	0.0	0.0	0.0	0.0	0.0	0.0
GCHFR	2644	symbol	H. sapiens	2644	H. sapiens	GCHFR	GTP cyclohydrolase I feedback regulator	GO:0043105 negative regulation of GTP cyclohydrolase I activity;GO:0043095 regulation of GTP cyclohydrolase I activity;GO:0050999 regulation of nitric-oxide synthase activity			Nucleoplasm(Supported)				0.0	0.0	0.0	0.0	0.0	1.0	0.0	0.0	1.0	0.0	0.0	0.0	0.0	0.0	0.0	0.0	0.0	0.0	0.0	0.0
APOH	350	symbol	H. sapiens	350	H. sapiens	APOH	apolipoprotein H	GO:0051918 negative regulation of fibrinolysis;GO:0051917 regulation of fibrinolysis;GO:0034392 negative regulation of smooth muscle cell apoptotic process			Golgi apparatus(Supported)	LJP 1082 (Phospholipid binding)		(M5944)HALLMARK ANGIOGENESIS	0.0	0.0	0.0	0.0	0.0	0.0	0.0	0.0	0.0	0.0	0.0	0.0	0.0	0.0	0.0	1.0	0.0	0.0	0.0	0.0
FANCE	2178	symbol	H. sapiens	2178	H. sapiens	FANCE	Fanconi anemia complementation group E	GO:0036297 interstrand cross-link repair;GO:0006281 DNA repair;GO:0006974 cellular response to DNA damage stimulus			Nucleoplasm(Supported)		(M258)PID BARD1 PATHWAY; (M1)PID FANCONI PATHWAY		0.0	0.0	0.0	0.0	0.0	0.0	0.0	1.0	0.0	0.0	0.0	0.0	0.0	0.0	0.0	0.0	0.0	0.0	0.0	0.0
RFC2	5982	symbol	H. sapiens	5982	H. sapiens	RFC2	replication factor C subunit 2	GO:1900264 positive regulation of DNA-directed DNA polymerase activity;GO:1900262 regulation of DNA-directed DNA polymerase activity;GO:0070987 error-free translesion synthesis			Nucleoplasm(Supported)Golgi apparatus(Approved)		(M46)PID ATR PATHWAY; (M1)PID FANCONI PATHWAY	(M5898)HALLMARK DNA REPAIR; (M5925)HALLMARK E2F TARGETS	0.0	1.0	0.0	0.0	0.0	0.0	1.0	1.0	0.0	0.0	0.0	1.0	0.0	0.0	0.0	0.0	0.0	0.0	0.0	0.0
ROBO3	64221	symbol	H. sapiens	64221	H. sapiens	ROBO3	roundabout guidance receptor 3	GO:0016199 axon midline choice point recognition;GO:0016198 axon choice point recognition;GO:0035385 Roundabout signaling pathway							0.0	0.0	0.0	0.0	0.0	0.0	0.0	0.0	0.0	0.0	0.0	0.0	0.0	0.0	0.0	0.0	0.0	0.0	0.0	0.0
MZT2B	80097	symbol	H. sapiens	80097	H. sapiens	MZT2B	mitotic spindle organizing protein 2B				Centrosome(Supported)Cytosol(Approved)				0.0	0.0	0.0	0.0	0.0	0.0	0.0	0.0	0.0	0.0	0.0	0.0	0.0	0.0	0.0	0.0	0.0	0.0	0.0	0.0
CHST13	166012	symbol	H. sapiens	166012	H. sapiens	CHST13	carbohydrate sulfotransferase 13	GO:0030206 chondroitin sulfate biosynthetic process;GO:0050650 chondroitin sulfate proteoglycan biosynthetic process;GO:0030204 chondroitin sulfate metabolic process		Enzymes/ENZYME proteins/Transferases					0.0	0.0	0.0	0.0	0.0	0.0	0.0	0.0	0.0	0.0	0.0	0.0	0.0	1.0	0.0	0.0	0.0	0.0	0.0	0.0
VAMP5	10791	symbol	H. sapiens	10791	H. sapiens	VAMP5	vesicle associated membrane protein 5	GO:0043001 Golgi to plasma membrane protein transport;GO:0006893 Golgi to plasma membrane transport;GO:0090002 establishment of protein localization to plasma membrane			Nucleoplasm;Plasma membrane(Approved)			(M5913)HALLMARK INTERFERON GAMMA RESPONSE	1.0	0.0	0.0	0.0	0.0	0.0	0.0	0.0	0.0	0.0	0.0	0.0	0.0	0.0	0.0	0.0	0.0	0.0	0.0	0.0
PRKG1-AS1	100506939	symbol	H. sapiens	100506939	H. sapiens	PRKG1-AS1	PRKG1 antisense RNA 1								0.0	0.0	0.0	0.0	0.0	0.0	0.0	0.0	0.0	0.0	0.0	0.0	0.0	0.0	0.0	0.0	0.0	0.0	0.0	0.0
BFSP1	631	symbol	H. sapiens	631	H. sapiens	BFSP1	beaded filament structural protein 1	GO:0070307 lens fiber cell development;GO:0070306 lens fiber cell differentiation;GO:0002088 lens development in camera-type eye			Cytosol;Plasma membrane(Supported)				0.0	0.0	0.0	0.0	0.0	0.0	0.0	0.0	0.0	0.0	0.0	0.0	0.0	0.0	0.0	0.0	0.0	0.0	0.0	0.0
KISS1R	84634	symbol	H. sapiens	84634	H. sapiens	KISS1R	KISS1 receptor	GO:0007200 phospholipase C-activating G-protein coupled receptor signaling pathway;GO:0007218 neuropeptide signaling pathway;GO:0007186 G-protein coupled receptor signaling pathway		G-protein coupled receptors/GPCRs excl olfactory receptors;Transporters	Plasma membrane(Supported)Vesicles(Approved)				0.0	0.0	0.0	0.0	0.0	0.0	0.0	0.0	0.0	0.0	0.0	0.0	0.0	0.0	0.0	0.0	0.0	0.0	0.0	0.0
MCRS1	10445	symbol	H. sapiens	10445	H. sapiens	MCRS1	microspherule protein 1	GO:1904751 positive regulation of protein localization to nucleolus;GO:0043982 histone H4-K8 acetylation;GO:0043981 histone H4-K5 acetylation			Nucleoplasm(Supported)				1.0	0.0	0.0	0.0	0.0	0.0	1.0	1.0	0.0	0.0	0.0	0.0	0.0	0.0	0.0	0.0	0.0	0.0	0.0	0.0
HSD17B8	7923	symbol	H. sapiens	7923	H. sapiens	HSD17B8	hydroxysteroid 17-beta dehydrogenase 8	GO:0006703 estrogen biosynthetic process;GO:0008210 estrogen metabolic process;GO:0008209 androgen metabolic process		Enzymes/ENZYME proteins/Oxidoreductases		NADH (Testosterone dehydrogenase (nad+) activity);2'-Monophosphoadenosine 5'-Diphosphoribose (Testosterone dehydrogenase (nad+) activity)			0.0	0.0	1.0	0.0	0.0	0.0	0.0	0.0	0.0	0.0	0.0	0.0	0.0	0.0	0.0	0.0	0.0	0.0	0.0	0.0
AC079922.2						None	None	None	None	None	None	None	None	None	nan	nan	nan	nan	nan	nan	nan	nan	nan	nan	nan	nan	nan	nan	nan	nan	nan	nan	nan	nan
SNRPG	6637	symbol	H. sapiens	6637	H. sapiens	SNRPG	small nuclear ribonucleoprotein polypeptide G	GO:0000387 spliceosomal snRNP assembly;GO:0000245 spliceosomal complex assembly;GO:0006369 termination of RNA polymerase II transcription			Nucleoplasm(Approved)			(M5926)HALLMARK MYC TARGETS V1	1.0	0.0	0.0	0.0	1.0	0.0	0.0	0.0	0.0	0.0	1.0	0.0	0.0	0.0	0.0	0.0	0.0	0.0	1.0	0.0
LSM2	57819	symbol	H. sapiens	57819	H. sapiens	LSM2	LSM2 homolog, U6 small nuclear RNA and mRNA degradation associated	GO:0043928 exonucleolytic nuclear-transcribed mRNA catabolic process involved in deadenylation-dependent decay;GO:0000291 nuclear-transcribed mRNA catabolic process, exonucleolytic;GO:0000288 nuclear-transcribed mRNA catabolic process, deadenylation-dependent decay			Nucleus(Supported)			(M5926)HALLMARK MYC TARGETS V1	1.0	0.0	0.0	0.0	0.0	0.0	0.0	0.0	0.0	0.0	1.0	0.0	0.0	0.0	0.0	0.0	0.0	0.0	0.0	0.0
CDK4	1019	symbol	H. sapiens	1019	H. sapiens	CDK4	cyclin dependent kinase 4	GO:1904637 cellular response to ionomycin;GO:0010971 positive regulation of G2/M transition of mitotic cell cycle;GO:1904636 response to ionomycin	CMGC Ser/Thr protein kinase family	Enzymes/{ENZYME proteins/Transferases,Kinases/CMGC Ser/Thr protein kinases}	Cytosol;Nuclear membrane;Nucleoli;Nucleus(Supported)	Purvalanol (Cyclin-dependent protein serine/threonine kinase regulator activity);Flavopiridol (Cyclin-dependent protein serine/threonine kinase regulator activity);Palbociclib (Cyclin-dependent protein serine/threonine kinase regulator activity)	(M3686)SA REG CASCADE OF CYCLIN EXPR; (M1529)SA G1 AND S PHASES; (M176)PID FOXM1 PATHWAY	(M5928)HALLMARK MYC TARGETS V2; (M5923)HALLMARK PI3K AKT MTOR SIGNALING; (M5926)HALLMARK MYC TARGETS V1	1.0	1.0	0.0	0.0	0.0	0.0	0.0	0.0	0.0	0.0	0.0	0.0	0.0	0.0	0.0	0.0	0.0	0.0	0.0	1.0
MIP	4284	symbol	H. sapiens	4284	H. sapiens	MIP	major intrinsic protein of lens fiber	GO:1990349 gap junction-mediated intercellular transport;GO:1902585 single-organism intercellular transport;GO:0010496 intercellular transport							0.0	0.0	0.0	0.0	0.0	0.0	0.0	0.0	0.0	0.0	0.0	0.0	0.0	0.0	0.0	0.0	0.0	0.0	0.0	0.0
BIRC5	332	symbol	H. sapiens	332	H. sapiens	BIRC5	baculoviral IAP repeat containing 5	GO:1990001 inhibition of cysteine-type endopeptidase activity involved in apoptotic process;GO:0097340 inhibition of cysteine-type endopeptidase activity;GO:0097341 zymogen inhibition			Cytokinetic bridge(Validated)	LY2181308 (Zinc ion binding)	(M242)PID AURORA A PATHWAY; (M14)PID AURORA B PATHWAY; (M176)PID FOXM1 PATHWAY	(M5901)HALLMARK G2M CHECKPOINT; (M5893)HALLMARK MITOTIC SPINDLE; (M5925)HALLMARK E2F TARGETS	0.0	1.0	0.0	0.0	0.0	1.0	0.0	0.0	1.0	0.0	0.0	0.0	1.0	0.0	0.0	0.0	0.0	0.0	1.0	0.0
RPS6KB2	6199	symbol	H. sapiens	6199	H. sapiens	RPS6KB2	ribosomal protein S6 kinase B2	GO:0045948 positive regulation of translational initiation;GO:0006446 regulation of translational initiation;GO:0045727 positive regulation of translation	AGC Ser/Thr protein kinase family	Enzymes/{ENZYME proteins/Transferases,Kinases/AGC Ser/Thr protein kinases}	Cytosol(Supported)				1.0	0.0	0.0	0.0	0.0	0.0	0.0	0.0	0.0	0.0	0.0	0.0	0.0	0.0	0.0	0.0	0.0	0.0	0.0	0.0
ATRAID	51374	symbol	H. sapiens	51374	H. sapiens	ATRAID	all-trans retinoic acid induced differentiation factor	GO:0033689 negative regulation of osteoblast proliferation;GO:0030501 positive regulation of bone mineralization;GO:1903363 negative regulation of cellular protein catabolic process							1.0	0.0	0.0	0.0	0.0	1.0	0.0	0.0	0.0	0.0	0.0	0.0	0.0	0.0	0.0	0.0	0.0	0.0	0.0	0.0
LINC00116	205251	symbol	H. sapiens	205251	H. sapiens	LINC00116	long intergenic non-protein coding RNA 116								0.0	0.0	0.0	0.0	0.0	0.0	0.0	0.0	0.0	0.0	0.0	0.0	0.0	0.0	0.0	0.0	0.0	0.0	0.0	0.0
ROMO1	140823	symbol	H. sapiens	140823	H. sapiens	ROMO1	reactive oxygen species modulator 1	GO:0001302 replicative cell aging;GO:2000379 positive regulation of reactive oxygen species metabolic process;GO:0034614 cellular response to reactive oxygen species		Transporters					0.0	0.0	0.0	0.0	0.0	0.0	0.0	0.0	0.0	0.0	0.0	0.0	0.0	0.0	0.0	0.0	0.0	0.0	0.0	0.0
SHF	90525	symbol	H. sapiens	90525	H. sapiens	SHF	Src homology 2 domain containing F	GO:0009967 positive regulation of signal transduction;GO:0010647 positive regulation of cell communication;GO:0023056 positive regulation of signaling			Nucleus(Approved)		(M206)PID PDGFRA PATHWAY		0.0	0.0	0.0	0.0	0.0	0.0	0.0	0.0	0.0	0.0	0.0	0.0	0.0	0.0	0.0	0.0	0.0	0.0	0.0	0.0
COPE	11316	symbol	H. sapiens	11316	H. sapiens	COPE	coatomer protein complex subunit epsilon	GO:0006890 retrograde vesicle-mediated transport, Golgi to ER;GO:0006891 intra-Golgi vesicle-mediated transport;GO:0006888 ER to Golgi vesicle-mediated transport			Golgi apparatus(Validated)			(M5910)HALLMARK PROTEIN SECRETION	0.0	0.0	0.0	0.0	0.0	0.0	0.0	0.0	0.0	0.0	0.0	0.0	0.0	0.0	0.0	0.0	0.0	0.0	0.0	0.0
ACOT7	11332	symbol	H. sapiens	11332	H. sapiens	ACOT7	acyl-CoA thioesterase 7	GO:0036114 medium-chain fatty-acyl-CoA catabolic process;GO:0036116 long-chain fatty-acyl-CoA catabolic process;GO:1900535 palmitic acid biosynthetic process		Enzymes/ENZYME proteins/Hydrolases	Cytosol(Supported)Nucleoplasm(Approved)				0.0	0.0	1.0	0.0	0.0	0.0	0.0	0.0	0.0	0.0	0.0	0.0	0.0	0.0	0.0	0.0	0.0	0.0	0.0	0.0
RAC3	5881	symbol	H. sapiens	5881	H. sapiens	RAC3	ras-related C3 botulinum toxin substrate 3 (rho family, small GTP binding protein Rac3)	GO:0021894 cerebral cortex GABAergic interneuron development;GO:0021892 cerebral cortex GABAergic interneuron differentiation;GO:0014041 regulation of neuron maturation		RAS pathway related proteins					0.0	0.0	0.0	0.0	0.0	0.0	0.0	0.0	0.0	0.0	0.0	0.0	1.0	0.0	0.0	0.0	0.0	0.0	0.0	0.0
RGMB-AS1	503569	symbol	H. sapiens	503569	H. sapiens	RGMB-AS1	RGMB antisense RNA 1								0.0	0.0	0.0	0.0	0.0	0.0	0.0	0.0	0.0	0.0	0.0	0.0	0.0	0.0	0.0	0.0	0.0	0.0	0.0	0.0
RPS3A	6189	symbol	H. sapiens	6189	H. sapiens	RPS3A	ribosomal protein S3A	GO:0006614 SRP-dependent cotranslational protein targeting to membrane;GO:0000184 nuclear-transcribed mRNA catabolic process, nonsense-mediated decay;GO:0006613 cotranslational protein targeting to membrane		Ribosomal proteins	Cytosol;Endoplasmic reticulum;Nucleoli(Validated)			(M5950)HALLMARK ALLOGRAFT REJECTION	1.0	0.0	0.0	0.0	0.0	0.0	0.0	0.0	0.0	0.0	0.0	0.0	0.0	0.0	0.0	0.0	0.0	0.0	0.0	0.0
MED14OS	100873985	symbol	H. sapiens	100873985	H. sapiens	MED14OS	MED14 opposite strand								0.0	0.0	0.0	0.0	0.0	0.0	0.0	0.0	0.0	0.0	0.0	0.0	0.0	0.0	0.0	0.0	0.0	0.0	0.0	0.0
RUVBL2	10856	symbol	H. sapiens	10856	H. sapiens	RUVBL2	RuvB like AAA ATPase 2	GO:0071899 negative regulation of estrogen receptor binding;GO:0071733 transcriptional activation by promoter-enhancer looping;GO:0071898 regulation of estrogen receptor binding		Enzymes/ENZYME proteins/Hydrolases	Cytosol;Nucleoplasm(Supported)Centrosome(Approved)		(M139)PID MYC PATHWAY; (M71)PID ILK PATHWAY; (M166)PID ATF2 PATHWAY	(M5926)HALLMARK MYC TARGETS V1	1.0	1.0	0.0	0.0	0.0	0.0	1.0	1.0	0.0	0.0	0.0	0.0	0.0	0.0	0.0	0.0	0.0	0.0	0.0	0.0
ABHD8	79575	symbol	H. sapiens	79575	H. sapiens	ABHD8	abhydrolase domain containing 8				Nuclear bodies;Nucleoplasm(Approved)				0.0	0.0	0.0	0.0	0.0	0.0	0.0	0.0	0.0	0.0	0.0	0.0	0.0	0.0	0.0	0.0	0.0	0.0	0.0	0.0
RPS17	6218	symbol	H. sapiens	6218	H. sapiens	RPS17	ribosomal protein S17	GO:0006614 SRP-dependent cotranslational protein targeting to membrane;GO:0000184 nuclear-transcribed mRNA catabolic process, nonsense-mediated decay;GO:0006613 cotranslational protein targeting to membrane		Ribosomal proteins	Cytosol;Endoplasmic reticulum;Nucleoli(Supported)				1.0	0.0	0.0	0.0	1.0	0.0	0.0	0.0	0.0	0.0	0.0	0.0	0.0	0.0	0.0	0.0	0.0	0.0	1.0	0.0
NT5DC2	64943	symbol	H. sapiens	64943	H. sapiens	NT5DC2	5'-nucleotidase domain containing 2	GO:0016311 dephosphorylation;GO:0006796 phosphate-containing compound metabolic process;GO:0006793 phosphorus metabolic process							0.0	0.0	0.0	0.0	0.0	0.0	0.0	0.0	0.0	0.0	0.0	0.0	0.0	0.0	0.0	0.0	0.0	0.0	0.0	0.0
IL34	146433	symbol	H. sapiens	146433	H. sapiens	IL34	interleukin 34	GO:0045657 positive regulation of monocyte differentiation;GO:0045651 positive regulation of macrophage differentiation;GO:0045655 regulation of monocyte differentiation					(M5883)NABA SECRETED FACTORS; (M5885)NABA MATRISOME ASSOCIATED; (M5889)NABA MATRISOME		0.0	0.0	0.0	0.0	0.0	0.0	0.0	0.0	0.0	0.0	0.0	0.0	0.0	0.0	0.0	0.0	0.0	0.0	0.0	0.0
PPP1CA	5499	symbol	H. sapiens	5499	H. sapiens	PPP1CA	protein phosphatase 1 catalytic subunit alpha	GO:0036496 regulation of translational initiation by eIF2 alpha dephosphorylation;GO:0005981 regulation of glycogen catabolic process;GO:2001241 positive regulation of extrinsic apoptotic signaling pathway in absence of ligand		Enzymes/ENZYME proteins/Hydrolases	Cytosol;Nucleoplasm(Supported)Plasma membrane(Approved)	2,6,8-Trimethyl-3-Amino-9-Benzyl-9-Methoxynonanoic Acid (Ribonucleoprotein complex binding)	(M185)PID ALK1 PATHWAY; (M181)PID BMP PATHWAY; (M286)PID TGFBR PATHWAY	(M5896)HALLMARK TGF BETA SIGNALING; (M5923)HALLMARK PI3K AKT MTOR SIGNALING	1.0	0.0	1.0	1.0	0.0	0.0	0.0	0.0	0.0	0.0	0.0	0.0	0.0	1.0	0.0	0.0	0.0	0.0	0.0	0.0
MCM7	4176	symbol	H. sapiens	4176	H. sapiens	MCM7	minichromosome maintenance complex component 7	GO:0006268 DNA unwinding involved in DNA replication;GO:0071364 cellular response to epidermal growth factor stimulus;GO:0032508 DNA duplex unwinding		Enzymes/ENZYME proteins/Hydrolases	Nucleoplasm(Validated)		(M46)PID ATR PATHWAY	(M5926)HALLMARK MYC TARGETS V1; (M5925)HALLMARK E2F TARGETS; (M5930)HALLMARK EPITHELIAL MESENCHYMAL TRANSITION	0.0	1.0	0.0	0.0	0.0	0.0	0.0	1.0	0.0	0.0	0.0	0.0	0.0	0.0	0.0	0.0	0.0	0.0	0.0	0.0
NDUFA11	126328	symbol	H. sapiens	126328	H. sapiens	NDUFA11	NADH:ubiquinone oxidoreductase subunit A11	GO:0006120 mitochondrial electron transport, NADH to ubiquinone;GO:0042775 mitochondrial ATP synthesis coupled electron transport;GO:0042773 ATP synthesis coupled electron transport			Mitochondria(Uncertain)	NADH			0.0	0.0	1.0	0.0	1.0	0.0	0.0	0.0	0.0	1.0	0.0	0.0	0.0	0.0	0.0	0.0	0.0	0.0	0.0	0.0
RP11-178L8.7						None	None	None	None	None	None	None	None	None	nan	nan	nan	nan	nan	nan	nan	nan	nan	nan	nan	nan	nan	nan	nan	nan	nan	nan	nan	nan
MRPS34	65993	symbol	H. sapiens	65993	H. sapiens	MRPS34	mitochondrial ribosomal protein S34	GO:0070126 mitochondrial translational termination;GO:0070125 mitochondrial translational elongation;GO:0006415 translational termination			Mitochondria(Supported)				1.0	0.0	0.0	1.0	0.0	0.0	0.0	0.0	0.0	0.0	0.0	0.0	0.0	0.0	0.0	0.0	0.0	0.0	0.0	0.0
TRIM80P	106480328	symbol	H. sapiens	106480328	H. sapiens	TRIM80P	tripartite motif containing 80, pseudogene								0.0	0.0	0.0	0.0	0.0	0.0	0.0	0.0	0.0	0.0	0.0	0.0	0.0	0.0	0.0	0.0	0.0	0.0	0.0	0.0
MMP11	4320	symbol	H. sapiens	4320	H. sapiens	MMP11	matrix metallopeptidase 11	GO:0030574 collagen catabolic process;GO:0071711 basement membrane organization;GO:0045599 negative regulation of fat cell differentiation		Enzymes/Peptidases/Metallopeptidases		Marimastat (Zinc ion binding);1-Benzyloxycarbonylamino-2-Phenyl-Ethyl)-{2-[1-Carbamoyl-2-(1h-Indol-3-Yl)-Ethylcarbamoyl]-5-Phenyl-Pentyl}-Phosphinic Acid (Zinc ion binding)	(M3468)NABA ECM REGULATORS; (M5885)NABA MATRISOME ASSOCIATED; (M5889)NABA MATRISOME	(M5946)HALLMARK COAGULATION; (M5953)HALLMARK KRAS SIGNALING UP	0.0	0.0	0.0	1.0	0.0	0.0	0.0	0.0	0.0	0.0	0.0	0.0	0.0	0.0	0.0	0.0	0.0	0.0	0.0	0.0
BCL7C	9274	symbol	H. sapiens	9274	H. sapiens	BCL7C	BCL tumor suppressor 7C	GO:0006915 apoptotic process;GO:0012501 programmed cell death;GO:0008219 cell death			Nucleoplasm(Approved)				0.0	0.0	0.0	0.0	0.0	0.0	0.0	0.0	0.0	0.0	0.0	0.0	0.0	0.0	0.0	0.0	0.0	0.0	0.0	0.0
MRPL55	128308	symbol	H. sapiens	128308	H. sapiens	MRPL55	mitochondrial ribosomal protein L55	GO:0070126 mitochondrial translational termination;GO:0070125 mitochondrial translational elongation;GO:0006415 translational termination							1.0	0.0	0.0	1.0	0.0	0.0	0.0	0.0	0.0	0.0	0.0	0.0	0.0	0.0	0.0	0.0	0.0	0.0	0.0	0.0
IL32	9235	symbol	H. sapiens	9235	H. sapiens	IL32	interleukin 32	GO:0007155 cell adhesion;GO:0022610 biological adhesion;GO:0006955 immune response						(M5930)HALLMARK EPITHELIAL MESENCHYMAL TRANSITION	0.0	0.0	0.0	0.0	0.0	0.0	0.0	0.0	0.0	0.0	0.0	0.0	0.0	0.0	0.0	0.0	0.0	0.0	0.0	0.0
SMO	6608	symbol	H. sapiens	6608	H. sapiens	SMO	smoothened, frizzled class receptor	GO:0072285 mesenchymal to epithelial transition involved in metanephric renal vesicle formation;GO:0021938 smoothened signaling pathway involved in regulation of cerebellar granule cell precursor cell proliferation;GO:0090190 positive regulation of branching involved in ureteric bud morphogenesis		G-protein coupled receptors/{Family fz/smo receptors,GPCRs excl olfactory receptors}		Fluocinonide (Wnt-protein binding);Halcinonide (Wnt-protein binding);Vismodegib (Wnt-protein binding);Sonidegib (Wnt-protein binding)	(M211)PID HEDGEHOG 2PATHWAY; (M219)PID HEDGEHOG GLI PATHWAY		1.0	0.0	0.0	1.0	0.0	0.0	0.0	0.0	0.0	0.0	0.0	0.0	0.0	0.0	0.0	0.0	0.0	0.0	0.0	0.0
MAZ	4150	symbol	H. sapiens	4150	H. sapiens	MAZ	MYC associated zinc finger protein	GO:0006369 termination of RNA polymerase II transcription;GO:0006353 DNA-templated transcription, termination;GO:0006367 transcription initiation from RNA polymerase II promoter		Transcription factors/Zinc-coordinating DNA-binding domains	Nucleus(Supported)				0.0	0.0	0.0	0.0	0.0	0.0	0.0	0.0	0.0	0.0	0.0	0.0	0.0	0.0	0.0	0.0	0.0	0.0	0.0	0.0
EMID1	129080	symbol	H. sapiens	129080	H. sapiens	EMID1	EMI domain containing 1						(M3008)NABA ECM GLYCOPROTEINS; (M5884)NABA CORE MATRISOME; (M5889)NABA MATRISOME		0.0	0.0	0.0	0.0	0.0	0.0	0.0	0.0	0.0	0.0	0.0	0.0	0.0	0.0	0.0	0.0	0.0	0.0	0.0	0.0
RPL9P9	254948	gene_synonym	H. sapiens	254948	H. sapiens	RPL9P8	ribosomal protein L9 pseudogene 8								0.0	0.0	0.0	0.0	0.0	0.0	0.0	0.0	0.0	0.0	0.0	0.0	0.0	0.0	0.0	0.0	0.0	0.0	0.0	0.0
RP11-579D7.4						None	None	None	None	None	None	None	None	None	nan	nan	nan	nan	nan	nan	nan	nan	nan	nan	nan	nan	nan	nan	nan	nan	nan	nan	nan	nan
THOP1	7064	symbol	H. sapiens	7064	H. sapiens	THOP1	thimet oligopeptidase 1	GO:0006518 peptide metabolic process;GO:0043603 cellular amide metabolic process;GO:0006508 proteolysis		Enzymes/{ENZYME proteins/Hydrolases,Peptidases/Metallopeptidases}	Cytosol(Supported)				1.0	0.0	0.0	0.0	0.0	0.0	0.0	0.0	0.0	0.0	0.0	0.0	0.0	0.0	0.0	0.0	0.0	0.0	0.0	0.0
MPDU1	9526	symbol	H. sapiens	9526	H. sapiens	MPDU1	mannose-P-dolichol utilization defect 1	GO:0006488 dolichol-linked oligosaccharide biosynthetic process;GO:0009312 oligosaccharide biosynthetic process;GO:0006490 oligosaccharide-lipid intermediate biosynthetic process			Endoplasmic reticulum;Mitochondria(Supported)				0.0	0.0	0.0	0.0	0.0	0.0	0.0	0.0	0.0	0.0	0.0	0.0	0.0	1.0	0.0	0.0	0.0	0.0	0.0	0.0
CHCHD5	84269	symbol	H. sapiens	84269	H. sapiens	CHCHD5	coiled-coil-helix-coiled-coil-helix domain containing 5	GO:0033617 mitochondrial respiratory chain complex IV assembly;GO:0008535 respiratory chain complex IV assembly;GO:0017004 cytochrome complex assembly			Mitochondria(Supported)				0.0	0.0	1.0	0.0	1.0	0.0	0.0	0.0	0.0	1.0	0.0	0.0	0.0	0.0	0.0	0.0	0.0	0.0	0.0	0.0
PPP1R14B	26472	symbol	H. sapiens	26472	H. sapiens	PPP1R14B	protein phosphatase 1 regulatory inhibitor subunit 14B	GO:0043086 negative regulation of catalytic activity;GO:0045087 innate immune response;GO:0042325 regulation of phosphorylation					(M71)PID ILK PATHWAY		0.0	0.0	0.0	0.0	0.0	1.0	0.0	0.0	0.0	0.0	0.0	0.0	0.0	0.0	0.0	0.0	0.0	0.0	0.0	0.0
B9D1	27077	symbol	H. sapiens	27077	H. sapiens	B9D1	B9 domain containing 1	GO:0042733 embryonic digit morphogenesis;GO:0097711 ciliary basal body docking;GO:0060563 neuroepithelial cell differentiation							0.0	0.0	0.0	1.0	0.0	0.0	0.0	0.0	0.0	0.0	0.0	0.0	0.0	0.0	0.0	0.0	0.0	0.0	1.0	0.0
TMEM98	26022	symbol	H. sapiens	26022	H. sapiens	TMEM98	transmembrane protein 98				Nucleoplasm(Supported)				0.0	0.0	0.0	0.0	0.0	0.0	0.0	0.0	0.0	0.0	0.0	0.0	0.0	0.0	0.0	0.0	0.0	0.0	0.0	0.0
RPL18A	6142	symbol	H. sapiens	6142	H. sapiens	RPL18A	ribosomal protein L18a	GO:0097327 response to antineoplastic agent;GO:0006614 SRP-dependent cotranslational protein targeting to membrane;GO:0000184 nuclear-transcribed mRNA catabolic process, nonsense-mediated decay		Ribosomal proteins	Cytosol;Nucleoli(Approved)				1.0	0.0	0.0	0.0	0.0	0.0	0.0	0.0	0.0	0.0	0.0	0.0	0.0	0.0	0.0	0.0	0.0	0.0	0.0	0.0
NUDT16L1	84309	symbol	H. sapiens	84309	H. sapiens	NUDT16L1	nudix hydrolase 16 like 1				Cytosol;Plasma membrane(Approved)		(M165)PID SYNDECAN 4 PATHWAY		0.0	0.0	0.0	0.0	0.0	0.0	0.0	0.0	0.0	0.0	0.0	0.0	0.0	0.0	0.0	0.0	0.0	0.0	0.0	0.0
RPL13AP25	100287887	symbol	H. sapiens	100287887	H. sapiens	RPL13AP25	ribosomal protein L13a pseudogene 25								0.0	0.0	0.0	0.0	0.0	0.0	0.0	0.0	0.0	0.0	0.0	0.0	0.0	0.0	0.0	0.0	0.0	0.0	0.0	0.0
MGMT	4255	symbol	H. sapiens	4255	H. sapiens	MGMT	O-6-methylguanine-DNA methyltransferase	GO:2000781 positive regulation of double-strand break repair;GO:0051593 response to folic acid;GO:0006307 DNA dealkylation involved in DNA repair		Enzymes/ENZYME proteins/Transferases	Nucleoplasm(Validated)	L-Cysteine (Methyltransferase activity);S-Methylcysteine (Methyltransferase activity);Benzylcysteine (Methyltransferase activity)		(M5942)HALLMARK UV RESPONSE DN; (M5902)HALLMARK APOPTOSIS	0.0	0.0	0.0	0.0	0.0	0.0	1.0	1.0	1.0	0.0	0.0	0.0	0.0	0.0	0.0	0.0	0.0	0.0	0.0	0.0
EIF6	3692	symbol	H. sapiens	3692	H. sapiens	EIF6	eukaryotic translation initiation factor 6	GO:0006110 regulation of glycolytic process;GO:0000054 ribosomal subunit export from nucleus;GO:0035278 miRNA mediated inhibition of translation			Nucleoplasm(Supported)				1.0	0.0	1.0	0.0	1.0	1.0	0.0	0.0	0.0	0.0	0.0	1.0	0.0	1.0	0.0	0.0	0.0	0.0	1.0	0.0
SSNA1	8636	symbol	H. sapiens	8636	H. sapiens	SSNA1	SS nuclear autoantigen 1	GO:0060830 ciliary receptor clustering involved in smoothened signaling pathway;GO:0042073 intraciliary transport;GO:0098840 protein transport along microtubule							1.0	1.0	0.0	1.0	0.0	0.0	0.0	0.0	0.0	0.0	0.0	0.0	0.0	0.0	0.0	0.0	0.0	0.0	1.0	0.0
TMEM261	90871	symbol	H. sapiens	90871	H. sapiens	TMEM261	transmembrane protein 261								0.0	0.0	0.0	0.0	0.0	0.0	0.0	0.0	0.0	0.0	0.0	0.0	0.0	0.0	0.0	0.0	0.0	0.0	0.0	0.0
NDUFA4	4697	symbol	H. sapiens	4697	H. sapiens	NDUFA4	NDUFA4, mitochondrial complex associated	GO:0006123 mitochondrial electron transport, cytochrome c to oxygen;GO:0006120 mitochondrial electron transport, NADH to ubiquinone;GO:0042775 mitochondrial ATP synthesis coupled electron transport			Mitochondria(Supported)	NADH (Protein complex binding)		(M5936)HALLMARK OXIDATIVE PHOSPHORYLATION	0.0	0.0	1.0	0.0	0.0	0.0	0.0	0.0	0.0	0.0	0.0	0.0	0.0	0.0	0.0	0.0	0.0	0.0	0.0	0.0
STOML1	9399	symbol	H. sapiens	9399	H. sapiens	STOML1	stomatin like 1	GO:0008150 biological_process			Cytosol(Approved)				0.0	0.0	0.0	0.0	0.0	0.0	0.0	0.0	0.0	0.0	0.0	0.0	0.0	0.0	0.0	0.0	0.0	0.0	0.0	0.0
HMX2	3167	symbol	H. sapiens	3167	H. sapiens	HMX2	H6 family homeobox 2	GO:0048026 positive regulation of mRNA splicing, via spliceosome;GO:0050685 positive regulation of mRNA processing;GO:0033120 positive regulation of RNA splicing		Transcription factors/Helix-turn-helix domains					1.0	0.0	0.0	0.0	0.0	0.0	0.0	0.0	0.0	0.0	0.0	0.0	0.0	0.0	0.0	0.0	0.0	0.0	0.0	0.0
ECI1	1632	symbol	H. sapiens	1632	H. sapiens	ECI1	enoyl-CoA delta isomerase 1	GO:0006635 fatty acid beta-oxidation;GO:0009062 fatty acid catabolic process;GO:0019395 fatty acid oxidation		Enzymes/ENZYME proteins/Isomerase		Octanoyl-Coenzyme A (Intramolecular oxidoreductase activity);Benzamidine (Intramolecular oxidoreductase activity)		(M5935)HALLMARK FATTY ACID METABOLISM; (M5936)HALLMARK OXIDATIVE PHOSPHORYLATION	0.0	0.0	1.0	0.0	0.0	0.0	0.0	0.0	0.0	0.0	0.0	0.0	0.0	0.0	0.0	0.0	0.0	0.0	0.0	0.0
RPL31P49	100129882	symbol	H. sapiens	100129882	H. sapiens	RPL31P49	ribosomal protein L31 pseudogene 49								0.0	0.0	0.0	0.0	0.0	0.0	0.0	0.0	0.0	0.0	0.0	0.0	0.0	0.0	0.0	0.0	0.0	0.0	0.0	0.0
LINC00322	100126693	symbol	H. sapiens	100126693	H. sapiens	LINC00322	long intergenic non-protein coding RNA 322								0.0	0.0	0.0	0.0	0.0	0.0	0.0	0.0	0.0	0.0	0.0	0.0	0.0	0.0	0.0	0.0	0.0	0.0	0.0	0.0
FAM173A	65990	symbol	H. sapiens	65990	H. sapiens	FAM173A	family with sequence similarity 173 member A				Cytosol(Approved)				0.0	0.0	0.0	0.0	0.0	0.0	0.0	0.0	0.0	0.0	0.0	0.0	0.0	0.0	0.0	0.0	0.0	0.0	0.0	0.0
DAO	1610	symbol	H. sapiens	1610	H. sapiens	DAO	D-amino acid oxidase	GO:0055130 D-alanine catabolic process;GO:0046436 D-alanine metabolic process;GO:0036088 D-serine catabolic process		Enzymes/ENZYME proteins/Oxidoreductases		3,4-Dihydro-2h-Pyrrolium-5-Carboxylate (Receptor binding);Imino-Tryptophan (Receptor binding);Flavin adenine dinucleotide (Receptor binding);D-Tryptophan (Receptor binding);Flavin-Adenine Dinucleotide-N5-Isobutyl Ketone (Receptor binding);Benzoic Acid (Receptor binding);2-Aminobenzoic Acid (Receptor binding);(2E)-3-(3,4-DIHYDROXYPHENYL)-2-IMINOPROPANOIC ACID (Receptor binding)			1.0	0.0	1.0	0.0	0.0	0.0	0.0	0.0	0.0	0.0	0.0	0.0	0.0	0.0	0.0	0.0	0.0	0.0	0.0	0.0
ARF5	381	symbol	H. sapiens	381	H. sapiens	ARF5	ADP ribosylation factor 5	GO:0006890 retrograde vesicle-mediated transport, Golgi to ER;GO:0048193 Golgi vesicle transport;GO:0007264 small GTPase mediated signal transduction					(M141)PID PI3KCI PATHWAY		0.0	0.0	0.0	0.0	0.0	0.0	0.0	0.0	0.0	0.0	0.0	0.0	0.0	0.0	0.0	0.0	0.0	0.0	0.0	0.0
STMN3	50861	symbol	H. sapiens	50861	H. sapiens	STMN3	stathmin 3	GO:0035021 negative regulation of Rac protein signal transduction;GO:0035020 regulation of Rac protein signal transduction;GO:0007019 microtubule depolymerization							0.0	0.0	0.0	1.0	0.0	0.0	0.0	0.0	0.0	0.0	0.0	0.0	0.0	0.0	0.0	0.0	0.0	0.0	0.0	0.0
SCAND1	51282	symbol	H. sapiens	51282	H. sapiens	SCAND1	SCAN domain containing 1	GO:0006355 regulation of transcription, DNA-templated;GO:1903506 regulation of nucleic acid-templated transcription;GO:0006351 transcription, DNA-templated			Actin filaments;Cytosol;Nucleus(Approved)				0.0	0.0	0.0	0.0	0.0	0.0	0.0	0.0	0.0	0.0	0.0	0.0	0.0	0.0	0.0	0.0	0.0	0.0	0.0	0.0
RPS17P2	6219	symbol	H. sapiens	6219	H. sapiens	RPS17P2	ribosomal protein S17 pseudogene 2								0.0	0.0	0.0	0.0	0.0	0.0	0.0	0.0	0.0	0.0	0.0	0.0	0.0	0.0	0.0	0.0	0.0	0.0	0.0	0.0
FAH	2184	symbol	H. sapiens	2184	H. sapiens	FAH	fumarylacetoacetate hydrolase	GO:0006559 L-phenylalanine catabolic process;GO:0006527 arginine catabolic process;GO:0006572 tyrosine catabolic process		Enzymes/ENZYME proteins/Hydrolases	Cytosol(Approved)	Fumarate (Metal ion binding);Acetoacetic Acid (Metal ion binding);4-[Hydroxy-[Methyl-Phosphinoyl]]-3-Oxo-Butanoic Acid (Metal ion binding)		(M5934)HALLMARK XENOBIOTIC METABOLISM; (M5947)HALLMARK IL2 STAT5 SIGNALING; (M5905)HALLMARK ADIPOGENESIS	1.0	0.0	0.0	0.0	0.0	0.0	0.0	0.0	0.0	0.0	0.0	0.0	0.0	0.0	0.0	0.0	0.0	0.0	0.0	0.0
MZT2A	653784	symbol	H. sapiens	653784	H. sapiens	MZT2A	mitotic spindle organizing protein 2A				Centrosome(Supported)Cytosol(Approved)				0.0	0.0	0.0	0.0	0.0	0.0	0.0	0.0	0.0	0.0	0.0	0.0	0.0	0.0	0.0	0.0	0.0	0.0	0.0	0.0
PHPT1	29085	symbol	H. sapiens	29085	H. sapiens	PHPT1	phosphohistidine phosphatase 1	GO:0050860 negative regulation of T cell receptor signaling pathway;GO:0035774 positive regulation of insulin secretion involved in cellular response to glucose stimulus;GO:0050858 negative regulation of antigen receptor-mediated signaling pathway			Cytosol;Nuclear bodies(Approved)				0.0	0.0	0.0	0.0	0.0	1.0	0.0	0.0	0.0	0.0	0.0	0.0	0.0	0.0	0.0	0.0	0.0	0.0	0.0	0.0
POLA2	23649	symbol	H. sapiens	23649	H. sapiens	POLA2	DNA polymerase alpha 2, accessory subunit	GO:0000060 protein import into nucleus, translocation;GO:0000722 telomere maintenance via recombination;GO:0006270 DNA replication initiation			Nucleoplasm(Supported)	Dacarbazine (Protein heterodimerization activity)		(M5898)HALLMARK DNA REPAIR; (M5901)HALLMARK G2M CHECKPOINT; (M5925)HALLMARK E2F TARGETS	1.0	1.0	0.0	0.0	0.0	0.0	1.0	1.0	0.0	0.0	0.0	0.0	0.0	0.0	0.0	0.0	1.0	0.0	0.0	0.0
HMBS	3145	symbol	H. sapiens	3145	H. sapiens	HMBS	hydroxymethylbilane synthase	GO:0018160 peptidyl-pyrromethane cofactor linkage;GO:0006782 protoporphyrinogen IX biosynthetic process;GO:0046501 protoporphyrinogen IX metabolic process		Enzymes/ENZYME proteins/Transferases	Lipid droplets(Approved)			(M5924)HALLMARK MTORC1 SIGNALING; (M5945)HALLMARK HEME METABOLISM	0.0	0.0	0.0	0.0	0.0	0.0	0.0	0.0	0.0	0.0	0.0	0.0	0.0	0.0	0.0	0.0	0.0	0.0	0.0	0.0
TMEM9	252839	symbol	H. sapiens	252839	H. sapiens	TMEM9	transmembrane protein 9	GO:0006810 transport;GO:0051234 establishment of localization;GO:0051179 localization							0.0	0.0	0.0	0.0	0.0	0.0	0.0	0.0	0.0	0.0	0.0	0.0	0.0	0.0	0.0	0.0	0.0	0.0	0.0	0.0
HAMP	57817	symbol	H. sapiens	57817	H. sapiens	HAMP	hepcidin antimicrobial peptide	GO:0034760 negative regulation of iron ion transmembrane transport;GO:0061051 positive regulation of cell growth involved in cardiac muscle cell development;GO:0034757 negative regulation of iron ion transport		Transporters/Accessory Factors Involved in Transport					0.0	0.0	0.0	0.0	0.0	0.0	0.0	0.0	0.0	0.0	0.0	0.0	0.0	0.0	0.0	0.0	0.0	0.0	0.0	0.0
SPINK1	6690	symbol	H. sapiens	6690	H. sapiens	SPINK1	serine peptidase inhibitor, Kazal type 1	GO:0010751 negative regulation of nitric oxide mediated signal transduction;GO:2001256 regulation of store-operated calcium entry;GO:1900004 negative regulation of serine-type endopeptidase activity							0.0	0.0	0.0	0.0	0.0	1.0	0.0	0.0	1.0	0.0	0.0	0.0	0.0	0.0	0.0	0.0	0.0	0.0	0.0	0.0
CTSH	1512	symbol	H. sapiens	1512	H. sapiens	CTSH	cathepsin H	GO:0060448 dichotomous subdivision of terminal units involved in lung branching;GO:0010813 neuropeptide catabolic process;GO:0006919 activation of cysteine-type endopeptidase activity involved in apoptotic process		Enzymes/{ENZYME proteins/Hydrolases,Peptidases/Cysteine-type peptidases}	Vesicles(Supported)Cytoplasmic bodies;Cytosol(Approved)	N1-(1-Dimethylcarbamoyl-2-Phenyl-Ethyl)-2-Oxo-N4-(2-Pyridin-2-Yl-Ethyl)-Succinamide (Thyroid hormone binding);Para-Toluene Sulfonate (Thyroid hormone binding);N-[1-Hydroxycarboxyethyl-Carbonyl]Leucylamino-2-Methyl-Butane (Thyroid hormone binding);CARBOBENZYLOXY-(L)-LEUCINYL-(L)LEUCINYL METHOXYMETHYLKETONE (Thyroid hormone binding)	(M3468)NABA ECM REGULATORS; (M5885)NABA MATRISOME ASSOCIATED; (M5889)NABA MATRISOME	(M5946)HALLMARK COAGULATION; (M5921)HALLMARK COMPLEMENT	1.0	0.0	0.0	0.0	0.0	0.0	0.0	0.0	1.0	0.0	0.0	0.0	0.0	0.0	0.0	0.0	0.0	0.0	0.0	0.0
PITX1	5307	symbol	H. sapiens	5307	H. sapiens	PITX1	paired like homeodomain 1	GO:0014707 branchiomeric skeletal muscle development;GO:0048625 myoblast fate commitment;GO:0035116 embryonic hindlimb morphogenesis		Transcription factors/Helix-turn-helix domains	Nucleoli(Supported)				0.0	0.0	0.0	0.0	0.0	0.0	0.0	0.0	0.0	0.0	0.0	0.0	0.0	0.0	0.0	0.0	0.0	0.0	0.0	0.0
DPM3	54344	symbol	H. sapiens	54344	H. sapiens	DPM3	dolichyl-phosphate mannosyltransferase subunit 3	GO:0018406 protein C-linked glycosylation via 2'-alpha-mannosyl-L-tryptophan;GO:0018317 protein C-linked glycosylation via tryptophan;GO:0018103 protein C-linked glycosylation							0.0	0.0	0.0	0.0	0.0	0.0	0.0	0.0	0.0	0.0	0.0	0.0	0.0	1.0	0.0	0.0	0.0	0.0	0.0	0.0
RP11-475O6.1						None	None	None	None	None	None	None	None	None	nan	nan	nan	nan	nan	nan	nan	nan	nan	nan	nan	nan	nan	nan	nan	nan	nan	nan	nan	nan
RNU4-2	26834	symbol	H. sapiens	26834	H. sapiens	RNU4-2	RNA, U4 small nuclear 2								0.0	0.0	0.0	0.0	0.0	0.0	0.0	0.0	0.0	0.0	0.0	0.0	0.0	0.0	0.0	0.0	0.0	0.0	0.0	0.0
CIB2	10518	symbol	H. sapiens	10518	H. sapiens	CIB2	calcium and integrin binding family member 2	GO:0071318 cellular response to ATP;GO:0045494 photoreceptor cell maintenance;GO:0007204 positive regulation of cytosolic calcium ion concentration							0.0	0.0	0.0	0.0	0.0	0.0	0.0	0.0	0.0	0.0	0.0	0.0	0.0	0.0	0.0	0.0	0.0	0.0	0.0	0.0
HEPACAM2	253012	symbol	H. sapiens	253012	H. sapiens	HEPACAM2	HEPACAM family member 2	GO:0051297 centrosome organization;GO:0031023 microtubule organizing center organization;GO:0007067 mitotic nuclear division							0.0	1.0	0.0	0.0	0.0	0.0	0.0	0.0	0.0	0.0	0.0	0.0	0.0	0.0	0.0	0.0	0.0	0.0	0.0	0.0
NDUFA2	4695	symbol	H. sapiens	4695	H. sapiens	NDUFA2	NADH:ubiquinone oxidoreductase subunit A2	GO:0006120 mitochondrial electron transport, NADH to ubiquinone;GO:0042775 mitochondrial ATP synthesis coupled electron transport;GO:0042773 ATP synthesis coupled electron transport				NADH (Nadh dehydrogenase (ubiquinone) activity)		(M5936)HALLMARK OXIDATIVE PHOSPHORYLATION	0.0	0.0	1.0	0.0	1.0	0.0	0.0	0.0	0.0	1.0	0.0	0.0	0.0	0.0	0.0	0.0	0.0	0.0	0.0	0.0
NTHL1	4913	symbol	H. sapiens	4913	H. sapiens	NTHL1	nth like DNA glycosylase 1	GO:0045008 depyrimidination;GO:0009223 pyrimidine deoxyribonucleotide catabolic process;GO:0006244 pyrimidine nucleotide catabolic process		Enzymes/ENZYME proteins/Lyases				(M5935)HALLMARK FATTY ACID METABOLISM	1.0	0.0	1.0	0.0	0.0	0.0	1.0	1.0	0.0	0.0	0.0	1.0	0.0	0.0	0.0	0.0	1.0	0.0	0.0	0.0
AHCY	191	symbol	H. sapiens	191	H. sapiens	AHCY	adenosylhomocysteinase	GO:0019510 S-adenosylhomocysteine catabolic process;GO:0071268 homocysteine biosynthetic process;GO:0033353 S-adenosylmethionine cycle		Enzymes/ENZYME proteins/Hydrolases	Cytosol(Supported)	Isopropyl Alcohol (Nad binding);(1'r,2's)-9-(2-Hydroxy-3'-Keto-Cyclopenten-1-Yl)Adenine (Nad binding);3'-Oxo-Adenosine (Nad binding);D-Eritadenine (Nad binding)		(M5934)HALLMARK XENOBIOTIC METABOLISM; (M5947)HALLMARK IL2 STAT5 SIGNALING	1.0	0.0	1.0	0.0	0.0	0.0	0.0	0.0	0.0	0.0	0.0	0.0	0.0	0.0	1.0	0.0	0.0	0.0	0.0	0.0
GFAP	2670	symbol	H. sapiens	2670	H. sapiens	GFAP	glial fibrillary acidic protein	GO:1904714 regulation of chaperone-mediated autophagy;GO:0061684 chaperone-mediated autophagy;GO:0010506 regulation of autophagy			Intermediate filaments(Supported)				1.0	0.0	0.0	0.0	0.0	0.0	0.0	0.0	0.0	0.0	0.0	0.0	0.0	0.0	0.0	0.0	0.0	0.0	0.0	0.0
LEFTY1	10637	symbol	H. sapiens	10637	H. sapiens	LEFTY1	left-right determination factor 1	GO:0010862 positive regulation of pathway-restricted SMAD protein phosphorylation;GO:0060393 regulation of pathway-restricted SMAD protein phosphorylation;GO:0060389 pathway-restricted SMAD protein phosphorylation					(M5883)NABA SECRETED FACTORS; (M5885)NABA MATRISOME ASSOCIATED; (M5889)NABA MATRISOME		0.0	0.0	0.0	0.0	0.0	0.0	0.0	0.0	0.0	0.0	0.0	0.0	0.0	0.0	0.0	0.0	0.0	0.0	0.0	0.0
AURKB	9212	symbol	H. sapiens	9212	H. sapiens	AURKB	aurora kinase B	GO:0043988 histone H3-S28 phosphorylation;GO:0002903 negative regulation of B cell apoptotic process;GO:0051256 mitotic spindle midzone assembly	Other	Enzymes/{ENZYME proteins/Transferases,Kinases}	Midbody;Nucleoplasm(Supported)	HESPERIDIN (Protein serine/threonine/tyrosine kinase activity);AT9283 (Protein serine/threonine/tyrosine kinase activity);N~6~-cyclohexyl-N~2~-(4-morpholin-4-ylphenyl)-9H-purine-2,6-diamine (Protein serine/threonine/tyrosine kinase activity)	(M242)PID AURORA A PATHWAY; (M14)PID AURORA B PATHWAY; (M176)PID FOXM1 PATHWAY	(M5925)HALLMARK E2F TARGETS; (M5901)HALLMARK G2M CHECKPOINT	1.0	1.0	0.0	0.0	0.0	0.0	1.0	1.0	0.0	0.0	0.0	0.0	1.0	0.0	0.0	0.0	0.0	0.0	1.0	0.0
SSR4	6748	symbol	H. sapiens	6748	H. sapiens	SSR4	signal sequence receptor subunit 4								1.0	0.0	0.0	0.0	0.0	0.0	0.0	0.0	0.0	0.0	0.0	0.0	0.0	0.0	0.0	0.0	0.0	0.0	0.0	0.0
FANCG	2189	symbol	H. sapiens	2189	H. sapiens	FANCG	Fanconi anemia complementation group G	GO:0001541 ovarian follicle development;GO:0008585 female gonad development;GO:0007286 spermatid development			Cytosol;Nucleoli(Supported)Plasma membrane(Approved)		(M258)PID BARD1 PATHWAY; (M1)PID FANCONI PATHWAY		0.0	0.0	0.0	0.0	0.0	0.0	0.0	1.0	0.0	1.0	0.0	0.0	0.0	0.0	0.0	0.0	0.0	0.0	0.0	0.0
CD244	51744	symbol	H. sapiens	51744	H. sapiens	CD244	CD244 molecule	GO:2000566 positive regulation of CD8-positive, alpha-beta T cell proliferation;GO:2000564 regulation of CD8-positive, alpha-beta T cell proliferation;GO:2001187 positive regulation of CD8-positive, alpha-beta T cell activation		CD markers					0.0	0.0	0.0	0.0	0.0	0.0	0.0	0.0	0.0	0.0	0.0	0.0	0.0	1.0	0.0	0.0	0.0	0.0	0.0	0.0
LOXL1	4016	symbol	H. sapiens	4016	H. sapiens	LOXL1	lysyl oxidase like 1	GO:0018277 protein deamination;GO:0035904 aorta development;GO:0060840 artery development			Endoplasmic reticulum(Approved)		(M3468)NABA ECM REGULATORS; (M5885)NABA MATRISOME ASSOCIATED; (M5889)NABA MATRISOME	(M5930)HALLMARK EPITHELIAL MESENCHYMAL TRANSITION	0.0	0.0	1.0	0.0	0.0	0.0	0.0	0.0	0.0	0.0	0.0	0.0	0.0	0.0	0.0	0.0	0.0	0.0	0.0	0.0
ZNF688	146542	symbol	H. sapiens	146542	H. sapiens	ZNF688	zinc finger protein 688	GO:0006355 regulation of transcription, DNA-templated;GO:1903506 regulation of nucleic acid-templated transcription;GO:0006351 transcription, DNA-templated			Cell Junctions;Nucleoplasm;Plasma membrane(Approved)				0.0	0.0	0.0	0.0	0.0	0.0	0.0	0.0	0.0	0.0	0.0	0.0	0.0	0.0	0.0	0.0	0.0	0.0	0.0	0.0
AVP	551	symbol	H. sapiens	551	H. sapiens	AVP	arginine vasopressin	GO:0031394 positive regulation of prostaglandin biosynthetic process;GO:0032849 positive regulation of cellular pH reduction;GO:0031392 regulation of prostaglandin biosynthetic process							1.0	0.0	1.0	0.0	0.0	1.0	0.0	0.0	1.0	1.0	0.0	0.0	0.0	0.0	0.0	0.0	0.0	0.0	0.0	0.0
RPL39L	116832	symbol	H. sapiens	116832	H. sapiens	RPL39L	ribosomal protein L39 like	GO:0007283 spermatogenesis;GO:0048232 male gamete generation;GO:0007276 gamete generation		Ribosomal proteins				(M5951)HALLMARK SPERMATOGENESIS	1.0	0.0	0.0	0.0	0.0	0.0	0.0	0.0	0.0	0.0	0.0	0.0	0.0	0.0	0.0	0.0	0.0	0.0	0.0	0.0
CDC45	8318	symbol	H. sapiens	8318	H. sapiens	CDC45	cell division cycle 45	GO:1902977 mitotic DNA replication preinitiation complex assembly;GO:0071163 DNA replication preinitiation complex assembly;GO:0031938 regulation of chromatin silencing at telomere			Cytosol;Nucleoplasm(Supported)Centrosome(Approved)			(M5901)HALLMARK G2M CHECKPOINT; (M5926)HALLMARK MYC TARGETS V1	0.0	1.0	0.0	0.0	1.0	0.0	1.0	1.0	0.0	0.0	0.0	0.0	0.0	0.0	0.0	0.0	0.0	0.0	0.0	0.0
NENF	29937	symbol	H. sapiens	29937	H. sapiens	NENF	neudesin neurotrophic factor	GO:0032099 negative regulation of appetite;GO:0032096 negative regulation of response to food;GO:0032108 negative regulation of response to nutrient levels			Nucleus(Validated)				0.0	0.0	0.0	0.0	0.0	0.0	0.0	0.0	0.0	0.0	0.0	0.0	0.0	0.0	0.0	0.0	0.0	0.0	0.0	0.0
TAC3	6866	symbol	H. sapiens	6866	H. sapiens	TAC3	tachykinin 3	GO:0007217 tachykinin receptor signaling pathway;GO:0007565 female pregnancy;GO:0007218 neuropeptide signaling pathway							0.0	0.0	0.0	0.0	0.0	0.0	0.0	0.0	0.0	0.0	0.0	0.0	0.0	0.0	0.0	0.0	0.0	0.0	0.0	0.0
AGTRAP	57085	symbol	H. sapiens	57085	H. sapiens	AGTRAP	angiotensin II receptor associated protein	GO:0038166 angiotensin-activated signaling pathway;GO:1904385 cellular response to angiotensin;GO:1990776 response to angiotensin			Vesicles(Supported)				1.0	0.0	0.0	0.0	0.0	0.0	0.0	0.0	0.0	0.0	0.0	0.0	0.0	0.0	0.0	0.0	0.0	0.0	0.0	0.0
REEP6	92840	symbol	H. sapiens	92840	H. sapiens	REEP6	receptor accessory protein 6	GO:0032386 regulation of intracellular transport;GO:0060341 regulation of cellular localization;GO:0046907 intracellular transport			Endoplasmic reticulum(Supported)			(M5935)HALLMARK FATTY ACID METABOLISM; (M5905)HALLMARK ADIPOGENESIS	0.0	0.0	0.0	0.0	0.0	0.0	0.0	0.0	0.0	0.0	0.0	0.0	0.0	0.0	0.0	0.0	0.0	0.0	0.0	0.0
ZNF561-AS1	284385	symbol	H. sapiens	284385	H. sapiens	ZNF561-AS1	ZNF561 antisense RNA 1 (head to head)								0.0	0.0	0.0	0.0	0.0	0.0	0.0	0.0	0.0	0.0	0.0	0.0	0.0	0.0	0.0	0.0	0.0	0.0	0.0	0.0
SNAPIN	23557	symbol	H. sapiens	23557	H. sapiens	SNAPIN	SNAP associated protein	GO:0007042 lysosomal lumen acidification;GO:1902824 positive regulation of late endosome to lysosome transport;GO:0048490 anterograde synaptic vesicle transport		Transporters/Transporter channels and pores	Golgi apparatus;Nucleoli(Approved)				1.0	0.0	0.0	0.0	0.0	0.0	0.0	0.0	0.0	0.0	0.0	0.0	0.0	0.0	0.0	0.0	0.0	0.0	0.0	0.0
NDUFS5P2	100286918	symbol	H. sapiens	100286918	H. sapiens	NDUFS5P2	NADH:ubiquinone oxidoreductase subunit S5 pseudogene 2								0.0	0.0	0.0	0.0	0.0	0.0	0.0	0.0	0.0	0.0	0.0	0.0	0.0	0.0	0.0	0.0	0.0	0.0	0.0	0.0
TIMM17B	10245	symbol	H. sapiens	10245	H. sapiens	TIMM17B	translocase of inner mitochondrial membrane 17B	GO:0030150 protein import into mitochondrial matrix;GO:0044743 protein transmembrane import into intracellular organelle;GO:0065002 intracellular protein transmembrane transport			Microtubules;Mitochondria(Approved)				1.0	0.0	0.0	0.0	0.0	0.0	0.0	0.0	0.0	1.0	0.0	0.0	0.0	0.0	0.0	0.0	0.0	0.0	0.0	0.0
LINC00982	440556	symbol	H. sapiens	440556	H. sapiens	LINC00982	long intergenic non-protein coding RNA 982								0.0	0.0	0.0	0.0	0.0	0.0	0.0	0.0	0.0	0.0	0.0	0.0	0.0	0.0	0.0	0.0	0.0	0.0	0.0	0.0
MRPL28	10573	symbol	H. sapiens	10573	H. sapiens	MRPL28	mitochondrial ribosomal protein L28	GO:0070126 mitochondrial translational termination;GO:0070125 mitochondrial translational elongation;GO:0006415 translational termination		Ribosomal proteins	Mitochondria(Supported)				1.0	0.0	0.0	1.0	0.0	0.0	0.0	0.0	0.0	0.0	0.0	0.0	0.0	0.0	0.0	0.0	0.0	0.0	0.0	0.0
KRT8	3856	symbol	H. sapiens	3856	H. sapiens	KRT8	keratin 8	GO:0051599 response to hydrostatic pressure;GO:0070268 cornification;GO:0060706 cell differentiation involved in embryonic placenta development			Intermediate filaments(Supported)	Tenecteplase (Structural molecule activity)	(M229)PID P38 ALPHA BETA DOWNSTREAM PATHWAY	(M5908)HALLMARK ANDROGEN RESPONSE; (M5906)HALLMARK ESTROGEN RESPONSE EARLY	1.0	0.0	0.0	0.0	0.0	0.0	0.0	0.0	0.0	0.0	0.0	0.0	0.0	0.0	0.0	0.0	0.0	0.0	1.0	0.0
UQCC2	84300	symbol	H. sapiens	84300	H. sapiens	UQCC2	ubiquinol-cytochrome c reductase complex assembly factor 2	GO:0002082 regulation of oxidative phosphorylation;GO:0034551 mitochondrial respiratory chain complex III assembly;GO:2001014 regulation of skeletal muscle cell differentiation			Mitochondria(Supported)Nuclear bodies(Approved)				1.0	0.0	1.0	1.0	1.0	0.0	0.0	0.0	0.0	1.0	0.0	0.0	0.0	0.0	0.0	0.0	0.0	0.0	0.0	0.0
RP11-466P24.6						None	None	None	None	None	None	None	None	None	nan	nan	nan	nan	nan	nan	nan	nan	nan	nan	nan	nan	nan	nan	nan	nan	nan	nan	nan	nan
SMPD2	6610	symbol	H. sapiens	6610	H. sapiens	SMPD2	sphingomyelin phosphodiesterase 2	GO:2000304 positive regulation of ceramide biosynthetic process;GO:0090154 positive regulation of sphingolipid biosynthetic process;GO:2000303 regulation of ceramide biosynthetic process		Enzymes/ENZYME proteins/Hydrolases	Cell Junctions;Plasma membrane;Vesicles(Approved)		(M128)PID TNF PATHWAY; (M153)PID P75 NTR PATHWAY		1.0	0.0	0.0	0.0	0.0	0.0	0.0	0.0	0.0	0.0	0.0	0.0	0.0	0.0	0.0	0.0	0.0	0.0	0.0	0.0
TST	7263	symbol	H. sapiens	7263	H. sapiens	TST	thiosulfate sulfurtransferase	GO:0035928 rRNA import into mitochondrion;GO:0009440 cyanate catabolic process;GO:0009439 cyanate metabolic process		Enzymes/ENZYME proteins/Transferases	Mitochondria(Supported)	S-Mercaptocysteine (Thiosulfate sulfurtransferase activity)		(M5941)HALLMARK UV RESPONSE UP; (M5907)HALLMARK ESTROGEN RESPONSE LATE; (M5905)HALLMARK ADIPOGENESIS	1.0	0.0	0.0	0.0	0.0	0.0	0.0	0.0	0.0	1.0	0.0	0.0	0.0	0.0	1.0	0.0	0.0	0.0	0.0	0.0
TRMT112	51504	symbol	H. sapiens	51504	H. sapiens	TRMT112	tRNA methyltransferase 11-2 homolog (S. cerevisiae)	GO:0070476 rRNA (guanine-N7)-methylation;GO:0070475 rRNA base methylation;GO:0036265 RNA (guanine-N7)-methylation			Microtubules;Nucleus(Approved)				1.0	0.0	0.0	1.0	0.0	0.0	0.0	0.0	0.0	0.0	0.0	0.0	0.0	0.0	0.0	0.0	0.0	0.0	0.0	0.0
TIMM10	26519	symbol	H. sapiens	26519	H. sapiens	TIMM10	translocase of inner mitochondrial membrane 10	GO:0045039 protein import into mitochondrial inner membrane;GO:0072321 chaperone-mediated protein transport;GO:0090151 establishment of protein localization to mitochondrial membrane			Mitochondria(Validated)			(M5936)HALLMARK OXIDATIVE PHOSPHORYLATION	1.0	0.0	0.0	0.0	0.0	0.0	0.0	0.0	0.0	1.0	0.0	0.0	0.0	0.0	0.0	0.0	0.0	0.0	0.0	0.0
METTL7B	196410	symbol	H. sapiens	196410	H. sapiens	METTL7B	methyltransferase like 7B	GO:0032259 methylation;GO:0008152 metabolic process;GO:0008150 biological_process			Microtubules;Vesicles(Supported)			(M5913)HALLMARK INTERFERON GAMMA RESPONSE	0.0	0.0	0.0	0.0	0.0	0.0	0.0	0.0	0.0	0.0	0.0	0.0	0.0	0.0	0.0	0.0	0.0	0.0	0.0	0.0
TBX10	347853	symbol	H. sapiens	347853	H. sapiens	TBX10	T-box 10	GO:0006357 regulation of transcription from RNA polymerase II promoter;GO:0006366 transcription from RNA polymerase II promoter;GO:0006355 regulation of transcription, DNA-templated		Transcription factors/Immunoglobulin fold					0.0	0.0	0.0	0.0	0.0	0.0	0.0	0.0	0.0	0.0	0.0	0.0	0.0	0.0	0.0	0.0	0.0	0.0	0.0	0.0
RP11-93B14.6						None	None	None	None	None	None	None	None	None	nan	nan	nan	nan	nan	nan	nan	nan	nan	nan	nan	nan	nan	nan	nan	nan	nan	nan	nan	nan
UBE2SP1	246719	symbol	H. sapiens	246719	H. sapiens	UBE2SP1	ubiquitin conjugating enzyme E2 S pseudogene 1								0.0	0.0	0.0	0.0	0.0	0.0	0.0	0.0	0.0	0.0	0.0	0.0	0.0	0.0	0.0	0.0	0.0	0.0	0.0	0.0
UQCC3	790955	symbol	H. sapiens	790955	H. sapiens	UQCC3	ubiquinol-cytochrome c reductase complex assembly factor 3	GO:0006122 mitochondrial electron transport, ubiquinol to cytochrome c;GO:0034551 mitochondrial respiratory chain complex III assembly;GO:0042775 mitochondrial ATP synthesis coupled electron transport			Cytosol;Mitochondria;Nucleoplasm(Approved)				0.0	0.0	1.0	0.0	1.0	0.0	0.0	0.0	0.0	1.0	0.0	0.0	0.0	0.0	0.0	0.0	0.0	0.0	0.0	0.0
RPA3	6119	symbol	H. sapiens	6119	H. sapiens	RPA3	replication protein A3	GO:0006295 nucleotide-excision repair, DNA incision, 3'-to lesion;GO:0006293 nucleotide-excision repair, preincision complex stabilization;GO:0070987 error-free translesion synthesis						(M5898)HALLMARK DNA REPAIR; (M5925)HALLMARK E2F TARGETS	0.0	1.0	0.0	0.0	1.0	0.0	1.0	1.0	0.0	0.0	0.0	1.0	0.0	0.0	0.0	0.0	0.0	0.0	0.0	0.0
PMF1	11243	symbol	H. sapiens	11243	H. sapiens	PMF1	polyamine modulated factor 1	GO:0007062 sister chromatid cohesion;GO:0000819 sister chromatid segregation;GO:0098813 nuclear chromosome segregation			Nucleoplasm(Validated)Vesicles(Uncertain)				0.0	1.0	0.0	0.0	0.0	0.0	0.0	0.0	0.0	0.0	0.0	0.0	1.0	0.0	0.0	0.0	0.0	0.0	0.0	0.0
IGF2-AS	51214	symbol	H. sapiens	51214	H. sapiens	IGF2-AS	IGF2 antisense RNA								0.0	0.0	0.0	0.0	0.0	0.0	0.0	0.0	0.0	0.0	0.0	0.0	0.0	0.0	0.0	0.0	0.0	0.0	0.0	0.0
EDARADD	128178	symbol	H. sapiens	128178	H. sapiens	EDARADD	EDAR associated death domain	GO:0033209 tumor necrosis factor-mediated signaling pathway;GO:0071356 cellular response to tumor necrosis factor;GO:0034612 response to tumor necrosis factor			Cytosol;Nucleus(Approved)				0.0	0.0	0.0	0.0	0.0	0.0	0.0	0.0	0.0	0.0	0.0	0.0	0.0	0.0	0.0	0.0	0.0	0.0	0.0	0.0
CDCA4	55038	symbol	H. sapiens	55038	H. sapiens	CDCA4	cell division cycle associated 4				Cytosol;Nucleoplasm(Supported)				0.0	0.0	0.0	0.0	0.0	0.0	0.0	0.0	0.0	0.0	0.0	0.0	0.0	0.0	0.0	0.0	0.0	0.0	0.0	0.0
SH3BP1	23616	symbol	H. sapiens	23616	H. sapiens	SH3BP1	SH3 domain binding protein 1	GO:0043547 positive regulation of GTPase activity;GO:0043087 regulation of GTPase activity;GO:0051345 positive regulation of hydrolase activity			Cytosol(Approved)				0.0	0.0	0.0	0.0	0.0	0.0	0.0	0.0	0.0	0.0	0.0	0.0	0.0	0.0	0.0	0.0	0.0	0.0	0.0	0.0
DGAT1	8694	symbol	H. sapiens	8694	H. sapiens	DGAT1	diacylglycerol O-acyltransferase 1	GO:0036155 acylglycerol acyl-chain remodeling;GO:0034379 very-low-density lipoprotein particle assembly;GO:0042572 retinol metabolic process		Enzymes/ENZYME proteins/Transferases	Endoplasmic reticulum;Nucleoli(Approved)			(M5941)HALLMARK UV RESPONSE UP; (M5905)HALLMARK ADIPOGENESIS	0.0	0.0	0.0	0.0	0.0	0.0	0.0	0.0	0.0	0.0	0.0	0.0	0.0	0.0	0.0	1.0	0.0	0.0	0.0	0.0
E2F1	1869	symbol	H. sapiens	1869	H. sapiens	E2F1	E2F transcription factor 1	GO:1900740 positive regulation of protein insertion into mitochondrial membrane involved in apoptotic signaling pathway;GO:1900739 regulation of protein insertion into mitochondrial membrane involved in apoptotic signaling pathway;GO:1901030 positive regulation of mitochondrial outer membrane permeabilization involved in apoptotic signaling pathway		Transcription factors/Helix-turn-helix domains	Nucleoplasm(Validated)Centrosome(Supported)		(M3686)SA REG CASCADE OF CYCLIN EXPR; (M1529)SA G1 AND S PHASES; (M143)PID IL2 PI3K PATHWAY	(M5923)HALLMARK PI3K AKT MTOR SIGNALING; (M5901)HALLMARK G2M CHECKPOINT	1.0	1.0	0.0	0.0	0.0	0.0	0.0	1.0	0.0	1.0	0.0	0.0	0.0	0.0	0.0	0.0	0.0	0.0	0.0	0.0
PTPA	5524	symbol	H. sapiens	5524	H. sapiens	PTPA	protein phosphatase 2 phosphatase activator	GO:0030472 mitotic spindle organization in nucleus;GO:0032516 positive regulation of phosphoprotein phosphatase activity;GO:0032515 negative regulation of phosphoprotein phosphatase activity		Enzymes/ENZYME proteins/Isomerase	Cytosol;Nucleoplasm(Validated)		(M261)PID P53 REGULATION PATHWAY; (M254)PID MYC REPRESS PATHWAY	(M5938)HALLMARK REACTIVE OXIGEN SPECIES PATHWAY	0.0	1.0	0.0	0.0	0.0	1.0	0.0	0.0	1.0	0.0	0.0	0.0	0.0	0.0	0.0	0.0	0.0	0.0	0.0	0.0
RNU4ATAC	100151683	symbol	H. sapiens	100151683	H. sapiens	RNU4ATAC	RNA, U4atac small nuclear (U12-dependent splicing)								0.0	0.0	0.0	0.0	0.0	0.0	0.0	0.0	0.0	0.0	0.0	0.0	0.0	0.0	0.0	0.0	0.0	0.0	0.0	0.0
NDUFS5	4725	symbol	H. sapiens	4725	H. sapiens	NDUFS5	NADH:ubiquinone oxidoreductase subunit S5	GO:0006120 mitochondrial electron transport, NADH to ubiquinone;GO:0042775 mitochondrial ATP synthesis coupled electron transport;GO:0042773 ATP synthesis coupled electron transport			Cytosol;Nucleus(Approved)	NADH (Nadh dehydrogenase (ubiquinone) activity)			0.0	0.0	1.0	0.0	1.0	0.0	0.0	0.0	0.0	1.0	0.0	0.0	0.0	0.0	0.0	0.0	0.0	0.0	0.0	0.0
UCN3	114131	symbol	H. sapiens	114131	H. sapiens	UCN3	urocortin 3	GO:0032024 positive regulation of insulin secretion;GO:0051412 response to corticosterone;GO:0090277 positive regulation of peptide hormone secretion							0.0	0.0	0.0	0.0	0.0	0.0	0.0	0.0	0.0	0.0	0.0	0.0	0.0	0.0	0.0	0.0	0.0	0.0	0.0	0.0
RHOD	29984	symbol	H. sapiens	29984	H. sapiens	RHOD	ras homolog family member D	GO:0051893 regulation of focal adhesion assembly;GO:0048041 focal adhesion assembly;GO:0007045 cell-substrate adherens junction assembly						(M5906)HALLMARK ESTROGEN RESPONSE EARLY	1.0	0.0	0.0	0.0	0.0	0.0	0.0	0.0	0.0	0.0	0.0	0.0	1.0	0.0	0.0	0.0	0.0	0.0	0.0	0.0
SUSD3	203328	symbol	H. sapiens	203328	H. sapiens	SUSD3	sushi domain containing 3				Nucleus(Approved)				0.0	0.0	0.0	0.0	0.0	0.0	0.0	0.0	0.0	0.0	0.0	0.0	0.0	0.0	0.0	0.0	0.0	0.0	0.0	0.0
FNDC5	252995	symbol	H. sapiens	252995	H. sapiens	FNDC5	fibronectin type III domain containing 5	GO:0090336 positive regulation of brown fat cell differentiation;GO:0090335 regulation of brown fat cell differentiation;GO:0014850 response to muscle activity							0.0	0.0	0.0	0.0	0.0	0.0	0.0	0.0	0.0	0.0	0.0	0.0	0.0	0.0	0.0	0.0	0.0	0.0	0.0	0.0
ETHE1	23474	symbol	H. sapiens	23474	H. sapiens	ETHE1	ETHE1, persulfide dioxygenase	GO:0070221 sulfide oxidation, using sulfide:quinone oxidoreductase;GO:0019418 sulfide oxidation;GO:0070813 hydrogen sulfide metabolic process		Enzymes/ENZYME proteins/Oxidoreductases	Mitochondria(Validated)			(M5892)HALLMARK CHOLESTEROL HOMEOSTASIS	1.0	0.0	1.0	0.0	0.0	0.0	0.0	0.0	0.0	0.0	0.0	0.0	0.0	0.0	1.0	0.0	0.0	0.0	0.0	0.0
MYL9	10398	symbol	H. sapiens	10398	H. sapiens	MYL9	myosin light chain 9	GO:0070527 platelet aggregation;GO:0034109 homotypic cell-cell adhesion;GO:0030168 platelet activation			Nucleoli fibrillar center;Nucleus(Approved)		(M71)PID ILK PATHWAY	(M5915)HALLMARK APICAL JUNCTION; (M5930)HALLMARK EPITHELIAL MESENCHYMAL TRANSITION	0.0	0.0	0.0	0.0	0.0	0.0	0.0	0.0	0.0	0.0	0.0	0.0	1.0	0.0	0.0	0.0	0.0	0.0	0.0	0.0
CLDN3	1365	symbol	H. sapiens	1365	H. sapiens	CLDN3	claudin 3	GO:0016338 calcium-independent cell-cell adhesion via plasma membrane cell-adhesion molecules;GO:0070830 bicellular tight junction assembly;GO:0003382 epithelial cell morphogenesis		Transporters/Transporter channels and pores	Cell Junctions(Supported)			(M5937)HALLMARK GLYCOLYSIS	0.0	0.0	0.0	0.0	0.0	0.0	0.0	0.0	0.0	0.0	0.0	0.0	0.0	0.0	0.0	0.0	0.0	0.0	0.0	0.0
RP11-689C9.1						None	None	None	None	None	None	None	None	None	nan	nan	nan	nan	nan	nan	nan	nan	nan	nan	nan	nan	nan	nan	nan	nan	nan	nan	nan	nan
RPL9	6133	symbol	H. sapiens	6133	H. sapiens	RPL9	ribosomal protein L9	GO:0006614 SRP-dependent cotranslational protein targeting to membrane;GO:0000184 nuclear-transcribed mRNA catabolic process, nonsense-mediated decay;GO:0006613 cotranslational protein targeting to membrane		Ribosomal proteins	Cytosol;Endoplasmic reticulum;Nucleoli(Supported)			(M5950)HALLMARK ALLOGRAFT REJECTION	1.0	0.0	0.0	0.0	0.0	0.0	0.0	0.0	0.0	0.0	0.0	0.0	0.0	0.0	0.0	0.0	0.0	0.0	0.0	0.0
RP4-635E18.6						None	None	None	None	None	None	None	None	None	nan	nan	nan	nan	nan	nan	nan	nan	nan	nan	nan	nan	nan	nan	nan	nan	nan	nan	nan	nan
NDUFB11	54539	symbol	H. sapiens	54539	H. sapiens	NDUFB11	NADH:ubiquinone oxidoreductase subunit B11	GO:0006120 mitochondrial electron transport, NADH to ubiquinone;GO:0042775 mitochondrial ATP synthesis coupled electron transport;GO:0042773 ATP synthesis coupled electron transport			Mitochondria(Validated)				0.0	0.0	1.0	0.0	1.0	0.0	0.0	0.0	0.0	1.0	0.0	0.0	0.0	0.0	0.0	0.0	0.0	0.0	0.0	0.0
ALG1L	200810	symbol	H. sapiens	200810	H. sapiens	ALG1L	ALG1, chitobiosyldiphosphodolichol beta-mannosyltransferase like	GO:0097502 mannosylation;GO:0006486 protein glycosylation;GO:0043413 macromolecule glycosylation							0.0	0.0	0.0	0.0	0.0	0.0	0.0	0.0	0.0	0.0	0.0	0.0	0.0	0.0	0.0	0.0	0.0	0.0	0.0	0.0
AP2S1	1175	symbol	H. sapiens	1175	H. sapiens	AP2S1	adaptor related protein complex 2 sigma 1 subunit	GO:0050690 regulation of defense response to virus by virus;GO:0060071 Wnt signaling pathway, planar cell polarity pathway;GO:0019886 antigen processing and presentation of exogenous peptide antigen via MHC class II						(M5910)HALLMARK PROTEIN SECRETION; (M5941)HALLMARK UV RESPONSE UP	1.0	0.0	1.0	0.0	1.0	0.0	0.0	0.0	0.0	0.0	0.0	0.0	0.0	0.0	0.0	0.0	0.0	0.0	0.0	0.0
COX8A	1351	symbol	H. sapiens	1351	H. sapiens	COX8A	cytochrome c oxidase subunit 8A	GO:0006123 mitochondrial electron transport, cytochrome c to oxygen;GO:0042775 mitochondrial ATP synthesis coupled electron transport;GO:0042773 ATP synthesis coupled electron transport		Transporters/Primary Active Transporters		Cholic Acid (Cytochrome-c oxidase activity);N-Formylmethionine (Cytochrome-c oxidase activity)		(M5936)HALLMARK OXIDATIVE PHOSPHORYLATION; (M5905)HALLMARK ADIPOGENESIS	0.0	0.0	1.0	0.0	0.0	0.0	0.0	0.0	0.0	0.0	0.0	0.0	0.0	0.0	0.0	0.0	0.0	0.0	0.0	0.0
RSPH14	27156	symbol	H. sapiens	27156	H. sapiens	RSPH14	radial spoke head 14 homolog	GO:0008150 biological_process			Nucleoli(Uncertain)				0.0	0.0	0.0	0.0	0.0	0.0	0.0	0.0	0.0	0.0	0.0	0.0	0.0	0.0	0.0	0.0	0.0	0.0	0.0	0.0
RP11-298C3.2						None	None	None	None	None	None	None	None	None	nan	nan	nan	nan	nan	nan	nan	nan	nan	nan	nan	nan	nan	nan	nan	nan	nan	nan	nan	nan
GUK1	2987	symbol	H. sapiens	2987	H. sapiens	GUK1	guanylate kinase 1	GO:0006185 dGDP biosynthetic process;GO:0046711 GDP biosynthetic process;GO:0046054 dGMP metabolic process		Enzymes/ENZYME proteins/Transferases	Cytosol;Nucleoplasm(Uncertain)	Guanosine-5'-Monophosphate (Guanylate kinase activity)		(M5898)HALLMARK DNA REPAIR	0.0	0.0	1.0	0.0	0.0	0.0	0.0	0.0	0.0	0.0	0.0	0.0	0.0	0.0	0.0	0.0	1.0	0.0	0.0	0.0
AURKAIP1	54998	symbol	H. sapiens	54998	H. sapiens	AURKAIP1	aurora kinase A interacting protein 1	GO:0070126 mitochondrial translational termination;GO:0070125 mitochondrial translational elongation;GO:0006415 translational termination			Mitochondria;Nucleoplasm(Supported)		(M242)PID AURORA A PATHWAY		1.0	1.0	0.0	1.0	0.0	0.0	0.0	0.0	1.0	0.0	0.0	0.0	0.0	0.0	0.0	0.0	0.0	0.0	0.0	0.0
MAG	4099	symbol	H. sapiens	4099	H. sapiens	MAG	myelin associated glycoprotein	GO:0048711 positive regulation of astrocyte differentiation;GO:0030517 negative regulation of axon extension;GO:0031643 positive regulation of myelination					(M153)PID P75 NTR PATHWAY		0.0	0.0	0.0	0.0	0.0	0.0	0.0	0.0	0.0	0.0	0.0	0.0	0.0	0.0	0.0	0.0	0.0	0.0	0.0	0.0
LINC01426	100506385	symbol	H. sapiens	100506385	H. sapiens	LINC01426	long intergenic non-protein coding RNA 1426								0.0	0.0	0.0	0.0	0.0	0.0	0.0	0.0	0.0	0.0	0.0	0.0	0.0	0.0	0.0	0.0	0.0	0.0	0.0	0.0
SLC2A4RG	56731	symbol	H. sapiens	56731	H. sapiens	SLC2A4RG	SLC2A4 regulator	GO:0006355 regulation of transcription, DNA-templated;GO:1903506 regulation of nucleic acid-templated transcription;GO:0006351 transcription, DNA-templated		Transporters/Primary Active Transporters	Nuclear speckles(Supported)				0.0	0.0	0.0	0.0	0.0	0.0	0.0	0.0	0.0	0.0	0.0	0.0	0.0	0.0	0.0	0.0	0.0	0.0	0.0	0.0
EXOSC5	56915	symbol	H. sapiens	56915	H. sapiens	EXOSC5	exosome component 5	GO:0034427 nuclear-transcribed mRNA catabolic process, exonucleolytic, 3'-5';GO:0071051 polyadenylation-dependent snoRNA 3'-end processing;GO:0043928 exonucleolytic nuclear-transcribed mRNA catabolic process involved in deadenylation-dependent decay			Nucleoli(Validated)Nucleus(Uncertain)			(M5928)HALLMARK MYC TARGETS V2; (M5922)HALLMARK UNFOLDED PROTEIN RESPONSE	1.0	0.0	0.0	0.0	0.0	0.0	0.0	1.0	0.0	0.0	1.0	1.0	0.0	0.0	0.0	0.0	0.0	0.0	0.0	0.0
HPX	3263	symbol	H. sapiens	3263	H. sapiens	HPX	hemopexin	GO:0002925 positive regulation of humoral immune response mediated by circulating immunoglobulin;GO:0060335 positive regulation of interferon-gamma-mediated signaling pathway;GO:0042511 positive regulation of tyrosine phosphorylation of Stat1 protein					(M5880)NABA ECM AFFILIATED; (M5885)NABA MATRISOME ASSOCIATED; (M5889)NABA MATRISOME		1.0	0.0	0.0	0.0	0.0	0.0	0.0	0.0	0.0	0.0	0.0	0.0	0.0	0.0	0.0	0.0	0.0	1.0	0.0	0.0
NEU4	129807	symbol	H. sapiens	129807	H. sapiens	NEU4	neuraminidase 4	GO:0006689 ganglioside catabolic process;GO:0046479 glycosphingolipid catabolic process;GO:0046514 ceramide catabolic process		Enzymes/ENZYME proteins/Hydrolases					1.0	0.0	0.0	0.0	0.0	0.0	0.0	0.0	0.0	0.0	0.0	0.0	0.0	1.0	0.0	0.0	0.0	0.0	0.0	0.0
LIMS2	55679	symbol	H. sapiens	55679	H. sapiens	LIMS2	LIM zinc finger domain containing 2	GO:2000346 negative regulation of hepatocyte proliferation;GO:2000345 regulation of hepatocyte proliferation;GO:0072574 hepatocyte proliferation			Focal adhesion sites(Supported)		(M71)PID ILK PATHWAY		0.0	0.0	0.0	0.0	0.0	0.0	0.0	0.0	0.0	0.0	0.0	0.0	0.0	0.0	0.0	0.0	0.0	0.0	0.0	0.0
BCL2L12	83596	symbol	H. sapiens	83596	H. sapiens	BCL2L12	BCL2 like 12	GO:1990001 inhibition of cysteine-type endopeptidase activity involved in apoptotic process;GO:1902166 negative regulation of intrinsic apoptotic signaling pathway in response to DNA damage by p53 class mediator;GO:0097340 inhibition of cysteine-type endopeptidase activity			Cytosol(Approved)				0.0	0.0	0.0	0.0	0.0	1.0	0.0	1.0	1.0	0.0	0.0	0.0	0.0	0.0	0.0	0.0	0.0	0.0	0.0	0.0
FIBP	9158	symbol	H. sapiens	9158	H. sapiens	FIBP	FGF1 intracellular binding protein	GO:0070527 platelet aggregation;GO:0008543 fibroblast growth factor receptor signaling pathway;GO:0034109 homotypic cell-cell adhesion			Nuclear speckles(Supported)				0.0	0.0	0.0	0.0	0.0	0.0	0.0	0.0	0.0	0.0	0.0	0.0	0.0	0.0	0.0	0.0	0.0	0.0	0.0	0.0
NDUFB1	4707	symbol	H. sapiens	4707	H. sapiens	NDUFB1	NADH:ubiquinone oxidoreductase subunit B1	GO:0006120 mitochondrial electron transport, NADH to ubiquinone;GO:0042775 mitochondrial ATP synthesis coupled electron transport;GO:0042773 ATP synthesis coupled electron transport			Mitochondria(Supported)Nuclear speckles(Uncertain)	NADH (Nadh dehydrogenase (ubiquinone) activity)		(M5936)HALLMARK OXIDATIVE PHOSPHORYLATION	0.0	0.0	1.0	0.0	1.0	0.0	0.0	0.0	0.0	1.0	0.0	0.0	0.0	0.0	0.0	0.0	0.0	0.0	0.0	0.0
XRCC3	7517	symbol	H. sapiens	7517	H. sapiens	XRCC3	X-ray repair cross complementing 3	GO:0090267 positive regulation of mitotic cell cycle spindle assembly checkpoint;GO:0090266 regulation of mitotic cell cycle spindle assembly checkpoint;GO:1903504 regulation of mitotic spindle checkpoint			Nucleus(Validated)		(M1)PID FANCONI PATHWAY	(M5907)HALLMARK ESTROGEN RESPONSE LATE	0.0	1.0	0.0	0.0	1.0	0.0	1.0	1.0	0.0	0.0	0.0	0.0	1.0	0.0	0.0	0.0	0.0	0.0	0.0	0.0
RPS14	6208	symbol	H. sapiens	6208	H. sapiens	RPS14	ribosomal protein S14	GO:0006614 SRP-dependent cotranslational protein targeting to membrane;GO:0000184 nuclear-transcribed mRNA catabolic process, nonsense-mediated decay;GO:0006613 cotranslational protein targeting to membrane		Ribosomal proteins	Cytosol;Endoplasmic reticulum(Validated)			(M5922)HALLMARK UNFOLDED PROTEIN RESPONSE	1.0	0.0	0.0	0.0	1.0	0.0	0.0	0.0	0.0	0.0	0.0	0.0	0.0	0.0	0.0	0.0	0.0	0.0	1.0	0.0
PFN1	5216	symbol	H. sapiens	5216	H. sapiens	PFN1	profilin 1	GO:0051497 negative regulation of stress fiber assembly;GO:0051496 positive regulation of stress fiber assembly;GO:0050434 positive regulation of viral transcription			Cytosol(Supported)	7-HYDROXY-4-METHYL-3-(2-HYDROXY-ETHYL)COUMARIN (Proline-rich region binding)	(M16801)SIG REGULATION OF THE ACTIN CYTOSKELETON BY RHO GTPASES; (M8873)ST FAS SIGNALING PATHWAY	(M5923)HALLMARK PI3K AKT MTOR SIGNALING; (M5915)HALLMARK APICAL JUNCTION; (M5921)HALLMARK COMPLEMENT	1.0	0.0	0.0	0.0	1.0	0.0	0.0	1.0	0.0	0.0	0.0	0.0	1.0	0.0	0.0	0.0	0.0	0.0	0.0	0.0
PFN1P1	730138	symbol	H. sapiens	730138	H. sapiens	PFN1P1	profilin 1 pseudogene 1								0.0	0.0	0.0	0.0	0.0	0.0	0.0	0.0	0.0	0.0	0.0	0.0	0.0	0.0	0.0	0.0	0.0	0.0	0.0	0.0
SNX17	9784	symbol	H. sapiens	9784	H. sapiens	SNX17	sorting nexin 17	GO:0006707 cholesterol catabolic process;GO:0016127 sterol catabolic process;GO:0035904 aorta development			Vesicles(Supported)				1.0	0.0	0.0	0.0	0.0	0.0	0.0	0.0	0.0	0.0	0.0	0.0	0.0	0.0	0.0	0.0	0.0	0.0	0.0	0.0
SCGN	10590	symbol	H. sapiens	10590	H. sapiens	SCGN	secretagogin, EF-hand calcium binding protein	GO:0051480 regulation of cytosolic calcium ion concentration;GO:0006874 cellular calcium ion homeostasis;GO:0055074 calcium ion homeostasis						(M5957)HALLMARK PANCREAS BETA CELLS	0.0	0.0	0.0	0.0	0.0	0.0	0.0	0.0	0.0	0.0	0.0	0.0	0.0	0.0	0.0	0.0	0.0	0.0	0.0	0.0
MTFP1	51537	symbol	H. sapiens	51537	H. sapiens	MTFP1	mitochondrial fission process 1	GO:0000266 mitochondrial fission;GO:0007005 mitochondrion organization;GO:0048285 organelle fission			Mitochondria(Approved)				0.0	0.0	0.0	0.0	0.0	0.0	0.0	0.0	0.0	1.0	0.0	0.0	0.0	0.0	0.0	0.0	0.0	0.0	0.0	0.0
EXOSC4	54512	symbol	H. sapiens	54512	H. sapiens	EXOSC4	exosome component 4	GO:0034427 nuclear-transcribed mRNA catabolic process, exonucleolytic, 3'-5';GO:0071044 histone mRNA catabolic process;GO:0071051 polyadenylation-dependent snoRNA 3'-end processing			Cytosol;Intermediate filaments(Supported)			(M5922)HALLMARK UNFOLDED PROTEIN RESPONSE	1.0	0.0	0.0	0.0	0.0	0.0	0.0	1.0	0.0	0.0	1.0	1.0	0.0	0.0	0.0	0.0	0.0	0.0	0.0	0.0
TSPAN18	90139	symbol	H. sapiens	90139	H. sapiens	TSPAN18	tetraspanin 18	GO:0007166 cell surface receptor signaling pathway;GO:0007165 signal transduction;GO:0044700 single organism signaling							0.0	0.0	0.0	0.0	0.0	0.0	0.0	0.0	0.0	0.0	0.0	0.0	0.0	0.0	0.0	0.0	0.0	0.0	0.0	0.0
RPL27	6155	symbol	H. sapiens	6155	H. sapiens	RPL27	ribosomal protein L27	GO:0006614 SRP-dependent cotranslational protein targeting to membrane;GO:0000184 nuclear-transcribed mRNA catabolic process, nonsense-mediated decay;GO:0006613 cotranslational protein targeting to membrane		Ribosomal proteins					1.0	0.0	0.0	0.0	0.0	0.0	0.0	0.0	0.0	0.0	0.0	0.0	0.0	0.0	0.0	0.0	0.0	0.0	0.0	0.0
CHMP6	79643	symbol	H. sapiens	79643	H. sapiens	CHMP6	charged multivesicular body protein 6	GO:1904902 ESCRT III complex assembly;GO:1904895 ESCRT complex assembly;GO:0039702 viral budding via host ESCRT complex							1.0	1.0	0.0	0.0	0.0	0.0	0.0	0.0	0.0	0.0	0.0	0.0	1.0	0.0	0.0	0.0	0.0	0.0	1.0	0.0
PKIG	11142	symbol	H. sapiens	11142	H. sapiens	PKIG	cAMP-dependent protein kinase inhibitor gamma	GO:2000480 negative regulation of cAMP-dependent protein kinase activity;GO:0042308 negative regulation of protein import into nucleus;GO:2000479 regulation of cAMP-dependent protein kinase activity			Cytosol;Nucleoplasm(Supported)				1.0	0.0	0.0	0.0	0.0	1.0	0.0	0.0	0.0	0.0	0.0	0.0	0.0	0.0	0.0	0.0	0.0	0.0	0.0	0.0
POP7	10248	symbol	H. sapiens	10248	H. sapiens	POP7	POP7 homolog, ribonuclease P/MRP subunit	GO:0001682 tRNA 5'-leader removal;GO:0090502 RNA phosphodiester bond hydrolysis, endonucleolytic;GO:0008033 tRNA processing		Enzymes/ENZYME proteins/Hydrolases	Nucleoli;Vesicles(Supported)			(M5925)HALLMARK E2F TARGETS	1.0	0.0	0.0	0.0	0.0	0.0	0.0	0.0	0.0	0.0	0.0	1.0	0.0	0.0	0.0	0.0	0.0	0.0	0.0	0.0
DGAT2	84649	symbol	H. sapiens	84649	H. sapiens	DGAT2	diacylglycerol O-acyltransferase 2	GO:0010867 positive regulation of triglyceride biosynthetic process;GO:0046322 negative regulation of fatty acid oxidation;GO:0045722 positive regulation of gluconeogenesis		Enzymes/ENZYME proteins/Transferases					0.0	0.0	1.0	0.0	0.0	0.0	0.0	0.0	0.0	0.0	0.0	0.0	0.0	1.0	0.0	1.0	0.0	0.0	0.0	0.0
CACNG4	27092	symbol	H. sapiens	27092	H. sapiens	CACNG4	calcium voltage-gated channel auxiliary subunit gamma 4	GO:2000311 regulation of AMPA receptor activity;GO:0061337 cardiac conduction;GO:1900449 regulation of glutamate receptor signaling pathway		Transporters/Accessory Factors Involved in Transport	Cytosol(Approved)				0.0	0.0	0.0	0.0	0.0	0.0	0.0	0.0	0.0	0.0	0.0	0.0	0.0	0.0	0.0	0.0	0.0	0.0	0.0	0.0
RP11-44F21.5						None	None	None	None	None	None	None	None	None	nan	nan	nan	nan	nan	nan	nan	nan	nan	nan	nan	nan	nan	nan	nan	nan	nan	nan	nan	nan
PRSS56	646960	symbol	H. sapiens	646960	H. sapiens	PRSS56	protease, serine 56	GO:0043010 camera-type eye development;GO:0001654 eye development;GO:0007423 sensory organ development		Enzymes/Peptidases/Serine-type peptidases					0.0	0.0	0.0	0.0	0.0	0.0	0.0	0.0	0.0	0.0	0.0	0.0	0.0	0.0	0.0	0.0	0.0	0.0	0.0	0.0
IGFBP4	3487	symbol	H. sapiens	3487	H. sapiens	IGFBP4	insulin like growth factor binding protein 4	GO:0043568 positive regulation of insulin-like growth factor receptor signaling pathway;GO:0043567 regulation of insulin-like growth factor receptor signaling pathway;GO:0044342 type B pancreatic cell proliferation					(M77)PID WNT SIGNALING PATHWAY; (M3008)NABA ECM GLYCOPROTEINS; (M5884)NABA CORE MATRISOME	(M5907)HALLMARK ESTROGEN RESPONSE LATE; (M5906)HALLMARK ESTROGEN RESPONSE EARLY; (M5930)HALLMARK EPITHELIAL MESENCHYMAL TRANSITION	0.0	0.0	0.0	0.0	0.0	0.0	0.0	1.0	0.0	0.0	0.0	0.0	0.0	1.0	0.0	0.0	0.0	0.0	0.0	0.0
SMARCB1	6598	symbol	H. sapiens	6598	H. sapiens	SMARCB1	SWI/SNF related, matrix associated, actin dependent regulator of chromatin, subfamily b, member 1	GO:1900110 negative regulation of histone H3-K9 dimethylation;GO:1902661 positive regulation of glucose mediated signaling pathway;GO:2000617 positive regulation of histone H3-K9 acetylation			Nucleoli fibrillar center;Nucleoplasm(Supported)		(M119)PID ERB GENOMIC PATHWAY; (M279)PID RB 1PATHWAY		1.0	0.0	0.0	1.0	0.0	1.0	0.0	1.0	0.0	0.0	0.0	0.0	0.0	0.0	0.0	0.0	0.0	0.0	0.0	0.0
HSD17B10	3028	symbol	H. sapiens	3028	H. sapiens	HSD17B10	hydroxysteroid 17-beta dehydrogenase 10	GO:0070901 mitochondrial tRNA methylation;GO:0070900 mitochondrial tRNA modification;GO:0009083 branched-chain amino acid catabolic process		Enzymes/ENZYME proteins/Oxidoreductases		NADH (Testosterone dehydrogenase [nad(p)] activity);1-Azepan-1-Yl-2-Phenyl-2-(4-Thioxo-1,4-Dihydro-Pyrazolo[3,4-D]Pyrimidin-5-Yl)Ethanone Adduct (Testosterone dehydrogenase [nad(p)] activity)		(M5935)HALLMARK FATTY ACID METABOLISM; (M5936)HALLMARK OXIDATIVE PHOSPHORYLATION	1.0	0.0	1.0	0.0	0.0	0.0	0.0	0.0	0.0	1.0	0.0	0.0	0.0	0.0	0.0	0.0	0.0	0.0	0.0	0.0
NKX2-5	1482	symbol	H. sapiens	1482	H. sapiens	NKX2-5	NK2 homeobox 5	GO:0060929 atrioventricular node cell fate commitment;GO:0003168 Purkinje myocyte differentiation;GO:0060928 atrioventricular node cell development		Transcription factors/Helix-turn-helix domains	Cytosol;Nucleoplasm(Approved)		(M2)PID SMAD2 3NUCLEAR PATHWAY	(M5941)HALLMARK UV RESPONSE UP	0.0	0.0	0.0	0.0	0.0	0.0	0.0	0.0	0.0	0.0	0.0	0.0	0.0	0.0	0.0	0.0	0.0	0.0	1.0	0.0
TUBB	203068	symbol	H. sapiens	203068	H. sapiens	TUBB	tubulin beta class I	GO:0042267 natural killer cell mediated cytotoxicity;GO:0097711 ciliary basal body docking;GO:0043312 neutrophil degranulation			Microtubules(Validated)	Vinorelbine (Ubiquitin protein ligase binding);Vincristine (Ubiquitin protein ligase binding);Vinblastine (Ubiquitin protein ligase binding);Podofilox (Ubiquitin protein ligase binding);Colchicine (Ubiquitin protein ligase binding);Epothilone D (Ubiquitin protein ligase binding);Epothilone B (Ubiquitin protein ligase binding);CYT997 (Ubiquitin protein ligase binding);CA4P (Ubiquitin protein ligas…		(M5925)HALLMARK E2F TARGETS	0.0	1.0	0.0	1.0	0.0	0.0	0.0	0.0	0.0	0.0	0.0	0.0	0.0	0.0	0.0	0.0	0.0	0.0	1.0	0.0
U1	26871	gene_synonym	H. sapiens	26871	H. sapiens	RNU1-1	RNA, U1 small nuclear 1								0.0	0.0	0.0	0.0	0.0	0.0	0.0	0.0	0.0	0.0	0.0	0.0	0.0	0.0	0.0	0.0	0.0	0.0	0.0	0.0
GNB2	2783	symbol	H. sapiens	2783	H. sapiens	GNB2	G protein subunit beta 2	GO:0071377 cellular response to glucagon stimulus;GO:0033762 response to glucagon;GO:0071375 cellular response to peptide hormone stimulus		RAS pathway related proteins	Plasma membrane(Approved)			(M5946)HALLMARK COAGULATION; (M5921)HALLMARK COMPLEMENT	0.0	0.0	0.0	0.0	0.0	0.0	0.0	0.0	0.0	0.0	0.0	0.0	0.0	0.0	0.0	0.0	0.0	0.0	0.0	0.0
SLC25A11	8402	symbol	H. sapiens	8402	H. sapiens	SLC25A11	solute carrier family 25 member 11	GO:0015742 alpha-ketoglutarate transport;GO:0006094 gluconeogenesis;GO:0006835 dicarboxylic acid transport		Transporters/Electrochemical Potential-driven transporters				(M5936)HALLMARK OXIDATIVE PHOSPHORYLATION	0.0	0.0	0.0	0.0	0.0	0.0	0.0	0.0	0.0	1.0	0.0	0.0	0.0	1.0	0.0	0.0	0.0	0.0	0.0	0.0
LAGE3	8270	symbol	H. sapiens	8270	H. sapiens	LAGE3	L antigen family member 3	GO:0008033 tRNA processing;GO:0006399 tRNA metabolic process;GO:0034470 ncRNA processing			Nuclear bodies;Nucleoplasm(Supported)				1.0	0.0	0.0	0.0	0.0	0.0	0.0	0.0	0.0	0.0	0.0	0.0	0.0	0.0	0.0	0.0	0.0	0.0	0.0	0.0
GPS1	2873	symbol	H. sapiens	2873	H. sapiens	GPS1	G protein pathway suppressor 1	GO:0000188 inactivation of MAPK activity;GO:0043407 negative regulation of MAP kinase activity;GO:0000715 nucleotide-excision repair, DNA damage recognition							0.0	0.0	0.0	0.0	0.0	1.0	1.0	1.0	1.0	0.0	0.0	0.0	0.0	0.0	0.0	0.0	0.0	0.0	0.0	0.0
TADA3	10474	symbol	H. sapiens	10474	H. sapiens	TADA3	transcriptional adaptor 3	GO:0090043 regulation of tubulin deacetylation;GO:0090042 tubulin deacetylation;GO:0031063 regulation of histone deacetylation			Nucleoplasm(Supported)				0.0	1.0	0.0	0.0	0.0	0.0	0.0	0.0	0.0	0.0	0.0	0.0	0.0	0.0	0.0	0.0	0.0	0.0	0.0	0.0
UBAC2-AS1	100289373	symbol	H. sapiens	100289373	H. sapiens	UBAC2-AS1	UBAC2 antisense RNA 1								0.0	0.0	0.0	0.0	0.0	0.0	0.0	0.0	0.0	0.0	0.0	0.0	0.0	0.0	0.0	0.0	0.0	0.0	0.0	0.0
VDR	7421	symbol	H. sapiens	7421	H. sapiens	VDR	vitamin D (1,25- dihydroxyvitamin D3) receptor	GO:0060058 positive regulation of apoptotic process involved in mammary gland involution;GO:1903521 positive regulation of mammary gland involution;GO:0060558 regulation of calcidiol 1-monooxygenase activity		Nuclear receptors;Transcription factors/Zinc-coordinating DNA-binding domains	Nucleoplasm(Validated)	Calcitriol (Zinc ion binding);Calcidiol (Zinc ion binding);Ergocalciferol (Zinc ion binding);Cholecalciferol (Zinc ion binding);Paricalcitol (Zinc ion binding);Dihydrotachysterol (Zinc ion binding);Alfacalcidol (Zinc ion binding);Calcipotriol (Zinc ion binding);1-alpha, 25-dihydroxyl-20-epi-22-oxa-24, 26 ,27-trihomovitamin D3 (Zinc ion binding);Seocalcitol (Zinc ion binding);Inecalcitol (Zinc ion…	(M162)PID RXR VDR PATHWAY; (M207)PID RETINOIC ACID PATHWAY; (M236)PID DELTA NP63 PATHWAY	(M5957)HALLMARK PANCREAS BETA CELLS; (M5939)HALLMARK P53 PATHWAY	0.0	0.0	0.0	0.0	0.0	0.0	0.0	0.0	0.0	0.0	0.0	0.0	0.0	0.0	0.0	0.0	0.0	0.0	0.0	0.0
TPPP2	122664	symbol	H. sapiens	122664	H. sapiens	TPPP2	tubulin polymerization promoting protein family member 2								0.0	0.0	0.0	0.0	0.0	0.0	0.0	0.0	0.0	0.0	0.0	0.0	0.0	0.0	0.0	0.0	0.0	0.0	0.0	0.0
PHOSPHO1	162466	symbol	H. sapiens	162466	H. sapiens	PHOSPHO1	phosphoethanolamine/phosphocholine phosphatase	GO:0035630 bone mineralization involved in bone maturation;GO:0043931 ossification involved in bone maturation;GO:0006646 phosphatidylethanolamine biosynthetic process		Enzymes/ENZYME proteins/Hydrolases		Choline (Pyrophosphatase activity)			0.0	0.0	0.0	0.0	0.0	0.0	0.0	0.0	0.0	0.0	0.0	0.0	0.0	0.0	0.0	0.0	0.0	0.0	0.0	0.0
NDRG2	57447	symbol	H. sapiens	57447	H. sapiens	NDRG2	NDRG family member 2	GO:0090361 regulation of platelet-derived growth factor production;GO:0090360 platelet-derived growth factor production;GO:0070373 negative regulation of ERK1 and ERK2 cascade			Cytosol(Supported)Microtubule organizing center(Approved)Nucleoplasm(Uncertain)		(M254)PID MYC REPRESS PATHWAY	(M5934)HALLMARK XENOBIOTIC METABOLISM	0.0	0.0	0.0	0.0	0.0	1.0	0.0	0.0	0.0	0.0	0.0	0.0	0.0	0.0	0.0	0.0	0.0	0.0	0.0	0.0
MDK	4192	symbol	H. sapiens	4192	H. sapiens	MDK	midkine (neurite growth-promoting factor 2)	GO:0021681 cerebellar granular layer development;GO:0021542 dentate gyrus development;GO:0021695 cerebellar cortex development			Vesicles(Approved)		(M165)PID SYNDECAN 4 PATHWAY; (M277)PID INTEGRIN A4B1 PATHWAY; (M18)PID INTEGRIN1 PATHWAY	(M5915)HALLMARK APICAL JUNCTION; (M5907)HALLMARK ESTROGEN RESPONSE LATE	0.0	0.0	0.0	0.0	0.0	0.0	0.0	0.0	0.0	0.0	0.0	0.0	0.0	0.0	0.0	0.0	0.0	0.0	0.0	0.0
HIST2H2AC	8338	symbol	H. sapiens	8338	H. sapiens	HIST2H2AC	histone cluster 2 H2A family member c	GO:0006342 chromatin silencing;GO:0045814 negative regulation of gene expression, epigenetic;GO:0045892 negative regulation of transcription, DNA-templated							0.0	1.0	0.0	0.0	0.0	0.0	1.0	0.0	0.0	0.0	0.0	0.0	1.0	0.0	0.0	0.0	0.0	0.0	0.0	0.0
COA3	28958	symbol	H. sapiens	28958	H. sapiens	COA3	cytochrome c oxidase assembly factor 3	GO:0070131 positive regulation of mitochondrial translation;GO:0033617 mitochondrial respiratory chain complex IV assembly;GO:0070129 regulation of mitochondrial translation			Mitochondria(Supported)				1.0	0.0	1.0	1.0	1.0	0.0	0.0	0.0	0.0	1.0	0.0	0.0	0.0	0.0	0.0	0.0	0.0	0.0	0.0	0.0
TMEM86B	255043	symbol	H. sapiens	255043	H. sapiens	TMEM86B	transmembrane protein 86B	GO:0036151 phosphatidylcholine acyl-chain remodeling;GO:0046485 ether lipid metabolic process;GO:0006662 glycerol ether metabolic process		Enzymes/ENZYME proteins/Hydrolases	Centrosome;Midbody(Approved)				0.0	0.0	0.0	0.0	0.0	0.0	0.0	0.0	0.0	0.0	0.0	0.0	0.0	0.0	0.0	0.0	0.0	0.0	0.0	0.0
TTC38	55020	symbol	H. sapiens	55020	H. sapiens	TTC38	tetratricopeptide repeat domain 38				Cytosol(Approved)				0.0	0.0	0.0	0.0	0.0	0.0	0.0	0.0	0.0	0.0	0.0	0.0	0.0	0.0	0.0	0.0	0.0	0.0	0.0	0.0
SC22CB-1E7.1						None	None	None	None	None	None	None	None	None	nan	nan	nan	nan	nan	nan	nan	nan	nan	nan	nan	nan	nan	nan	nan	nan	nan	nan	nan	nan
MAT1A	4143	symbol	H. sapiens	4143	H. sapiens	MAT1A	methionine adenosyltransferase 1A	GO:0009087 methionine catabolic process;GO:0000098 sulfur amino acid catabolic process;GO:0009068 aspartate family amino acid catabolic process		Enzymes/ENZYME proteins/Transferases		S-Adenosylmethionine (Methionine adenosyltransferase activity);3-Oxiran-2ylalanine (Methionine adenosyltransferase activity);L-2-Amino-4-Methoxy-Cis-but-3-Enoic Acid (Methionine adenosyltransferase activity)			1.0	0.0	0.0	0.0	0.0	0.0	0.0	0.0	0.0	0.0	0.0	0.0	0.0	0.0	1.0	0.0	0.0	0.0	0.0	0.0
EGFL7	51162	symbol	H. sapiens	51162	H. sapiens	EGFL7	EGF like domain multiple 7	GO:0001570 vasculogenesis;GO:0001938 positive regulation of endothelial cell proliferation;GO:0045746 negative regulation of Notch signaling pathway					(M5883)NABA SECRETED FACTORS; (M5885)NABA MATRISOME ASSOCIATED; (M5889)NABA MATRISOME		0.0	0.0	0.0	0.0	0.0	0.0	0.0	0.0	0.0	0.0	0.0	0.0	0.0	0.0	0.0	0.0	0.0	0.0	0.0	0.0
RP11-165A20.3						None	None	None	None	None	None	None	None	None	nan	nan	nan	nan	nan	nan	nan	nan	nan	nan	nan	nan	nan	nan	nan	nan	nan	nan	nan	nan
C16orf13	84326	gene_synonym	H. sapiens	84326	H. sapiens	METTL26	methyltransferase like 26								0.0	0.0	0.0	0.0	0.0	0.0	0.0	0.0	0.0	0.0	0.0	0.0	0.0	0.0	0.0	0.0	0.0	0.0	0.0	0.0
USP18	11274	symbol	H. sapiens	11274	H. sapiens	USP18	ubiquitin specific peptidase 18	GO:0060338 regulation of type I interferon-mediated signaling pathway;GO:0060337 type I interferon signaling pathway;GO:0071357 cellular response to type I interferon		Enzymes/Peptidases/Cysteine-type peptidases	Cytosol(Approved)			(M5911)HALLMARK INTERFERON ALPHA RESPONSE; (M5913)HALLMARK INTERFERON GAMMA RESPONSE	1.0	0.0	0.0	0.0	0.0	0.0	0.0	0.0	0.0	0.0	0.0	0.0	0.0	0.0	0.0	0.0	0.0	0.0	0.0	0.0
RASL10B	91608	symbol	H. sapiens	91608	H. sapiens	RASL10B	RAS like family 10 member B	GO:0003050 regulation of systemic arterial blood pressure by atrial natriuretic peptide;GO:0001990 regulation of systemic arterial blood pressure by hormone;GO:0090277 positive regulation of peptide hormone secretion			Vesicles(Approved)				0.0	0.0	0.0	0.0	0.0	0.0	0.0	0.0	0.0	0.0	0.0	0.0	0.0	0.0	0.0	0.0	0.0	0.0	0.0	0.0
RP11-216B9.9						None	None	None	None	None	None	None	None	None	nan	nan	nan	nan	nan	nan	nan	nan	nan	nan	nan	nan	nan	nan	nan	nan	nan	nan	nan	nan
EFR3B	22979	symbol	H. sapiens	22979	H. sapiens	EFR3B	EFR3 homolog B	GO:0046854 phosphatidylinositol phosphorylation;GO:0090002 establishment of protein localization to plasma membrane;GO:0046834 lipid phosphorylation			Nucleus(Approved)				1.0	0.0	0.0	0.0	0.0	0.0	0.0	0.0	0.0	0.0	0.0	0.0	0.0	0.0	0.0	0.0	0.0	0.0	0.0	0.0
GALE	2582	symbol	H. sapiens	2582	H. sapiens	GALE	UDP-galactose-4-epimerase	GO:0019388 galactose catabolic process;GO:0019320 hexose catabolic process;GO:0006012 galactose metabolic process		Enzymes/ENZYME proteins/Isomerase	Cytosol;Nucleus(Approved)	Uridine diphosphate glucose (Udp-n-acetylglucosamine 4-epimerase activity);Uridine-Diphosphate-N-Acetylgalactosamine (Udp-n-acetylglucosamine 4-epimerase activity);Tetramethylammonium Ion (Udp-n-acetylglucosamine 4-epimerase activity);Uridine-Diphosphate-N-Acetylglucosamine (Udp-n-acetylglucosamine 4-epimerase activity);Galactose-uridine-5'-diphosphate (Udp-n-acetylglucosamine 4-epimerase activit…		(M5907)HALLMARK ESTROGEN RESPONSE LATE; (M5937)HALLMARK GLYCOLYSIS	0.0	0.0	0.0	0.0	0.0	0.0	0.0	0.0	0.0	0.0	0.0	0.0	0.0	1.0	0.0	0.0	0.0	0.0	0.0	0.0
SERPINA4	5267	symbol	H. sapiens	5267	H. sapiens	SERPINA4	serpin family A member 4	GO:0002576 platelet degranulation;GO:0010951 negative regulation of endopeptidase activity;GO:0010466 negative regulation of peptidase activity					(M9378)ST INTERLEUKIN 4 PATHWAY; (M12645)ST GA13 PATHWAY; (M3501)ST B CELL ANTIGEN RECEPTOR		0.0	0.0	0.0	0.0	0.0	1.0	0.0	0.0	1.0	0.0	0.0	0.0	0.0	0.0	0.0	0.0	0.0	0.0	0.0	0.0
PSMB4	5692	symbol	H. sapiens	5692	H. sapiens	PSMB4	proteasome subunit beta 4	GO:0051437 positive regulation of ubiquitin-protein ligase activity involved in regulation of mitotic cell cycle transition;GO:0051436 negative regulation of ubiquitin-protein ligase activity involved in mitotic cell cycle;GO:1904667 negative regulation of ubiquitin protein ligase activity		Enzymes/{ENZYME proteins/Hydrolases,Peptidases/Threonine-type peptidases}		(3AR,6R,6AS)-6-((S)-((S)-CYCLOHEX-2-ENYL)(HYDROXY)METHYL)-6A-METHYL-4-OXO-HEXAHYDRO-2H-FURO[3,2-C]PYRROLE-6-CARBALDEHYDE (Threonine-type endopeptidase activity)			1.0	1.0	0.0	0.0	0.0	1.0	0.0	0.0	1.0	0.0	0.0	0.0	1.0	0.0	0.0	0.0	0.0	0.0	0.0	0.0
RP11-452F19.3						None	None	None	None	None	None	None	None	None	nan	nan	nan	nan	nan	nan	nan	nan	nan	nan	nan	nan	nan	nan	nan	nan	nan	nan	nan	nan
CKB	1152	symbol	H. sapiens	1152	H. sapiens	CKB	creatine kinase B	GO:0030644 cellular chloride ion homeostasis;GO:0055064 chloride ion homeostasis;GO:0006600 creatine metabolic process		Enzymes/ENZYME proteins/Transferases	Cytosol(Supported)	Creatine (Ubiquitin protein ligase binding)		(M5909)HALLMARK MYOGENESIS; (M5907)HALLMARK ESTROGEN RESPONSE LATE	1.0	0.0	0.0	0.0	0.0	0.0	0.0	0.0	0.0	0.0	0.0	0.0	0.0	0.0	0.0	0.0	0.0	0.0	0.0	0.0
PUSL1	126789	symbol	H. sapiens	126789	H. sapiens	PUSL1	pseudouridylate synthase-like 1	GO:0031119 tRNA pseudouridine synthesis;GO:0001522 pseudouridine synthesis;GO:0006400 tRNA modification			Vesicles(Validated)				1.0	0.0	0.0	0.0	0.0	0.0	0.0	0.0	0.0	0.0	0.0	0.0	0.0	0.0	0.0	0.0	0.0	0.0	0.0	0.0
RPL26	6154	symbol	H. sapiens	6154	H. sapiens	RPL26	ribosomal protein L26	GO:0006614 SRP-dependent cotranslational protein targeting to membrane;GO:0000184 nuclear-transcribed mRNA catabolic process, nonsense-mediated decay;GO:0006613 cotranslational protein targeting to membrane		Ribosomal proteins	Cytosol;Endoplasmic reticulum(Supported)Nucleoli(Approved)				1.0	0.0	0.0	0.0	0.0	0.0	0.0	0.0	0.0	0.0	0.0	0.0	0.0	0.0	0.0	0.0	0.0	0.0	0.0	0.0
MIR1244-3	100422872	symbol	H. sapiens	100422872	H. sapiens	MIR1244-3	microRNA 1244-3								0.0	0.0	0.0	0.0	0.0	0.0	0.0	0.0	0.0	0.0	0.0	0.0	0.0	0.0	0.0	0.0	0.0	0.0	0.0	0.0
SLC13A3	64849	symbol	H. sapiens	64849	H. sapiens	SLC13A3	solute carrier family 13 member 3	GO:0071422 succinate transmembrane transport;GO:0015744 succinate transport;GO:0015746 citrate transport		Transporters/Electrochemical Potential-driven transporters		Succinic acid (Succinate transmembrane transporter activity)			0.0	0.0	0.0	0.0	0.0	0.0	0.0	0.0	0.0	0.0	0.0	0.0	0.0	0.0	0.0	0.0	0.0	0.0	0.0	0.0
BOP1	23246	symbol	H. sapiens	23246	H. sapiens	BOP1	block of proliferation 1	GO:0000448 cleavage in ITS2 between 5.8S rRNA and LSU-rRNA of tricistronic rRNA transcript (SSU-rRNA, 5.8S rRNA, LSU-rRNA);GO:0000479 endonucleolytic cleavage of tricistronic rRNA transcript (SSU-rRNA, 5.8S rRNA, LSU-rRNA);GO:0000463 maturation of LSU-rRNA from tricistronic rRNA transcript (SSU-rRNA, 5.8S rRNA, LSU-rRNA)			Nucleoli;Nucleus(Validated)				1.0	0.0	0.0	0.0	0.0	0.0	0.0	0.0	0.0	0.0	0.0	1.0	0.0	0.0	0.0	0.0	0.0	0.0	0.0	0.0
ISOC2	79763	symbol	H. sapiens	79763	H. sapiens	ISOC2	isochorismatase domain containing 2	GO:0031648 protein destabilization;GO:0031647 regulation of protein stability;GO:0065008 regulation of biological quality			Cytosol;Mitochondria(Approved)				0.0	0.0	0.0	0.0	0.0	0.0	0.0	0.0	0.0	0.0	0.0	0.0	0.0	0.0	0.0	0.0	0.0	0.0	0.0	0.0
GCAT	23464	symbol	H. sapiens	23464	H. sapiens	GCAT	glycine C-acetyltransferase	GO:0019518 L-threonine catabolic process to glycine;GO:0006567 threonine catabolic process;GO:0006566 threonine metabolic process		Enzymes/ENZYME proteins/Transferases	Nucleoplasm(Supported)Mitochondria(Approved)	Pyridoxal Phosphate (Pyridoxal phosphate binding);Glycine (Pyridoxal phosphate binding)			1.0	0.0	0.0	0.0	0.0	0.0	0.0	0.0	0.0	0.0	0.0	0.0	0.0	0.0	0.0	0.0	0.0	0.0	0.0	0.0
EEFSEC	60678	symbol	H. sapiens	60678	H. sapiens	EEFSEC	eukaryotic elongation factor, selenocysteine-tRNA specific	GO:0001514 selenocysteine incorporation;GO:0006451 translational readthrough;GO:0006414 translational elongation			Cytosol;Nuclear bodies;Nucleus(Approved)				1.0	0.0	0.0	1.0	0.0	0.0	0.0	0.0	0.0	0.0	0.0	0.0	0.0	0.0	0.0	0.0	0.0	0.0	0.0	0.0
LGALS2	3957	symbol	H. sapiens	3957	H. sapiens	LGALS2	galectin 2				Mitochondria;Nucleoplasm(Approved)	Beta-D-Glucose (Galactoside binding)	(M5880)NABA ECM AFFILIATED; (M5885)NABA MATRISOME ASSOCIATED; (M5889)NABA MATRISOME		0.0	0.0	0.0	0.0	0.0	0.0	0.0	0.0	0.0	0.0	0.0	0.0	0.0	0.0	0.0	0.0	0.0	0.0	0.0	0.0
LSM5	23658	symbol	H. sapiens	23658	H. sapiens	LSM5	LSM5 homolog, U6 small nuclear RNA and mRNA degradation associated	GO:0043928 exonucleolytic nuclear-transcribed mRNA catabolic process involved in deadenylation-dependent decay;GO:0000291 nuclear-transcribed mRNA catabolic process, exonucleolytic;GO:0000288 nuclear-transcribed mRNA catabolic process, deadenylation-dependent decay							1.0	0.0	0.0	0.0	0.0	0.0	0.0	0.0	0.0	0.0	1.0	0.0	0.0	0.0	0.0	0.0	0.0	0.0	0.0	0.0
CTSE	1510	symbol	H. sapiens	1510	H. sapiens	CTSE	cathepsin E	GO:0019886 antigen processing and presentation of exogenous peptide antigen via MHC class II;GO:0016540 protein autoprocessing;GO:0002495 antigen processing and presentation of peptide antigen via MHC class II		Enzymes/{ENZYME proteins/Hydrolases,Peptidases/Aspartic-type peptidases}			(M3468)NABA ECM REGULATORS; (M5885)NABA MATRISOME ASSOCIATED; (M5889)NABA MATRISOME	(M5946)HALLMARK COAGULATION; (M5945)HALLMARK HEME METABOLISM	0.0	0.0	0.0	0.0	0.0	0.0	0.0	0.0	0.0	0.0	0.0	0.0	0.0	0.0	0.0	0.0	0.0	0.0	0.0	0.0
PTGES2	80142	symbol	H. sapiens	80142	H. sapiens	PTGES2	prostaglandin E synthase 2	GO:0019371 cyclooxygenase pathway;GO:0001516 prostaglandin biosynthetic process;GO:0046457 prostanoid biosynthetic process		Enzymes/ENZYME proteins/Isomerase	Mitochondria(Approved)		(M161)PID IFNG PATHWAY		0.0	0.0	1.0	0.0	0.0	0.0	0.0	0.0	0.0	0.0	0.0	0.0	0.0	0.0	0.0	0.0	0.0	0.0	0.0	0.0
ALKBH7	84266	symbol	H. sapiens	84266	H. sapiens	ALKBH7	alkB homolog 7	GO:1902445 regulation of mitochondrial membrane permeability involved in programmed necrotic cell death;GO:0097300 programmed necrotic cell death;GO:0046902 regulation of mitochondrial membrane permeability							0.0	0.0	1.0	0.0	0.0	0.0	0.0	1.0	0.0	1.0	0.0	0.0	0.0	0.0	0.0	0.0	0.0	0.0	0.0	0.0
TARBP2	6895	symbol	H. sapiens	6895	H. sapiens	TARBP2	TARBP2, RISC loading complex RNA binding subunit	GO:0050689 negative regulation of defense response to virus by host;GO:0030423 targeting of mRNA for destruction involved in RNA interference;GO:0035087 siRNA loading onto RISC involved in RNA interference			Nucleoplasm(Supported)Nuclear bodies(Approved)			(M5898)HALLMARK DNA REPAIR	1.0	0.0	0.0	0.0	1.0	1.0	0.0	0.0	0.0	0.0	0.0	0.0	0.0	0.0	0.0	0.0	0.0	0.0	1.0	0.0
S100A9	6280	symbol	H. sapiens	6280	H. sapiens	S100A9	S100 calcium binding protein A9	GO:0070488 neutrophil aggregation;GO:0035606 peptidyl-cysteine S-trans-nitrosylation;GO:0032119 sequestering of zinc ion			Cell Junctions;Cytosol(Supported)Nucleoplasm(Uncertain)		(M264)PID TOLL ENDOGENOUS PATHWAY; (M5883)NABA SECRETED FACTORS; (M5885)NABA MATRISOME ASSOCIATED	(M5921)HALLMARK COMPLEMENT; (M5907)HALLMARK ESTROGEN RESPONSE LATE	1.0	0.0	0.0	0.0	0.0	0.0	0.0	0.0	1.0	0.0	0.0	0.0	0.0	0.0	0.0	0.0	0.0	0.0	0.0	0.0
ANAPC11	51529	symbol	H. sapiens	51529	H. sapiens	ANAPC11	anaphase promoting complex subunit 11	GO:0051437 positive regulation of ubiquitin-protein ligase activity involved in regulation of mitotic cell cycle transition;GO:0051436 negative regulation of ubiquitin-protein ligase activity involved in mitotic cell cycle;GO:1904667 negative regulation of ubiquitin protein ligase activity			Nucleoli;Nucleoplasm(Validated)				1.0	1.0	0.0	0.0	0.0	1.0	0.0	0.0	1.0	0.0	0.0	0.0	1.0	0.0	0.0	0.0	0.0	0.0	0.0	0.0
SEMA6B	10501	symbol	H. sapiens	10501	H. sapiens	SEMA6B	semaphorin 6B	GO:0007399 nervous system development;GO:0030154 cell differentiation;GO:0048869 cellular developmental process					(M5880)NABA ECM AFFILIATED; (M5885)NABA MATRISOME ASSOCIATED; (M5889)NABA MATRISOME		0.0	0.0	0.0	0.0	0.0	0.0	0.0	0.0	0.0	0.0	0.0	0.0	0.0	0.0	0.0	0.0	0.0	0.0	0.0	0.0
HYAL2	8692	symbol	H. sapiens	8692	H. sapiens	HYAL2	hyaluronoglucosaminidase 2	GO:0019064 fusion of virus membrane with host plasma membrane;GO:0039663 membrane fusion involved in viral entry into host cell;GO:0070295 renal water absorption		Enzymes/ENZYME proteins/Hydrolases	Endoplasmic reticulum(Approved)		(M3468)NABA ECM REGULATORS; (M5885)NABA MATRISOME ASSOCIATED; (M5889)NABA MATRISOME	(M5941)HALLMARK UV RESPONSE UP	1.0	0.0	0.0	0.0	0.0	1.0	0.0	0.0	0.0	0.0	0.0	0.0	0.0	1.0	0.0	0.0	0.0	0.0	0.0	0.0
RPS3AP25	645968	symbol	H. sapiens	645968	H. sapiens	RPS3AP25	ribosomal protein S3a pseudogene 25								0.0	0.0	0.0	0.0	0.0	0.0	0.0	0.0	0.0	0.0	0.0	0.0	0.0	0.0	0.0	0.0	0.0	0.0	0.0	0.0
PYCR1	5831	symbol	H. sapiens	5831	H. sapiens	PYCR1	pyrroline-5-carboxylate reductase 1	GO:0055129 L-proline biosynthetic process;GO:1903206 negative regulation of hydrogen peroxide-induced cell death;GO:0006561 proline biosynthetic process		Enzymes/ENZYME proteins/Oxidoreductases		NADH (Pyrroline-5-carboxylate reductase activity);L-Proline (Pyrroline-5-carboxylate reductase activity)		(M5934)HALLMARK XENOBIOTIC METABOLISM	1.0	0.0	1.0	0.0	0.0	0.0	0.0	0.0	0.0	0.0	0.0	0.0	0.0	0.0	0.0	0.0	0.0	0.0	0.0	0.0
RFXANK	8625	symbol	H. sapiens	8625	H. sapiens	RFXANK	regulatory factor X associated ankyrin containing protein	GO:0045944 positive regulation of transcription from RNA polymerase II promoter;GO:0007265 Ras protein signal transduction;GO:0045893 positive regulation of transcription, DNA-templated		Transcription factors/Yet undefined DNA-binding domains	Nucleoplasm(Validated)		(M30)PID HDAC CLASSII PATHWAY		0.0	0.0	0.0	0.0	0.0	0.0	0.0	0.0	0.0	0.0	0.0	0.0	0.0	0.0	0.0	0.0	0.0	0.0	0.0	0.0
OST4	100128731	symbol	H. sapiens	100128731	H. sapiens	OST4	oligosaccharyltransferase complex subunit 4, non-catalytic								0.0	0.0	0.0	0.0	0.0	0.0	0.0	0.0	0.0	0.0	0.0	0.0	0.0	0.0	0.0	0.0	0.0	0.0	0.0	0.0
C11orf84	144097	symbol	H. sapiens	144097	H. sapiens	C11orf84	chromosome 11 open reading frame 84				Nuclear speckles(Approved)				0.0	0.0	0.0	0.0	0.0	0.0	0.0	0.0	0.0	0.0	0.0	0.0	0.0	0.0	0.0	0.0	0.0	0.0	0.0	0.0
TUBG1	7283	symbol	H. sapiens	7283	H. sapiens	TUBG1	tubulin gamma 1	GO:0007020 microtubule nucleation;GO:0097711 ciliary basal body docking;GO:0000212 meiotic spindle organization				Vinblastine (Structural constituent of cytoskeleton)	(M129)PID PLK1 PATHWAY	(M5915)HALLMARK APICAL JUNCTION; (M5924)HALLMARK MTORC1 SIGNALING; (M5925)HALLMARK E2F TARGETS	0.0	1.0	0.0	1.0	1.0	0.0	0.0	0.0	0.0	0.0	0.0	0.0	0.0	0.0	0.0	0.0	0.0	0.0	1.0	0.0
TAGLN2	8407	symbol	H. sapiens	8407	H. sapiens	TAGLN2	transgelin 2	GO:0002576 platelet degranulation;GO:0045055 regulated exocytosis;GO:0006887 exocytosis			Actin filaments;Cytosol(Approved)				0.0	0.0	0.0	0.0	0.0	0.0	0.0	0.0	0.0	0.0	0.0	0.0	0.0	0.0	0.0	0.0	0.0	0.0	0.0	0.0
ZNF488	118738	symbol	H. sapiens	118738	H. sapiens	ZNF488	zinc finger protein 488	GO:0048714 positive regulation of oligodendrocyte differentiation;GO:0048713 regulation of oligodendrocyte differentiation;GO:0045687 positive regulation of glial cell differentiation			Nucleoplasm(Supported)Cytosol(Approved)				0.0	0.0	0.0	0.0	0.0	0.0	0.0	0.0	0.0	0.0	0.0	0.0	0.0	0.0	0.0	0.0	0.0	0.0	0.0	0.0
AGAP2-AS1	100130776	symbol	H. sapiens	100130776	H. sapiens	AGAP2-AS1	AGAP2 antisense RNA 1								0.0	0.0	0.0	0.0	0.0	0.0	0.0	0.0	0.0	0.0	0.0	0.0	0.0	0.0	0.0	0.0	0.0	0.0	0.0	0.0
SLC43A2	124935	symbol	H. sapiens	124935	H. sapiens	SLC43A2	solute carrier family 43 member 2	GO:1902475 L-alpha-amino acid transmembrane transport;GO:0015804 neutral amino acid transport;GO:0015807 L-amino acid transport		Transporters/Electrochemical Potential-driven transporters					0.0	0.0	0.0	0.0	0.0	0.0	0.0	0.0	0.0	0.0	0.0	0.0	0.0	0.0	0.0	0.0	0.0	0.0	0.0	0.0
NAA10	8260	symbol	H. sapiens	8260	H. sapiens	NAA10	N(alpha)-acetyltransferase 10, NatA catalytic subunit	GO:0017198 N-terminal peptidyl-serine acetylation;GO:0018002 N-terminal peptidyl-glutamic acid acetylation;GO:0030920 peptidyl-serine acetylation		Enzymes/ENZYME proteins/Transferases	Cytosol;Nucleoli(Validated)		(M180)PID HIF1A PATHWAY		0.0	0.0	0.0	0.0	0.0	0.0	0.0	0.0	0.0	0.0	0.0	0.0	0.0	0.0	0.0	0.0	0.0	0.0	0.0	0.0
TMEM256	254863	symbol	H. sapiens	254863	H. sapiens	TMEM256	transmembrane protein 256	GO:0008150 biological_process			Vesicles(Approved)				0.0	0.0	0.0	0.0	0.0	0.0	0.0	0.0	0.0	0.0	0.0	0.0	0.0	0.0	0.0	0.0	0.0	0.0	0.0	0.0
RIBC2	26150	symbol	H. sapiens	26150	H. sapiens	RIBC2	RIB43A domain with coiled-coils 2							(M5956)HALLMARK KRAS SIGNALING DN	0.0	0.0	0.0	0.0	0.0	0.0	0.0	0.0	0.0	0.0	0.0	0.0	0.0	0.0	0.0	0.0	0.0	0.0	0.0	0.0
B4GALT2	8704	symbol	H. sapiens	8704	H. sapiens	B4GALT2	beta-1,4-galactosyltransferase 2	GO:0018146 keratan sulfate biosynthetic process;GO:0021680 cerebellar Purkinje cell layer development;GO:0042339 keratan sulfate metabolic process		Enzymes/ENZYME proteins/Transferases	Golgi apparatus(Supported)Vesicles(Approved)	N-Acetyl-D-glucosamine (N-acetyllactosamine synthase activity)		(M5937)HALLMARK GLYCOLYSIS	0.0	0.0	0.0	0.0	0.0	0.0	0.0	0.0	0.0	0.0	0.0	0.0	0.0	1.0	0.0	0.0	0.0	0.0	0.0	0.0
AC093107.7						None	None	None	None	None	None	None	None	None	nan	nan	nan	nan	nan	nan	nan	nan	nan	nan	nan	nan	nan	nan	nan	nan	nan	nan	nan	nan
GRHL2	79977	symbol	H. sapiens	79977	H. sapiens	GRHL2	grainyhead like transcription factor 2	GO:0060672 epithelial cell morphogenesis involved in placental branching;GO:0060671 epithelial cell differentiation involved in embryonic placenta development;GO:0060670 branching involved in labyrinthine layer morphogenesis		Transcription factors/Immunoglobulin fold	Nucleoplasm(Supported)				0.0	0.0	0.0	0.0	0.0	0.0	1.0	1.0	0.0	0.0	0.0	0.0	0.0	0.0	0.0	0.0	0.0	0.0	0.0	0.0
SLC37A4	2542	symbol	H. sapiens	2542	H. sapiens	SLC37A4	solute carrier family 37 member 4	GO:0015760 glucose-6-phosphate transport;GO:0015712 hexose phosphate transport;GO:0035435 phosphate ion transmembrane transport			Mitochondria(Approved)			(M5924)HALLMARK MTORC1 SIGNALING; (M5937)HALLMARK GLYCOLYSIS; (M5891)HALLMARK HYPOXIA	0.0	0.0	0.0	0.0	0.0	0.0	0.0	0.0	0.0	0.0	0.0	0.0	0.0	1.0	0.0	0.0	0.0	0.0	0.0	0.0
SPHK1	8877	symbol	H. sapiens	8877	H. sapiens	SPHK1	sphingosine kinase 1	GO:0046521 sphingoid catabolic process;GO:0042346 positive regulation of NF-kappaB import into nucleus;GO:0046512 sphingosine biosynthetic process		Enzymes/ENZYME proteins/Transferases	Cytosol;Plasma membrane(Supported)		(M155)PID S1P META PATHWAY; (M103)PID S1P S1P1 PATHWAY; (M53)PID INTEGRIN3 PATHWAY	(M5909)HALLMARK MYOGENESIS; (M5932)HALLMARK INFLAMMATORY RESPONSE; (M5939)HALLMARK P53 PATHWAY	1.0	1.0	0.0	0.0	0.0	0.0	0.0	0.0	0.0	0.0	0.0	0.0	0.0	0.0	0.0	0.0	0.0	0.0	0.0	0.0
TIGD3	220359	symbol	H. sapiens	220359	H. sapiens	TIGD3	tigger transposable element derived 3				Nuclear membrane;Nucleoplasm(Approved)				0.0	0.0	0.0	0.0	0.0	0.0	0.0	0.0	0.0	0.0	0.0	0.0	0.0	0.0	0.0	0.0	0.0	0.0	0.0	0.0
ZMAT5	55954	symbol	H. sapiens	55954	H. sapiens	ZMAT5	zinc finger matrin-type 5	GO:0000398 mRNA splicing, via spliceosome;GO:0000377 RNA splicing, via transesterification reactions with bulged adenosine as nucleophile;GO:0000375 RNA splicing, via transesterification reactions			Nucleoplasm(Supported)				1.0	0.0	0.0	0.0	0.0	0.0	0.0	0.0	0.0	0.0	1.0	0.0	0.0	0.0	0.0	0.0	0.0	0.0	0.0	0.0
IMPA2	3613	symbol	H. sapiens	3613	H. sapiens	IMPA2	inositol monophosphatase 2	GO:0046855 inositol phosphate dephosphorylation;GO:0006021 inositol biosynthetic process;GO:0071545 inositol phosphate catabolic process		Enzymes/ENZYME proteins/Hydrolases	Mitochondria;Nucleoplasm(Approved)	Lithium (Protein homodimerization activity)		(M5907)HALLMARK ESTROGEN RESPONSE LATE	0.0	0.0	0.0	0.0	0.0	0.0	0.0	0.0	0.0	0.0	0.0	0.0	0.0	1.0	0.0	0.0	0.0	0.0	0.0	0.0
RPS26	6231	symbol	H. sapiens	6231	H. sapiens	RPS26	ribosomal protein S26	GO:0006614 SRP-dependent cotranslational protein targeting to membrane;GO:0000184 nuclear-transcribed mRNA catabolic process, nonsense-mediated decay;GO:0006613 cotranslational protein targeting to membrane		Ribosomal proteins	Cytosol;Endoplasmic reticulum;Nucleoli(Validated)				1.0	0.0	0.0	0.0	0.0	0.0	0.0	0.0	0.0	0.0	0.0	0.0	0.0	0.0	0.0	0.0	0.0	0.0	0.0	0.0
KLHDC9	126823	symbol	H. sapiens	126823	H. sapiens	KLHDC9	kelch domain containing 9				Nucleoplasm(Uncertain)				0.0	0.0	0.0	0.0	0.0	0.0	0.0	0.0	0.0	0.0	0.0	0.0	0.0	0.0	0.0	0.0	0.0	0.0	0.0	0.0
C9orf142	286257	symbol	H. sapiens	286257	H. sapiens	C9orf142	chromosome 9 open reading frame 142	GO:0051103 DNA ligation involved in DNA repair;GO:0006303 double-strand break repair via nonhomologous end joining;GO:0006266 DNA ligation			Nucleus(Supported)				0.0	0.0	0.0	0.0	0.0	0.0	1.0	1.0	0.0	0.0	0.0	0.0	0.0	0.0	0.0	0.0	0.0	0.0	0.0	0.0
BIN1	274	symbol	H. sapiens	274	H. sapiens	BIN1	bridging integrator 1	GO:0048711 positive regulation of astrocyte differentiation;GO:0060988 lipid tube assembly;GO:0048710 regulation of astrocyte differentiation			Cytosol(Supported)		(M67)PID ARF6 TRAFFICKING PATHWAY; (M19)PID P73PATHWAY	(M5893)HALLMARK MITOTIC SPINDLE; (M5909)HALLMARK MYOGENESIS	1.0	0.0	0.0	0.0	1.0	0.0	0.0	0.0	0.0	0.0	0.0	0.0	0.0	0.0	0.0	1.0	0.0	0.0	0.0	0.0
CISD3	284106	symbol	H. sapiens	284106	H. sapiens	CISD3	CDGSH iron sulfur domain 3								0.0	0.0	0.0	0.0	0.0	0.0	0.0	0.0	0.0	0.0	0.0	0.0	0.0	0.0	0.0	0.0	0.0	0.0	0.0	0.0
CRIP2	1397	symbol	H. sapiens	1397	H. sapiens	CRIP2	cysteine rich protein 2	GO:0030097 hemopoiesis;GO:0008284 positive regulation of cell proliferation;GO:0048534 hematopoietic or lymphoid organ development			Nucleoli;Nucleus;Plasma membrane(Approved)			(M5946)HALLMARK COAGULATION	0.0	0.0	0.0	0.0	0.0	0.0	0.0	0.0	0.0	0.0	0.0	0.0	0.0	0.0	0.0	0.0	0.0	0.0	0.0	0.0
SNRPD2	6633	symbol	H. sapiens	6633	H. sapiens	SNRPD2	small nuclear ribonucleoprotein D2 polypeptide	GO:0000387 spliceosomal snRNP assembly;GO:0000245 spliceosomal complex assembly;GO:0051170 nuclear import			Cytosol(Uncertain)			(M5926)HALLMARK MYC TARGETS V1	1.0	0.0	0.0	0.0	1.0	0.0	0.0	0.0	0.0	0.0	1.0	0.0	0.0	0.0	0.0	0.0	0.0	0.0	1.0	0.0
RP3-423B22.5						None	None	None	None	None	None	None	None	None	nan	nan	nan	nan	nan	nan	nan	nan	nan	nan	nan	nan	nan	nan	nan	nan	nan	nan	nan	nan
DACT2	168002	symbol	H. sapiens	168002	H. sapiens	DACT2	dishevelled binding antagonist of beta catenin 2	GO:1900108 negative regulation of nodal signaling pathway;GO:0072061 inner medullary collecting duct development;GO:1900107 regulation of nodal signaling pathway					(M286)PID TGFBR PATHWAY		0.0	0.0	0.0	0.0	0.0	0.0	0.0	0.0	0.0	0.0	0.0	0.0	0.0	0.0	0.0	0.0	0.0	0.0	0.0	0.0
IHH	3549	symbol	H. sapiens	3549	H. sapiens	IHH	indian hedgehog	GO:0033088 negative regulation of immature T cell proliferation in thymus;GO:0033087 negative regulation of immature T cell proliferation;GO:0033085 negative regulation of T cell differentiation in thymus					(M211)PID HEDGEHOG 2PATHWAY; (M5883)NABA SECRETED FACTORS; (M5885)NABA MATRISOME ASSOCIATED		1.0	0.0	0.0	0.0	0.0	0.0	0.0	0.0	0.0	0.0	0.0	0.0	0.0	0.0	0.0	0.0	0.0	0.0	0.0	0.0
CST3	1471	symbol	H. sapiens	1471	H. sapiens	CST3	cystatin C	GO:0010711 negative regulation of collagen catabolic process;GO:0060311 negative regulation of elastin catabolic process;GO:0060310 regulation of elastin catabolic process			Golgi apparatus;Vesicles(Supported)		(M3468)NABA ECM REGULATORS; (M5885)NABA MATRISOME ASSOCIATED; (M5889)NABA MATRISOME		1.0	1.0	0.0	1.0	0.0	1.0	0.0	1.0	1.0	0.0	0.0	0.0	0.0	0.0	0.0	0.0	0.0	0.0	0.0	0.0
APOC1	341	symbol	H. sapiens	341	H. sapiens	APOC1	apolipoprotein C1	GO:0010900 negative regulation of phosphatidylcholine catabolic process;GO:0010899 regulation of phosphatidylcholine catabolic process;GO:0010873 positive regulation of cholesterol esterification						(M5946)HALLMARK COAGULATION; (M5921)HALLMARK COMPLEMENT	0.0	0.0	0.0	0.0	0.0	1.0	0.0	0.0	1.0	0.0	0.0	0.0	0.0	0.0	0.0	1.0	0.0	0.0	0.0	0.0
TPGS1	91978	symbol	H. sapiens	91978	H. sapiens	TPGS1	tubulin polyglutamylase complex subunit 1	GO:0007288 sperm axoneme assembly;GO:0018095 protein polyglutamylation;GO:0007286 spermatid development							0.0	0.0	0.0	0.0	0.0	0.0	0.0	0.0	0.0	0.0	0.0	0.0	0.0	0.0	0.0	0.0	0.0	0.0	1.0	0.0
RP11-848P1.5						None	None	None	None	None	None	None	None	None	nan	nan	nan	nan	nan	nan	nan	nan	nan	nan	nan	nan	nan	nan	nan	nan	nan	nan	nan	nan
POLD1	5424	symbol	H. sapiens	5424	H. sapiens	POLD1	DNA polymerase delta 1, catalytic subunit	GO:0045004 DNA replication proofreading;GO:0006287 base-excision repair, gap-filling;GO:0006296 nucleotide-excision repair, DNA incision, 5'-to lesion		Enzymes/ENZYME proteins/Transferases	Nucleoplasm(Supported)			(M5898)HALLMARK DNA REPAIR; (M5925)HALLMARK E2F TARGETS	0.0	1.0	0.0	0.0	0.0	0.0	1.0	1.0	0.0	0.0	0.0	1.0	0.0	0.0	0.0	0.0	1.0	0.0	0.0	0.0
TMEM160	54958	symbol	H. sapiens	54958	H. sapiens	TMEM160	transmembrane protein 160								0.0	0.0	0.0	0.0	0.0	0.0	0.0	0.0	0.0	0.0	0.0	0.0	0.0	0.0	0.0	0.0	0.0	0.0	0.0	0.0
NAXE	128240	symbol	H. sapiens	128240	H. sapiens	NAXE	NAD(P)HX epimerase	GO:0034356 NAD biosynthesis via nicotinamide riboside salvage pathway;GO:0009435 NAD biosynthetic process;GO:0019359 nicotinamide nucleotide biosynthetic process		Enzymes/ENZYME proteins/Isomerase	Cytosol;Nucleoplasm(Validated)				0.0	0.0	1.0	0.0	0.0	0.0	0.0	0.0	0.0	0.0	0.0	0.0	0.0	0.0	0.0	0.0	0.0	0.0	0.0	0.0
PIN1	5300	symbol	H. sapiens	5300	H. sapiens	PIN1	peptidylprolyl cis/trans isomerase, NIMA-interacting 1	GO:0061051 positive regulation of cell growth involved in cardiac muscle cell development;GO:0061050 regulation of cell growth involved in cardiac muscle cell development;GO:2000727 positive regulation of cardiac muscle cell differentiation		Enzymes/ENZYME proteins/Isomerase	Cytosol;Nucleoplasm(Validated)	Beta-(2-Naphthyl)-Alanine (Phosphothreonine binding);3,6,9,12,15,18-HEXAOXAICOSANE (Phosphothreonine binding)	(M139)PID MYC PATHWAY; (M17761)ST WNT BETA CATENIN PATHWAY; (M261)PID P53 REGULATION PATHWAY	(M5923)HALLMARK PI3K AKT MTOR SIGNALING	1.0	1.0	0.0	0.0	0.0	1.0	0.0	0.0	0.0	0.0	0.0	0.0	0.0	0.0	0.0	0.0	0.0	0.0	0.0	0.0
HBE1	3046	symbol	H. sapiens	3046	H. sapiens	HBE1	hemoglobin subunit epsilon 1	GO:0015671 oxygen transport;GO:0015669 gas transport;GO:0051291 protein heterooligomerization			Vesicles(Approved)				0.0	0.0	0.0	0.0	0.0	0.0	0.0	0.0	0.0	0.0	0.0	0.0	0.0	0.0	0.0	0.0	0.0	0.0	0.0	0.0
CHCHD6	84303	symbol	H. sapiens	84303	H. sapiens	CHCHD6	coiled-coil-helix-coiled-coil-helix domain containing 6	GO:0042407 cristae formation;GO:0007007 inner mitochondrial membrane organization;GO:0007006 mitochondrial membrane organization			Mitochondria(Supported)				0.0	0.0	0.0	0.0	0.0	0.0	0.0	1.0	0.0	1.0	0.0	0.0	0.0	0.0	0.0	0.0	0.0	0.0	0.0	0.0
RP1-35C21.2						None	None	None	None	None	None	None	None	None	nan	nan	nan	nan	nan	nan	nan	nan	nan	nan	nan	nan	nan	nan	nan	nan	nan	nan	nan	nan
RP11-293A21.1						None	None	None	None	None	None	None	None	None	nan	nan	nan	nan	nan	nan	nan	nan	nan	nan	nan	nan	nan	nan	nan	nan	nan	nan	nan	nan
FZD2	2535	symbol	H. sapiens	2535	H. sapiens	FZD2	frizzled class receptor 2	GO:0090179 planar cell polarity pathway involved in neural tube closure;GO:0090178 regulation of establishment of planar polarity involved in neural tube closure;GO:0090177 establishment of planar polarity involved in neural tube closure		G-protein coupled receptors/{Family fz/smo receptors,GPCRs excl olfactory receptors}	Cell Junctions;Nuclear bodies(Approved)		(M77)PID WNT SIGNALING PATHWAY; (M23)PID WNT NONCANONICAL PATHWAY; (M5493)WNT SIGNALING	(M5942)HALLMARK UV RESPONSE DN	0.0	0.0	1.0	1.0	0.0	0.0	0.0	0.0	0.0	0.0	0.0	0.0	0.0	0.0	0.0	0.0	0.0	0.0	0.0	0.0
LINC01101	84931	symbol	H. sapiens	84931	H. sapiens	LINC01101	long intergenic non-protein coding RNA 1101								0.0	0.0	0.0	0.0	0.0	0.0	0.0	0.0	0.0	0.0	0.0	0.0	0.0	0.0	0.0	0.0	0.0	0.0	0.0	0.0
AC012146.7						None	None	None	None	None	None	None	None	None	nan	nan	nan	nan	nan	nan	nan	nan	nan	nan	nan	nan	nan	nan	nan	nan	nan	nan	nan	nan
GRK6	2870	symbol	H. sapiens	2870	H. sapiens	GRK6	G protein-coupled receptor kinase 6	GO:0008277 regulation of G-protein coupled receptor protein signaling pathway;GO:0016055 Wnt signaling pathway;GO:0198738 cell-cell signaling by wnt	AGC Ser/Thr protein kinase family	Enzymes/{ENZYME proteins/Transferases,Kinases/AGC Ser/Thr protein kinases}	Mitochondria(Approved)		(M124)PID CXCR4 PATHWAY		0.0	0.0	0.0	0.0	0.0	0.0	0.0	0.0	0.0	0.0	0.0	0.0	0.0	0.0	0.0	0.0	0.0	0.0	0.0	0.0
PSKH1	5681	symbol	H. sapiens	5681	H. sapiens	PSKH1	protein serine kinase H1	GO:0007368 determination of left/right symmetry;GO:0018107 peptidyl-threonine phosphorylation;GO:0018210 peptidyl-threonine modification	CAMK Ser/Thr protein kinase family	Enzymes/{ENZYME proteins/Transferases,Kinases/CAMK Ser/Thr protein kinases}	Nucleoplasm(Approved)				0.0	0.0	0.0	0.0	0.0	0.0	0.0	0.0	0.0	0.0	0.0	0.0	0.0	0.0	0.0	0.0	0.0	0.0	0.0	0.0
RP11-193J6.1						None	None	None	None	None	None	None	None	None	nan	nan	nan	nan	nan	nan	nan	nan	nan	nan	nan	nan	nan	nan	nan	nan	nan	nan	nan	nan
EPHA1	2041	symbol	H. sapiens	2041	H. sapiens	EPHA1	EPH receptor A1	GO:0051496 positive regulation of stress fiber assembly;GO:0051492 regulation of stress fiber assembly;GO:0032233 positive regulation of actin filament bundle assembly	Tyr protein kinase family	Enzymes/{ENZYME proteins/Transferases,Kinases/Tyr protein kinases}			(M177)PID EPHA FWDPATHWAY		0.0	0.0	0.0	0.0	0.0	1.0	0.0	0.0	0.0	0.0	0.0	0.0	0.0	0.0	0.0	0.0	0.0	0.0	0.0	0.0
SERPINF1	5176	symbol	H. sapiens	5176	H. sapiens	SERPINF1	serpin family F member 1	GO:0060770 negative regulation of epithelial cell proliferation involved in prostate gland development;GO:0071279 cellular response to cobalt ion;GO:0060768 regulation of epithelial cell proliferation involved in prostate gland development					(M3468)NABA ECM REGULATORS; (M5885)NABA MATRISOME ASSOCIATED; (M5889)NABA MATRISOME		0.0	0.0	0.0	0.0	0.0	1.0	0.0	0.0	1.0	0.0	0.0	0.0	0.0	0.0	0.0	0.0	0.0	0.0	0.0	0.0
MRPL41	64975	symbol	H. sapiens	64975	H. sapiens	MRPL41	mitochondrial ribosomal protein L41	GO:0070126 mitochondrial translational termination;GO:0070125 mitochondrial translational elongation;GO:0006415 translational termination		Ribosomal proteins	Mitochondria(Supported)				1.0	0.0	0.0	1.0	0.0	0.0	0.0	0.0	0.0	0.0	0.0	0.0	0.0	0.0	0.0	0.0	0.0	0.0	0.0	0.0
KLHDC3	116138	symbol	H. sapiens	116138	H. sapiens	KLHDC3	kelch domain containing 3	GO:0036498 IRE1-mediated unfolded protein response;GO:0007131 reciprocal meiotic recombination;GO:0030968 endoplasmic reticulum unfolded protein response			Nucleoplasm(Supported)			(M5941)HALLMARK UV RESPONSE UP	0.0	0.0	0.0	0.0	0.0	0.0	1.0	1.0	0.0	0.0	0.0	0.0	0.0	0.0	0.0	0.0	0.0	0.0	0.0	0.0
LSM3	27258	symbol	H. sapiens	27258	H. sapiens	LSM3	LSM3 homolog, U6 small nuclear RNA and mRNA degradation associated	GO:0043928 exonucleolytic nuclear-transcribed mRNA catabolic process involved in deadenylation-dependent decay;GO:0000291 nuclear-transcribed mRNA catabolic process, exonucleolytic;GO:0000288 nuclear-transcribed mRNA catabolic process, deadenylation-dependent decay			Nucleoli;Nucleus(Approved)				1.0	0.0	0.0	0.0	1.0	0.0	0.0	0.0	0.0	0.0	1.0	0.0	0.0	0.0	0.0	0.0	0.0	0.0	1.0	0.0
ITGAE	3682	symbol	H. sapiens	3682	H. sapiens	ITGAE	integrin subunit alpha E	GO:0007229 integrin-mediated signaling pathway;GO:0030198 extracellular matrix organization;GO:0043062 extracellular structure organization		CD markers			(M47)PID INTEGRIN CS PATHWAY; (M156)PID ECADHERIN NASCENT AJ PATHWAY	(M5947)HALLMARK IL2 STAT5 SIGNALING	0.0	0.0	0.0	0.0	0.0	0.0	0.0	0.0	0.0	0.0	0.0	0.0	0.0	0.0	0.0	0.0	0.0	0.0	0.0	0.0
MRPS23	51649	symbol	H. sapiens	51649	H. sapiens	MRPS23	mitochondrial ribosomal protein S23	GO:0070126 mitochondrial translational termination;GO:0070125 mitochondrial translational elongation;GO:0006415 translational termination			Mitochondria;Nuclear membrane(Supported)				1.0	0.0	0.0	1.0	0.0	0.0	0.0	0.0	0.0	0.0	0.0	0.0	0.0	0.0	0.0	0.0	0.0	0.0	0.0	0.0
PSMG3	84262	symbol	H. sapiens	84262	H. sapiens	PSMG3	proteasome assembly chaperone 3								0.0	0.0	0.0	0.0	0.0	0.0	0.0	0.0	0.0	0.0	0.0	0.0	0.0	0.0	0.0	0.0	0.0	0.0	0.0	0.0
NUDT8	254552	symbol	H. sapiens	254552	H. sapiens	NUDT8	nudix hydrolase 8				Cytosol;Nucleoli(Approved)				0.0	0.0	0.0	0.0	0.0	0.0	0.0	0.0	0.0	0.0	0.0	0.0	0.0	0.0	0.0	0.0	0.0	0.0	0.0	0.0
SLC39A3	29985	symbol	H. sapiens	29985	H. sapiens	SLC39A3	solute carrier family 39 member 3	GO:0071577 zinc II ion transmembrane transport;GO:0006829 zinc II ion transport;GO:0000041 transition metal ion transport		Transporters/Electrochemical Potential-driven transporters	Vesicles(Approved)				0.0	0.0	0.0	0.0	0.0	0.0	0.0	0.0	0.0	0.0	0.0	0.0	0.0	0.0	0.0	0.0	0.0	0.0	0.0	0.0
NME4	4833	symbol	H. sapiens	4833	H. sapiens	NME4	NME/NM23 nucleoside diphosphate kinase 4	GO:0006183 GTP biosynthetic process;GO:0006228 UTP biosynthetic process;GO:0006241 CTP biosynthetic process		Enzymes/ENZYME proteins/Transferases	Mitochondria(Supported)			(M5898)HALLMARK DNA REPAIR	0.0	0.0	1.0	0.0	0.0	0.0	0.0	0.0	0.0	0.0	0.0	0.0	0.0	0.0	0.0	0.0	1.0	0.0	0.0	0.0
GAPDHP63	442231	symbol	H. sapiens	442231	H. sapiens	GAPDHP63	glyceraldehyde 3 phosphate dehydrogenase pseudogene 63								0.0	0.0	0.0	0.0	0.0	0.0	0.0	0.0	0.0	0.0	0.0	0.0	0.0	0.0	0.0	0.0	0.0	0.0	0.0	0.0
MXD3	83463	symbol	H. sapiens	83463	H. sapiens	MXD3	MAX dimerization protein 3	GO:0045892 negative regulation of transcription, DNA-templated;GO:1903507 negative regulation of nucleic acid-templated transcription;GO:1902679 negative regulation of RNA biosynthetic process		Transcription factors/Basic domains	Nucleoli;Nucleus(Approved)			(M5925)HALLMARK E2F TARGETS	0.0	0.0	0.0	0.0	0.0	0.0	0.0	0.0	0.0	0.0	0.0	0.0	0.0	0.0	0.0	0.0	0.0	0.0	0.0	0.0
SARDH	1757	symbol	H. sapiens	1757	H. sapiens	SARDH	sarcosine dehydrogenase	GO:1901053 sarcosine catabolic process;GO:0042426 choline catabolic process;GO:1901052 sarcosine metabolic process		Enzymes/ENZYME proteins/Oxidoreductases	Mitochondria(Approved)				0.0	0.0	1.0	0.0	0.0	0.0	0.0	0.0	0.0	0.0	0.0	0.0	0.0	0.0	0.0	0.0	0.0	0.0	0.0	0.0
PHF19	26147	symbol	H. sapiens	26147	H. sapiens	PHF19	PHD finger protein 19	GO:0061087 positive regulation of histone H3-K27 methylation;GO:0061085 regulation of histone H3-K27 methylation;GO:0070734 histone H3-K27 methylation							0.0	0.0	0.0	0.0	0.0	0.0	0.0	0.0	0.0	0.0	0.0	0.0	0.0	0.0	0.0	0.0	0.0	0.0	0.0	0.0
AC106876.2						None	None	None	None	None	None	None	None	None	nan	nan	nan	nan	nan	nan	nan	nan	nan	nan	nan	nan	nan	nan	nan	nan	nan	nan	nan	nan
CTXN1	404217	symbol	H. sapiens	404217	H. sapiens	CTXN1	cortexin 1				Cell Junctions;Nucleoplasm;Plasma membrane(Approved)				0.0	0.0	0.0	0.0	0.0	0.0	0.0	0.0	0.0	0.0	0.0	0.0	0.0	0.0	0.0	0.0	0.0	0.0	0.0	0.0
RPS15AP1	92682	symbol	H. sapiens	92682	H. sapiens	RPS15AP1	ribosomal protein S15a pseudogene 1								0.0	0.0	0.0	0.0	0.0	0.0	0.0	0.0	0.0	0.0	0.0	0.0	0.0	0.0	0.0	0.0	0.0	0.0	0.0	0.0
CYC1	1537	symbol	H. sapiens	1537	H. sapiens	CYC1	cytochrome c1	GO:0042776 mitochondrial ATP synthesis coupled proton transport;GO:0006122 mitochondrial electron transport, ubiquinol to cytochrome c;GO:0015986 ATP synthesis coupled proton transport			Mitochondria(Supported)	2-Hexyloxy-6-Hydroxymethyl-Tetrahydro-Pyran-3,4,5-Triol (Metal ion binding);5-n-undecyl-6-hydroxy-4,7-dioxobenzothiazole (Metal ion binding);METHYL (2Z)-2-(2-{[6-(2-CYANOPHENOXY)PYRIMIDIN-4-YL]OXY}PHENYL)-3-METHOXYACRYLATE (Metal ion binding);5-HEPTYL-6-HYDROXY-1,3-BENZOTHIAZOLE-4,7-DIONE (Metal ion binding);(5S)-3-ANILINO-5-(2,4-DIFLUOROPHENYL)-5-METHYL-1,3-OXAZOLIDINE-2,4-DIONE (Metal ion bindi…		(M5936)HALLMARK OXIDATIVE PHOSPHORYLATION; (M5926)HALLMARK MYC TARGETS V1; (M5905)HALLMARK ADIPOGENESIS	0.0	0.0	1.0	0.0	0.0	0.0	0.0	0.0	0.0	1.0	0.0	0.0	0.0	0.0	0.0	0.0	0.0	0.0	0.0	0.0
RIPPLY1	92129	symbol	H. sapiens	92129	H. sapiens	RIPPLY1	ripply transcriptional repressor 1	GO:0001757 somite specification;GO:0032525 somite rostral/caudal axis specification;GO:0007379 segment specification							0.0	0.0	0.0	0.0	0.0	0.0	0.0	0.0	0.0	0.0	0.0	0.0	0.0	0.0	0.0	0.0	0.0	0.0	0.0	0.0
ADRM1	11047	symbol	H. sapiens	11047	H. sapiens	ADRM1	adhesion regulating molecule 1	GO:0043248 proteasome assembly;GO:0010950 positive regulation of endopeptidase activity;GO:0010952 positive regulation of peptidase activity			Cytosol;Nucleoplasm(Supported)Plasma membrane(Approved)		(M236)PID DELTA NP63 PATHWAY	(M5908)HALLMARK ANDROGEN RESPONSE; (M5898)HALLMARK DNA REPAIR; (M5932)HALLMARK INFLAMMATORY RESPONSE	1.0	0.0	0.0	0.0	1.0	0.0	0.0	0.0	1.0	0.0	0.0	0.0	0.0	0.0	0.0	0.0	0.0	0.0	0.0	0.0
CDT1	81620	symbol	H. sapiens	81620	H. sapiens	CDT1	chromatin licensing and DNA replication factor 1	GO:0051315 attachment of mitotic spindle microtubules to kinetochore;GO:0033262 regulation of nuclear cell cycle DNA replication;GO:0030174 regulation of DNA-dependent DNA replication initiation			Nuclear bodies;Nucleus(Supported)				0.0	1.0	0.0	0.0	0.0	0.0	0.0	1.0	0.0	0.0	0.0	0.0	1.0	0.0	0.0	0.0	0.0	0.0	0.0	0.0
COMMD7	149951	symbol	H. sapiens	149951	H. sapiens	COMMD7	COMM domain containing 7	GO:0032088 negative regulation of NF-kappaB transcription factor activity;GO:0033209 tumor necrosis factor-mediated signaling pathway;GO:0043433 negative regulation of sequence-specific DNA binding transcription factor activity			Vesicles(Supported)				0.0	0.0	0.0	0.0	0.0	0.0	0.0	0.0	0.0	0.0	0.0	0.0	0.0	0.0	0.0	0.0	0.0	0.0	0.0	0.0
RP11-307C12.11						None	None	None	None	None	None	None	None	None	nan	nan	nan	nan	nan	nan	nan	nan	nan	nan	nan	nan	nan	nan	nan	nan	nan	nan	nan	nan
MRPS12	6183	symbol	H. sapiens	6183	H. sapiens	MRPS12	mitochondrial ribosomal protein S12	GO:0070126 mitochondrial translational termination;GO:0070125 mitochondrial translational elongation;GO:0006415 translational termination		Ribosomal proteins				(M5936)HALLMARK OXIDATIVE PHOSPHORYLATION	1.0	0.0	0.0	1.0	0.0	0.0	0.0	0.0	0.0	0.0	0.0	0.0	0.0	0.0	0.0	0.0	0.0	0.0	0.0	0.0
BCAS4	55653	symbol	H. sapiens	55653	H. sapiens	BCAS4	breast carcinoma amplified sequence 4	GO:0046907 intracellular transport;GO:0051649 establishment of localization in cell;GO:0051641 cellular localization			Cytosol;Intermediate filaments(Approved)				0.0	0.0	0.0	0.0	0.0	0.0	0.0	0.0	0.0	0.0	0.0	0.0	0.0	0.0	0.0	0.0	0.0	0.0	0.0	0.0
PDK2	5164	symbol	H. sapiens	5164	H. sapiens	PDK2	pyruvate dehydrogenase kinase 2	GO:0010510 regulation of acetyl-CoA biosynthetic process from pyruvate;GO:0050812 regulation of acyl-CoA biosynthetic process;GO:0006086 acetyl-CoA biosynthetic process from pyruvate	Atypical: PDK/BCKDK protein kinase family	Enzymes/{ENZYME proteins/Transferases,Kinases/Atypical kinases}	Mitochondria(Supported)Nucleoplasm(Approved)	4-({(2R,5S)-2,5-DIMETHYL-4-[(2R)-3,3,3-TRIFLUORO-2-HYDROXY-2-METHYLPROPANOYL]PIPERAZIN-1-YL}CARBONYL)BENZONITRILE (Pyruvate dehydrogenase (acetyl-transferring) kinase activity);(N-{4-[(ETHYLANILINO)SULFONYL]-2-METHYLPHENYL}-3,3,3-TRIFLUORO-2-HYDROXY-2-METHYLPROPANAMIDE (Pyruvate dehydrogenase (acetyl-transferring) kinase activity);N-(2-AMINOETHYL)-2-{3-CHLORO-4-[(4-ISOPROPYLBENZYL)OXY]PHENYL} ACE…		(M5956)HALLMARK KRAS SIGNALING DN	0.0	0.0	1.0	0.0	0.0	0.0	0.0	0.0	0.0	0.0	0.0	0.0	0.0	1.0	0.0	0.0	0.0	0.0	0.0	0.0
PHF5A	84844	symbol	H. sapiens	84844	H. sapiens	PHF5A	PHD finger protein 5A	GO:0000398 mRNA splicing, via spliceosome;GO:0000377 RNA splicing, via transesterification reactions with bulged adenosine as nucleophile;GO:0000375 RNA splicing, via transesterification reactions		Transcription factors/Yet undefined DNA-binding domains	Nucleoplasm(Validated)			(M5925)HALLMARK E2F TARGETS	1.0	0.0	0.0	0.0	0.0	0.0	0.0	0.0	0.0	0.0	1.0	0.0	0.0	0.0	0.0	0.0	0.0	0.0	0.0	0.0
ISG15	9636	symbol	H. sapiens	9636	H. sapiens	ISG15	ISG15 ubiquitin-like modifier	GO:0045648 positive regulation of erythrocyte differentiation;GO:0045071 negative regulation of viral genome replication;GO:0045646 regulation of erythrocyte differentiation						(M5911)HALLMARK INTERFERON ALPHA RESPONSE; (M5913)HALLMARK INTERFERON GAMMA RESPONSE	1.0	0.0	0.0	0.0	0.0	1.0	1.0	1.0	0.0	0.0	0.0	0.0	0.0	0.0	0.0	0.0	0.0	0.0	0.0	0.0
LRRC45	201255	symbol	H. sapiens	201255	H. sapiens	LRRC45	leucine rich repeat containing 45				Centrosome;Cytosol(Supported)Nucleoplasm;Plasma membrane(Approved)				0.0	0.0	0.0	0.0	0.0	0.0	0.0	0.0	0.0	0.0	0.0	0.0	0.0	0.0	0.0	0.0	0.0	0.0	0.0	0.0
RPSAP17	100270873	symbol	H. sapiens	100270873	H. sapiens	RPSAP17	ribosomal protein SA pseudogene 17								0.0	0.0	0.0	0.0	0.0	0.0	0.0	0.0	0.0	0.0	0.0	0.0	0.0	0.0	0.0	0.0	0.0	0.0	0.0	0.0
PADI2	11240	symbol	H. sapiens	11240	H. sapiens	PADI2	peptidyl arginine deiminase 2	GO:1901624 negative regulation of lymphocyte chemotaxis;GO:0036413 histone H3-R26 citrullination;GO:0070100 negative regulation of chemokine-mediated signaling pathway		Enzymes/ENZYME proteins/Hydrolases		L-Citrulline (Protein-arginine deiminase activity)			0.0	0.0	0.0	1.0	0.0	0.0	0.0	0.0	0.0	0.0	0.0	0.0	0.0	0.0	0.0	0.0	0.0	0.0	0.0	0.0
STAP2	55620	symbol	H. sapiens	55620	H. sapiens	STAP2	signal transducing adaptor family member 2	GO:0042517 positive regulation of tyrosine phosphorylation of Stat3 protein;GO:0042516 regulation of tyrosine phosphorylation of Stat3 protein;GO:0042531 positive regulation of tyrosine phosphorylation of STAT protein							0.0	0.0	0.0	0.0	0.0	0.0	0.0	0.0	0.0	0.0	0.0	0.0	0.0	0.0	0.0	0.0	0.0	0.0	0.0	0.0
AC002116.7						None	None	None	None	None	None	None	None	None	nan	nan	nan	nan	nan	nan	nan	nan	nan	nan	nan	nan	nan	nan	nan	nan	nan	nan	nan	nan
LRRC20	55222	symbol	H. sapiens	55222	H. sapiens	LRRC20	leucine rich repeat containing 20				Cytosol;Nucleoplasm(Approved)				0.0	0.0	0.0	0.0	0.0	0.0	0.0	0.0	0.0	0.0	0.0	0.0	0.0	0.0	0.0	0.0	0.0	0.0	0.0	0.0
BID	637	symbol	H. sapiens	637	H. sapiens	BID	BH3 interacting domain death agonist	GO:1900740 positive regulation of protein insertion into mitochondrial membrane involved in apoptotic signaling pathway;GO:1900739 regulation of protein insertion into mitochondrial membrane involved in apoptotic signaling pathway;GO:1901030 positive regulation of mitochondrial outer membrane permeabilization involved in apoptotic signaling pathway			Cytosol(Supported)		(M13096)SA PROGRAMMED CELL DEATH; (M84)PID ATM PATHWAY; (M197)PID HIV NEF PATHWAY	(M5941)HALLMARK UV RESPONSE UP; (M5902)HALLMARK APOPTOSIS	1.0	1.0	1.0	0.0	0.0	0.0	0.0	1.0	1.0	1.0	0.0	0.0	0.0	0.0	0.0	0.0	0.0	0.0	0.0	0.0
NXT1	29107	symbol	H. sapiens	29107	H. sapiens	NXT1	nuclear transport factor 2 like export factor 1	GO:0006406 mRNA export from nucleus;GO:0071427 mRNA-containing ribonucleoprotein complex export from nucleus;GO:0071426 ribonucleoprotein complex export from nucleus			Cytosol;Nucleoplasm(Supported)		(M1529)SA G1 AND S PHASES	(M5907)HALLMARK ESTROGEN RESPONSE LATE; (M5906)HALLMARK ESTROGEN RESPONSE EARLY	0.0	0.0	0.0	0.0	0.0	0.0	0.0	0.0	0.0	0.0	1.0	0.0	0.0	0.0	0.0	0.0	0.0	0.0	0.0	0.0
OAZ1	4946	symbol	H. sapiens	4946	H. sapiens	OAZ1	ornithine decarboxylase antizyme 1	GO:1902268 negative regulation of polyamine transmembrane transport;GO:1902267 regulation of polyamine transmembrane transport;GO:0006596 polyamine biosynthetic process			Microtubule organizing center;Vesicles(Approved)	L-Ornithine (Ornithine decarboxylase inhibitor activity)	(M242)PID AURORA A PATHWAY		1.0	0.0	0.0	0.0	0.0	1.0	0.0	0.0	0.0	0.0	0.0	0.0	0.0	0.0	0.0	0.0	0.0	0.0	0.0	0.0
GRWD1	83743	symbol	H. sapiens	83743	H. sapiens	GRWD1	glutamate rich WD repeat containing 1	GO:0006337 nucleosome disassembly;GO:0031498 chromatin disassembly;GO:0032986 protein-DNA complex disassembly			Nucleoli(Supported)Nucleus(Approved)			(M5928)HALLMARK MYC TARGETS V2	0.0	1.0	0.0	1.0	1.0	0.0	0.0	1.0	0.0	0.0	0.0	0.0	0.0	0.0	0.0	0.0	0.0	0.0	0.0	0.0
CSRP1	1465	symbol	H. sapiens	1465	H. sapiens	CSRP1	cysteine and glycine rich protein 1	GO:0070527 platelet aggregation;GO:0034109 homotypic cell-cell adhesion;GO:0030168 platelet activation						(M5946)HALLMARK COAGULATION; (M5921)HALLMARK COMPLEMENT	0.0	0.0	0.0	0.0	0.0	0.0	0.0	0.0	0.0	0.0	0.0	0.0	0.0	0.0	0.0	0.0	0.0	0.0	0.0	0.0
MRPL24	79590	symbol	H. sapiens	79590	H. sapiens	MRPL24	mitochondrial ribosomal protein L24	GO:0070126 mitochondrial translational termination;GO:0070125 mitochondrial translational elongation;GO:0006415 translational termination		Ribosomal proteins					1.0	0.0	0.0	1.0	0.0	0.0	0.0	0.0	0.0	0.0	0.0	0.0	0.0	0.0	0.0	0.0	0.0	0.0	0.0	0.0
GLYCTK	132158	symbol	H. sapiens	132158	H. sapiens	GLYCTK	glycerate kinase	GO:0061624 fructose catabolic process to hydroxyacetone phosphate and glyceraldehyde-3-phosphate;GO:0006001 fructose catabolic process;GO:0006000 fructose metabolic process		Enzymes/ENZYME proteins/Transferases	Cytosol(Supported)Golgi apparatus;Rods & Rings(Approved)				0.0	0.0	0.0	0.0	0.0	0.0	0.0	0.0	0.0	0.0	0.0	0.0	0.0	1.0	0.0	0.0	0.0	0.0	0.0	0.0
C4orf48	401115	symbol	H. sapiens	401115	H. sapiens	C4orf48	chromosome 4 open reading frame 48				Cytosol(Supported)				0.0	0.0	0.0	0.0	0.0	0.0	0.0	0.0	0.0	0.0	0.0	0.0	0.0	0.0	0.0	0.0	0.0	0.0	0.0	0.0
ASB9	140462	symbol	H. sapiens	140462	H. sapiens	ASB9	ankyrin repeat and SOCS box containing 9	GO:0045732 positive regulation of protein catabolic process;GO:0042176 regulation of protein catabolic process;GO:0009896 positive regulation of catabolic process			Cytosol;Nucleus(Supported)				0.0	0.0	0.0	0.0	0.0	0.0	0.0	0.0	0.0	0.0	0.0	0.0	0.0	0.0	0.0	0.0	0.0	0.0	0.0	0.0
SSSCA1	10534	symbol	H. sapiens	10534	H. sapiens	SSSCA1	Sjogren syndrome/scleroderma autoantigen 1	GO:0007067 mitotic nuclear division;GO:0000280 nuclear division;GO:1903047 mitotic cell cycle process			Cytosol(Approved)				0.0	1.0	0.0	0.0	0.0	0.0	0.0	0.0	0.0	0.0	0.0	0.0	0.0	0.0	0.0	0.0	0.0	0.0	0.0	0.0
PSMC3	5702	symbol	H. sapiens	5702	H. sapiens	PSMC3	proteasome 26S subunit, ATPase 3	GO:0051437 positive regulation of ubiquitin-protein ligase activity involved in regulation of mitotic cell cycle transition;GO:0051436 negative regulation of ubiquitin-protein ligase activity involved in mitotic cell cycle;GO:0045899 positive regulation of RNA polymerase II transcriptional preinitiation complex assembly			Cytosol;Nucleus(Supported)			(M5941)HALLMARK UV RESPONSE UP	1.0	1.0	0.0	0.0	1.0	1.0	0.0	0.0	1.0	0.0	0.0	0.0	1.0	0.0	0.0	0.0	0.0	0.0	0.0	0.0
CYB561D2	11068	symbol	H. sapiens	11068	H. sapiens	CYB561D2	cytochrome b561 family member D2	GO:0055114 oxidation-reduction process;GO:0044710 single-organism metabolic process;GO:0008152 metabolic process							0.0	0.0	1.0	0.0	0.0	0.0	0.0	0.0	0.0	0.0	0.0	0.0	0.0	0.0	0.0	0.0	0.0	0.0	0.0	0.0
IFI35	3430	symbol	H. sapiens	3430	H. sapiens	IFI35	interferon induced protein 35	GO:0060337 type I interferon signaling pathway;GO:0071357 cellular response to type I interferon;GO:0034340 response to type I interferon			Cytosol;Nucleoplasm(Approved)			(M5911)HALLMARK INTERFERON ALPHA RESPONSE; (M5913)HALLMARK INTERFERON GAMMA RESPONSE	0.0	0.0	0.0	0.0	0.0	0.0	0.0	0.0	0.0	0.0	0.0	0.0	0.0	0.0	0.0	0.0	0.0	0.0	0.0	0.0
FIS1	51024	symbol	H. sapiens	51024	H. sapiens	FIS1	fission, mitochondrial 1	GO:0032471 negative regulation of endoplasmic reticulum calcium ion concentration;GO:0051561 positive regulation of mitochondrial calcium ion concentration;GO:1990910 response to hypobaric hypoxia			Mitochondria(Validated)			(M5949)HALLMARK PEROXISOME	1.0	0.0	0.0	1.0	0.0	0.0	0.0	0.0	1.0	1.0	0.0	0.0	0.0	0.0	0.0	0.0	0.0	0.0	0.0	0.0
MT1X	4501	symbol	H. sapiens	4501	H. sapiens	MT1X	metallothionein 1X	GO:0036018 cellular response to erythropoietin;GO:0036017 response to erythropoietin;GO:0071294 cellular response to zinc ion							0.0	0.0	0.0	0.0	0.0	0.0	0.0	0.0	0.0	0.0	0.0	0.0	0.0	0.0	0.0	0.0	0.0	0.0	0.0	0.0
WDR18	57418	symbol	H. sapiens	57418	H. sapiens	WDR18	WD repeat domain 18	GO:0006364 rRNA processing;GO:0016072 rRNA metabolic process;GO:0034470 ncRNA processing			Nucleoplasm(Approved)				1.0	0.0	0.0	0.0	0.0	0.0	0.0	0.0	0.0	0.0	0.0	0.0	0.0	0.0	0.0	0.0	0.0	0.0	0.0	0.0
UGT3A1	133688	symbol	H. sapiens	133688	H. sapiens	UGT3A1	UDP glycosyltransferase family 3 member A1	GO:0008152 metabolic process;GO:0008150 biological_process		Enzymes/ENZYME proteins/Transferases	Cytosol;Vesicles(Approved)	Kaempherol (Udp-glycosyltransferase activity);Quercetin (Udp-glycosyltransferase activity)			0.0	0.0	0.0	0.0	0.0	0.0	0.0	0.0	0.0	0.0	0.0	0.0	0.0	0.0	0.0	0.0	0.0	0.0	0.0	0.0
HSPBP1	23640	symbol	H. sapiens	23640	H. sapiens	HSPBP1	HSPA (Hsp70) binding protein 1	GO:0032436 positive regulation of proteasomal ubiquitin-dependent protein catabolic process;GO:1901800 positive regulation of proteasomal protein catabolic process;GO:0032434 regulation of proteasomal ubiquitin-dependent protein catabolic process			Cytosol;Vesicles(Approved)				1.0	0.0	0.0	0.0	0.0	1.0	0.0	0.0	1.0	0.0	0.0	0.0	0.0	0.0	0.0	0.0	0.0	0.0	0.0	0.0
RAMP2	10266	symbol	H. sapiens	10266	H. sapiens	RAMP2	receptor activity modifying protein 2	GO:2001214 positive regulation of vasculogenesis;GO:2001212 regulation of vasculogenesis;GO:0030819 positive regulation of cAMP biosynthetic process			Vesicles(Approved)	Pramlintide (Protein transporter activity)			1.0	0.0	1.0	0.0	0.0	0.0	0.0	0.0	0.0	0.0	0.0	0.0	0.0	0.0	0.0	0.0	0.0	0.0	0.0	0.0
PRR5	55615	symbol	H. sapiens	55615	H. sapiens	PRR5	proline rich 5	GO:0031295 T cell costimulation;GO:0014068 positive regulation of phosphatidylinositol 3-kinase signaling;GO:0038203 TORC2 signaling					(M121)PID MTOR 4PATHWAY		1.0	0.0	0.0	0.0	0.0	0.0	0.0	0.0	0.0	0.0	0.0	0.0	0.0	0.0	0.0	0.0	0.0	0.0	0.0	0.0
FBXW5	54461	symbol	H. sapiens	54461	H. sapiens	FBXW5	F-box and WD repeat domain containing 5	GO:0010824 regulation of centrosome duplication;GO:0031146 SCF-dependent proteasomal ubiquitin-dependent protein catabolic process;GO:0046605 regulation of centrosome cycle			Mitochondria(Approved)				1.0	1.0	0.0	0.0	0.0	0.0	0.0	0.0	0.0	0.0	0.0	0.0	0.0	0.0	0.0	0.0	0.0	0.0	0.0	0.0
CTD-2545H1.2						None	None	None	None	None	None	None	None	None	nan	nan	nan	nan	nan	nan	nan	nan	nan	nan	nan	nan	nan	nan	nan	nan	nan	nan	nan	nan
COX6A1	1337	symbol	H. sapiens	1337	H. sapiens	COX6A1	cytochrome c oxidase subunit 6A1	GO:0006123 mitochondrial electron transport, cytochrome c to oxygen;GO:0042775 mitochondrial ATP synthesis coupled electron transport;GO:0042773 ATP synthesis coupled electron transport			Mitochondria(Supported)			(M5936)HALLMARK OXIDATIVE PHOSPHORYLATION; (M5905)HALLMARK ADIPOGENESIS	0.0	0.0	1.0	0.0	0.0	0.0	0.0	0.0	0.0	0.0	0.0	0.0	0.0	0.0	0.0	0.0	0.0	0.0	0.0	0.0
SELO	83642	gene_synonym	H. sapiens	83642	H. sapiens	SELENOO	selenoprotein O								0.0	0.0	0.0	0.0	0.0	0.0	0.0	0.0	0.0	0.0	0.0	0.0	0.0	0.0	0.0	0.0	0.0	0.0	0.0	0.0
DNPH1	10591	symbol	H. sapiens	10591	H. sapiens	DNPH1	2'-deoxynucleoside 5'-phosphate N-hydrolase 1	GO:0009159 deoxyribonucleoside monophosphate catabolic process;GO:0009125 nucleoside monophosphate catabolic process;GO:0009162 deoxyribonucleoside monophosphate metabolic process			Cytosol(Supported)Nucleoplasm(Approved)				1.0	0.0	1.0	0.0	0.0	0.0	0.0	0.0	0.0	0.0	0.0	0.0	0.0	0.0	0.0	0.0	0.0	0.0	0.0	0.0
RPL36	25873	symbol	H. sapiens	25873	H. sapiens	RPL36	ribosomal protein L36	GO:0006614 SRP-dependent cotranslational protein targeting to membrane;GO:0000184 nuclear-transcribed mRNA catabolic process, nonsense-mediated decay;GO:0006613 cotranslational protein targeting to membrane		Ribosomal proteins	Cytosol;Endoplasmic reticulum(Uncertain)			(M5939)HALLMARK P53 PATHWAY	1.0	0.0	0.0	0.0	0.0	0.0	0.0	0.0	0.0	0.0	0.0	0.0	0.0	0.0	0.0	0.0	0.0	0.0	0.0	0.0
TP73	7161	symbol	H. sapiens	7161	H. sapiens	TP73	tumor protein p73	GO:1900740 positive regulation of protein insertion into mitochondrial membrane involved in apoptotic signaling pathway;GO:1900739 regulation of protein insertion into mitochondrial membrane involved in apoptotic signaling pathway;GO:1901030 positive regulation of mitochondrial outer membrane permeabilization involved in apoptotic signaling pathway		Transcription factors/Immunoglobulin fold	Golgi apparatus;Nucleoplasm(Supported)		(M40)PID E2F PATHWAY; (M19)PID P73PATHWAY; (M145)PID P53 DOWNSTREAM PATHWAY		1.0	1.0	0.0	0.0	0.0	1.0	1.0	1.0	0.0	1.0	0.0	0.0	0.0	0.0	0.0	0.0	0.0	0.0	0.0	0.0
RPL10	6134	symbol	H. sapiens	6134	H. sapiens	RPL10	ribosomal protein L10	GO:0006614 SRP-dependent cotranslational protein targeting to membrane;GO:0000184 nuclear-transcribed mRNA catabolic process, nonsense-mediated decay;GO:0006613 cotranslational protein targeting to membrane		Ribosomal proteins	Cytosol;Endoplasmic reticulum(Validated)				1.0	0.0	0.0	0.0	1.0	0.0	0.0	0.0	0.0	0.0	0.0	0.0	0.0	0.0	0.0	0.0	0.0	0.0	1.0	0.0
RPS19BP1	91582	symbol	H. sapiens	91582	H. sapiens	RPS19BP1	ribosomal protein S19 binding protein 1				Nucleoli(Validated)Cytosol;Nucleus(Supported)				0.0	0.0	0.0	0.0	0.0	0.0	0.0	0.0	0.0	0.0	0.0	0.0	0.0	0.0	0.0	0.0	0.0	0.0	0.0	0.0
RP11-445N18.3						None	None	None	None	None	None	None	None	None	nan	nan	nan	nan	nan	nan	nan	nan	nan	nan	nan	nan	nan	nan	nan	nan	nan	nan	nan	nan
FES	2242	symbol	H. sapiens	2242	H. sapiens	FES	FES proto-oncogene, tyrosine kinase	GO:0043304 regulation of mast cell degranulation;GO:0031116 positive regulation of microtubule polymerization;GO:0033006 regulation of mast cell activation involved in immune response	Tyr protein kinase family	Enzymes/{ENZYME proteins/Transferases,Kinases/Tyr protein kinases}	Cytosol;Nucleus;Vesicles(Approved)		(M92)PID ANGIOPOIETIN RECEPTOR PATHWAY; (M28)PID IL4 2PATHWAY; (M237)PID VEGFR1 2 PATHWAY	(M5938)HALLMARK REACTIVE OXIGEN SPECIES PATHWAY	0.0	0.0	0.0	0.0	1.0	0.0	0.0	0.0	0.0	0.0	0.0	0.0	0.0	0.0	0.0	0.0	0.0	0.0	0.0	0.0
SERPINF2	5345	symbol	H. sapiens	5345	H. sapiens	SERPINF2	serpin family F member 2	GO:0002034 regulation of blood vessel diameter by renin-angiotensin;GO:0051918 negative regulation of fibrinolysis;GO:0010757 negative regulation of plasminogen activation			Nucleoplasm;Vesicles(Uncertain)	Ocriplasmin (Serine-type endopeptidase inhibitor activity)	(M3468)NABA ECM REGULATORS; (M5885)NABA MATRISOME ASSOCIATED; (M5889)NABA MATRISOME		0.0	0.0	0.0	0.0	0.0	1.0	0.0	0.0	1.0	0.0	0.0	0.0	0.0	0.0	0.0	0.0	0.0	0.0	0.0	0.0

## Sheet: Enrichment
Supplementary Dataset 6: Human Pathways shown to be downregulated during parasite infection, as determined by Metascape
Groups are presented with significance measured via LogP and Log(q-value) (P value adjusted for FDR),
and InTerm_InList (how many genes are enriched – InTerm, versus how many total genes are in a given functional category – InList).
GroupID	Type of GO Classification	Identifier for GO Classification	Description of GO category	Log10 P-value	Log(q-value)	InTerm_InList	NCBI Entrex Gene IDs from the dataset present within the indicated functional group	Gene Symbols for Genes within the Indicated Functional groups
1_Summary	Reactome Gene Sets	R-HSA-71291	Metabolism of amino acids and derivatives	-15.3367	-11.087	40/366	191,1152,1468,1610,1644,1735,2184,2197,2593,3028,3921,4143,4946,5691,5692,5702,5831,6133,6134,6142,6154,6155,6175,6187,6189,6193,6208,6210,6218,6231,6232,6235,7263,11224,23464,23474,25873,60678,65263,116832,51504,6150,6182,6183,10573,65003,79590,6748,1019,1512,1800,2670,2876,3315,3692,5499,6199,6280,6895,7064,9027,9718,28958,51471,51649,54998,64975,65993,84300,90480,114770,116541,128308,23246,545…	AHCY,CKB,SLC25A10,DAO,DDC,DIO3,FAH,FAU,GAMT,HSD17B10,RPSA,MAT1A,OAZ1,PSMB3,PSMB4,PSMC3,PYCR1,RPL9,RPL10,RPL18A,RPL26,RPL27,RPLP0,RPS2,RPS3A,RPS5,RPS14,RPS15A,RPS17,RPS26,RPS27,RPS29,TST,RPL35,GCAT,ETHE1,RPL36,EEFSEC,PYCRL,RPL39L,TRMT112,MRPL23,MRPL12,MRPS12,MRPL28,MRPL11,MRPL24,SSR4,CDK4,CTSH,DPEP1,GFAP,GPX1,HSPB1,EIF6,PPP1CA,RPS6KB2,S100A9,TARBP2,THOP1,NAT8,ECE2,COA3,NAT8B,MRPS23,AURKAIP1,MRPL41…
1_Member	Reactome Gene Sets	R-HSA-71291	Metabolism of amino acids and derivatives	-15.3367	-11.087	40/366	191,1152,1468,1610,1644,1735,2184,2197,2593,3028,3921,4143,4946,5691,5692,5702,5831,6133,6134,6142,6154,6155,6175,6187,6189,6193,6208,6210,6218,6231,6232,6235,7263,11224,23464,23474,25873,60678,65263,116832	AHCY,CKB,SLC25A10,DAO,DDC,DIO3,FAH,FAU,GAMT,HSD17B10,RPSA,MAT1A,OAZ1,PSMB3,PSMB4,PSMC3,PYCR1,RPL9,RPL10,RPL18A,RPL26,RPL27,RPLP0,RPS2,RPS3A,RPS5,RPS14,RPS15A,RPS17,RPS26,RPS27,RPS29,TST,RPL35,GCAT,ETHE1,RPL36,EEFSEC,PYCRL,RPL39L
1_Member	Reactome Gene Sets	R-HSA-2408557	Selenocysteine synthesis	-14.284	-10.4149	21/96	2197,3921,6133,6134,6142,6154,6155,6175,6187,6189,6193,6208,6210,6218,6231,6232,6235,11224,25873,60678,116832	FAU,RPSA,RPL9,RPL10,RPL18A,RPL26,RPL27,RPLP0,RPS2,RPS3A,RPS5,RPS14,RPS15A,RPS17,RPS26,RPS27,RPS29,RPL35,RPL36,EEFSEC,RPL39L
1_Member	Reactome Gene Sets	R-HSA-72764	Eukaryotic Translation Termination	-14.1874	-10.4149	21/97	2197,3921,6133,6134,6142,6154,6155,6175,6187,6189,6193,6208,6210,6218,6231,6232,6235,11224,25873,51504,116832	FAU,RPSA,RPL9,RPL10,RPL18A,RPL26,RPL27,RPLP0,RPS2,RPS3A,RPS5,RPS14,RPS15A,RPS17,RPS26,RPS27,RPS29,RPL35,RPL36,TRMT112,RPL39L
1_Member	Reactome Gene Sets	R-HSA-2408522	Selenoamino acid metabolism	-14.0123	-10.3646	23/123	191,2197,3921,4143,6133,6134,6142,6154,6155,6175,6187,6189,6193,6208,6210,6218,6231,6232,6235,11224,25873,60678,116832	AHCY,FAU,RPSA,MAT1A,RPL9,RPL10,RPL18A,RPL26,RPL27,RPLP0,RPS2,RPS3A,RPS5,RPS14,RPS15A,RPS17,RPS26,RPS27,RPS29,RPL35,RPL36,EEFSEC,RPL39L
1_Member	KEGG Pathway	hsa03010	Ribosome	-13.6888	-10.2172	25/154	2197,3921,6133,6134,6142,6150,6154,6155,6175,6182,6183,6187,6189,6193,6208,6210,6218,6231,6232,6235,10573,11224,25873,65003,79590	FAU,RPSA,RPL9,RPL10,RPL18A,MRPL23,RPL26,RPL27,RPLP0,MRPL12,MRPS12,RPS2,RPS3A,RPS5,RPS14,RPS15A,RPS17,RPS26,RPS27,RPS29,MRPL28,RPL35,RPL36,MRPL11,MRPL24
1_Member	KEGG Pathway	ko03010	Ribosome	-13.6888	-10.2172	25/154	2197,3921,6133,6134,6142,6150,6154,6155,6175,6182,6183,6187,6189,6193,6208,6210,6218,6231,6232,6235,10573,11224,25873,65003,79590	FAU,RPSA,RPL9,RPL10,RPL18A,MRPL23,RPL26,RPL27,RPLP0,MRPL12,MRPS12,RPS2,RPS3A,RPS5,RPS14,RPS15A,RPS17,RPS26,RPS27,RPS29,MRPL28,RPL35,RPL36,MRPL11,MRPL24
1_Member	Reactome Gene Sets	R-HSA-156902	Peptide chain elongation	-13.4817	-10.1351	20/93	2197,3921,6133,6134,6142,6154,6155,6175,6187,6189,6193,6208,6210,6218,6231,6232,6235,11224,25873,116832	FAU,RPSA,RPL9,RPL10,RPL18A,RPL26,RPL27,RPLP0,RPS2,RPS3A,RPS5,RPS14,RPS15A,RPS17,RPS26,RPS27,RPS29,RPL35,RPL36,RPL39L
1_Member	Reactome Gene Sets	R-HSA-192823	Viral mRNA Translation	-13.4817	-10.1351	20/93	2197,3921,6133,6134,6142,6154,6155,6175,6187,6189,6193,6208,6210,6218,6231,6232,6235,11224,25873,116832	FAU,RPSA,RPL9,RPL10,RPL18A,RPL26,RPL27,RPLP0,RPS2,RPS3A,RPS5,RPS14,RPS15A,RPS17,RPS26,RPS27,RPS29,RPL35,RPL36,RPL39L
1_Member	Reactome Gene Sets	R-HSA-156842	Eukaryotic Translation Elongation	-13.1108	-9.81533	20/97	2197,3921,6133,6134,6142,6154,6155,6175,6187,6189,6193,6208,6210,6218,6231,6232,6235,11224,25873,116832	FAU,RPSA,RPL9,RPL10,RPL18A,RPL26,RPL27,RPLP0,RPS2,RPS3A,RPS5,RPS14,RPS15A,RPS17,RPS26,RPS27,RPS29,RPL35,RPL36,RPL39L
1_Member	Reactome Gene Sets	R-HSA-975956	Nonsense Mediated Decay (NMD) independent of the Exon Junction Complex (EJC)	-12.8448	-9.5951	20/100	2197,3921,6133,6134,6142,6154,6155,6175,6187,6189,6193,6208,6210,6218,6231,6232,6235,11224,25873,116832	FAU,RPSA,RPL9,RPL10,RPL18A,RPL26,RPL27,RPLP0,RPS2,RPS3A,RPS5,RPS14,RPS15A,RPS17,RPS26,RPS27,RPS29,RPL35,RPL36,RPL39L
1_Member	Reactome Gene Sets	R-HSA-1799339	SRP-dependent cotranslational protein targeting to membrane	-12.5565	-9.34818	21/116	2197,3921,6133,6134,6142,6154,6155,6175,6187,6189,6193,6208,6210,6218,6231,6232,6235,6748,11224,25873,116832	FAU,RPSA,RPL9,RPL10,RPL18A,RPL26,RPL27,RPLP0,RPS2,RPS3A,RPS5,RPS14,RPS15A,RPS17,RPS26,RPS27,RPS29,SSR4,RPL35,RPL36,RPL39L
1_Member	Reactome Gene Sets	R-HSA-72689	Formation of a pool of free 40S subunits	-12.2607	-9.09017	20/107	2197,3921,6133,6134,6142,6154,6155,6175,6187,6189,6193,6208,6210,6218,6231,6232,6235,11224,25873,116832	FAU,RPSA,RPL9,RPL10,RPL18A,RPL26,RPL27,RPLP0,RPS2,RPS3A,RPS5,RPS14,RPS15A,RPS17,RPS26,RPS27,RPS29,RPL35,RPL36,RPL39L
1_Member	GO Biological Processes	GO:0006518	peptide metabolic process	-11.8308	-8.69508	53/765	1019,1512,1800,2670,2876,3315,3692,3921,5499,6133,6134,6142,6150,6154,6155,6175,6182,6183,6187,6189,6193,6199,6208,6210,6218,6231,6232,6235,6280,6895,7064,9027,9718,10573,11224,23474,25873,28958,51471,51504,51649,54998,60678,64975,65003,65993,79590,84300,90480,114770,116541,116832,128308	CDK4,CTSH,DPEP1,GFAP,GPX1,HSPB1,EIF6,RPSA,PPP1CA,RPL9,RPL10,RPL18A,MRPL23,RPL26,RPL27,RPLP0,MRPL12,MRPS12,RPS2,RPS3A,RPS5,RPS6KB2,RPS14,RPS15A,RPS17,RPS26,RPS27,RPS29,S100A9,TARBP2,THOP1,NAT8,ECE2,MRPL28,RPL35,ETHE1,RPL36,COA3,NAT8B,TRMT112,MRPS23,AURKAIP1,EEFSEC,MRPL41,MRPL11,MRPS34,MRPL24,UQCC2,GADD45GIP1,PGLYRP2,MRPL54,RPL39L,MRPL55
1_Member	Reactome Gene Sets	R-HSA-72312	rRNA processing	-11.682	-8.57846	26/204	2197,3028,3921,6133,6134,6142,6154,6155,6175,6187,6189,6193,6208,6210,6218,6231,6232,6235,11224,23246,25873,51504,54512,56915,57418,116832	FAU,HSD17B10,RPSA,RPL9,RPL10,RPL18A,RPL26,RPL27,RPLP0,RPS2,RPS3A,RPS5,RPS14,RPS15A,RPS17,RPS26,RPS27,RPS29,RPL35,BOP1,RPL36,TRMT112,EXOSC4,EXOSC5,WDR18,RPL39L
1_Member	GO Biological Processes	GO:0006614	SRP-dependent cotranslational protein targeting to membrane	-11.4504	-8.37674	18/92	3921,6133,6134,6142,6154,6155,6175,6187,6189,6193,6208,6210,6218,6231,6232,6235,11224,25873	RPSA,RPL9,RPL10,RPL18A,RPL26,RPL27,RPLP0,RPS2,RPS3A,RPS5,RPS14,RPS15A,RPS17,RPS26,RPS27,RPS29,RPL35,RPL36
1_Member	Reactome Gene Sets	R-HSA-8868773	rRNA processing in the nucleus and cytosol	-11.3635	-8.36712	25/194	2197,3921,6133,6134,6142,6154,6155,6175,6187,6189,6193,6208,6210,6218,6231,6232,6235,11224,23246,25873,51504,54512,56915,57418,116832	FAU,RPSA,RPL9,RPL10,RPL18A,RPL26,RPL27,RPLP0,RPS2,RPS3A,RPS5,RPS14,RPS15A,RPS17,RPS26,RPS27,RPS29,RPL35,BOP1,RPL36,TRMT112,EXOSC4,EXOSC5,WDR18,RPL39L
1_Member	Reactome Gene Sets	R-HSA-156827	L13a-mediated translational silencing of Ceruloplasmin expression	-11.3616	-8.36712	20/119	2197,3921,6133,6134,6142,6154,6155,6175,6187,6189,6193,6208,6210,6218,6231,6232,6235,11224,25873,116832	FAU,RPSA,RPL9,RPL10,RPL18A,RPL26,RPL27,RPLP0,RPS2,RPS3A,RPS5,RPS14,RPS15A,RPS17,RPS26,RPS27,RPS29,RPL35,RPL36,RPL39L
1_Member	Reactome Gene Sets	R-HSA-72706	GTP hydrolysis and joining of the 60S ribosomal subunit	-11.3616	-8.36712	20/119	2197,3921,6133,6134,6142,6154,6155,6175,6187,6189,6193,6208,6210,6218,6231,6232,6235,11224,25873,116832	FAU,RPSA,RPL9,RPL10,RPL18A,RPL26,RPL27,RPLP0,RPS2,RPS3A,RPS5,RPS14,RPS15A,RPS17,RPS26,RPS27,RPS29,RPL35,RPL36,RPL39L
1_Member	Reactome Gene Sets	R-HSA-927802	Nonsense-Mediated Decay (NMD)	-11.2226	-8.27393	20/121	2197,3921,6133,6134,6142,6154,6155,6175,6187,6189,6193,6208,6210,6218,6231,6232,6235,11224,25873,116832	FAU,RPSA,RPL9,RPL10,RPL18A,RPL26,RPL27,RPLP0,RPS2,RPS3A,RPS5,RPS14,RPS15A,RPS17,RPS26,RPS27,RPS29,RPL35,RPL36,RPL39L
1_Member	Reactome Gene Sets	R-HSA-975957	Nonsense Mediated Decay (NMD) enhanced by the Exon Junction Complex (EJC)	-11.2226	-8.27393	20/121	2197,3921,6133,6134,6142,6154,6155,6175,6187,6189,6193,6208,6210,6218,6231,6232,6235,11224,25873,116832	FAU,RPSA,RPL9,RPL10,RPL18A,RPL26,RPL27,RPLP0,RPS2,RPS3A,RPS5,RPS14,RPS15A,RPS17,RPS26,RPS27,RPS29,RPL35,RPL36,RPL39L
1_Member	Reactome Gene Sets	R-HSA-6791226	Major pathway of rRNA processing in the nucleolus and cytosol	-11.1499	-8.22237	24/182	2197,3921,6133,6134,6142,6154,6155,6175,6187,6189,6193,6208,6210,6218,6231,6232,6235,11224,23246,25873,54512,56915,57418,116832	FAU,RPSA,RPL9,RPL10,RPL18A,RPL26,RPL27,RPLP0,RPS2,RPS3A,RPS5,RPS14,RPS15A,RPS17,RPS26,RPS27,RPS29,RPL35,BOP1,RPL36,EXOSC4,EXOSC5,WDR18,RPL39L
1_Member	Reactome Gene Sets	R-HSA-168273	Influenza Viral RNA Transcription and Replication	-11.1	-8.19273	21/137	2197,3921,5438,6133,6134,6142,6154,6155,6175,6187,6189,6193,6208,6210,6218,6231,6232,6235,11224,25873,116832	FAU,RPSA,POLR2I,RPL9,RPL10,RPL18A,RPL26,RPL27,RPLP0,RPS2,RPS3A,RPS5,RPS14,RPS15A,RPS17,RPS26,RPS27,RPS29,RPL35,RPL36,RPL39L
1_Member	GO Biological Processes	GO:0006613	cotranslational protein targeting to membrane	-11.0407	-8.15274	18/97	3921,6133,6134,6142,6154,6155,6175,6187,6189,6193,6208,6210,6218,6231,6232,6235,11224,25873	RPSA,RPL9,RPL10,RPL18A,RPL26,RPL27,RPLP0,RPS2,RPS3A,RPS5,RPS14,RPS15A,RPS17,RPS26,RPS27,RPS29,RPL35,RPL36
1_Member	Reactome Gene Sets	R-HSA-72613	Eukaryotic Translation Initiation	-10.8223	-7.97052	20/127	2197,3921,6133,6134,6142,6154,6155,6175,6187,6189,6193,6208,6210,6218,6231,6232,6235,11224,25873,116832	FAU,RPSA,RPL9,RPL10,RPL18A,RPL26,RPL27,RPLP0,RPS2,RPS3A,RPS5,RPS14,RPS15A,RPS17,RPS26,RPS27,RPS29,RPL35,RPL36,RPL39L
1_Member	Reactome Gene Sets	R-HSA-72737	Cap-dependent Translation Initiation	-10.8223	-7.97052	20/127	2197,3921,6133,6134,6142,6154,6155,6175,6187,6189,6193,6208,6210,6218,6231,6232,6235,11224,25873,116832	FAU,RPSA,RPL9,RPL10,RPL18A,RPL26,RPL27,RPLP0,RPS2,RPS3A,RPS5,RPS14,RPS15A,RPS17,RPS26,RPS27,RPS29,RPL35,RPL36,RPL39L
1_Member	Reactome Gene Sets	R-HSA-168254	Influenza Infection	-10.8015	-7.96676	22/157	2197,3921,5438,6133,6134,6142,6154,6155,6175,6187,6189,6193,6208,6210,6218,6231,6232,6235,9636,11224,25873,116832	FAU,RPSA,POLR2I,RPL9,RPL10,RPL18A,RPL26,RPL27,RPLP0,RPS2,RPS3A,RPS5,RPS14,RPS15A,RPS17,RPS26,RPS27,RPS29,ISG15,RPL35,RPL36,RPL39L
1_Member	GO Biological Processes	GO:0045047	protein targeting to ER	-10.7313	-7.91298	18/101	3921,6133,6134,6142,6154,6155,6175,6187,6189,6193,6208,6210,6218,6231,6232,6235,11224,25873	RPSA,RPL9,RPL10,RPL18A,RPL26,RPL27,RPLP0,RPS2,RPS3A,RPS5,RPS14,RPS15A,RPS17,RPS26,RPS27,RPS29,RPL35,RPL36
1_Member	Reactome Gene Sets	R-HSA-168255	Influenza Life Cycle	-10.5584	-7.75589	21/146	2197,3921,5438,6133,6134,6142,6154,6155,6175,6187,6189,6193,6208,6210,6218,6231,6232,6235,11224,25873,116832	FAU,RPSA,POLR2I,RPL9,RPL10,RPL18A,RPL26,RPL27,RPLP0,RPS2,RPS3A,RPS5,RPS14,RPS15A,RPS17,RPS26,RPS27,RPS29,RPL35,RPL36,RPL39L
1_Member	GO Biological Processes	GO:0072599	establishment of protein localization to endoplasmic reticulum	-10.4367	-7.64939	18/105	3921,6133,6134,6142,6154,6155,6175,6187,6189,6193,6208,6210,6218,6231,6232,6235,11224,25873	RPSA,RPL9,RPL10,RPL18A,RPL26,RPL27,RPLP0,RPS2,RPS3A,RPS5,RPS14,RPS15A,RPS17,RPS26,RPS27,RPS29,RPL35,RPL36
1_Member	Reactome Gene Sets	R-HSA-72766	Translation	-10.4203	-7.64768	22/164	2197,3921,6133,6134,6142,6154,6155,6175,6187,6189,6193,6208,6210,6218,6231,6232,6235,6748,11224,25873,51504,116832	FAU,RPSA,RPL9,RPL10,RPL18A,RPL26,RPL27,RPLP0,RPS2,RPS3A,RPS5,RPS14,RPS15A,RPS17,RPS26,RPS27,RPS29,SSR4,RPL35,RPL36,TRMT112,RPL39L
1_Member	GO Biological Processes	GO:0043603	cellular amide metabolic process	-10.247	-7.48864	56/921	1019,1050,1512,1800,2670,2876,3315,3692,3921,5499,6133,6134,6142,6150,6154,6155,6175,6182,6183,6187,6189,6193,6199,6208,6210,6218,6231,6232,6235,6280,6610,6895,7064,9027,9718,10573,11224,23474,25873,28958,51471,51504,51649,54998,60678,64975,65003,65993,79590,84300,90480,114770,116541,116832,128308,129807	CDK4,CEBPA,CTSH,DPEP1,GFAP,GPX1,HSPB1,EIF6,RPSA,PPP1CA,RPL9,RPL10,RPL18A,MRPL23,RPL26,RPL27,RPLP0,MRPL12,MRPS12,RPS2,RPS3A,RPS5,RPS6KB2,RPS14,RPS15A,RPS17,RPS26,RPS27,RPS29,S100A9,SMPD2,TARBP2,THOP1,NAT8,ECE2,MRPL28,RPL35,ETHE1,RPL36,COA3,NAT8B,TRMT112,MRPS23,AURKAIP1,EEFSEC,MRPL41,MRPL11,MRPS34,MRPL24,UQCC2,GADD45GIP1,PGLYRP2,MRPL54,RPL39L,MRPL55,NEU4
1_Member	GO Biological Processes	GO:0006412	translation	-10.2023	-7.45777	43/597	1019,3315,3692,3921,5499,6133,6134,6142,6150,6154,6155,6175,6182,6183,6187,6189,6193,6199,6208,6210,6218,6231,6232,6235,6280,6895,10573,11224,25873,28958,51504,51649,54998,60678,64975,65003,65993,79590,84300,90480,116541,116832,128308	CDK4,HSPB1,EIF6,RPSA,PPP1CA,RPL9,RPL10,RPL18A,MRPL23,RPL26,RPL27,RPLP0,MRPL12,MRPS12,RPS2,RPS3A,RPS5,RPS6KB2,RPS14,RPS15A,RPS17,RPS26,RPS27,RPS29,S100A9,TARBP2,MRPL28,RPL35,RPL36,COA3,TRMT112,MRPS23,AURKAIP1,EEFSEC,MRPL41,MRPL11,MRPS34,MRPL24,UQCC2,GADD45GIP1,MRPL54,RPL39L,MRPL55
1_Member	GO Biological Processes	GO:0000956	nuclear-transcribed mRNA catabolic process	-10	-7.2688	24/206	3921,6133,6134,6142,6154,6155,6175,6187,6189,6193,6208,6210,6218,6231,6232,6235,11224,23658,25873,27258,51690,54512,56915,57819	RPSA,RPL9,RPL10,RPL18A,RPL26,RPL27,RPLP0,RPS2,RPS3A,RPS5,RPS14,RPS15A,RPS17,RPS26,RPS27,RPS29,RPL35,LSM5,RPL36,LSM3,LSM7,EXOSC4,EXOSC5,LSM2
1_Member	GO Biological Processes	GO:0019083	viral transcription	-9.86089	-7.14266	22/175	3921,5216,5438,6133,6134,6142,6154,6155,6175,6187,6189,6193,6208,6210,6218,6231,6232,6235,6598,6895,11224,25873	RPSA,PFN1,POLR2I,RPL9,RPL10,RPL18A,RPL26,RPL27,RPLP0,RPS2,RPS3A,RPS5,RPS14,RPS15A,RPS17,RPS26,RPS27,RPS29,SMARCB1,TARBP2,RPL35,RPL36
1_Member	GO Biological Processes	GO:0006401	RNA catabolic process	-9.7175	-7.01186	26/249	3921,6133,6134,6142,6154,6155,6175,6187,6189,6193,6208,6210,6218,6231,6232,6235,10535,11224,23658,25873,27258,51690,54512,56915,57819,84153	RPSA,RPL9,RPL10,RPL18A,RPL26,RPL27,RPLP0,RPS2,RPS3A,RPS5,RPS14,RPS15A,RPS17,RPS26,RPS27,RPS29,RNASEH2A,RPL35,LSM5,RPL36,LSM3,LSM7,EXOSC4,EXOSC5,LSM2,RNASEH2C
1_Member	GO Biological Processes	GO:0043043	peptide biosynthetic process	-9.64175	-6.94834	43/622	1019,3315,3692,3921,5499,6133,6134,6142,6150,6154,6155,6175,6182,6183,6187,6189,6193,6199,6208,6210,6218,6231,6232,6235,6280,6895,10573,11224,25873,28958,51504,51649,54998,60678,64975,65003,65993,79590,84300,90480,116541,116832,128308	CDK4,HSPB1,EIF6,RPSA,PPP1CA,RPL9,RPL10,RPL18A,MRPL23,RPL26,RPL27,RPLP0,MRPL12,MRPS12,RPS2,RPS3A,RPS5,RPS6KB2,RPS14,RPS15A,RPS17,RPS26,RPS27,RPS29,S100A9,TARBP2,MRPL28,RPL35,RPL36,COA3,TRMT112,MRPS23,AURKAIP1,EEFSEC,MRPL41,MRPL11,MRPS34,MRPL24,UQCC2,GADD45GIP1,MRPL54,RPL39L,MRPL55
1_Member	GO Biological Processes	GO:0000184	nuclear-transcribed mRNA catabolic process, nonsense-mediated decay	-9.50554	-6.82403	18/119	3921,6133,6134,6142,6154,6155,6175,6187,6189,6193,6208,6210,6218,6231,6232,6235,11224,25873	RPSA,RPL9,RPL10,RPL18A,RPL26,RPL27,RPLP0,RPS2,RPS3A,RPS5,RPS14,RPS15A,RPS17,RPS26,RPS27,RPS29,RPL35,RPL36
1_Member	GO Biological Processes	GO:0006364	rRNA processing	-9.49055	-6.82062	26/255	3692,3921,6133,6134,6142,6154,6155,6175,6187,6189,6193,6208,6210,6218,6231,6232,6235,6839,11224,23246,25873,51504,54512,56915,57418,79033	EIF6,RPSA,RPL9,RPL10,RPL18A,RPL26,RPL27,RPLP0,RPS2,RPS3A,RPS5,RPS14,RPS15A,RPS17,RPS26,RPS27,RPS29,SUV39H1,RPL35,BOP1,RPL36,TRMT112,EXOSC4,EXOSC5,WDR18,ERI3
1_Member	GO Biological Processes	GO:0006402	mRNA catabolic process	-9.40579	-6.76886	24/220	3921,6133,6134,6142,6154,6155,6175,6187,6189,6193,6208,6210,6218,6231,6232,6235,11224,23658,25873,27258,51690,54512,56915,57819	RPSA,RPL9,RPL10,RPL18A,RPL26,RPL27,RPLP0,RPS2,RPS3A,RPS5,RPS14,RPS15A,RPS17,RPS26,RPS27,RPS29,RPL35,LSM5,RPL36,LSM3,LSM7,EXOSC4,EXOSC5,LSM2
1_Member	GO Biological Processes	GO:0019080	viral gene expression	-9.34452	-6.71806	22/186	3921,5216,5438,6133,6134,6142,6154,6155,6175,6187,6189,6193,6208,6210,6218,6231,6232,6235,6598,6895,11224,25873	RPSA,PFN1,POLR2I,RPL9,RPL10,RPL18A,RPL26,RPL27,RPLP0,RPS2,RPS3A,RPS5,RPS14,RPS15A,RPS17,RPS26,RPS27,RPS29,SMARCB1,TARBP2,RPL35,RPL36
1_Member	GO Biological Processes	GO:0006413	translational initiation	-9.16635	-6.55011	22/190	3315,3692,3921,5499,6133,6134,6142,6154,6155,6175,6187,6189,6193,6199,6208,6210,6218,6231,6232,6235,11224,25873	HSPB1,EIF6,RPSA,PPP1CA,RPL9,RPL10,RPL18A,RPL26,RPL27,RPLP0,RPS2,RPS3A,RPS5,RPS6KB2,RPS14,RPS15A,RPS17,RPS26,RPS27,RPS29,RPL35,RPL36
1_Member	GO Biological Processes	GO:0043604	amide biosynthetic process	-9.09742	-6.49314	45/698	1019,1050,3315,3692,3921,5499,6133,6134,6142,6150,6154,6155,6175,6182,6183,6187,6189,6193,6199,6208,6210,6218,6231,6232,6235,6280,6610,6895,10573,11224,25873,28958,51504,51649,54998,60678,64975,65003,65993,79590,84300,90480,116541,116832,128308	CDK4,CEBPA,HSPB1,EIF6,RPSA,PPP1CA,RPL9,RPL10,RPL18A,MRPL23,RPL26,RPL27,RPLP0,MRPL12,MRPS12,RPS2,RPS3A,RPS5,RPS6KB2,RPS14,RPS15A,RPS17,RPS26,RPS27,RPS29,S100A9,SMPD2,TARBP2,MRPL28,RPL35,RPL36,COA3,TRMT112,MRPS23,AURKAIP1,EEFSEC,MRPL41,MRPL11,MRPS34,MRPL24,UQCC2,GADD45GIP1,MRPL54,RPL39L,MRPL55
1_Member	GO Biological Processes	GO:0070972	protein localization to endoplasmic reticulum	-9.08964	-6.49314	18/126	3921,6133,6134,6142,6154,6155,6175,6187,6189,6193,6208,6210,6218,6231,6232,6235,11224,25873	RPSA,RPL9,RPL10,RPL18A,RPL26,RPL27,RPLP0,RPS2,RPS3A,RPS5,RPS14,RPS15A,RPS17,RPS26,RPS27,RPS29,RPL35,RPL36
1_Member	GO Biological Processes	GO:0016072	rRNA metabolic process	-9.04932	-6.46236	27/287	3692,3921,6133,6134,6142,6154,6155,6175,6187,6189,6193,6208,6210,6218,6231,6232,6235,6598,6839,11224,23246,25873,51504,54512,56915,57418,79033	EIF6,RPSA,RPL9,RPL10,RPL18A,RPL26,RPL27,RPLP0,RPS2,RPS3A,RPS5,RPS14,RPS15A,RPS17,RPS26,RPS27,RPS29,SMARCB1,SUV39H1,RPL35,BOP1,RPL36,TRMT112,EXOSC4,EXOSC5,WDR18,ERI3
1_Member	GO Biological Processes	GO:0034655	nucleobase-containing compound catabolic process	-8.99503	-6.42631	31/372	191,2876,3921,4913,6133,6134,6142,6154,6155,6175,6187,6189,6193,6208,6210,6218,6231,6232,6235,10535,10591,11224,23658,25873,27258,51690,54512,56915,57819,79077,84153	AHCY,GPX1,RPSA,NTHL1,RPL9,RPL10,RPL18A,RPL26,RPL27,RPLP0,RPS2,RPS3A,RPS5,RPS14,RPS15A,RPS17,RPS26,RPS27,RPS29,RNASEH2A,DNPH1,RPL35,LSM5,RPL36,LSM3,LSM7,EXOSC4,EXOSC5,LSM2,DCTPP1,RNASEH2C
1_Member	GO Biological Processes	GO:1901361	organic cyclic compound catabolic process	-8.99478	-6.42631	35/461	191,1610,1735,2184,2876,3921,4913,6133,6134,6142,6154,6155,6175,6187,6189,6193,6208,6210,6218,6231,6232,6235,9784,10535,10591,11224,23658,25873,27258,51690,54512,56915,57819,79077,84153	AHCY,DAO,DIO3,FAH,GPX1,RPSA,NTHL1,RPL9,RPL10,RPL18A,RPL26,RPL27,RPLP0,RPS2,RPS3A,RPS5,RPS14,RPS15A,RPS17,RPS26,RPS27,RPS29,SNX17,RNASEH2A,DNPH1,RPL35,LSM5,RPL36,LSM3,LSM7,EXOSC4,EXOSC5,LSM2,DCTPP1,RNASEH2C
1_Member	GO Biological Processes	GO:0046700	heterocycle catabolic process	-8.96455	-6.40503	33/417	191,1610,1800,2876,3921,4913,6133,6134,6142,6154,6155,6175,6187,6189,6193,6208,6210,6218,6231,6232,6235,10535,10591,11224,23658,25873,27258,51690,54512,56915,57819,79077,84153	AHCY,DAO,DPEP1,GPX1,RPSA,NTHL1,RPL9,RPL10,RPL18A,RPL26,RPL27,RPLP0,RPS2,RPS3A,RPS5,RPS14,RPS15A,RPS17,RPS26,RPS27,RPS29,RNASEH2A,DNPH1,RPL35,LSM5,RPL36,LSM3,LSM7,EXOSC4,EXOSC5,LSM2,DCTPP1,RNASEH2C
1_Member	GO Biological Processes	GO:0044270	cellular nitrogen compound catabolic process	-8.88577	-6.33503	33/420	191,1800,2876,3921,4913,6133,6134,6142,6154,6155,6175,6187,6189,6193,6208,6210,6218,6231,6232,6235,7263,10535,10591,11224,23658,25873,27258,51690,54512,56915,57819,79077,84153	AHCY,DPEP1,GPX1,RPSA,NTHL1,RPL9,RPL10,RPL18A,RPL26,RPL27,RPLP0,RPS2,RPS3A,RPS5,RPS14,RPS15A,RPS17,RPS26,RPS27,RPS29,TST,RNASEH2A,DNPH1,RPL35,LSM5,RPL36,LSM3,LSM7,EXOSC4,EXOSC5,LSM2,DCTPP1,RNASEH2C
1_Member	GO Biological Processes	GO:0019439	aromatic compound catabolic process	-8.57847	-6.05304	33/432	191,1735,2184,2876,3921,4913,6133,6134,6142,6154,6155,6175,6187,6189,6193,6208,6210,6218,6231,6232,6235,10535,10591,11224,23658,25873,27258,51690,54512,56915,57819,79077,84153	AHCY,DIO3,FAH,GPX1,RPSA,NTHL1,RPL9,RPL10,RPL18A,RPL26,RPL27,RPLP0,RPS2,RPS3A,RPS5,RPS14,RPS15A,RPS17,RPS26,RPS27,RPS29,RNASEH2A,DNPH1,RPL35,LSM5,RPL36,LSM3,LSM7,EXOSC4,EXOSC5,LSM2,DCTPP1,RNASEH2C
1_Member	GO Biological Processes	GO:0034470	ncRNA processing	-8.52766	-6.01831	31/389	3028,3692,3921,6133,6134,6142,6154,6155,6175,6187,6189,6193,6208,6210,6218,6231,6232,6235,6839,6895,8270,10248,11224,23246,25873,51504,54512,56915,57418,79033,126789	HSD17B10,EIF6,RPSA,RPL9,RPL10,RPL18A,RPL26,RPL27,RPLP0,RPS2,RPS3A,RPS5,RPS14,RPS15A,RPS17,RPS26,RPS27,RPS29,SUV39H1,TARBP2,LAGE3,POP7,RPL35,BOP1,RPL36,TRMT112,EXOSC4,EXOSC5,WDR18,ERI3,PUSL1
1_Member	GO Biological Processes	GO:0044033	multi-organism metabolic process	-8.30452	-5.80914	22/211	3921,5216,5438,6133,6134,6142,6154,6155,6175,6187,6189,6193,6208,6210,6218,6231,6232,6235,6598,6895,11224,25873	RPSA,PFN1,POLR2I,RPL9,RPL10,RPL18A,RPL26,RPL27,RPLP0,RPS2,RPS3A,RPS5,RPS14,RPS15A,RPS17,RPS26,RPS27,RPS29,SMARCB1,TARBP2,RPL35,RPL36
1_Member	GO Biological Processes	GO:0042254	ribosome biogenesis	-8.25898	-5.77269	27/312	3692,3921,6133,6134,6142,6154,6155,6175,6187,6189,6193,6208,6210,6218,6231,6232,6235,6839,11224,23246,25873,51504,54512,56915,57418,65003,79033	EIF6,RPSA,RPL9,RPL10,RPL18A,RPL26,RPL27,RPLP0,RPS2,RPS3A,RPS5,RPS14,RPS15A,RPS17,RPS26,RPS27,RPS29,SUV39H1,RPL35,BOP1,RPL36,TRMT112,EXOSC4,EXOSC5,WDR18,MRPL11,ERI3
1_Member	GO Biological Processes	GO:0022613	ribonucleoprotein complex biogenesis	-7.82458	-5.38778	32/440	3692,3921,6133,6134,6142,6154,6155,6175,6187,6189,6193,6208,6210,6218,6231,6232,6235,6628,6633,6637,6839,6895,11224,23246,25873,27258,51504,54512,56915,57418,65003,79033	EIF6,RPSA,RPL9,RPL10,RPL18A,RPL26,RPL27,RPLP0,RPS2,RPS3A,RPS5,RPS14,RPS15A,RPS17,RPS26,RPS27,RPS29,SNRPB,SNRPD2,SNRPG,SUV39H1,TARBP2,RPL35,BOP1,RPL36,LSM3,TRMT112,EXOSC4,EXOSC5,WDR18,MRPL11,ERI3
1_Member	GO Biological Processes	GO:0044403	symbiosis, encompassing mutualism through parasitism	-7.4203	-5.00944	52/988	274,572,1050,1175,2213,2876,3014,3263,3315,3627,3856,3921,3956,4057,5216,5438,5691,5692,5702,6133,6134,6142,6154,6155,6175,6187,6189,6193,6208,6210,6218,6231,6232,6235,6598,6839,6895,7161,8692,9582,9636,9641,10572,11224,23557,25873,54512,56915,79643,90480,91703,114770	BIN1,BAD,CEBPA,AP2S1,FCGR2B,GPX1,H2AFX,HPX,HSPB1,CXCL10,KRT8,RPSA,LGALS1,LTF,PFN1,POLR2I,PSMB3,PSMB4,PSMC3,RPL9,RPL10,RPL18A,RPL26,RPL27,RPLP0,RPS2,RPS3A,RPS5,RPS14,RPS15A,RPS17,RPS26,RPS27,RPS29,SMARCB1,SUV39H1,TARBP2,TP73,HYAL2,APOBEC3B,ISG15,IKBKE,SIVA1,RPL35,SNAPIN,RPL36,EXOSC4,EXOSC5,CHMP6,GADD45GIP1,ACY3,PGLYRP2
1_Member	GO Biological Processes	GO:0044419	interspecies interaction between organisms	-7.39205	-4.98744	52/990	274,572,1050,1175,2213,2876,3014,3263,3315,3627,3856,3921,3956,4057,5216,5438,5691,5692,5702,6133,6134,6142,6154,6155,6175,6187,6189,6193,6208,6210,6218,6231,6232,6235,6598,6839,6895,7161,8692,9582,9636,9641,10572,11224,23557,25873,54512,56915,79643,90480,91703,114770	BIN1,BAD,CEBPA,AP2S1,FCGR2B,GPX1,H2AFX,HPX,HSPB1,CXCL10,KRT8,RPSA,LGALS1,LTF,PFN1,POLR2I,PSMB3,PSMB4,PSMC3,RPL9,RPL10,RPL18A,RPL26,RPL27,RPLP0,RPS2,RPS3A,RPS5,RPS14,RPS15A,RPS17,RPS26,RPS27,RPS29,SMARCB1,SUV39H1,TARBP2,TP73,HYAL2,APOBEC3B,ISG15,IKBKE,SIVA1,RPL35,SNAPIN,RPL36,EXOSC4,EXOSC5,CHMP6,GADD45GIP1,ACY3,PGLYRP2
1_Member	Reactome Gene Sets	R-HSA-5663205	Infectious disease	-7.37711	-4.97866	29/389	1175,2197,3921,4057,5438,5691,5692,5702,6133,6134,6142,6154,6155,6175,6187,6189,6193,6208,6210,6218,6231,6232,6235,6923,9636,11224,25873,79643,116832	AP2S1,FAU,RPSA,LTF,POLR2I,PSMB3,PSMB4,PSMC3,RPL9,RPL10,RPL18A,RPL26,RPL27,RPLP0,RPS2,RPS3A,RPS5,RPS14,RPS15A,RPS17,RPS26,RPS27,RPS29,ELOB,ISG15,RPL35,RPL36,CHMP6,RPL39L
1_Member	Reactome Gene Sets	R-HSA-72695	Formation of the ternary complex, and subsequently, the 43S complex	-7.33782	-4.94544	11/55	2197,3921,6187,6189,6193,6208,6210,6218,6231,6232,6235	FAU,RPSA,RPS2,RPS3A,RPS5,RPS14,RPS15A,RPS17,RPS26,RPS27,RPS29
1_Member	GO Biological Processes	GO:0016032	viral process	-7.13684	-4.76219	50/951	274,572,1050,1175,2213,3014,3263,3315,3627,3856,3921,3956,4057,5216,5438,5691,5692,5702,6133,6134,6142,6154,6155,6175,6187,6189,6193,6208,6210,6218,6231,6232,6235,6598,6839,6895,7161,8692,9582,9636,9641,10572,11224,23557,25873,54512,56915,79643,90480,91703	BIN1,BAD,CEBPA,AP2S1,FCGR2B,H2AFX,HPX,HSPB1,CXCL10,KRT8,RPSA,LGALS1,LTF,PFN1,POLR2I,PSMB3,PSMB4,PSMC3,RPL9,RPL10,RPL18A,RPL26,RPL27,RPLP0,RPS2,RPS3A,RPS5,RPS14,RPS15A,RPS17,RPS26,RPS27,RPS29,SMARCB1,SUV39H1,TARBP2,TP73,HYAL2,APOBEC3B,ISG15,IKBKE,SIVA1,RPL35,SNAPIN,RPL36,EXOSC4,EXOSC5,CHMP6,GADD45GIP1,ACY3
1_Member	GO Biological Processes	GO:0006612	protein targeting to membrane	-7.11376	-4.75274	19/186	3921,6133,6134,6142,6154,6155,6175,6187,6189,6193,6208,6210,6218,6231,6232,6235,11224,25873,51024	RPSA,RPL9,RPL10,RPL18A,RPL26,RPL27,RPLP0,RPS2,RPS3A,RPS5,RPS14,RPS15A,RPS17,RPS26,RPS27,RPS29,RPL35,RPL36,FIS1
1_Member	GO Biological Processes	GO:0044764	multi-organism cellular process	-7.05263	-4.70055	50/957	274,572,1050,1175,2213,3014,3263,3315,3627,3856,3921,3956,4057,5216,5438,5691,5692,5702,6133,6134,6142,6154,6155,6175,6187,6189,6193,6208,6210,6218,6231,6232,6235,6598,6839,6895,7161,8692,9582,9636,9641,10572,11224,23557,25873,54512,56915,79643,90480,91703	BIN1,BAD,CEBPA,AP2S1,FCGR2B,H2AFX,HPX,HSPB1,CXCL10,KRT8,RPSA,LGALS1,LTF,PFN1,POLR2I,PSMB3,PSMB4,PSMC3,RPL9,RPL10,RPL18A,RPL26,RPL27,RPLP0,RPS2,RPS3A,RPS5,RPS14,RPS15A,RPS17,RPS26,RPS27,RPS29,SMARCB1,SUV39H1,TARBP2,TP73,HYAL2,APOBEC3B,ISG15,IKBKE,SIVA1,RPL35,SNAPIN,RPL36,EXOSC4,EXOSC5,CHMP6,GADD45GIP1,ACY3
1_Member	GO Biological Processes	GO:0090150	establishment of protein localization to membrane	-6.74585	-4.44062	27/369	572,637,1869,3921,6133,6134,6142,6154,6155,6175,6187,6189,6193,6208,6210,6218,6231,6232,6235,7161,10791,11224,22979,25873,26519,51024,91461	BAD,BID,E2F1,RPSA,RPL9,RPL10,RPL18A,RPL26,RPL27,RPLP0,RPS2,RPS3A,RPS5,RPS14,RPS15A,RPS17,RPS26,RPS27,RPS29,TP73,VAMP5,RPL35,EFR3B,RPL36,TIMM10,FIS1,PKDCC
1_Member	Reactome Gene Sets	R-HSA-72702	Ribosomal scanning and start codon recognition	-6.69921	-4.39889	11/63	2197,3921,6187,6189,6193,6208,6210,6218,6231,6232,6235	FAU,RPSA,RPS2,RPS3A,RPS5,RPS14,RPS15A,RPS17,RPS26,RPS27,RPS29
1_Member	Reactome Gene Sets	R-HSA-72649	Translation initiation complex formation	-6.62641	-4.33094	11/64	2197,3921,6187,6189,6193,6208,6210,6218,6231,6232,6235	FAU,RPSA,RPS2,RPS3A,RPS5,RPS14,RPS15A,RPS17,RPS26,RPS27,RPS29
1_Member	GO Biological Processes	GO:0072594	establishment of protein localization to organelle	-6.5939	-4.30323	38/654	572,637,1869,3009,3921,4188,4838,5192,6133,6134,6142,6154,6155,6175,6187,6189,6193,6208,6210,6218,6231,6232,6235,6608,7161,8692,8877,10245,10856,11142,11224,23625,23649,25873,26519,26521,51024,170589	BAD,BID,E2F1,HIST1H1B,RPSA,MDFI,NODAL,PEX10,RPL9,RPL10,RPL18A,RPL26,RPL27,RPLP0,RPS2,RPS3A,RPS5,RPS14,RPS15A,RPS17,RPS26,RPS27,RPS29,SMO,TP73,HYAL2,SPHK1,TIMM17B,RUVBL2,PKIG,RPL35,FAM89B,POLA2,RPL36,TIMM10,TIMM8B,FIS1,GPHA2
1_Member	Reactome Gene Sets	R-HSA-72662	Activation of the mRNA upon binding of the cap-binding complex and eIFs, and subsequent binding to 4	-6.555	-4.28008	11/65	2197,3921,6187,6189,6193,6208,6210,6218,6231,6232,6235	FAU,RPSA,RPS2,RPS3A,RPS5,RPS14,RPS15A,RPS17,RPS26,RPS27,RPS29
1_Member	GO Biological Processes	GO:0034660	ncRNA metabolic process	-6.55207	-4.28008	34/551	3028,3692,3921,5438,6133,6134,6142,6154,6155,6175,6187,6189,6193,6208,6210,6218,6231,6232,6235,6598,6839,6895,8270,10248,11224,23246,25873,51504,54456,54512,56915,57418,79033,126789	HSD17B10,EIF6,RPSA,POLR2I,RPL9,RPL10,RPL18A,RPL26,RPL27,RPLP0,RPS2,RPS3A,RPS5,RPS14,RPS15A,RPS17,RPS26,RPS27,RPS29,SMARCB1,SUV39H1,TARBP2,LAGE3,POP7,RPL35,BOP1,RPL36,TRMT112,MOV10L1,EXOSC4,EXOSC5,WDR18,ERI3,PUSL1
1_Member	GO Biological Processes	GO:0006396	RNA processing	-5.81022	-3.59793	45/905	3028,3167,3692,3921,5438,6133,6134,6142,6154,6155,6175,6187,6189,6193,6208,6210,6218,6231,6232,6235,6628,6633,6637,6839,6895,8270,10248,11224,23246,23658,25873,27258,51504,51690,54512,54998,55954,56915,57418,57819,79033,79622,83443,84844,126789	HSD17B10,HMX2,EIF6,RPSA,POLR2I,RPL9,RPL10,RPL18A,RPL26,RPL27,RPLP0,RPS2,RPS3A,RPS5,RPS14,RPS15A,RPS17,RPS26,RPS27,RPS29,SNRPB,SNRPD2,SNRPG,SUV39H1,TARBP2,LAGE3,POP7,RPL35,BOP1,LSM5,RPL36,LSM3,TRMT112,LSM7,EXOSC4,AURKAIP1,ZMAT5,EXOSC5,WDR18,LSM2,ERI3,SNRNP25,SF3B5,PHF5A,PUSL1
1_Member	GO Biological Processes	GO:0019058	viral life cycle	-5.62224	-3.41785	28/447	3921,3956,4057,5216,5438,6133,6134,6142,6154,6155,6175,6187,6189,6193,6208,6210,6218,6231,6232,6235,6598,6895,8692,9636,10572,11224,25873,79643	RPSA,LGALS1,LTF,PFN1,POLR2I,RPL9,RPL10,RPL18A,RPL26,RPL27,RPLP0,RPS2,RPS3A,RPS5,RPS14,RPS15A,RPS17,RPS26,RPS27,RPS29,SMARCB1,TARBP2,HYAL2,ISG15,SIVA1,RPL35,RPL36,CHMP6
1_Member	GO Biological Processes	GO:0072657	protein localization to membrane	-5.53188	-3.35035	30/504	572,637,1869,3921,6133,6134,6142,6154,6155,6175,6187,6189,6193,6208,6210,6218,6231,6232,6235,7161,8636,10266,10791,11224,22979,25873,26519,51024,79156,91461	BAD,BID,E2F1,RPSA,RPL9,RPL10,RPL18A,RPL26,RPL27,RPLP0,RPS2,RPS3A,RPS5,RPS14,RPS15A,RPS17,RPS26,RPS27,RPS29,TP73,SSNA1,RAMP2,VAMP5,RPL35,EFR3B,RPL36,TIMM10,FIS1,PLEKHF1,PKDCC
1_Member	GO Biological Processes	GO:0044265	cellular macromolecule catabolic process	-4.85698	-2.74399	44/955	991,1050,1471,1512,2876,3921,5691,5692,5702,6133,6134,6142,6154,6155,6175,6187,6189,6193,6208,6210,6218,6231,6232,6235,9212,9636,10535,11047,11224,11274,23640,23658,25873,27258,51374,51529,51690,54461,54512,56915,57819,84153,84300,129807	CDC20,CEBPA,CST3,CTSH,GPX1,RPSA,PSMB3,PSMB4,PSMC3,RPL9,RPL10,RPL18A,RPL26,RPL27,RPLP0,RPS2,RPS3A,RPS5,RPS14,RPS15A,RPS17,RPS26,RPS27,RPS29,AURKB,ISG15,RNASEH2A,ADRM1,RPL35,USP18,HSPBP1,LSM5,RPL36,LSM3,ATRAID,ANAPC11,LSM7,FBXW5,EXOSC4,EXOSC5,LSM2,RNASEH2C,UQCC2,NEU4
1_Member	Reactome Gene Sets	R-HSA-1643685	Disease	-4.56561	-2.48322	40/859	551,572,1175,2197,2232,3549,3921,4057,5438,5691,5692,5702,5947,6133,6134,6142,6154,6155,6175,6187,6189,6193,6199,6208,6210,6218,6231,6232,6235,6923,7001,9636,11224,22943,25873,51293,55615,57085,79643,116832	AVP,BAD,AP2S1,FAU,FDXR,IHH,RPSA,LTF,POLR2I,PSMB3,PSMB4,PSMC3,RBP1,RPL9,RPL10,RPL18A,RPL26,RPL27,RPLP0,RPS2,RPS3A,RPS5,RPS6KB2,RPS14,RPS15A,RPS17,RPS26,RPS27,RPS29,ELOB,PRDX2,ISG15,RPL35,DKK1,RPL36,CD320,PRR5,AGTRAP,CHMP6,RPL39L
1_Member	GO Biological Processes	GO:0006605	protein targeting	-4.5299	-2.45337	34/683	637,3921,4188,4838,5192,6133,6134,6142,6154,6155,6175,6187,6189,6193,6208,6210,6218,6231,6232,6235,6608,8692,8877,10245,11142,11224,23625,23649,25873,26519,26521,29984,51024,170589	BID,RPSA,MDFI,NODAL,PEX10,RPL9,RPL10,RPL18A,RPL26,RPL27,RPLP0,RPS2,RPS3A,RPS5,RPS14,RPS15A,RPS17,RPS26,RPS27,RPS29,SMO,HYAL2,SPHK1,TIMM17B,PKIG,RPL35,FAM89B,POLA2,RPL36,TIMM10,TIMM8B,RHOD,FIS1,GPHA2
1_Member	GO Biological Processes	GO:0033365	protein localization to organelle	-4.47187	-2.39825	41/898	572,637,1869,3009,3921,4188,4838,5192,5300,6133,6134,6142,6154,6155,6175,6187,6189,6193,6208,6210,6218,6231,6232,6235,6608,7161,8692,8877,9212,10245,10445,10856,11142,11224,23625,23649,25873,26519,26521,51024,170589	BAD,BID,E2F1,HIST1H1B,RPSA,MDFI,NODAL,PEX10,PIN1,RPL9,RPL10,RPL18A,RPL26,RPL27,RPLP0,RPS2,RPS3A,RPS5,RPS14,RPS15A,RPS17,RPS26,RPS27,RPS29,SMO,TP73,HYAL2,SPHK1,AURKB,TIMM17B,MCRS1,RUVBL2,PKIG,RPL35,FAM89B,POLA2,RPL36,TIMM10,TIMM8B,FIS1,GPHA2
1_Member	GO Biological Processes	GO:0016071	mRNA metabolic process	-4.40371	-2.33584	34/693	3167,3921,5438,6133,6134,6142,6154,6155,6175,6187,6189,6193,6208,6210,6218,6231,6232,6235,6628,6633,6637,11224,23658,25873,27258,51690,54512,54998,55954,56915,57819,79622,83443,84844	HMX2,RPSA,POLR2I,RPL9,RPL10,RPL18A,RPL26,RPL27,RPLP0,RPS2,RPS3A,RPS5,RPS14,RPS15A,RPS17,RPS26,RPS27,RPS29,SNRPB,SNRPD2,SNRPG,RPL35,LSM5,RPL36,LSM3,LSM7,EXOSC4,AURKAIP1,ZMAT5,EXOSC5,LSM2,SNRNP25,SF3B5,PHF5A
2_Summary	KEGG Pathway	hsa03030	DNA replication	-9.46359	-6.81594	11/36	4171,4174,4176,5424,5425,5982,6119,10535,23649,56655,84153,8318,51659,1869,5691,5692,5702,81620,332,991,1019,3014,4605,6232,7283,8335,8338,8636,9212,10376,10382,10383,11243,29781,51529,79019,147841,203068,10856,11144,637,3835,5300,5524,7161,7517,10459,10474,10534,11178,25886,29901,54461,54478,54998,79643,253012,8877,90480,1471,3399,83743	MCM2,MCM5,MCM7,POLD1,POLD2,RFC2,RPA3,RNASEH2A,POLA2,POLE4,RNASEH2C,CDC45,GINS2,E2F1,PSMB3,PSMB4,PSMC3,CDT1,BIRC5,CDC20,CDK4,H2AFX,MYBL2,RPS27,TUBG1,HIST1H2AB,HIST2H2AC,SSNA1,AURKB,TUBA1B,TUBB4A,TUBB4B,PMF1,NCAPH2,ANAPC11,CENPM,SPC24,TUBB,RUVBL2,DMC1,BID,KIF22,PIN1,PTPA,TP73,XRCC3,MAD2L2,TADA3,SSSCA1,LZTS1,POC1A,SAC3D1,FBXW5,PIMREG,AURKAIP1,CHMP6,HEPACAM2,SPHK1,GADD45GIP1,CST3,ID3,GRWD1
2_Member	KEGG Pathway	hsa03030	DNA replication	-9.46359	-6.81594	11/36	4171,4174,4176,5424,5425,5982,6119,10535,23649,56655,84153	MCM2,MCM5,MCM7,POLD1,POLD2,RFC2,RPA3,RNASEH2A,POLA2,POLE4,RNASEH2C
2_Member	KEGG Pathway	ko03030	DNA replication	-9.46359	-6.81594	11/36	4171,4174,4176,5424,5425,5982,6119,10535,23649,56655,84153	MCM2,MCM5,MCM7,POLD1,POLD2,RFC2,RPA3,RNASEH2A,POLA2,POLE4,RNASEH2C
2_Member	Reactome Gene Sets	R-HSA-69190	DNA strand elongation	-8.76225	-6.22854	10/32	4171,4174,4176,5424,5425,5982,6119,8318,23649,51659	MCM2,MCM5,MCM7,POLD1,POLD2,RFC2,RPA3,CDC45,POLA2,GINS2
2_Member	Reactome Gene Sets	R-HSA-69306	DNA Replication	-8.20649	-5.73493	16/111	1869,4171,4174,4176,5424,5425,5691,5692,5702,5982,6119,8318,23649,51659,56655,81620	E2F1,MCM2,MCM5,MCM7,POLD1,POLD2,PSMB3,PSMB4,PSMC3,RFC2,RPA3,CDC45,POLA2,GINS2,POLE4,CDT1
2_Member	Reactome Gene Sets	R-HSA-69278	Cell Cycle, Mitotic	-7.99764	-5.54032	36/528	332,991,1019,1869,3014,4171,4174,4176,4605,5424,5425,5691,5692,5702,5982,6119,6232,7283,8318,8335,8338,8636,9212,10376,10382,10383,11243,23649,29781,51529,51659,56655,79019,81620,147841,203068	BIRC5,CDC20,CDK4,E2F1,H2AFX,MCM2,MCM5,MCM7,MYBL2,POLD1,POLD2,PSMB3,PSMB4,PSMC3,RFC2,RPA3,RPS27,TUBG1,CDC45,HIST1H2AB,HIST2H2AC,SSNA1,AURKB,TUBA1B,TUBB4A,TUBB4B,PMF1,POLA2,NCAPH2,ANAPC11,GINS2,POLE4,CENPM,CDT1,SPC24,TUBB
2_Member	Reactome Gene Sets	R-HSA-69239	Synthesis of DNA	-7.79425	-5.36408	15/103	4171,4174,4176,5424,5425,5691,5692,5702,5982,6119,8318,23649,51659,56655,81620	MCM2,MCM5,MCM7,POLD1,POLD2,PSMB3,PSMB4,PSMC3,RFC2,RPA3,CDC45,POLA2,GINS2,POLE4,CDT1
2_Member	Reactome Gene Sets	R-HSA-69242	S Phase	-7.11555	-4.75274	16/132	1019,4171,4174,4176,5424,5425,5691,5692,5702,5982,6119,8318,23649,51659,56655,81620	CDK4,MCM2,MCM5,MCM7,POLD1,POLD2,PSMB3,PSMB4,PSMC3,RFC2,RPA3,CDC45,POLA2,GINS2,POLE4,CDT1
2_Member	Reactome Gene Sets	R-HSA-1640170	Cell Cycle	-6.91696	-4.59666	38/635	332,991,1019,1869,3014,4171,4174,4176,4605,5424,5425,5691,5692,5702,5982,6119,6232,7283,8318,8335,8338,8636,9212,10376,10382,10383,10856,11144,11243,23649,29781,51529,51659,56655,79019,81620,147841,203068	BIRC5,CDC20,CDK4,E2F1,H2AFX,MCM2,MCM5,MCM7,MYBL2,POLD1,POLD2,PSMB3,PSMB4,PSMC3,RFC2,RPA3,RPS27,TUBG1,CDC45,HIST1H2AB,HIST2H2AC,SSNA1,AURKB,TUBA1B,TUBB4A,TUBB4B,RUVBL2,DMC1,PMF1,POLA2,NCAPH2,ANAPC11,GINS2,POLE4,CENPM,CDT1,SPC24,TUBB
2_Member	Reactome Gene Sets	R-HSA-68962	Activation of the pre-replicative complex	-6.28295	-4.03324	8/32	4171,4174,4176,6119,8318,23649,56655,81620	MCM2,MCM5,MCM7,RPA3,CDC45,POLA2,POLE4,CDT1
2_Member	Reactome Gene Sets	R-HSA-69002	DNA Replication Pre-Initiation	-6.04097	-3.81245	12/88	1869,4171,4174,4176,5691,5692,5702,6119,8318,23649,56655,81620	E2F1,MCM2,MCM5,MCM7,PSMB3,PSMB4,PSMC3,RPA3,CDC45,POLA2,POLE4,CDT1
2_Member	Reactome Gene Sets	R-HSA-68874	M/G1 Transition	-6.04097	-3.81245	12/88	1869,4171,4174,4176,5691,5692,5702,6119,8318,23649,56655,81620	E2F1,MCM2,MCM5,MCM7,PSMB3,PSMB4,PSMC3,RPA3,CDC45,POLA2,POLE4,CDT1
2_Member	GO Biological Processes	GO:0006270	DNA replication initiation	-5.578	-3.38136	8/39	4171,4174,4176,8318,23649,51659,56655,81620	MCM2,MCM5,MCM7,CDC45,POLA2,GINS2,POLE4,CDT1
2_Member	Reactome Gene Sets	R-HSA-176974	Unwinding of DNA	-5.33595	-3.16903	5/12	4171,4174,4176,8318,51659	MCM2,MCM5,MCM7,CDC45,GINS2
2_Member	Reactome Gene Sets	R-HSA-69206	G1/S Transition	-5.30203	-3.13868	13/121	1019,1869,4171,4174,4176,5691,5692,5702,6119,8318,23649,56655,81620	CDK4,E2F1,MCM2,MCM5,MCM7,PSMB3,PSMB4,PSMC3,RPA3,CDC45,POLA2,POLE4,CDT1
2_Member	GO Biological Processes	GO:1903047	mitotic cell cycle process	-5.12859	-2.9723	43/901	332,637,991,1019,1869,3835,4171,4174,4176,4605,5300,5524,5691,5692,5702,6119,7161,7283,7517,8318,8636,9212,10382,10383,10459,10474,10534,11178,11243,23649,25886,29901,51529,51659,54461,54478,54998,56655,79643,81620,147841,203068,253012	BIRC5,BID,CDC20,CDK4,E2F1,KIF22,MCM2,MCM5,MCM7,MYBL2,PIN1,PTPA,PSMB3,PSMB4,PSMC3,RPA3,TP73,TUBG1,XRCC3,CDC45,SSNA1,AURKB,TUBB4A,TUBB4B,MAD2L2,TADA3,SSSCA1,LZTS1,PMF1,POLA2,POC1A,SAC3D1,ANAPC11,GINS2,FBXW5,PIMREG,AURKAIP1,POLE4,CHMP6,CDT1,SPC24,TUBB,HEPACAM2
2_Member	Reactome Gene Sets	R-HSA-453279	Mitotic G1-G1/S phases	-5.11632	-2.96352	14/145	1019,1869,4171,4174,4176,4605,5691,5692,5702,6119,8318,23649,56655,81620	CDK4,E2F1,MCM2,MCM5,MCM7,MYBL2,PSMB3,PSMB4,PSMC3,RPA3,CDC45,POLA2,POLE4,CDT1
2_Member	GO Biological Processes	GO:0000278	mitotic cell cycle	-4.78861	-2.68191	45/992	332,637,991,1019,1869,3835,4171,4174,4176,4605,5300,5524,5691,5692,5702,6119,7161,7283,7517,8318,8636,8877,9212,10382,10383,10459,10474,10534,11178,11243,23649,25886,29901,51529,51659,54461,54478,54998,56655,79643,81620,90480,147841,203068,253012	BIRC5,BID,CDC20,CDK4,E2F1,KIF22,MCM2,MCM5,MCM7,MYBL2,PIN1,PTPA,PSMB3,PSMB4,PSMC3,RPA3,TP73,TUBG1,XRCC3,CDC45,SSNA1,SPHK1,AURKB,TUBB4A,TUBB4B,MAD2L2,TADA3,SSSCA1,LZTS1,PMF1,POLA2,POC1A,SAC3D1,ANAPC11,GINS2,FBXW5,PIMREG,AURKAIP1,POLE4,CHMP6,CDT1,GADD45GIP1,SPC24,TUBB,HEPACAM2
2_Member	Reactome Gene Sets	R-HSA-176187	Activation of ATR in response to replication stress	-3.71343	-1.71169	6/37	4171,4174,4176,5982,6119,8318	MCM2,MCM5,MCM7,RFC2,RPA3,CDC45
2_Member	Reactome Gene Sets	R-HSA-68867	Assembly of the pre-replicative complex	-3.62277	-1.64013	8/71	1869,4171,4174,4176,5691,5692,5702,81620	E2F1,MCM2,MCM5,MCM7,PSMB3,PSMB4,PSMC3,CDT1
2_Member	GO Biological Processes	GO:0006261	DNA-dependent DNA replication	-3.38115	-1.43334	11/139	4171,4174,4176,5424,5425,5982,8318,23649,51659,56655,81620	MCM2,MCM5,MCM7,POLD1,POLD2,RFC2,CDC45,POLA2,GINS2,POLE4,CDT1
2_Member	Reactome Gene Sets	R-HSA-69304	Regulation of DNA replication	-3.30349	-1.35992	8/79	1869,4171,4174,4176,5691,5692,5702,81620	E2F1,MCM2,MCM5,MCM7,PSMB3,PSMB4,PSMC3,CDT1
2_Member	GO Biological Processes	GO:0006260	DNA replication	-2.82875	-0.946389	16/293	1471,3399,4171,4174,4176,5424,5425,5982,6119,8318,10535,23649,51659,56655,81620,83743	CST3,ID3,MCM2,MCM5,MCM7,POLD1,POLD2,RFC2,RPA3,CDC45,RNASEH2A,POLA2,GINS2,POLE4,CDT1,GRWD1
2_Member	Reactome Gene Sets	R-HSA-68949	Orc1 removal from chromatin	-2.78076	-0.91665	7/74	4171,4174,4176,5691,5692,5702,81620	MCM2,MCM5,MCM7,PSMB3,PSMB4,PSMC3,CDT1
2_Member	Reactome Gene Sets	R-HSA-69052	Switching of origins to a post-replicative state	-2.78076	-0.91665	7/74	4171,4174,4176,5691,5692,5702,81620	MCM2,MCM5,MCM7,PSMB3,PSMB4,PSMC3,CDT1
2_Member	GO Biological Processes	GO:0044772	mitotic cell cycle phase transition	-2.72714	-0.877106	23/506	637,1019,1869,4171,4174,4176,5691,5692,5702,6119,7161,7283,7517,8318,8636,10382,10383,10459,11178,23649,56655,81620,203068	BID,CDK4,E2F1,MCM2,MCM5,MCM7,PSMB3,PSMB4,PSMC3,RPA3,TP73,TUBG1,XRCC3,CDC45,SSNA1,TUBB4A,TUBB4B,MAD2L2,LZTS1,POLA2,POLE4,CDT1,TUBB
2_Member	Reactome Gene Sets	R-HSA-69300	Removal of licensing factors from origins	-2.71346	-0.865151	7/76	4171,4174,4176,5691,5692,5702,81620	MCM2,MCM5,MCM7,PSMB3,PSMB4,PSMC3,CDT1
2_Member	KEGG Pathway	hsa04110	Cell cycle	-2.6055	-0.788754	9/124	991,1019,1869,4171,4174,4176,8318,10459,51529	CDC20,CDK4,E2F1,MCM2,MCM5,MCM7,CDC45,MAD2L2,ANAPC11
2_Member	KEGG Pathway	ko04110	Cell cycle	-2.6055	-0.788754	9/124	991,1019,1869,4171,4174,4176,8318,10459,51529	CDC20,CDK4,E2F1,MCM2,MCM5,MCM7,CDC45,MAD2L2,ANAPC11
2_Member	Reactome Gene Sets	R-HSA-69620	Cell Cycle Checkpoints	-2.51317	-0.722853	12/204	991,3014,4171,4174,4176,5691,5692,5702,5982,6119,8318,51529	CDC20,H2AFX,MCM2,MCM5,MCM7,PSMB3,PSMB4,PSMC3,RFC2,RPA3,CDC45,ANAPC11
2_Member	GO Biological Processes	GO:0044770	cell cycle phase transition	-2.44663	-0.669671	23/533	637,1019,1869,4171,4174,4176,5691,5692,5702,6119,7161,7283,7517,8318,8636,10382,10383,10459,11178,23649,56655,81620,203068	BID,CDK4,E2F1,MCM2,MCM5,MCM7,PSMB3,PSMB4,PSMC3,RPA3,TP73,TUBG1,XRCC3,CDC45,SSNA1,TUBB4A,TUBB4B,MAD2L2,LZTS1,POLA2,POLE4,CDT1,TUBB
2_Member	Reactome Gene Sets	R-HSA-453274	Mitotic G2-G2/M phases	-2.16522	-0.47885	11/198	1869,4605,5691,5692,5702,7283,8636,10376,10382,10383,203068	E2F1,MYBL2,PSMB3,PSMB4,PSMC3,TUBG1,SSNA1,TUBA1B,TUBB4A,TUBB4B,TUBB
2_Member	Reactome Gene Sets	R-HSA-69481	G2/M Checkpoints	-2.14669	-0.471012	10/172	3014,4171,4174,4176,5691,5692,5702,5982,6119,8318	H2AFX,MCM2,MCM5,MCM7,PSMB3,PSMB4,PSMC3,RFC2,RPA3,CDC45
2_Member	GO Biological Processes	GO:0032508	DNA duplex unwinding	-2.12519	-0.456741	6/74	4171,4174,4176,8318,10856,51659	MCM2,MCM5,MCM7,CDC45,RUVBL2,GINS2
2_Member	GO Biological Processes	GO:0000082	G1/S transition of mitotic cell cycle	-2.00684	-0.379344	12/237	637,1019,1869,4171,4174,4176,6119,7161,8318,23649,56655,81620	BID,CDK4,E2F1,MCM2,MCM5,MCM7,RPA3,TP73,CDC45,POLA2,POLE4,CDT1
3_Summary	GO Biological Processes	GO:0006119	oxidative phosphorylation	-8.82124	-6.2791	16/101	637,1337,1351,1537,4695,4697,4707,4708,4713,4725,27089,54539,84300,90480,126328,790955,521,572,1841,2584,2987,3692,4830,4833,9551,79077,7083,10591,551,1050,2232,2647,3651,5499,5502,27166,84269,9997,335,1468,1535,1610,1632,1735,1757,2876,2879,3028,4016,5831,7001,7923,8574,10549,11068,23474,51179,51181,51734,55937,65263,80142,84266,84439,84649,339761,2535,3627,4913,10266,11332,128240,191,2593,5164,…	BID,COX6A1,COX8A,CYC1,NDUFA2,NDUFA4,NDUFB1,NDUFB2,NDUFB7,NDUFS5,UQCRQ,NDUFB11,UQCC2,GADD45GIP1,NDUFA11,UQCC3,ATP5I,BAD,DTYMK,GALK1,GUK1,EIF6,NME1,NME4,ATP5J2,DCTPP1,TK1,DNPH1,AVP,CEBPA,FDXR,BLOC1S1,PDX1,PPP1CA,PPP1R1A,PRELID1,CHCHD5,SCO2,APOA1,SLC25A10,CYBA,DAO,ECI1,DIO3,SARDH,GPX1,GPX4,HSD17B10,LOXL1,PYCR1,PRDX2,HSD17B8,AKR7A2,PRDX4,CYB561D2,ETHE1,HAO2,DCXR,MSRB1,APOM,PYCRL,PTGES2,ALKBH7,HHIPL1,…
3_Member	GO Biological Processes	GO:0006119	oxidative phosphorylation	-8.82124	-6.2791	16/101	637,1337,1351,1537,4695,4697,4707,4708,4713,4725,27089,54539,84300,90480,126328,790955	BID,COX6A1,COX8A,CYC1,NDUFA2,NDUFA4,NDUFB1,NDUFB2,NDUFB7,NDUFS5,UQCRQ,NDUFB11,UQCC2,GADD45GIP1,NDUFA11,UQCC3
3_Member	GO Biological Processes	GO:0009141	nucleoside triphosphate metabolic process	-8.55048	-6.03316	26/282	521,572,637,1337,1351,1537,1841,2584,2987,3692,4695,4697,4707,4708,4713,4725,4830,4833,9551,27089,54539,79077,84300,90480,126328,790955	ATP5I,BAD,BID,COX6A1,COX8A,CYC1,DTYMK,GALK1,GUK1,EIF6,NDUFA2,NDUFA4,NDUFB1,NDUFB2,NDUFB7,NDUFS5,NME1,NME4,ATP5J2,UQCRQ,NDUFB11,DCTPP1,UQCC2,GADD45GIP1,NDUFA11,UQCC3
3_Member	GO Biological Processes	GO:0042775	mitochondrial ATP synthesis coupled electron transport	-8.30298	-5.80914	14/81	637,1337,1351,1537,4695,4697,4707,4708,4713,4725,27089,54539,126328,790955	BID,COX6A1,COX8A,CYC1,NDUFA2,NDUFA4,NDUFB1,NDUFB2,NDUFB7,NDUFS5,UQCRQ,NDUFB11,NDUFA11,UQCC3
3_Member	GO Biological Processes	GO:0042773	ATP synthesis coupled electron transport	-8.23092	-5.75206	14/82	637,1337,1351,1537,4695,4697,4707,4708,4713,4725,27089,54539,126328,790955	BID,COX6A1,COX8A,CYC1,NDUFA2,NDUFA4,NDUFB1,NDUFB2,NDUFB7,NDUFS5,UQCRQ,NDUFB11,NDUFA11,UQCC3
3_Member	GO Biological Processes	GO:0009205	purine ribonucleoside triphosphate metabolic process	-8.18188	-5.7175	24/253	521,572,637,1337,1351,1537,2584,2987,3692,4695,4697,4707,4708,4713,4725,4830,4833,9551,27089,54539,84300,90480,126328,790955	ATP5I,BAD,BID,COX6A1,COX8A,CYC1,GALK1,GUK1,EIF6,NDUFA2,NDUFA4,NDUFB1,NDUFB2,NDUFB7,NDUFS5,NME1,NME4,ATP5J2,UQCRQ,NDUFB11,UQCC2,GADD45GIP1,NDUFA11,UQCC3
3_Member	GO Biological Processes	GO:0009199	ribonucleoside triphosphate metabolic process	-7.98206	-5.53169	24/259	521,572,637,1337,1351,1537,2584,2987,3692,4695,4697,4707,4708,4713,4725,4830,4833,9551,27089,54539,84300,90480,126328,790955	ATP5I,BAD,BID,COX6A1,COX8A,CYC1,GALK1,GUK1,EIF6,NDUFA2,NDUFA4,NDUFB1,NDUFB2,NDUFB7,NDUFS5,NME1,NME4,ATP5J2,UQCRQ,NDUFB11,UQCC2,GADD45GIP1,NDUFA11,UQCC3
3_Member	GO Biological Processes	GO:0009144	purine nucleoside triphosphate metabolic process	-7.94936	-5.50583	24/260	521,572,637,1337,1351,1537,2584,2987,3692,4695,4697,4707,4708,4713,4725,4830,4833,9551,27089,54539,84300,90480,126328,790955	ATP5I,BAD,BID,COX6A1,COX8A,CYC1,GALK1,GUK1,EIF6,NDUFA2,NDUFA4,NDUFB1,NDUFB2,NDUFB7,NDUFS5,NME1,NME4,ATP5J2,UQCRQ,NDUFB11,UQCC2,GADD45GIP1,NDUFA11,UQCC3
3_Member	GO Biological Processes	GO:0046034	ATP metabolic process	-7.6852	-5.26156	22/228	521,572,637,1337,1351,1537,2584,2987,3692,4695,4697,4707,4708,4713,4725,9551,27089,54539,84300,90480,126328,790955	ATP5I,BAD,BID,COX6A1,COX8A,CYC1,GALK1,GUK1,EIF6,NDUFA2,NDUFA4,NDUFB1,NDUFB2,NDUFB7,NDUFS5,ATP5J2,UQCRQ,NDUFB11,UQCC2,GADD45GIP1,NDUFA11,UQCC3
3_Member	GO Biological Processes	GO:0009123	nucleoside monophosphate metabolic process	-7.45397	-5.03677	25/297	521,572,637,1337,1351,1537,1841,2584,2987,3692,4695,4697,4707,4708,4713,4725,7083,9551,10591,27089,54539,84300,90480,126328,790955	ATP5I,BAD,BID,COX6A1,COX8A,CYC1,DTYMK,GALK1,GUK1,EIF6,NDUFA2,NDUFA4,NDUFB1,NDUFB2,NDUFB7,NDUFS5,TK1,ATP5J2,DNPH1,UQCRQ,NDUFB11,UQCC2,GADD45GIP1,NDUFA11,UQCC3
3_Member	GO Biological Processes	GO:0022904	respiratory electron transport chain	-7.26495	-4.87856	14/97	637,1337,1351,1537,4695,4697,4707,4708,4713,4725,27089,54539,126328,790955	BID,COX6A1,COX8A,CYC1,NDUFA2,NDUFA4,NDUFB1,NDUFB2,NDUFB7,NDUFS5,UQCRQ,NDUFB11,NDUFA11,UQCC3
3_Member	GO Biological Processes	GO:0022900	electron transport chain	-7.15024	-4.76976	14/99	637,1337,1351,1537,4695,4697,4707,4708,4713,4725,27089,54539,126328,790955	BID,COX6A1,COX8A,CYC1,NDUFA2,NDUFA4,NDUFB1,NDUFB2,NDUFB7,NDUFS5,UQCRQ,NDUFB11,NDUFA11,UQCC3
3_Member	GO Biological Processes	GO:0006091	generation of precursor metabolites and energy	-7.11036	-4.75274	27/354	551,637,1050,1337,1351,1537,2232,2584,2647,3651,3692,4695,4697,4707,4708,4713,4725,5499,5502,27089,27166,54539,84269,84300,90480,126328,790955	AVP,BID,CEBPA,COX6A1,COX8A,CYC1,FDXR,GALK1,BLOC1S1,PDX1,EIF6,NDUFA2,NDUFA4,NDUFB1,NDUFB2,NDUFB7,NDUFS5,PPP1CA,PPP1R1A,UQCRQ,PRELID1,NDUFB11,CHCHD5,UQCC2,GADD45GIP1,NDUFA11,UQCC3
3_Member	Reactome Gene Sets	R-HSA-163200	Respiratory electron transport, ATP synthesis by chemiosmotic coupling, and heat production by uncou	-6.56027	-4.28008	15/127	521,1337,1351,1537,4695,4697,4707,4708,4713,4725,9551,9997,27089,54539,126328	ATP5I,COX6A1,COX8A,CYC1,NDUFA2,NDUFA4,NDUFB1,NDUFB2,NDUFB7,NDUFS5,ATP5J2,SCO2,UQCRQ,NDUFB11,NDUFA11
3_Member	GO Biological Processes	GO:0045333	cellular respiration	-6.48342	-4.21598	17/165	637,1337,1351,1537,2647,4695,4697,4707,4708,4713,4725,27089,27166,54539,84269,126328,790955	BID,COX6A1,COX8A,CYC1,BLOC1S1,NDUFA2,NDUFA4,NDUFB1,NDUFB2,NDUFB7,NDUFS5,UQCRQ,PRELID1,NDUFB11,CHCHD5,NDUFA11,UQCC3
3_Member	GO Biological Processes	GO:0055114	oxidation-reduction process	-6.45861	-4.19567	49/972	335,637,1337,1351,1468,1535,1537,1610,1632,1735,1757,2232,2647,2876,2879,3028,4016,4695,4697,4707,4708,4713,4725,5499,5502,5831,7001,7923,8574,9997,10549,11068,23474,27089,27166,51179,51181,51734,54539,55937,65263,80142,84266,84269,84439,84649,126328,339761,790955	APOA1,BID,COX6A1,COX8A,SLC25A10,CYBA,CYC1,DAO,ECI1,DIO3,SARDH,FDXR,BLOC1S1,GPX1,GPX4,HSD17B10,LOXL1,NDUFA2,NDUFA4,NDUFB1,NDUFB2,NDUFB7,NDUFS5,PPP1CA,PPP1R1A,PYCR1,PRDX2,HSD17B8,AKR7A2,SCO2,PRDX4,CYB561D2,ETHE1,UQCRQ,PRELID1,HAO2,DCXR,MSRB1,NDUFB11,APOM,PYCRL,PTGES2,ALKBH7,CHCHD5,HHIPL1,DGAT2,NDUFA11,CYP27C1,UQCC3
3_Member	GO Biological Processes	GO:0009167	purine ribonucleoside monophosphate metabolic process	-6.33489	-4.0764	22/272	521,572,637,1337,1351,1537,2584,2987,3692,4695,4697,4707,4708,4713,4725,9551,27089,54539,84300,90480,126328,790955	ATP5I,BAD,BID,COX6A1,COX8A,CYC1,GALK1,GUK1,EIF6,NDUFA2,NDUFA4,NDUFB1,NDUFB2,NDUFB7,NDUFS5,ATP5J2,UQCRQ,NDUFB11,UQCC2,GADD45GIP1,NDUFA11,UQCC3
3_Member	GO Biological Processes	GO:0009126	purine nucleoside monophosphate metabolic process	-6.30774	-4.05366	22/273	521,572,637,1337,1351,1537,2584,2987,3692,4695,4697,4707,4708,4713,4725,9551,27089,54539,84300,90480,126328,790955	ATP5I,BAD,BID,COX6A1,COX8A,CYC1,GALK1,GUK1,EIF6,NDUFA2,NDUFA4,NDUFB1,NDUFB2,NDUFB7,NDUFS5,ATP5J2,UQCRQ,NDUFB11,UQCC2,GADD45GIP1,NDUFA11,UQCC3
3_Member	Reactome Gene Sets	R-HSA-611105	Respiratory electron transport	-6.0504	-3.81245	13/104	1337,1351,1537,4695,4697,4707,4708,4713,4725,9997,27089,54539,126328	COX6A1,COX8A,CYC1,NDUFA2,NDUFA4,NDUFB1,NDUFB2,NDUFB7,NDUFS5,SCO2,UQCRQ,NDUFB11,NDUFA11
3_Member	GO Biological Processes	GO:0009117	nucleotide metabolic process	-6.04452	-3.81245	37/661	521,551,572,637,1337,1351,1537,1841,2535,2584,2876,2987,3627,3692,4695,4697,4707,4708,4713,4725,4830,4833,4913,7083,9551,10266,10591,11332,27089,51181,54539,79077,84300,90480,126328,128240,790955	ATP5I,AVP,BAD,BID,COX6A1,COX8A,CYC1,DTYMK,FZD2,GALK1,GPX1,GUK1,CXCL10,EIF6,NDUFA2,NDUFA4,NDUFB1,NDUFB2,NDUFB7,NDUFS5,NME1,NME4,NTHL1,TK1,ATP5J2,RAMP2,DNPH1,ACOT7,UQCRQ,DCXR,NDUFB11,DCTPP1,UQCC2,GADD45GIP1,NDUFA11,NAXE,UQCC3
3_Member	GO Biological Processes	GO:0009161	ribonucleoside monophosphate metabolic process	-6.01804	-3.79363	22/284	521,572,637,1337,1351,1537,2584,2987,3692,4695,4697,4707,4708,4713,4725,9551,27089,54539,84300,90480,126328,790955	ATP5I,BAD,BID,COX6A1,COX8A,CYC1,GALK1,GUK1,EIF6,NDUFA2,NDUFA4,NDUFB1,NDUFB2,NDUFB7,NDUFS5,ATP5J2,UQCRQ,NDUFB11,UQCC2,GADD45GIP1,NDUFA11,UQCC3
3_Member	GO Biological Processes	GO:0055086	nucleobase-containing small molecule metabolic process	-6.00333	-3.783	39/719	191,521,551,572,637,1337,1351,1537,1841,2535,2584,2593,2876,2987,3627,3692,4695,4697,4707,4708,4713,4725,4830,4833,4913,7083,9551,10266,10591,11332,27089,51181,54539,79077,84300,90480,126328,128240,790955	AHCY,ATP5I,AVP,BAD,BID,COX6A1,COX8A,CYC1,DTYMK,FZD2,GALK1,GAMT,GPX1,GUK1,CXCL10,EIF6,NDUFA2,NDUFA4,NDUFB1,NDUFB2,NDUFB7,NDUFS5,NME1,NME4,NTHL1,TK1,ATP5J2,RAMP2,DNPH1,ACOT7,UQCRQ,DCXR,NDUFB11,DCTPP1,UQCC2,GADD45GIP1,NDUFA11,NAXE,UQCC3
3_Member	GO Biological Processes	GO:0006753	nucleoside phosphate metabolic process	-5.95148	-3.7352	37/667	521,551,572,637,1337,1351,1537,1841,2535,2584,2876,2987,3627,3692,4695,4697,4707,4708,4713,4725,4830,4833,4913,7083,9551,10266,10591,11332,27089,51181,54539,79077,84300,90480,126328,128240,790955	ATP5I,AVP,BAD,BID,COX6A1,COX8A,CYC1,DTYMK,FZD2,GALK1,GPX1,GUK1,CXCL10,EIF6,NDUFA2,NDUFA4,NDUFB1,NDUFB2,NDUFB7,NDUFS5,NME1,NME4,NTHL1,TK1,ATP5J2,RAMP2,DNPH1,ACOT7,UQCRQ,DCXR,NDUFB11,DCTPP1,UQCC2,GADD45GIP1,NDUFA11,NAXE,UQCC3
3_Member	KEGG Pathway	hsa00190	Oxidative phosphorylation	-5.55753	-3.36852	14/133	521,1337,1351,1537,4695,4697,4707,4708,4713,4725,9551,27089,54539,126328	ATP5I,COX6A1,COX8A,CYC1,NDUFA2,NDUFA4,NDUFB1,NDUFB2,NDUFB7,NDUFS5,ATP5J2,UQCRQ,NDUFB11,NDUFA11
3_Member	KEGG Pathway	ko00190	Oxidative phosphorylation	-5.55753	-3.36852	14/133	521,1337,1351,1537,4695,4697,4707,4708,4713,4725,9551,27089,54539,126328	ATP5I,COX6A1,COX8A,CYC1,NDUFA2,NDUFA4,NDUFB1,NDUFB2,NDUFB7,NDUFS5,ATP5J2,UQCRQ,NDUFB11,NDUFA11
3_Member	Reactome Gene Sets	R-HSA-1428517	The citric acid (TCA) cycle and respiratory electron transport	-5.54803	-3.36278	16/172	521,1337,1351,1537,4695,4697,4707,4708,4713,4725,5164,9551,9997,27089,54539,126328	ATP5I,COX6A1,COX8A,CYC1,NDUFA2,NDUFA4,NDUFB1,NDUFB2,NDUFB7,NDUFS5,PDK2,ATP5J2,SCO2,UQCRQ,NDUFB11,NDUFA11
3_Member	GO Biological Processes	GO:0033108	mitochondrial respiratory chain complex assembly	-5.4107	-3.23287	11/84	4695,4707,4708,4713,4725,28958,54539,84269,84300,126328,790955	NDUFA2,NDUFB1,NDUFB2,NDUFB7,NDUFS5,COA3,NDUFB11,CHCHD5,UQCC2,NDUFA11,UQCC3
3_Member	GO Biological Processes	GO:0072521	purine-containing compound metabolic process	-5.36065	-3.18648	32/568	191,521,551,572,637,1337,1351,1537,2535,2584,2593,2876,2987,3627,3692,4695,4697,4707,4708,4713,4725,4830,4833,9551,10266,11332,27089,54539,84300,90480,126328,790955	AHCY,ATP5I,AVP,BAD,BID,COX6A1,COX8A,CYC1,FZD2,GALK1,GAMT,GPX1,GUK1,CXCL10,EIF6,NDUFA2,NDUFA4,NDUFB1,NDUFB2,NDUFB7,NDUFS5,NME1,NME4,ATP5J2,RAMP2,ACOT7,UQCRQ,NDUFB11,UQCC2,GADD45GIP1,NDUFA11,UQCC3
3_Member	GO Biological Processes	GO:0006163	purine nucleotide metabolic process	-5.06932	-2.91997	30/532	521,551,572,637,1337,1351,1537,2535,2584,2876,2987,3627,3692,4695,4697,4707,4708,4713,4725,4830,4833,9551,10266,11332,27089,54539,84300,90480,126328,790955	ATP5I,AVP,BAD,BID,COX6A1,COX8A,CYC1,FZD2,GALK1,GPX1,GUK1,CXCL10,EIF6,NDUFA2,NDUFA4,NDUFB1,NDUFB2,NDUFB7,NDUFS5,NME1,NME4,ATP5J2,RAMP2,ACOT7,UQCRQ,NDUFB11,UQCC2,GADD45GIP1,NDUFA11,UQCC3
3_Member	GO Biological Processes	GO:0006120	mitochondrial electron transport, NADH to ubiquinone	-5.01254	-2.87004	8/46	4695,4697,4707,4708,4713,4725,54539,126328	NDUFA2,NDUFA4,NDUFB1,NDUFB2,NDUFB7,NDUFS5,NDUFB11,NDUFA11
3_Member	KEGG Pathway	hsa04932	Non-alcoholic fatty liver disease (NAFLD)	-4.97982	-2.84405	14/149	637,1050,1337,1351,1537,4695,4697,4707,4708,4713,4725,27089,54539,126328	BID,CEBPA,COX6A1,COX8A,CYC1,NDUFA2,NDUFA4,NDUFB1,NDUFB2,NDUFB7,NDUFS5,UQCRQ,NDUFB11,NDUFA11
3_Member	KEGG Pathway	ko04932	Non-alcoholic fatty liver disease (NAFLD)	-4.97982	-2.84405	14/149	637,1050,1337,1351,1537,4695,4697,4707,4708,4713,4725,27089,54539,126328	BID,CEBPA,COX6A1,COX8A,CYC1,NDUFA2,NDUFA4,NDUFB1,NDUFB2,NDUFB7,NDUFS5,UQCRQ,NDUFB11,NDUFA11
3_Member	GO Biological Processes	GO:0015980	energy derivation by oxidation of organic compounds	-4.9417	-2.81584	19/259	637,1337,1351,1537,2647,4695,4697,4707,4708,4713,4725,5499,5502,27089,27166,54539,84269,126328,790955	BID,COX6A1,COX8A,CYC1,BLOC1S1,NDUFA2,NDUFA4,NDUFB1,NDUFB2,NDUFB7,NDUFS5,PPP1CA,PPP1R1A,UQCRQ,PRELID1,NDUFB11,CHCHD5,NDUFA11,UQCC3
3_Member	KEGG Pathway	ko05010	Alzheimer's disease	-4.92943	-2.81005	15/171	572,637,1337,1351,1537,3028,4695,4697,4707,4708,4713,4725,27089,54539,126328	BAD,BID,COX6A1,COX8A,CYC1,HSD17B10,NDUFA2,NDUFA4,NDUFB1,NDUFB2,NDUFB7,NDUFS5,UQCRQ,NDUFB11,NDUFA11
3_Member	KEGG Pathway	hsa05010	Alzheimer's disease	-4.92943	-2.81005	15/171	572,637,1337,1351,1537,3028,4695,4697,4707,4708,4713,4725,27089,54539,126328	BAD,BID,COX6A1,COX8A,CYC1,HSD17B10,NDUFA2,NDUFA4,NDUFB1,NDUFB2,NDUFB7,NDUFS5,UQCRQ,NDUFB11,NDUFA11
3_Member	GO Biological Processes	GO:0009150	purine ribonucleotide metabolic process	-4.89227	-2.77609	29/516	521,551,572,637,1337,1351,1537,2535,2584,2987,3627,3692,4695,4697,4707,4708,4713,4725,4830,4833,9551,10266,11332,27089,54539,84300,90480,126328,790955	ATP5I,AVP,BAD,BID,COX6A1,COX8A,CYC1,FZD2,GALK1,GUK1,CXCL10,EIF6,NDUFA2,NDUFA4,NDUFB1,NDUFB2,NDUFB7,NDUFS5,NME1,NME4,ATP5J2,RAMP2,ACOT7,UQCRQ,NDUFB11,UQCC2,GADD45GIP1,NDUFA11,UQCC3
3_Member	GO Biological Processes	GO:0009259	ribonucleotide metabolic process	-4.66182	-2.57347	29/531	521,551,572,637,1337,1351,1537,2535,2584,2987,3627,3692,4695,4697,4707,4708,4713,4725,4830,4833,9551,10266,11332,27089,54539,84300,90480,126328,790955	ATP5I,AVP,BAD,BID,COX6A1,COX8A,CYC1,FZD2,GALK1,GUK1,CXCL10,EIF6,NDUFA2,NDUFA4,NDUFB1,NDUFB2,NDUFB7,NDUFS5,NME1,NME4,ATP5J2,RAMP2,ACOT7,UQCRQ,NDUFB11,UQCC2,GADD45GIP1,NDUFA11,UQCC3
3_Member	GO Biological Processes	GO:0019693	ribose phosphate metabolic process	-4.4563	-2.38556	29/545	521,551,572,637,1337,1351,1537,2535,2584,2987,3627,3692,4695,4697,4707,4708,4713,4725,4830,4833,9551,10266,11332,27089,54539,84300,90480,126328,790955	ATP5I,AVP,BAD,BID,COX6A1,COX8A,CYC1,FZD2,GALK1,GUK1,CXCL10,EIF6,NDUFA2,NDUFA4,NDUFB1,NDUFB2,NDUFB7,NDUFS5,NME1,NME4,ATP5J2,RAMP2,ACOT7,UQCRQ,NDUFB11,UQCC2,GADD45GIP1,NDUFA11,UQCC3
3_Member	KEGG Pathway	ko05016	Huntington's disease	-4.31136	-2.25477	15/193	1175,1337,1351,1537,2876,4695,4697,4707,4708,4713,4725,5438,27089,54539,126328	AP2S1,COX6A1,COX8A,CYC1,GPX1,NDUFA2,NDUFA4,NDUFB1,NDUFB2,NDUFB7,NDUFS5,POLR2I,UQCRQ,NDUFB11,NDUFA11
3_Member	KEGG Pathway	hsa05016	Huntington's disease	-4.31136	-2.25477	15/193	1175,1337,1351,1537,2876,4695,4697,4707,4708,4713,4725,5438,27089,54539,126328	AP2S1,COX6A1,COX8A,CYC1,GPX1,NDUFA2,NDUFA4,NDUFB1,NDUFB2,NDUFB7,NDUFS5,POLR2I,UQCRQ,NDUFB11,NDUFA11
3_Member	KEGG Pathway	hsa05012	Parkinson's disease	-3.90579	-1.87879	12/142	1337,1351,1537,4695,4697,4707,4708,4713,4725,27089,54539,126328	COX6A1,COX8A,CYC1,NDUFA2,NDUFA4,NDUFB1,NDUFB2,NDUFB7,NDUFS5,UQCRQ,NDUFB11,NDUFA11
3_Member	GO Biological Processes	GO:0032981	mitochondrial respiratory chain complex I assembly	-3.51499	-1.54858	7/56	4695,4707,4708,4713,4725,54539,126328	NDUFA2,NDUFB1,NDUFB2,NDUFB7,NDUFS5,NDUFB11,NDUFA11
3_Member	GO Biological Processes	GO:0097031	mitochondrial respiratory chain complex I biogenesis	-3.51499	-1.54858	7/56	4695,4707,4708,4713,4725,54539,126328	NDUFA2,NDUFB1,NDUFB2,NDUFB7,NDUFS5,NDUFB11,NDUFA11
3_Member	GO Biological Processes	GO:0010257	NADH dehydrogenase complex assembly	-3.51499	-1.54858	7/56	4695,4707,4708,4713,4725,54539,126328	NDUFA2,NDUFB1,NDUFB2,NDUFB7,NDUFS5,NDUFB11,NDUFA11
3_Member	Reactome Gene Sets	R-HSA-6799198	Complex I biogenesis	-3.46675	-1.50708	7/57	4695,4707,4708,4713,4725,54539,126328	NDUFA2,NDUFB1,NDUFB2,NDUFB7,NDUFS5,NDUFB11,NDUFA11
4_Summary	Reactome Gene Sets	R-HSA-5419276	Mitochondrial translation termination	-6.97179	-4.64115	13/87	6150,6182,6183,10573,51649,54998,64975,65003,65993,79590,90480,116541,128308,51504,28958,84300,6193,60678,822,2535,5499,6598,50861,83743,6608,7283,8636,10376,10382,10383,27077,89891,203068,255758,1471,4320,11240,22943,51024,164656	MRPL23,MRPL12,MRPS12,MRPL28,MRPS23,AURKAIP1,MRPL41,MRPL11,MRPS34,MRPL24,GADD45GIP1,MRPL54,MRPL55,TRMT112,COA3,UQCC2,RPS5,EEFSEC,CAPG,FZD2,PPP1CA,SMARCB1,STMN3,GRWD1,SMO,TUBG1,SSNA1,TUBA1B,TUBB4A,TUBB4B,B9D1,WDR34,TUBB,TCTEX1D2,CST3,MMP11,PADI2,DKK1,FIS1,TMPRSS6
4_Member	Reactome Gene Sets	R-HSA-5419276	Mitochondrial translation termination	-6.97179	-4.64115	13/87	6150,6182,6183,10573,51649,54998,64975,65003,65993,79590,90480,116541,128308	MRPL23,MRPL12,MRPS12,MRPL28,MRPS23,AURKAIP1,MRPL41,MRPL11,MRPS34,MRPL24,GADD45GIP1,MRPL54,MRPL55
4_Member	Reactome Gene Sets	R-HSA-5368286	Mitochondrial translation initiation	-6.97179	-4.64115	13/87	6150,6182,6183,10573,51649,54998,64975,65003,65993,79590,90480,116541,128308	MRPL23,MRPL12,MRPS12,MRPL28,MRPS23,AURKAIP1,MRPL41,MRPL11,MRPS34,MRPL24,GADD45GIP1,MRPL54,MRPL55
4_Member	GO Biological Processes	GO:0070126	mitochondrial translational termination	-6.97179	-4.64115	13/87	6150,6182,6183,10573,51649,54998,64975,65003,65993,79590,90480,116541,128308	MRPL23,MRPL12,MRPS12,MRPL28,MRPS23,AURKAIP1,MRPL41,MRPL11,MRPS34,MRPL24,GADD45GIP1,MRPL54,MRPL55
4_Member	GO Biological Processes	GO:0070125	mitochondrial translational elongation	-6.97179	-4.64115	13/87	6150,6182,6183,10573,51649,54998,64975,65003,65993,79590,90480,116541,128308	MRPL23,MRPL12,MRPS12,MRPL28,MRPS23,AURKAIP1,MRPL41,MRPL11,MRPS34,MRPL24,GADD45GIP1,MRPL54,MRPL55
4_Member	GO Biological Processes	GO:0006415	translational termination	-6.92928	-4.60384	14/103	6150,6182,6183,10573,51504,51649,54998,64975,65003,65993,79590,90480,116541,128308	MRPL23,MRPL12,MRPS12,MRPL28,TRMT112,MRPS23,AURKAIP1,MRPL41,MRPL11,MRPS34,MRPL24,GADD45GIP1,MRPL54,MRPL55
4_Member	Reactome Gene Sets	R-HSA-5389840	Mitochondrial translation elongation	-6.91156	-4.59635	13/88	6150,6182,6183,10573,51649,54998,64975,65003,65993,79590,90480,116541,128308	MRPL23,MRPL12,MRPS12,MRPL28,MRPS23,AURKAIP1,MRPL41,MRPL11,MRPS34,MRPL24,GADD45GIP1,MRPL54,MRPL55
4_Member	GO Biological Processes	GO:0032543	mitochondrial translation	-6.83939	-4.5292	15/121	6150,6182,6183,10573,28958,51649,54998,64975,65003,65993,79590,84300,90480,116541,128308	MRPL23,MRPL12,MRPS12,MRPL28,COA3,MRPS23,AURKAIP1,MRPL41,MRPL11,MRPS34,MRPL24,UQCC2,GADD45GIP1,MRPL54,MRPL55
4_Member	Reactome Gene Sets	R-HSA-5368287	Mitochondrial translation	-6.56723	-4.28131	13/94	6150,6182,6183,10573,51649,54998,64975,65003,65993,79590,90480,116541,128308	MRPL23,MRPL12,MRPS12,MRPL28,MRPS23,AURKAIP1,MRPL41,MRPL11,MRPS34,MRPL24,GADD45GIP1,MRPL54,MRPL55
4_Member	GO Biological Processes	GO:0006414	translational elongation	-6.13062	-3.88523	15/137	6150,6182,6183,6193,10573,51649,54998,60678,64975,65003,65993,79590,90480,116541,128308	MRPL23,MRPL12,MRPS12,RPS5,MRPL28,MRPS23,AURKAIP1,EEFSEC,MRPL41,MRPL11,MRPS34,MRPL24,GADD45GIP1,MRPL54,MRPL55
4_Member	GO Biological Processes	GO:0032984	macromolecular complex disassembly	-5.35473	-3.1842	20/265	822,2535,5499,6150,6182,6183,6598,10573,50861,51504,51649,54998,64975,65003,65993,79590,83743,90480,116541,128308	CAPG,FZD2,PPP1CA,MRPL23,MRPL12,MRPS12,SMARCB1,MRPL28,STMN3,TRMT112,MRPS23,AURKAIP1,MRPL41,MRPL11,MRPS34,MRPL24,GRWD1,GADD45GIP1,MRPL54,MRPL55
4_Member	Reactome Gene Sets	R-HSA-1852241	Organelle biogenesis and maintenance	-5.01764	-2.87173	23/352	6150,6182,6183,6608,7283,8636,10376,10382,10383,10573,27077,51649,54998,64975,65003,65993,79590,89891,90480,116541,128308,203068,255758	MRPL23,MRPL12,MRPS12,SMO,TUBG1,SSNA1,TUBA1B,TUBB4A,TUBB4B,MRPL28,B9D1,MRPS23,AURKAIP1,MRPL41,MRPL11,MRPS34,MRPL24,WDR34,GADD45GIP1,MRPL54,MRPL55,TUBB,TCTEX1D2
4_Member	GO Biological Processes	GO:0043241	protein complex disassembly	-4.94205	-2.81584	18/236	822,2535,5499,6150,6182,6183,10573,50861,51504,51649,54998,64975,65003,65993,79590,90480,116541,128308	CAPG,FZD2,PPP1CA,MRPL23,MRPL12,MRPS12,MRPL28,STMN3,TRMT112,MRPS23,AURKAIP1,MRPL41,MRPL11,MRPS34,MRPL24,GADD45GIP1,MRPL54,MRPL55
4_Member	GO Biological Processes	GO:0043624	cellular protein complex disassembly	-4.71378	-2.62243	16/200	822,6150,6182,6183,10573,50861,51504,51649,54998,64975,65003,65993,79590,90480,116541,128308	CAPG,MRPL23,MRPL12,MRPS12,MRPL28,STMN3,TRMT112,MRPS23,AURKAIP1,MRPL41,MRPL11,MRPS34,MRPL24,GADD45GIP1,MRPL54,MRPL55
4_Member	GO Biological Processes	GO:0022411	cellular component disassembly	-3.66617	-1.66931	26/517	822,1471,2535,4320,5499,6150,6182,6183,6598,10573,11240,22943,50861,51024,51504,51649,54998,64975,65003,65993,79590,83743,90480,116541,128308,164656	CAPG,CST3,FZD2,MMP11,PPP1CA,MRPL23,MRPL12,MRPS12,SMARCB1,MRPL28,PADI2,DKK1,STMN3,FIS1,TRMT112,MRPS23,AURKAIP1,MRPL41,MRPL11,MRPS34,MRPL24,GRWD1,GADD45GIP1,MRPL54,MRPL55,TMPRSS6
5_Summary	GO Biological Processes	GO:0034622	cellular macromolecular complex assembly	-5.64075	-3.43244	47/978	274,822,1175,1535,2242,3009,3014,3692,3921,4171,4608,4695,4707,4708,4713,4725,5216,5702,6119,6134,6208,6218,6232,6628,6633,6637,6895,7283,7517,8318,9997,11047,11144,11151,27258,28958,51734,54539,55723,65003,79019,83743,84269,84300,126328,148170,790955	BIN1,CAPG,AP2S1,CYBA,FES,HIST1H1B,H2AFX,EIF6,RPSA,MCM2,MYBPH,NDUFA2,NDUFB1,NDUFB2,NDUFB7,NDUFS5,PFN1,PSMC3,RPA3,RPL10,RPS14,RPS17,RPS27,SNRPB,SNRPD2,SNRPG,TARBP2,TUBG1,XRCC3,CDC45,SCO2,ADRM1,DMC1,CORO1A,LSM3,COA3,MSRB1,NDUFB11,ASF1B,MRPL11,CENPM,GRWD1,CHCHD5,UQCC2,NDUFA11,CDC42EP5,UQCC3
5_Member	GO Biological Processes	GO:0034622	cellular macromolecular complex assembly	-5.64075	-3.43244	47/978	274,822,1175,1535,2242,3009,3014,3692,3921,4171,4608,4695,4707,4708,4713,4725,5216,5702,6119,6134,6208,6218,6232,6628,6633,6637,6895,7283,7517,8318,9997,11047,11144,11151,27258,28958,51734,54539,55723,65003,79019,83743,84269,84300,126328,148170,790955	BIN1,CAPG,AP2S1,CYBA,FES,HIST1H1B,H2AFX,EIF6,RPSA,MCM2,MYBPH,NDUFA2,NDUFB1,NDUFB2,NDUFB7,NDUFS5,PFN1,PSMC3,RPA3,RPL10,RPS14,RPS17,RPS27,SNRPB,SNRPD2,SNRPG,TARBP2,TUBG1,XRCC3,CDC45,SCO2,ADRM1,DMC1,CORO1A,LSM3,COA3,MSRB1,NDUFB11,ASF1B,MRPL11,CENPM,GRWD1,CHCHD5,UQCC2,NDUFA11,CDC42EP5,UQCC3
5_Member	GO Biological Processes	GO:0017004	cytochrome complex assembly	-4.16148	-2.11589	6/31	1535,9997,28958,84269,84300,790955	CYBA,SCO2,COA3,CHCHD5,UQCC2,UQCC3
5_Member	GO Biological Processes	GO:0043623	cellular protein complex assembly	-2.12176	-0.455245	23/568	822,1175,1535,2242,4608,4695,4707,4708,4713,4725,5216,7283,9997,11047,11151,28958,51734,54539,84269,84300,126328,148170,790955	CAPG,AP2S1,CYBA,FES,MYBPH,NDUFA2,NDUFB1,NDUFB2,NDUFB7,NDUFS5,PFN1,TUBG1,SCO2,ADRM1,CORO1A,COA3,MSRB1,NDUFB11,CHCHD5,UQCC2,NDUFA11,CDC42EP5,UQCC3
6_Summary	GO Biological Processes	GO:0043086	negative regulation of catalytic activity	-5.6072	-3.40671	42/833	332,335,341,551,991,1050,1471,1475,1800,1852,2041,2644,2873,2876,3240,3315,4057,4946,5176,5267,5345,5502,5524,5691,5692,5702,6690,6895,7161,8692,10459,11142,23640,26472,27290,29085,51070,51529,78986,80760,83596,286204,3692,5300,6598,9636,22943,51374,57447	BIRC5,APOA1,APOC1,AVP,CDC20,CEBPA,CST3,CSTA,DPEP1,DUSP9,EPHA1,GCHFR,GPS1,GPX1,HP,HSPB1,LTF,OAZ1,SERPINF1,SERPINA4,SERPINF2,PPP1R1A,PTPA,PSMB3,PSMB4,PSMC3,SPINK1,TARBP2,TP73,HYAL2,MAD2L2,PKIG,HSPBP1,PPP1R14B,SPINK4,PHPT1,NOSIP,ANAPC11,DUSP26,ITIH5,BCL2L12,CRB2,EIF6,PIN1,SMARCB1,ISG15,DKK1,ATRAID,NDRG2
6_Member	GO Biological Processes	GO:0043086	negative regulation of catalytic activity	-5.6072	-3.40671	42/833	332,335,341,551,991,1050,1471,1475,1800,1852,2041,2644,2873,2876,3240,3315,4057,4946,5176,5267,5345,5502,5524,5691,5692,5702,6690,6895,7161,8692,10459,11142,23640,26472,27290,29085,51070,51529,78986,80760,83596,286204	BIRC5,APOA1,APOC1,AVP,CDC20,CEBPA,CST3,CSTA,DPEP1,DUSP9,EPHA1,GCHFR,GPS1,GPX1,HP,HSPB1,LTF,OAZ1,SERPINF1,SERPINA4,SERPINF2,PPP1R1A,PTPA,PSMB3,PSMB4,PSMC3,SPINK1,TARBP2,TP73,HYAL2,MAD2L2,PKIG,HSPBP1,PPP1R14B,SPINK4,PHPT1,NOSIP,ANAPC11,DUSP26,ITIH5,BCL2L12,CRB2
6_Member	GO Biological Processes	GO:0032269	negative regulation of cellular protein metabolic process	-2.99319	-1.08193	39/991	332,551,991,1050,1471,1475,1800,1852,2041,2873,2876,3315,3692,5176,5267,5300,5345,5502,5524,5691,5692,5702,6598,6690,6895,7161,8692,9636,10459,11142,22943,27290,51374,51529,57447,78986,80760,83596,286204	BIRC5,AVP,CDC20,CEBPA,CST3,CSTA,DPEP1,DUSP9,EPHA1,GPS1,GPX1,HSPB1,EIF6,SERPINF1,SERPINA4,PIN1,SERPINF2,PPP1R1A,PTPA,PSMB3,PSMB4,PSMC3,SMARCB1,SPINK1,TARBP2,TP73,HYAL2,ISG15,MAD2L2,PKIG,DKK1,SPINK4,ATRAID,ANAPC11,NDRG2,DUSP26,ITIH5,BCL2L12,CRB2
6_Member	GO Biological Processes	GO:0051348	negative regulation of transferase activity	-2.80496	-0.930412	18/351	991,1050,1852,2041,2873,3315,5502,5691,5692,5702,6895,7161,8692,10459,11142,29085,51529,78986	CDC20,CEBPA,DUSP9,EPHA1,GPS1,HSPB1,PPP1R1A,PSMB3,PSMB4,PSMC3,TARBP2,TP73,HYAL2,MAD2L2,PKIG,PHPT1,ANAPC11,DUSP26
6_Member	GO Biological Processes	GO:0031400	negative regulation of protein modification process	-2.30375	-0.572556	24/580	991,1050,1852,2041,2873,3315,5300,5502,5524,5691,5692,5702,6598,6690,6895,7161,8692,9636,10459,11142,22943,51529,57447,78986	CDC20,CEBPA,DUSP9,EPHA1,GPS1,HSPB1,PIN1,PPP1R1A,PTPA,PSMB3,PSMB4,PSMC3,SMARCB1,SPINK1,TARBP2,TP73,HYAL2,ISG15,MAD2L2,PKIG,DKK1,ANAPC11,NDRG2,DUSP26
7_Summary	Reactome Gene Sets	R-HSA-180786	Extension of Telomeres	-5.24266	-3.08285	7/31	5424,5425,5982,6119,10856,23649,56655,7517,11144,3014,8335,8338,9636,10459,79019,4913,7161,10535,4255,286257,2873,5438,7083,9212,79977,10445,8318,51659,116138	POLD1,POLD2,RFC2,RPA3,RUVBL2,POLA2,POLE4,XRCC3,DMC1,H2AFX,HIST1H2AB,HIST2H2AC,ISG15,MAD2L2,CENPM,NTHL1,TP73,RNASEH2A,MGMT,C9orf142,GPS1,POLR2I,TK1,AURKB,GRHL2,MCRS1,CDC45,GINS2,KLHDC3
7_Member	Reactome Gene Sets	R-HSA-180786	Extension of Telomeres	-5.24266	-3.08285	7/31	5424,5425,5982,6119,10856,23649,56655	POLD1,POLD2,RFC2,RPA3,RUVBL2,POLA2,POLE4
7_Member	Reactome Gene Sets	R-HSA-174417	Telomere C-strand (Lagging Strand) Synthesis	-4.83949	-2.72965	6/24	5424,5425,5982,6119,23649,56655	POLD1,POLD2,RFC2,RPA3,POLA2,POLE4
7_Member	GO Biological Processes	GO:0000722	telomere maintenance via recombination	-4.78468	-2.6811	7/36	5424,5425,5982,6119,7517,23649,56655	POLD1,POLD2,RFC2,RPA3,XRCC3,POLA2,POLE4
7_Member	GO Biological Processes	GO:0006312	mitotic recombination	-4.73459	-2.64022	8/50	5424,5425,5982,6119,7517,11144,23649,56655	POLD1,POLD2,RFC2,RPA3,XRCC3,DMC1,POLA2,POLE4
7_Member	Reactome Gene Sets	R-HSA-157579	Telomere Maintenance	-4.6469	-2.56154	10/83	3014,5424,5425,5982,6119,8335,8338,10856,23649,56655	H2AFX,POLD1,POLD2,RFC2,RPA3,HIST1H2AB,HIST2H2AC,RUVBL2,POLA2,POLE4
7_Member	Reactome Gene Sets	R-HSA-110313	Translesion synthesis by Y family DNA polymerases bypasses lesions on DNA template	-4.39804	-2.33302	7/41	5424,5425,5982,6119,9636,10459,56655	POLD1,POLD2,RFC2,RPA3,ISG15,MAD2L2,POLE4
7_Member	Reactome Gene Sets	R-HSA-73886	Chromosome Maintenance	-4.28546	-2.23165	11/110	3014,5424,5425,5982,6119,8335,8338,10856,23649,56655,79019	H2AFX,POLD1,POLD2,RFC2,RPA3,HIST1H2AB,HIST2H2AC,RUVBL2,POLA2,POLE4,CENPM
7_Member	Reactome Gene Sets	R-HSA-69186	Lagging Strand Synthesis	-4.1112	-2.06831	5/20	5424,5425,5982,6119,23649	POLD1,POLD2,RFC2,RPA3,POLA2
7_Member	Reactome Gene Sets	R-HSA-5651801	PCNA-Dependent Long Patch Base Excision Repair	-4.00145	-1.96639	5/21	5424,5425,5982,6119,56655	POLD1,POLD2,RFC2,RPA3,POLE4
7_Member	Reactome Gene Sets	R-HSA-5656169	Termination of translesion DNA synthesis	-3.92549	-1.89326	6/34	5424,5425,5982,6119,9636,56655	POLD1,POLD2,RFC2,RPA3,ISG15,POLE4
7_Member	Reactome Gene Sets	R-HSA-73893	DNA Damage Bypass	-3.82873	-1.80946	7/50	5424,5425,5982,6119,9636,10459,56655	POLD1,POLD2,RFC2,RPA3,ISG15,MAD2L2,POLE4
7_Member	Reactome Gene Sets	R-HSA-73933	Resolution of Abasic Sites (AP sites)	-3.71343	-1.71169	6/37	4913,5424,5425,5982,6119,56655	NTHL1,POLD1,POLD2,RFC2,RPA3,POLE4
7_Member	Reactome Gene Sets	R-HSA-73884	Base Excision Repair	-3.71343	-1.71169	6/37	4913,5424,5425,5982,6119,56655	NTHL1,POLD1,POLD2,RFC2,RPA3,POLE4
7_Member	Reactome Gene Sets	R-HSA-110373	Resolution of AP sites via the multiple-nucleotide patch replacement pathway	-3.70658	-1.70729	5/24	5424,5425,5982,6119,56655	POLD1,POLD2,RFC2,RPA3,POLE4
7_Member	Reactome Gene Sets	R-HSA-69166	Removal of the Flap Intermediate	-3.61929	-1.64013	4/14	5424,5425,6119,23649	POLD1,POLD2,RPA3,POLA2
7_Member	Reactome Gene Sets	R-HSA-69109	Leading Strand Synthesis	-3.61929	-1.64013	4/14	5424,5425,5982,23649	POLD1,POLD2,RFC2,POLA2
7_Member	Reactome Gene Sets	R-HSA-69091	Polymerase switching	-3.61929	-1.64013	4/14	5424,5425,5982,23649	POLD1,POLD2,RFC2,POLA2
7_Member	Reactome Gene Sets	R-HSA-174411	Polymerase switching on the C-strand of the telomere	-3.61929	-1.64013	4/14	5424,5425,5982,23649	POLD1,POLD2,RFC2,POLA2
7_Member	Reactome Gene Sets	R-HSA-5696397	Gap-filling DNA repair synthesis and ligation in GG-NER	-3.61801	-1.64013	5/25	5424,5425,5982,6119,56655	POLD1,POLD2,RFC2,RPA3,POLE4
7_Member	Reactome Gene Sets	R-HSA-69183	Processive synthesis on the lagging strand	-3.49262	-1.53071	4/15	5424,5425,6119,23649	POLD1,POLD2,RPA3,POLA2
7_Member	GO Biological Processes	GO:0019985	translesion synthesis	-3.40264	-1.44959	6/42	5424,5425,5982,6119,9636,10459	POLD1,POLD2,RFC2,RPA3,ISG15,MAD2L2
7_Member	Reactome Gene Sets	R-HSA-110314	Recognition of DNA damage by PCNA-containing replication complex	-3.23109	-1.29735	5/30	5424,5425,5982,6119,56655	POLD1,POLD2,RFC2,RPA3,POLE4
7_Member	Reactome Gene Sets	R-HSA-174437	Removal of the Flap Intermediate from the C-strand	-2.87691	-0.988597	3/10	5424,5425,6119	POLD1,POLD2,RPA3
7_Member	GO Biological Processes	GO:0006298	mismatch repair	-2.85833	-0.974103	5/36	5424,5425,6119,7161,10535	POLD1,POLD2,RPA3,TP73,RNASEH2A
7_Member	GO Biological Processes	GO:0006301	postreplication repair	-2.8123	-0.935503	6/54	5424,5425,5982,6119,9636,10459	POLD1,POLD2,RFC2,RPA3,ISG15,MAD2L2
7_Member	GO Biological Processes	GO:0006296	nucleotide-excision repair, DNA incision, 5'-to lesion	-2.80355	-0.930412	5/37	4913,5424,5425,5982,6119	NTHL1,POLD1,POLD2,RFC2,RPA3
7_Member	GO Biological Processes	GO:0000731	DNA synthesis involved in DNA repair	-2.78076	-0.91665	7/74	5424,5425,5982,6119,7517,9636,10459	POLD1,POLD2,RFC2,RPA3,XRCC3,ISG15,MAD2L2
7_Member	Reactome Gene Sets	R-HSA-174414	Processive synthesis on the C-strand of the telomere	-2.74614	-0.889326	3/11	5424,5425,6119	POLD1,POLD2,RPA3
7_Member	KEGG Pathway	ko03430	Mismatch repair	-2.74459	-0.889326	4/23	5424,5425,5982,6119	POLD1,POLD2,RFC2,RPA3
7_Member	KEGG Pathway	hsa03430	Mismatch repair	-2.74459	-0.889326	4/23	5424,5425,5982,6119	POLD1,POLD2,RFC2,RPA3
7_Member	GO Biological Processes	GO:0033683	nucleotide-excision repair, DNA incision	-2.69922	-0.852627	5/39	4913,5424,5425,5982,6119	NTHL1,POLD1,POLD2,RFC2,RPA3
7_Member	GO Biological Processes	GO:0006266	DNA ligation	-2.67338	-0.840426	4/24	4255,5424,5425,286257	MGMT,POLD1,POLD2,C9orf142
7_Member	GO Biological Processes	GO:0006297	nucleotide-excision repair, DNA gap filling	-2.67338	-0.840426	4/24	5424,5425,5982,6119	POLD1,POLD2,RFC2,RPA3
7_Member	Reactome Gene Sets	R-HSA-6781827	Transcription-Coupled Nucleotide Excision Repair (TC-NER)	-2.61675	-0.795173	7/79	2873,5424,5425,5438,5982,6119,56655	GPS1,POLD1,POLD2,POLR2I,RFC2,RPA3,POLE4
7_Member	Reactome Gene Sets	R-HSA-5696400	Dual Incision in GG-NER	-2.60125	-0.787703	5/41	5424,5425,5982,6119,56655	POLD1,POLD2,RFC2,RPA3,POLE4
7_Member	GO Biological Processes	GO:0071897	DNA biosynthetic process	-2.51317	-0.722853	12/204	5424,5425,5982,6119,7083,7517,9212,9636,10459,23649,56655,79977	POLD1,POLD2,RFC2,RPA3,TK1,XRCC3,AURKB,ISG15,MAD2L2,POLA2,POLE4,GRHL2
7_Member	Reactome Gene Sets	R-HSA-5696399	Global Genome Nucleotide Excision Repair (GG-NER)	-2.43713	-0.661632	7/85	2873,5424,5425,5982,6119,10445,56655	GPS1,POLD1,POLD2,RFC2,RPA3,MCRS1,POLE4
7_Member	Reactome Gene Sets	R-HSA-6782210	Gap-filling DNA repair synthesis and ligation in TC-NER	-2.40033	-0.63634	6/65	5424,5425,5438,5982,6119,56655	POLD1,POLD2,POLR2I,RFC2,RPA3,POLE4
7_Member	Reactome Gene Sets	R-HSA-6782135	Dual incision in TC-NER	-2.36736	-0.613585	6/66	5424,5425,5438,5982,6119,56655	POLD1,POLD2,POLR2I,RFC2,RPA3,POLE4
7_Member	KEGG Pathway	ko03420	Nucleotide excision repair	-2.33955	-0.595159	5/47	5424,5425,5982,6119,56655	POLD1,POLD2,RFC2,RPA3,POLE4
7_Member	KEGG Pathway	hsa03420	Nucleotide excision repair	-2.33955	-0.595159	5/47	5424,5425,5982,6119,56655	POLD1,POLD2,RFC2,RPA3,POLE4
7_Member	Reactome Gene Sets	R-HSA-5358565	Mismatch repair (MMR) directed by MSH2:MSH6 (MutSalpha)	-2.33567	-0.595159	3/15	5424,5425,6119	POLD1,POLD2,RPA3
7_Member	Reactome Gene Sets	R-HSA-5358606	Mismatch repair (MMR) directed by MSH2:MSH3 (MutSbeta)	-2.33567	-0.595159	3/15	5424,5425,6119	POLD1,POLD2,RPA3
7_Member	Reactome Gene Sets	R-HSA-5696398	Nucleotide Excision Repair	-2.33078	-0.593766	8/112	2873,5424,5425,5438,5982,6119,10445,56655	GPS1,POLD1,POLD2,POLR2I,RFC2,RPA3,MCRS1,POLE4
7_Member	GO Biological Processes	GO:0006310	DNA recombination	-2.33026	-0.593766	14/271	3014,5424,5425,5982,6119,7517,8318,10445,10856,11144,23649,51659,56655,116138	H2AFX,POLD1,POLD2,RFC2,RPA3,XRCC3,CDC45,MCRS1,RUVBL2,DMC1,POLA2,GINS2,POLE4,KLHDC3
7_Member	Reactome Gene Sets	R-HSA-5685942	HDR through Homologous Recombination (HRR)	-2.27223	-0.55015	6/69	5424,5425,5982,6119,7517,56655	POLD1,POLD2,RFC2,RPA3,XRCC3,POLE4
7_Member	Reactome Gene Sets	R-HSA-5358508	Mismatch Repair	-2.25298	-0.539359	3/16	5424,5425,6119	POLD1,POLD2,RPA3
7_Member	Reactome Gene Sets	R-HSA-110312	Translesion synthesis by REV1	-2.25298	-0.539359	3/16	5982,6119,10459	RFC2,RPA3,MAD2L2
7_Member	Reactome Gene Sets	R-HSA-5655862	Translesion synthesis by POLK	-2.17614	-0.485139	3/17	5982,6119,10459	RFC2,RPA3,MAD2L2
7_Member	Reactome Gene Sets	R-HSA-5656121	Translesion synthesis by POLI	-2.17614	-0.485139	3/17	5982,6119,10459	RFC2,RPA3,MAD2L2
7_Member	KEGG Pathway	ko03410	Base excision repair	-2.15927	-0.47885	4/33	4913,5424,5425,56655	NTHL1,POLD1,POLD2,POLE4
7_Member	KEGG Pathway	hsa03410	Base excision repair	-2.15927	-0.47885	4/33	4913,5424,5425,56655	NTHL1,POLD1,POLD2,POLE4
7_Member	GO Biological Processes	GO:0006283	transcription-coupled nucleotide-excision repair	-2.15353	-0.475525	6/73	2873,5424,5425,5438,5982,6119	GPS1,POLD1,POLD2,POLR2I,RFC2,RPA3
7_Member	GO Biological Processes	GO:0042769	DNA damage response, detection of DNA damage	-2.02474	-0.393081	4/36	5424,5425,5982,6119	POLD1,POLD2,RFC2,RPA3
8_Summary	GO Biological Processes	GO:0006259	DNA metabolic process	-4.95261	-2.82017	45/977	1471,2178,2189,2873,3014,3399,3487,3835,4171,4174,4176,4255,4830,4913,5216,5424,5425,5438,5982,6119,6598,7083,7161,7517,8318,9212,9636,10445,10459,10535,10856,11144,23649,51659,54456,54512,56655,56915,57523,79077,79977,81620,83743,116138,286257,572,637,1869,6839,9641,83596,84266,84303	CST3,FANCE,FANCG,GPS1,H2AFX,ID3,IGFBP4,KIF22,MCM2,MCM5,MCM7,MGMT,NME1,NTHL1,PFN1,POLD1,POLD2,POLR2I,RFC2,RPA3,SMARCB1,TK1,TP73,XRCC3,CDC45,AURKB,ISG15,MCRS1,MAD2L2,RNASEH2A,RUVBL2,DMC1,POLA2,GINS2,MOV10L1,EXOSC4,POLE4,EXOSC5,NYNRIN,DCTPP1,GRHL2,CDT1,GRWD1,KLHDC3,C9orf142,BAD,BID,E2F1,SUV39H1,IKBKE,BCL2L12,ALKBH7,CHCHD6
8_Member	GO Biological Processes	GO:0006259	DNA metabolic process	-4.95261	-2.82017	45/977	1471,2178,2189,2873,3014,3399,3487,3835,4171,4174,4176,4255,4830,4913,5216,5424,5425,5438,5982,6119,6598,7083,7161,7517,8318,9212,9636,10445,10459,10535,10856,11144,23649,51659,54456,54512,56655,56915,57523,79077,79977,81620,83743,116138,286257	CST3,FANCE,FANCG,GPS1,H2AFX,ID3,IGFBP4,KIF22,MCM2,MCM5,MCM7,MGMT,NME1,NTHL1,PFN1,POLD1,POLD2,POLR2I,RFC2,RPA3,SMARCB1,TK1,TP73,XRCC3,CDC45,AURKB,ISG15,MCRS1,MAD2L2,RNASEH2A,RUVBL2,DMC1,POLA2,GINS2,MOV10L1,EXOSC4,POLE4,EXOSC5,NYNRIN,DCTPP1,GRHL2,CDT1,GRWD1,KLHDC3,C9orf142
8_Member	GO Biological Processes	GO:0006974	cellular response to DNA damage stimulus	-3.02336	-1.1081	33/791	572,637,1869,2178,2189,2873,3014,3835,4176,4255,4913,5424,5425,5438,5982,6119,6598,6839,7161,7517,8318,9636,9641,10445,10459,10535,10856,11144,51659,83596,84266,84303,286257	BAD,BID,E2F1,FANCE,FANCG,GPS1,H2AFX,KIF22,MCM7,MGMT,NTHL1,POLD1,POLD2,POLR2I,RFC2,RPA3,SMARCB1,SUV39H1,TP73,XRCC3,CDC45,ISG15,IKBKE,MCRS1,MAD2L2,RNASEH2A,RUVBL2,DMC1,GINS2,BCL2L12,ALKBH7,CHCHD6,C9orf142
8_Member	GO Biological Processes	GO:0006281	DNA repair	-2.87658	-0.988597	24/523	2178,2189,2873,3014,3835,4255,4913,5424,5425,5438,5982,6119,6598,7161,7517,8318,9636,10445,10459,10535,10856,11144,51659,286257	FANCE,FANCG,GPS1,H2AFX,KIF22,MGMT,NTHL1,POLD1,POLD2,POLR2I,RFC2,RPA3,SMARCB1,TP73,XRCC3,CDC45,ISG15,MCRS1,MAD2L2,RNASEH2A,RUVBL2,DMC1,GINS2,C9orf142
8_Member	Reactome Gene Sets	R-HSA-73894	DNA Repair	-2.46048	-0.680589	16/319	2178,2189,2873,3014,4255,4913,5424,5425,5438,5982,6119,7517,9636,10445,10459,56655	FANCE,FANCG,GPS1,H2AFX,MGMT,NTHL1,POLD1,POLD2,POLR2I,RFC2,RPA3,XRCC3,ISG15,MCRS1,MAD2L2,POLE4
9_Summary	GO Biological Processes	GO:0052548	regulation of endopeptidase activity	-4.74624	-2.64574	23/366	332,551,572,637,1471,1475,1512,1800,2876,4255,4838,5176,5267,5345,6280,6690,11047,27166,27290,51024,80760,83596,286204,991,1050,5691,5692,5702,23640,51529,54998,335,341,2644,2873,4057,5524	BIRC5,AVP,BAD,BID,CST3,CSTA,CTSH,DPEP1,GPX1,MGMT,NODAL,SERPINF1,SERPINA4,SERPINF2,S100A9,SPINK1,ADRM1,PRELID1,SPINK4,FIS1,ITIH5,BCL2L12,CRB2,CDC20,CEBPA,PSMB3,PSMB4,PSMC3,HSPBP1,ANAPC11,AURKAIP1,APOA1,APOC1,GCHFR,GPS1,LTF,PTPA
9_Member	GO Biological Processes	GO:0052548	regulation of endopeptidase activity	-4.74624	-2.64574	23/366	332,551,572,637,1471,1475,1512,1800,2876,4255,4838,5176,5267,5345,6280,6690,11047,27166,27290,51024,80760,83596,286204	BIRC5,AVP,BAD,BID,CST3,CSTA,CTSH,DPEP1,GPX1,MGMT,NODAL,SERPINF1,SERPINA4,SERPINF2,S100A9,SPINK1,ADRM1,PRELID1,SPINK4,FIS1,ITIH5,BCL2L12,CRB2
9_Member	GO Biological Processes	GO:0052547	regulation of peptidase activity	-4.3164	-2.25477	23/390	332,551,572,637,1471,1475,1512,1800,2876,4255,4838,5176,5267,5345,6280,6690,11047,27166,27290,51024,80760,83596,286204	BIRC5,AVP,BAD,BID,CST3,CSTA,CTSH,DPEP1,GPX1,MGMT,NODAL,SERPINF1,SERPINA4,SERPINF2,S100A9,SPINK1,ADRM1,PRELID1,SPINK4,FIS1,ITIH5,BCL2L12,CRB2
9_Member	GO Biological Processes	GO:0030162	regulation of proteolysis	-3.27097	-1.33301	31/702	332,551,572,637,991,1050,1471,1475,1512,1800,2876,4255,4838,5176,5267,5345,5691,5692,5702,6280,6690,11047,23640,27166,27290,51024,51529,54998,80760,83596,286204	BIRC5,AVP,BAD,BID,CDC20,CEBPA,CST3,CSTA,CTSH,DPEP1,GPX1,MGMT,NODAL,SERPINF1,SERPINA4,SERPINF2,PSMB3,PSMB4,PSMC3,S100A9,SPINK1,ADRM1,HSPBP1,PRELID1,SPINK4,FIS1,ANAPC11,AURKAIP1,ITIH5,BCL2L12,CRB2
9_Member	GO Biological Processes	GO:0051346	negative regulation of hydrolase activity	-3.00036	-1.08711	20/394	332,335,341,551,1471,1475,1800,2644,2873,2876,4057,5176,5267,5345,5524,6690,27290,80760,83596,286204	BIRC5,APOA1,APOC1,AVP,CST3,CSTA,DPEP1,GCHFR,GPS1,GPX1,LTF,SERPINF1,SERPINA4,SERPINF2,PTPA,SPINK1,SPINK4,ITIH5,BCL2L12,CRB2
9_Member	GO Biological Processes	GO:0010951	negative regulation of endopeptidase activity	-2.98263	-1.07916	14/230	332,551,1471,1475,1800,2876,5176,5267,5345,6690,27290,80760,83596,286204	BIRC5,AVP,CST3,CSTA,DPEP1,GPX1,SERPINF1,SERPINA4,SERPINF2,SPINK1,SPINK4,ITIH5,BCL2L12,CRB2
9_Member	GO Biological Processes	GO:0010466	negative regulation of peptidase activity	-2.79045	-0.919131	14/241	332,551,1471,1475,1800,2876,5176,5267,5345,6690,27290,80760,83596,286204	BIRC5,AVP,CST3,CSTA,DPEP1,GPX1,SERPINF1,SERPINA4,SERPINF2,SPINK1,SPINK4,ITIH5,BCL2L12,CRB2
10_Summary	GO Biological Processes	GO:0007005	mitochondrion organization	-4.73743	-2.64022	29/526	551,572,637,1050,1869,2189,2876,3028,4695,4707,4708,4713,4725,7161,10245,26519,26521,27166,28958,51024,51537,54539,84266,84269,84300,84303,126328,170589,790955,521,1468,1537,7263,8402,9551	AVP,BAD,BID,CEBPA,E2F1,FANCG,GPX1,HSD17B10,NDUFA2,NDUFB1,NDUFB2,NDUFB7,NDUFS5,TP73,TIMM17B,TIMM10,TIMM8B,PRELID1,COA3,FIS1,MTFP1,NDUFB11,ALKBH7,CHCHD5,UQCC2,CHCHD6,NDUFA11,GPHA2,UQCC3,ATP5I,SLC25A10,CYC1,TST,SLC25A11,ATP5J2
10_Member	GO Biological Processes	GO:0007005	mitochondrion organization	-4.73743	-2.64022	29/526	551,572,637,1050,1869,2189,2876,3028,4695,4707,4708,4713,4725,7161,10245,26519,26521,27166,28958,51024,51537,54539,84266,84269,84300,84303,126328,170589,790955	AVP,BAD,BID,CEBPA,E2F1,FANCG,GPX1,HSD17B10,NDUFA2,NDUFB1,NDUFB2,NDUFB7,NDUFS5,TP73,TIMM17B,TIMM10,TIMM8B,PRELID1,COA3,FIS1,MTFP1,NDUFB11,ALKBH7,CHCHD5,UQCC2,CHCHD6,NDUFA11,GPHA2,UQCC3
10_Member	GO Biological Processes	GO:0006839	mitochondrial transport	-2.54091	-0.742989	16/313	521,572,637,1468,1537,1869,7161,7263,8402,9551,10245,26519,26521,51024,84266,170589	ATP5I,BAD,BID,SLC25A10,CYC1,E2F1,TP73,TST,SLC25A11,ATP5J2,TIMM17B,TIMM10,TIMM8B,FIS1,ALKBH7,GPHA2
11_Summary	Reactome Gene Sets	R-HSA-72165	mRNA Splicing - Minor Pathway	-4.5434	-2.46395	8/53	5438,6628,6633,6637,55954,57819,79622,83443,23658,27258,51690,54512,56915,84844,29107	POLR2I,SNRPB,SNRPD2,SNRPG,ZMAT5,LSM2,SNRNP25,SF3B5,LSM5,LSM3,LSM7,EXOSC4,EXOSC5,PHF5A,NXT1
11_Member	Reactome Gene Sets	R-HSA-72165	mRNA Splicing - Minor Pathway	-4.5434	-2.46395	8/53	5438,6628,6633,6637,55954,57819,79622,83443	POLR2I,SNRPB,SNRPD2,SNRPG,ZMAT5,LSM2,SNRNP25,SF3B5
11_Member	GO Biological Processes	GO:0043928	exonucleolytic nuclear-transcribed mRNA catabolic process involved in deadenylation-dependent decay	-4.00126	-1.96639	6/33	23658,27258,51690,54512,56915,57819	LSM5,LSM3,LSM7,EXOSC4,EXOSC5,LSM2
11_Member	GO Biological Processes	GO:0000291	nuclear-transcribed mRNA catabolic process, exonucleolytic	-3.85237	-1.83054	6/35	23658,27258,51690,54512,56915,57819	LSM5,LSM3,LSM7,EXOSC4,EXOSC5,LSM2
11_Member	Reactome Gene Sets	R-HSA-430039	mRNA decay by 5' to 3' exoribonuclease	-3.49262	-1.53071	4/15	23658,27258,51690,57819	LSM5,LSM3,LSM7,LSM2
11_Member	Reactome Gene Sets	R-HSA-429914	Deadenylation-dependent mRNA decay	-2.69001	-0.848534	6/57	23658,27258,51690,54512,56915,57819	LSM5,LSM3,LSM7,EXOSC4,EXOSC5,LSM2
11_Member	Reactome Gene Sets	R-HSA-72172	mRNA Splicing	-2.67418	-0.840426	12/195	5438,6628,6633,6637,23658,27258,51690,55954,57819,79622,83443,84844	POLR2I,SNRPB,SNRPD2,SNRPG,LSM5,LSM3,LSM7,ZMAT5,LSM2,SNRNP25,SF3B5,PHF5A
11_Member	KEGG Pathway	ko03040	Spliceosome	-2.3804	-0.622423	9/134	6628,6633,6637,23658,27258,51690,57819,83443,84844	SNRPB,SNRPD2,SNRPG,LSM5,LSM3,LSM7,LSM2,SF3B5,PHF5A
11_Member	KEGG Pathway	hsa03040	Spliceosome	-2.3804	-0.622423	9/134	6628,6633,6637,23658,27258,51690,57819,83443,84844	SNRPB,SNRPD2,SNRPG,LSM5,LSM3,LSM7,LSM2,SF3B5,PHF5A
11_Member	Reactome Gene Sets	R-HSA-72203	Processing of Capped Intron-Containing Pre-mRNA	-2.28198	-0.558608	13/246	5438,6628,6633,6637,23658,27258,29107,51690,55954,57819,79622,83443,84844	POLR2I,SNRPB,SNRPD2,SNRPG,LSM5,LSM3,NXT1,LSM7,ZMAT5,LSM2,SNRNP25,SF3B5,PHF5A
11_Member	GO Biological Processes	GO:0000288	nuclear-transcribed mRNA catabolic process, deadenylation-dependent decay	-2.09737	-0.443149	6/75	23658,27258,51690,54512,56915,57819	LSM5,LSM3,LSM7,EXOSC4,EXOSC5,LSM2
11_Member	KEGG Pathway	hsa03018	RNA degradation	-2.04317	-0.400914	6/77	23658,27258,51690,54512,56915,57819	LSM5,LSM3,LSM7,EXOSC4,EXOSC5,LSM2
11_Member	KEGG Pathway	ko03018	RNA degradation	-2.04317	-0.400914	6/77	23658,27258,51690,54512,56915,57819	LSM5,LSM3,LSM7,EXOSC4,EXOSC5,LSM2
12_Summary	GO Biological Processes	GO:0031125	rRNA 3'-end processing	-4.26532	-2.21426	4/10	3921,54512,56915,79033,3692,23246,5438,6035,10248,10535,4913,5424,5425,5982,6119	RPSA,EXOSC4,EXOSC5,ERI3,EIF6,BOP1,POLR2I,RNASE1,POP7,RNASEH2A,NTHL1,POLD1,POLD2,RFC2,RPA3
12_Member	GO Biological Processes	GO:0031125	rRNA 3'-end processing	-4.26532	-2.21426	4/10	3921,54512,56915,79033	RPSA,EXOSC4,EXOSC5,ERI3
12_Member	GO Biological Processes	GO:0000460	maturation of 5.8S rRNA	-3.30197	-1.35992	5/29	3692,3921,23246,54512,79033	EIF6,RPSA,BOP1,EXOSC4,ERI3
12_Member	GO Biological Processes	GO:0043628	ncRNA 3'-end processing	-2.98252	-1.07916	4/20	3921,54512,56915,79033	RPSA,EXOSC4,EXOSC5,ERI3
12_Member	GO Biological Processes	GO:0090501	RNA phosphodiester bond hydrolysis	-2.31751	-0.582345	9/137	3921,5438,6035,10248,10535,23246,54512,56915,79033	RPSA,POLR2I,RNASE1,POP7,RNASEH2A,BOP1,EXOSC4,EXOSC5,ERI3
12_Member	GO Biological Processes	GO:0090305	nucleic acid phosphodiester bond hydrolysis	-2.13031	-0.456741	14/286	3921,4913,5424,5425,5438,5982,6035,6119,10248,10535,23246,54512,56915,79033	RPSA,NTHL1,POLD1,POLD2,POLR2I,RFC2,RNASE1,RPA3,POP7,RNASEH2A,BOP1,EXOSC4,EXOSC5,ERI3
12_Member	GO Biological Processes	GO:0000466	maturation of 5.8S rRNA from tricistronic rRNA transcript (SSU-rRNA, 5.8S rRNA, LSU-rRNA)	-2.10443	-0.448006	3/18	3921,23246,79033	RPSA,BOP1,ERI3
13_Summary	Reactome Gene Sets	R-HSA-5663220	RHO GTPases Activate Formins	-4.17978	-2.13146	12/133	332,991,5216,6232,9212,10376,10382,10383,11243,29984,79019,147841,5691,5692,5702,51529,1535,3014,4637,8335,8338,10398,29781,5881,55843,3835,7517,10459,79643,81620	BIRC5,CDC20,PFN1,RPS27,AURKB,TUBA1B,TUBB4A,TUBB4B,PMF1,RHOD,CENPM,SPC24,PSMB3,PSMB4,PSMC3,ANAPC11,CYBA,H2AFX,MYL6,HIST1H2AB,HIST2H2AC,MYL9,NCAPH2,RAC3,ARHGAP15,KIF22,XRCC3,MAD2L2,CHMP6,CDT1
13_Member	Reactome Gene Sets	R-HSA-5663220	RHO GTPases Activate Formins	-4.17978	-2.13146	12/133	332,991,5216,6232,9212,10376,10382,10383,11243,29984,79019,147841	BIRC5,CDC20,PFN1,RPS27,AURKB,TUBA1B,TUBB4A,TUBB4B,PMF1,RHOD,CENPM,SPC24
13_Member	Reactome Gene Sets	R-HSA-2467813	Separation of Sister Chromatids	-3.89	-1.8656	14/187	332,991,5691,5692,5702,6232,9212,10376,10382,10383,11243,51529,79019,147841	BIRC5,CDC20,PSMB3,PSMB4,PSMC3,RPS27,AURKB,TUBA1B,TUBB4A,TUBB4B,PMF1,ANAPC11,CENPM,SPC24
13_Member	Reactome Gene Sets	R-HSA-68882	Mitotic Anaphase	-3.63072	-1.64013	14/198	332,991,5691,5692,5702,6232,9212,10376,10382,10383,11243,51529,79019,147841	BIRC5,CDC20,PSMB3,PSMB4,PSMC3,RPS27,AURKB,TUBA1B,TUBB4A,TUBB4B,PMF1,ANAPC11,CENPM,SPC24
13_Member	Reactome Gene Sets	R-HSA-2555396	Mitotic Metaphase and Anaphase	-3.60817	-1.63492	14/199	332,991,5691,5692,5702,6232,9212,10376,10382,10383,11243,51529,79019,147841	BIRC5,CDC20,PSMB3,PSMB4,PSMC3,RPS27,AURKB,TUBA1B,TUBB4A,TUBB4B,PMF1,ANAPC11,CENPM,SPC24
13_Member	Reactome Gene Sets	R-HSA-195258	RHO GTPase Effectors	-3.40763	-1.45238	18/311	332,991,1535,3014,4637,5216,6232,8335,8338,9212,10376,10382,10383,10398,11243,29984,79019,147841	BIRC5,CDC20,CYBA,H2AFX,MYL6,PFN1,RPS27,HIST1H2AB,HIST2H2AC,AURKB,TUBA1B,TUBB4A,TUBB4B,MYL9,PMF1,RHOD,CENPM,SPC24
13_Member	Reactome Gene Sets	R-HSA-2500257	Resolution of Sister Chromatid Cohesion	-3.3	-1.35992	10/120	332,991,6232,9212,10376,10382,10383,11243,79019,147841	BIRC5,CDC20,RPS27,AURKB,TUBA1B,TUBB4A,TUBB4B,PMF1,CENPM,SPC24
13_Member	Reactome Gene Sets	R-HSA-68886	M Phase	-3.15212	-1.22256	18/327	332,991,3014,5691,5692,5702,6232,8335,8338,9212,10376,10382,10383,11243,29781,51529,79019,147841	BIRC5,CDC20,H2AFX,PSMB3,PSMB4,PSMC3,RPS27,HIST1H2AB,HIST2H2AC,AURKB,TUBA1B,TUBB4A,TUBB4B,PMF1,NCAPH2,ANAPC11,CENPM,SPC24
13_Member	Reactome Gene Sets	R-HSA-68877	Mitotic Prometaphase	-3.08038	-1.15495	10/128	332,991,6232,9212,10376,10382,10383,11243,79019,147841	BIRC5,CDC20,RPS27,AURKB,TUBA1B,TUBB4A,TUBB4B,PMF1,CENPM,SPC24
13_Member	Reactome Gene Sets	R-HSA-194315	Signaling by Rho GTPases	-2.37798	-0.622423	20/446	332,991,1535,3014,4637,5216,5881,6232,8335,8338,9212,10376,10382,10383,10398,11243,29984,55843,79019,147841	BIRC5,CDC20,CYBA,H2AFX,MYL6,PFN1,RAC3,RPS27,HIST1H2AB,HIST2H2AC,AURKB,TUBA1B,TUBB4A,TUBB4B,MYL9,PMF1,RHOD,ARHGAP15,CENPM,SPC24
13_Member	GO Biological Processes	GO:0000819	sister chromatid segregation	-2.25251	-0.539359	12/220	332,991,3835,6232,7517,9212,10459,11243,79019,79643,81620,147841	BIRC5,CDC20,KIF22,RPS27,XRCC3,AURKB,MAD2L2,PMF1,CENPM,CHMP6,CDT1,SPC24
13_Member	GO Biological Processes	GO:0007062	sister chromatid cohesion	-2.03017	-0.396405	8/126	332,991,3835,6232,9212,11243,79019,147841	BIRC5,CDC20,KIF22,RPS27,AURKB,PMF1,CENPM,SPC24
14_Summary	GO Biological Processes	GO:0005975	carbohydrate metabolic process	-4.01862	-1.97842	29/577	572,1117,1468,2542,2582,2584,3487,3613,3651,3692,3706,3795,5164,5499,5502,8402,8574,8692,8704,9526,51181,51744,54344,84439,84649,129807,132158,166012,282969	BAD,CHI3L2,SLC25A10,SLC37A4,GALE,GALK1,IGFBP4,IMPA2,PDX1,EIF6,ITPKA,KHK,PDK2,PPP1CA,PPP1R1A,SLC25A11,AKR7A2,HYAL2,B4GALT2,MPDU1,DCXR,CD244,DPM3,HHIPL1,DGAT2,NEU4,GLYCTK,CHST13,FUOM
14_Member	GO Biological Processes	GO:0005975	carbohydrate metabolic process	-4.01862	-1.97842	29/577	572,1117,1468,2542,2582,2584,3487,3613,3651,3692,3706,3795,5164,5499,5502,8402,8574,8692,8704,9526,51181,51744,54344,84439,84649,129807,132158,166012,282969	BAD,CHI3L2,SLC25A10,SLC37A4,GALE,GALK1,IGFBP4,IMPA2,PDX1,EIF6,ITPKA,KHK,PDK2,PPP1CA,PPP1R1A,SLC25A11,AKR7A2,HYAL2,B4GALT2,MPDU1,DCXR,CD244,DPM3,HHIPL1,DGAT2,NEU4,GLYCTK,CHST13,FUOM
14_Member	GO Biological Processes	GO:0019318	hexose metabolic process	-3.38925	-1.4384	15/234	572,1468,2542,2582,2584,3487,3651,3795,5164,5499,8402,51181,84649,132158,282969	BAD,SLC25A10,SLC37A4,GALE,GALK1,IGFBP4,PDX1,KHK,PDK2,PPP1CA,SLC25A11,DCXR,DGAT2,GLYCTK,FUOM
14_Member	GO Biological Processes	GO:0044723	single-organism carbohydrate metabolic process	-3.37986	-1.43334	23/452	572,1468,2542,2582,2584,3487,3613,3651,3692,3706,3795,5164,5499,5502,8402,9526,51181,51744,84649,129807,132158,166012,282969	BAD,SLC25A10,SLC37A4,GALE,GALK1,IGFBP4,IMPA2,PDX1,EIF6,ITPKA,KHK,PDK2,PPP1CA,PPP1R1A,SLC25A11,MPDU1,DCXR,CD244,DGAT2,NEU4,GLYCTK,CHST13,FUOM
14_Member	GO Biological Processes	GO:0005996	monosaccharide metabolic process	-2.69699	-0.85211	15/274	572,1468,2542,2582,2584,3487,3651,3795,5164,5499,8402,51181,84649,132158,282969	BAD,SLC25A10,SLC37A4,GALE,GALK1,IGFBP4,PDX1,KHK,PDK2,PPP1CA,SLC25A11,DCXR,DGAT2,GLYCTK,FUOM
14_Member	GO Biological Processes	GO:0046365	monosaccharide catabolic process	-2.50332	-0.716002	6/62	572,2582,2584,3795,51181,132158	BAD,GALE,GALK1,KHK,DCXR,GLYCTK
14_Member	GO Biological Processes	GO:0044724	single-organism carbohydrate catabolic process	-2.2367	-0.527319	9/141	572,2582,2584,3692,3795,5499,51181,129807,132158	BAD,GALE,GALK1,EIF6,KHK,PPP1CA,DCXR,NEU4,GLYCTK
14_Member	GO Biological Processes	GO:0019320	hexose catabolic process	-2.15158	-0.474742	5/52	572,2582,2584,3795,132158	BAD,GALE,GALK1,KHK,GLYCTK
14_Member	GO Biological Processes	GO:0016052	carbohydrate catabolic process	-2.06665	-0.420524	9/150	572,2582,2584,3692,3795,5499,51181,129807,132158	BAD,GALE,GALK1,EIF6,KHK,PPP1CA,DCXR,NEU4,GLYCTK
15_Summary	Reactome Gene Sets	R-HSA-1614517	Sulfide oxidation to sulfate	-3.91828	-1.88868	3/5	1468,7263,23474,191,4143	SLC25A10,TST,ETHE1,AHCY,MAT1A
15_Member	Reactome Gene Sets	R-HSA-1614517	Sulfide oxidation to sulfate	-3.91828	-1.88868	3/5	1468,7263,23474	SLC25A10,TST,ETHE1
15_Member	Reactome Gene Sets	R-HSA-1614635	Sulfur amino acid metabolism	-3.45296	-1.4955	5/27	191,1468,4143,7263,23474	AHCY,SLC25A10,MAT1A,TST,ETHE1
15_Member	Reactome Gene Sets	R-HSA-1614558	Degradation of cysteine and homocysteine	-3.02427	-1.1081	3/9	1468,7263,23474	SLC25A10,TST,ETHE1
16_Summary	GO Biological Processes	GO:0065005	protein-lipid complex assembly	-3.79971	-1.78299	5/23	274,335,341,8694,55937,350,84649	BIN1,APOA1,APOC1,DGAT1,APOM,APOH,DGAT2
16_Member	GO Biological Processes	GO:0065005	protein-lipid complex assembly	-3.79971	-1.78299	5/23	274,335,341,8694,55937	BIN1,APOA1,APOC1,DGAT1,APOM
16_Member	GO Biological Processes	GO:0034377	plasma lipoprotein particle assembly	-2.98252	-1.07916	4/20	335,341,8694,55937	APOA1,APOC1,DGAT1,APOM
16_Member	GO Biological Processes	GO:0071825	protein-lipid complex subunit organization	-2.75054	-0.889326	5/38	274,335,341,8694,55937	BIN1,APOA1,APOC1,DGAT1,APOM
16_Member	GO Biological Processes	GO:0034375	high-density lipoprotein particle remodeling	-2.33567	-0.595159	3/15	335,341,55937	APOA1,APOC1,APOM
16_Member	GO Biological Processes	GO:0051004	regulation of lipoprotein lipase activity	-2.33567	-0.595159	3/15	335,341,350	APOA1,APOC1,APOH
16_Member	GO Biological Processes	GO:0034381	plasma lipoprotein particle clearance	-2.20747	-0.507986	4/32	335,341,55937,84649	APOA1,APOC1,APOM,DGAT2
16_Member	GO Biological Processes	GO:0071827	plasma lipoprotein particle organization	-2.06801	-0.420524	4/35	335,341,8694,55937	APOA1,APOC1,DGAT1,APOM
17_Summary	KEGG Pathway	ko00240	Pyrimidine metabolism	-3.77038	-1.75871	10/105	1841,4830,4833,5424,5425,5438,7083,23649,56655,79077,2987,4913,2876	DTYMK,NME1,NME4,POLD1,POLD2,POLR2I,TK1,POLA2,POLE4,DCTPP1,GUK1,NTHL1,GPX1
17_Member	KEGG Pathway	ko00240	Pyrimidine metabolism	-3.77038	-1.75871	10/105	1841,4830,4833,5424,5425,5438,7083,23649,56655,79077	DTYMK,NME1,NME4,POLD1,POLD2,POLR2I,TK1,POLA2,POLE4,DCTPP1
17_Member	KEGG Pathway	hsa00240	Pyrimidine metabolism	-3.77038	-1.75871	10/105	1841,4830,4833,5424,5425,5438,7083,23649,56655,79077	DTYMK,NME1,NME4,POLD1,POLD2,POLR2I,TK1,POLA2,POLE4,DCTPP1
17_Member	Reactome Gene Sets	R-HSA-499943	Synthesis and interconversion of nucleotide di- and triphosphates	-3.61801	-1.64013	5/25	1841,2987,4830,4833,79077	DTYMK,GUK1,NME1,NME4,DCTPP1
17_Member	GO Biological Processes	GO:0015949	nucleobase-containing small molecule interconversion	-2.67338	-0.840426	4/24	1841,2987,4830,4833	DTYMK,GUK1,NME1,NME4
17_Member	GO Biological Processes	GO:0009147	pyrimidine nucleoside triphosphate metabolic process	-2.60562	-0.788754	4/25	1841,4830,4833,79077	DTYMK,NME1,NME4,DCTPP1
17_Member	KEGG Pathway	hsa_M00050	Guanine ribonucleotide biosynthesis IMP => GDP,GTP	-2.52231	-0.728961	3/13	2987,4830,4833	GUK1,NME1,NME4
17_Member	KEGG Pathway	M00050	Guanine ribonucleotide biosynthesis IMP => GDP,GTP	-2.52231	-0.728961	3/13	2987,4830,4833	GUK1,NME1,NME4
17_Member	GO Biological Processes	GO:1901070	guanosine-containing compound biosynthetic process	-2.42508	-0.655374	3/14	2987,4830,4833	GUK1,NME1,NME4
17_Member	GO Biological Processes	GO:0009394	2'-deoxyribonucleotide metabolic process	-2.30961	-0.575777	4/30	1841,2987,4913,79077	DTYMK,GUK1,NTHL1,DCTPP1
17_Member	GO Biological Processes	GO:0006220	pyrimidine nucleotide metabolic process	-2.3	-0.571804	5/48	1841,4830,4833,4913,79077	DTYMK,NME1,NME4,NTHL1,DCTPP1
17_Member	GO Biological Processes	GO:0019692	deoxyribose phosphate metabolic process	-2.20747	-0.507986	4/32	1841,2987,4913,79077	DTYMK,GUK1,NTHL1,DCTPP1
17_Member	Reactome Gene Sets	R-HSA-15869	Metabolism of nucleotides	-2.12439	-0.456741	7/97	1841,2876,2987,4830,4833,7083,79077	DTYMK,GPX1,GUK1,NME1,NME4,TK1,DCTPP1
17_Member	GO Biological Processes	GO:0009262	deoxyribonucleotide metabolic process	-2.11281	-0.450767	4/34	1841,2987,4913,79077	DTYMK,GUK1,NTHL1,DCTPP1
17_Member	GO Biological Processes	GO:0009200	deoxyribonucleoside triphosphate metabolic process	-2.10443	-0.448006	3/18	1841,2987,79077	DTYMK,GUK1,DCTPP1
17_Member	GO Biological Processes	GO:0009219	pyrimidine deoxyribonucleotide metabolic process	-2.03726	-0.399272	3/19	1841,4913,79077	DTYMK,NTHL1,DCTPP1
18_Summary	Reactome Gene Sets	R-HSA-2168880	Scavenging of heme from plasma	-3.75738	-1.74822	4/13	335,3240,3250,3263	APOA1,HP,HPR,HPX
18_Member	Reactome Gene Sets	R-HSA-2168880	Scavenging of heme from plasma	-3.75738	-1.74822	4/13	335,3240,3250,3263	APOA1,HP,HPR,HPX
19_Summary	GO Biological Processes	GO:0042255	ribosome assembly	-3.61475	-1.63919	7/54	3692,3921,6134,6208,6218,6232,65003,6628,6633,6637,6895,27258,332,822,991,1482,3856,4605,4608,7283,8636,9212,10382,10383,11151,25886,27077,79643,89891,91978,203068,255758	EIF6,RPSA,RPL10,RPS14,RPS17,RPS27,MRPL11,SNRPB,SNRPD2,SNRPG,TARBP2,LSM3,BIRC5,CAPG,CDC20,NKX2-5,KRT8,MYBL2,MYBPH,TUBG1,SSNA1,AURKB,TUBB4A,TUBB4B,CORO1A,POC1A,B9D1,CHMP6,WDR34,TPGS1,TUBB,TCTEX1D2
19_Member	GO Biological Processes	GO:0042255	ribosome assembly	-3.61475	-1.63919	7/54	3692,3921,6134,6208,6218,6232,65003	EIF6,RPSA,RPL10,RPS14,RPS17,RPS27,MRPL11
19_Member	GO Biological Processes	GO:0000028	ribosomal small subunit assembly	-3.26722	-1.33138	4/17	3921,6208,6218,6232	RPSA,RPS14,RPS17,RPS27
19_Member	GO Biological Processes	GO:0022618	ribonucleoprotein complex assembly	-2.78791	-0.918413	12/189	3692,3921,6134,6208,6218,6232,6628,6633,6637,6895,27258,65003	EIF6,RPSA,RPL10,RPS14,RPS17,RPS27,SNRPB,SNRPD2,SNRPG,TARBP2,LSM3,MRPL11
19_Member	GO Biological Processes	GO:0071826	ribonucleoprotein complex subunit organization	-2.56562	-0.758383	12/201	3692,3921,6134,6208,6218,6232,6628,6633,6637,6895,27258,65003	EIF6,RPSA,RPL10,RPS14,RPS17,RPS27,SNRPB,SNRPD2,SNRPG,TARBP2,LSM3,MRPL11
19_Member	GO Biological Processes	GO:0070925	organelle assembly	-2.06253	-0.418121	28/742	332,822,991,1482,3692,3856,3921,4605,4608,6134,6208,6218,6232,7283,8636,9212,10382,10383,11151,25886,27077,27258,65003,79643,89891,91978,203068,255758	BIRC5,CAPG,CDC20,NKX2-5,EIF6,KRT8,RPSA,MYBL2,MYBPH,RPL10,RPS14,RPS17,RPS27,TUBG1,SSNA1,AURKB,TUBB4A,TUBB4B,CORO1A,POC1A,B9D1,LSM3,MRPL11,CHMP6,WDR34,TPGS1,TUBB,TCTEX1D2
20_Summary	GO Biological Processes	GO:0071353	cellular response to interleukin-4	-3.16301	-1.23136	5/31	1019,4171,6175,10376,11151	CDK4,MCM2,RPLP0,TUBA1B,CORO1A
20_Member	GO Biological Processes	GO:0071353	cellular response to interleukin-4	-3.16301	-1.23136	5/31	1019,4171,6175,10376,11151	CDK4,MCM2,RPLP0,TUBA1B,CORO1A
20_Member	GO Biological Processes	GO:0070670	response to interleukin-4	-2.97366	-1.07225	5/34	1019,4171,6175,10376,11151	CDK4,MCM2,RPLP0,TUBA1B,CORO1A
