# Supplementary material for: Dual RNA-seq identifies human mucosal immunity protein Mucin-13 as a hallmark of Plasmodium exoerythrocytic infection
Source: Nat Commun. 2019 Jan 30;10:488. doi: 10.1038/s41467-019-08349-0 (PMC6353872; doi:10.1038/s41467-019-08349-0)
Supplement: Supplementary file 9 — Supplementary Data 7 [file 41467_2019_8349_MOESM9_ESM.xlsx]

## Sheet: Genes used for Pathway Analysis
Supplementary Dataset 7: Human Pathways shown to be upregulated during parasite infection, as determined by Metascape
The 840 upregulated represented were selected from 21941 differentially expressed genes p< 0.01 and Fold Change> 2.
Upregulated Genes
Gene ID	Gene Name
ENSG00000173702.7	MUC13
ENSG00000119508.17	NR4A3
ENSG00000135346.8	CGA
ENSG00000104763.18	ASAH1
ENSG00000275993.2	CH507-42P11.8
ENSG00000116954.7	RRAGC
ENSG00000189410.11	SH2D5
ENSG00000164463.12	CREBRF
ENSG00000034677.12	RNF19A
ENSG00000279192.1	PWAR5
ENSG00000119729.11	RHOQ
ENSG00000067082.14	KLF6
ENSG00000112379.8	ARFGEF3
ENSG00000156671.12	SAMD8
ENSG00000203727.3	SAMD5
ENSG00000152409.8	JMY
ENSG00000170949.17	ZNF160
ENSG00000166046.10	TCP11L2
ENSG00000023287.12	RB1CC1
ENSG00000196352.14	CD55
ENSG00000131979.18	GCH1
ENSG00000072364.12	AFF4
ENSG00000141441.15	GAREM1
ENSG00000168615.11	ADAM9
ENSG00000188211.8	NCR3LG1
ENSG00000164124.10	TMEM144
ENSG00000178150.8	ZNF114
ENSG00000123983.13	ACSL3
ENSG00000114796.15	KLHL24
ENSG00000101928.12	MOSPD1
ENSG00000226015.2	CCT8P1
ENSG00000134294.13	SLC38A2
ENSG00000116678.18	LEPR
ENSG00000151623.14	NR3C2
ENSG00000122042.9	UBL3
ENSG00000196428.12	TSC22D2
ENSG00000161921.14	CXCL16
ENSG00000086619.13	ERO1B
ENSG00000174738.12	NR1D2
ENSG00000106546.12	AHR
ENSG00000143622.10	RIT1
ENSG00000197279.3	ZNF165
ENSG00000145246.13	ATP10D
ENSG00000157514.16	TSC22D3
ENSG00000008294.20	SPAG9
ENSG00000151012.13	SLC7A11
ENSG00000164220.6	F2RL2
ENSG00000171827.10	ZNF570
ENSG00000131437.15	KIF3A
ENSG00000220804.8	AC093642.5
ENSG00000173276.13	ZBTB21
ENSG00000273066.5	RP11-216L13.19
ENSG00000228544.1	CCDC183-AS1
ENSG00000112406.4	HECA
ENSG00000131002.11	TXLNGY
ENSG00000151151.5	IPMK
ENSG00000112414.14	ADGRG6
ENSG00000077585.13	GPR137B
ENSG00000144366.15	GULP1
ENSG00000250508.1	RP11-757G1.6
ENSG00000123836.14	PFKFB2
ENSG00000174032.16	SLC25A30
ENSG00000069667.15	RORA
ENSG00000079385.21	CEACAM1
ENSG00000129003.15	VPS13C
ENSG00000147251.15	DOCK11
ENSG00000123358.19	NR4A1
ENSG00000114439.18	BBX
ENSG00000169239.12	CA5B
ENSG00000113742.12	CPEB4
ENSG00000139793.18	MBNL2
ENSG00000260196.1	RP1-239B22.5
ENSG00000197822.10	OCLN
ENSG00000059728.10	MXD1
ENSG00000128881.16	TTBK2
ENSG00000153234.13	NR4A2
ENSG00000182504.10	CEP97
ENSG00000131711.14	MAP1B
ENSG00000217128.11	FNIP1
ENSG00000165434.7	PGM2L1
ENSG00000154040.20	CABYR
ENSG00000109929.9	SC5D
ENSG00000139132.14	FGD4
ENSG00000169826.7	CSGALNACT2
ENSG00000169894.17	MUC3A
ENSG00000164949.7	GEM
ENSG00000175073.7	VCPIP1
ENSG00000005700.14	IBTK
ENSG00000204130.12	RUFY2
ENSG00000130449.5	ZSWIM6
ENSG00000131016.16	AKAP12
ENSG00000184985.16	SORCS2
ENSG00000117000.8	RLF
ENSG00000217801.9	RP11-465B22.3
ENSG00000177425.10	PAWR
ENSG00000099338.22	CATSPERG
ENSG00000102287.17	GABRE
ENSG00000064651.13	SLC12A2
ENSG00000144426.18	NBEAL1
ENSG00000164327.12	RICTOR
ENSG00000136051.13	KIAA1033
ENSG00000110436.11	SLC1A2
ENSG00000114127.10	XRN1
ENSG00000010818.8	HIVEP2
ENSG00000107864.14	CPEB3
ENSG00000164181.13	ELOVL7
ENSG00000113441.15	LNPEP
ENSG00000129422.14	MTUS1
ENSG00000149289.10	ZC3H12C
ENSG00000250337.5	LINC01021
ENSG00000065613.13	SLK
ENSG00000248323.5	LUCAT1
ENSG00000177311.11	ZBTB38
ENSG00000188994.12	ZNF292
ENSG00000144837.8	PLA1A
ENSG00000187391.19	MAGI2
ENSG00000174485.15	DENND4A
ENSG00000130150.11	MOSPD2
ENSG00000011405.13	PIK3C2A
ENSG00000197930.12	ERO1A
ENSG00000128923.10	FAM63B
ENSG00000084110.10	HAL
ENSG00000122008.15	POLK
ENSG00000144747.15	TMF1
ENSG00000107560.10	RAB11FIP2
ENSG00000112183.14	RBM24
ENSG00000166510.13	CCDC68
ENSG00000162409.10	PRKAA2
ENSG00000152952.11	PLOD2
ENSG00000107679.14	PLEKHA1
ENSG00000136237.18	RAPGEF5
ENSG00000165929.12	TC2N
ENSG00000075426.11	FOSL2
ENSG00000276141.4	WHAMMP3
ENSG00000121879.3	PIK3CA
ENSG00000120875.8	DUSP4
ENSG00000174405.13	LIG4
ENSG00000094975.13	SUCO
ENSG00000183340.6	JRKL
ENSG00000205189.11	ZBTB10
ENSG00000164142.15	FAM160A1
ENSG00000120137.6	PANK3
ENSG00000214021.15	TTLL3
ENSG00000133657.14	ATP13A3
ENSG00000100852.12	ARHGAP5
ENSG00000173542.8	MOB1B
ENSG00000102554.13	KLF5
ENSG00000171658.8	RP11-443P15.2
ENSG00000101751.10	POLI
ENSG00000158815.10	FGF17
ENSG00000180479.13	ZNF571
ENSG00000115020.16	PIKFYVE
ENSG00000204186.7	ZDBF2
ENSG00000115295.19	CLIP4
ENSG00000125740.13	FOSB
ENSG00000165813.17	CCDC186
ENSG00000175105.6	ZNF654
ENSG00000185950.8	IRS2
ENSG00000135968.20	GCC2
ENSG00000149452.15	SLC22A8
ENSG00000163644.14	PPM1K
ENSG00000155744.9	FAM126B
ENSG00000175265.17	GOLGA8A
ENSG00000048649.13	RSF1
ENSG00000185774.14	KCNIP4
ENSG00000156011.16	PSD3
ENSG00000262001.1	DLGAP1-AS2
ENSG00000185658.13	BRWD1
ENSG00000111860.13	CEP85L
ENSG00000118200.14	CAMSAP2
ENSG00000164211.12	STARD4
ENSG00000115904.12	SOS1
ENSG00000136866.13	ZFP37
ENSG00000250462.8	LRRC37BP1
ENSG00000145715.14	RASA1
ENSG00000114933.15	INO80D
ENSG00000178917.15	ZNF852
ENSG00000144369.12	FAM171B
ENSG00000263847.1	RP11-143J12.3
ENSG00000180071.19	ANKRD18A
ENSG00000205464.11	ATP6AP1L
ENSG00000067715.13	SYT1
ENSG00000150672.16	DLG2
ENSG00000104450.12	SPAG1
ENSG00000145012.12	LPP
ENSG00000122133.16	PAEP
ENSG00000107742.12	SPOCK2
ENSG00000197385.5	ZNF860
ENSG00000146587.17	RBAK
ENSG00000126070.19	AGO3
ENSG00000006459.10	KDM7A
ENSG00000154153.13	FAM134B
ENSG00000151458.11	ANKRD50
ENSG00000231689.2	LINC01090
ENSG00000147883.10	CDKN2B
ENSG00000249626.1	RP11-496H1.1
ENSG00000188177.13	ZC3H6
ENSG00000067048.16	DDX3Y
ENSG00000168026.17	TTC21A
ENSG00000255150.2	EID3
ENSG00000166963.12	MAP1A
ENSG00000071967.11	CYBRD1
ENSG00000119771.14	KLHL29
ENSG00000182389.19	CACNB4
ENSG00000164188.8	RANBP3L
ENSG00000164951.15	PDP1
ENSG00000219891.2	ZSCAN12P1
ENSG00000113739.10	STC2
ENSG00000136826.14	KLF4
ENSG00000134318.13	ROCK2
ENSG00000123094.15	RASSF8
ENSG00000188647.12	PTAR1
ENSG00000171714.10	ANO5
ENSG00000173275.12	ZNF449
ENSG00000244062.1	RP11-404G16.2
ENSG00000260604.2	RP1-140K8.5
ENSG00000156966.6	B3GNT7
ENSG00000176222.8	ZNF404
ENSG00000241043.1	GVQW1
ENSG00000102908.20	NFAT5
ENSG00000178127.12	NDUFV2
ENSG00000272088.1	RP11-168F9.2
ENSG00000177200.15	CHD9
ENSG00000125814.17	NAPB
ENSG00000251095.6	RP11-115D19.1
ENSG00000164180.13	TMEM161B
ENSG00000167562.11	ZNF701
ENSG00000160551.10	TAOK1
ENSG00000143702.15	CEP170
ENSG00000138735.15	PDE5A
ENSG00000268119.5	CTD-2561J22.5
ENSG00000229358.3	DPY19L1P1
ENSG00000177034.14	MTX3
ENSG00000146674.14	IGFBP3
ENSG00000242797.3	GLYCTK-AS1
ENSG00000101745.16	ANKRD12
ENSG00000099251.14	HSD17B7P2
ENSG00000115963.13	RND3
ENSG00000204271.11	SPIN3
ENSG00000114120.11	SLC25A36
ENSG00000222009.8	BTBD19
ENSG00000146166.16	LGSN
ENSG00000198774.4	RASSF9
ENSG00000198203.9	SULT1C2
ENSG00000033867.16	SLC4A7
ENSG00000263006.6	ROCK1P1
ENSG00000068885.14	IFT80
ENSG00000156103.15	MMP16
ENSG00000196110.7	ZNF699
ENSG00000169967.16	MAP3K2
ENSG00000186020.12	ZNF529
ENSG00000088340.15	FER1L4
ENSG00000083857.13	FAT1
ENSG00000180178.10	FAR2P1
ENSG00000253944.1	RP11-156K13.1
ENSG00000129048.6	ACKR4
ENSG00000152137.6	HSPB8
ENSG00000151835.14	SACS
ENSG00000112319.17	EYA4
ENSG00000261468.1	RP11-1024P17.1
ENSG00000164938.13	TP53INP1
ENSG00000074660.15	SCARF1
ENSG00000112972.14	HMGCS1
ENSG00000133858.15	ZFC3H1
ENSG00000144445.16	KANSL1L
ENSG00000180008.8	SOCS4
ENSG00000003989.16	SLC7A2
ENSG00000141497.13	ZMYND15
ENSG00000182050.13	MGAT4C
ENSG00000154265.15	ABCA5
ENSG00000103154.9	NECAB2
ENSG00000166532.15	RIMKLB
ENSG00000198482.10	ZNF808
ENSG00000230069.3	LRRC37A15P
ENSG00000157741.14	UBN2
ENSG00000215105.4	TTC3P1
ENSG00000231274.5	SBK3
ENSG00000175395.15	ZNF25
ENSG00000113594.9	LIFR
ENSG00000032219.18	ARID4A
ENSG00000144674.16	GOLGA4
ENSG00000280385.1	AP000648.5
ENSG00000041353.9	RAB27B
ENSG00000185278.15	ZBTB37
ENSG00000104765.15	BNIP3L
ENSG00000157827.19	FMNL2
ENSG00000197969.11	VPS13A
ENSG00000075407.18	ZNF37A
ENSG00000107562.16	CXCL12
ENSG00000183354.11	KIAA2026
ENSG00000054267.20	ARID4B
ENSG00000134982.16	APC
ENSG00000261101.2	RP4-545K15.5
ENSG00000109819.8	PPARGC1A
ENSG00000248334.6	WHAMMP2
ENSG00000273369.1	RP11-700J17.1
ENSG00000254162.1	RP11-48B3.3
ENSG00000130513.6	GDF15
ENSG00000228363.2	AC015971.2
ENSG00000171124.12	FUT3
ENSG00000138688.15	KIAA1109
ENSG00000215126.10	CBWD7
ENSG00000197016.11	ZNF470
ENSG00000171988.17	JMJD1C
ENSG00000278384.1	AL354822.1
ENSG00000260284.1	TPSP2
ENSG00000173889.15	PHC3
ENSG00000280347.1	AC000123.2
ENSG00000187187.13	ZNF546
ENSG00000196296.13	ATP2A1
ENSG00000145734.18	BDP1
ENSG00000149311.17	ATM
ENSG00000279525.1	GS1-306C12.1
ENSG00000283208.1	RP11-226E21.4
ENSG00000110888.17	CAPRIN2
ENSG00000261051.1	RP11-274H2.5
ENSG00000227218.7	RP11-203J24.8
ENSG00000167554.14	ZNF610
ENSG00000081041.8	CXCL2
ENSG00000283162.1	RP11-403F21.4
ENSG00000228604.3	RP5-872K7.7
ENSG00000214719.11	AC005562.1
ENSG00000273319.1	RP11-138A9.2
ENSG00000272040.1	CTC-366B18.4
ENSG00000173230.15	GOLGB1
ENSG00000171451.13	DSEL
ENSG00000185621.11	LMLN
ENSG00000278867.1	RP11-640N20.4
ENSG00000163660.11	CCNL1
ENSG00000173575.19	CHD2
ENSG00000168280.16	KIF5C
ENSG00000159307.18	SCUBE1
ENSG00000162148.10	PPP1R32
ENSG00000261604.1	CTD-2636A23.2
ENSG00000246876.6	RP11-519M16.1
ENSG00000180747.15	SMG1P3
ENSG00000127914.16	AKAP9
ENSG00000185495.10	RP11-504P24.3
ENSG00000123870.10	ZNF137P
ENSG00000205212.3	CCDC144NL
ENSG00000243415.2	RP11-274H2.2
ENSG00000233198.3	RNF224
ENSG00000118402.5	ELOVL4
ENSG00000277806.1	RP11-15A1.8
ENSG00000271347.1	RP11-701H24.7
ENSG00000130844.16	ZNF331
ENSG00000267002.2	RP11-242D8.1
ENSG00000273036.2	FAM95C
ENSG00000145242.13	EPHA5
ENSG00000118292.8	C1orf54
ENSG00000185002.9	RFX6
ENSG00000280114.1	RP5-875O13.7
ENSG00000228451.3	SDAD1P1
ENSG00000049246.14	PER3
ENSG00000006837.11	CDKL3
ENSG00000105792.19	CFAP69
ENSG00000257896.1	RP11-210N13.1
ENSG00000109771.15	LRP2BP
ENSG00000146755.10	TRIM50
ENSG00000258441.1	LINC00641
ENSG00000080200.9	CRYBG3
ENSG00000269899.1	RP11-589N15.2
ENSG00000267709.1	AC024592.9
ENSG00000163285.7	GABRG1
ENSG00000279519.1	RP11-288C18.1
ENSG00000181619.11	GPR135
ENSG00000123636.17	BAZ2B
ENSG00000183977.13	PP2D1
ENSG00000267680.5	ZNF224
ENSG00000123095.5	BHLHE41
ENSG00000254233.1	RP11-242J7.1
ENSG00000185477.4	GPRIN3
ENSG00000164023.14	SGMS2
ENSG00000224078.12	SNHG14
ENSG00000197608.11	ZNF841
ENSG00000272486.1	RP11-532M24.1
ENSG00000213865.7	C8orf44
ENSG00000151914.19	DST
ENSG00000173681.16	CXorf23
ENSG00000162194.12	LBHD1
ENSG00000261654.1	RP11-96K19.4
ENSG00000126861.4	OMG
ENSG00000104723.20	TUSC3
ENSG00000112182.14	BACH2
ENSG00000104093.13	DMXL2
ENSG00000111859.16	NEDD9
ENSG00000157106.16	SMG1
ENSG00000088367.21	EPB41L1
ENSG00000213115.2	AC104131.1
ENSG00000165972.12	CCDC38
ENSG00000257621.7	PSMA3-AS1
ENSG00000133636.10	NTS
ENSG00000212175.1	SNORA12
ENSG00000223509.8	RP11-632K20.7
ENSG00000038219.12	BOD1L1
ENSG00000182700.4	IGIP
ENSG00000232811.1	RP11-96K19.2
ENSG00000101605.12	MYOM1
ENSG00000239382.10	ALKBH6
ENSG00000256006.1	AC084117.3
ENSG00000014914.19	MTMR11
ENSG00000227502.2	LINC01268
ENSG00000272316.1	XXbac-BPGBPG55C20.2
ENSG00000173559.12	NABP1
ENSG00000181016.9	LSMEM1
ENSG00000177483.11	RBM44
ENSG00000229017.6	LINC01277
ENSG00000135094.10	SDS
ENSG00000282870.1	FRG1DP
ENSG00000204869.8	IGFL4
ENSG00000157613.10	CREB3L1
ENSG00000236345.1	RP11-59D5__B.2
ENSG00000163395.16	IGFN1
ENSG00000273148.1	RP5-1068E13.7
ENSG00000274414.1	RP5-965G21.4
ENSG00000253522.4	MIR3142HG
ENSG00000130783.13	CCDC62
ENSG00000241549.8	GUSBP2
ENSG00000225345.3	SNX18P3
ENSG00000189195.10	BTBD8
ENSG00000271430.1	RP3-368A4.5
ENSG00000279184.1	RP3-323A16.1
ENSG00000243444.7	PALM2
ENSG00000146411.5	SLC2A12
ENSG00000257151.1	PWAR6
ENSG00000152495.10	CAMK4
ENSG00000196604.12	POTEF
ENSG00000244879.5	GABPB1-AS1
ENSG00000188385.11	JAKMIP3
ENSG00000092607.13	TBX15
ENSG00000162004.16	CCDC78
ENSG00000163393.12	SLC22A15
ENSG00000085224.21	ATRX
ENSG00000111674.8	ENO2
ENSG00000152661.7	GJA1
ENSG00000277687.1	RP11-427L15.2
ENSG00000214049.6	UCA1
ENSG00000111981.4	ULBP1
ENSG00000233967.6	RP11-250B2.3
ENSG00000272108.1	AC005754.8
ENSG00000250033.5	SLC7A11-AS1
ENSG00000182836.9	PLCXD3
ENSG00000005981.12	ASB4
ENSG00000242338.6	BMS1P4
ENSG00000178338.10	ZNF354B
ENSG00000249207.1	RP11-360F5.1
ENSG00000281026.1	N4BP2L2-IT2
ENSG00000055732.12	MCOLN3
ENSG00000279089.1	RP11-481C4.2
ENSG00000225920.2	RIMKLBP2
ENSG00000109321.10	AREG
ENSG00000270061.1	RP11-214K3.19
ENSG00000279541.1	CTC-444N24.7
ENSG00000162601.9	MYSM1
ENSG00000021826.14	CPS1
ENSG00000267595.1	RP11-242D8.2
ENSG00000198237.8	RP11-98J23.2
ENSG00000229808.1	RP11-456P18.2
ENSG00000257647.1	RP11-701H24.3
ENSG00000261087.1	KB-1460A1.5
ENSG00000188227.12	ZNF793
ENSG00000269001.2	CTD-2245F17.3
ENSG00000156804.7	FBXO32
ENSG00000128596.16	CCDC136
ENSG00000267199.1	RP11-861E21.2
ENSG00000228126.1	FALEC
ENSG00000064042.17	LIMCH1
ENSG00000265817.1	FSBP
ENSG00000278627.1	RP11-506H21.5
ENSG00000198707.14	CEP290
ENSG00000273478.1	RP11-465N4.5
ENSG00000102780.16	DGKH
ENSG00000229419.1	RALGAPA1P1
ENSG00000101197.12	BIRC7
ENSG00000213513.3	RP13-39P12.2
ENSG00000177688.6	SUMO4
ENSG00000237849.1	NFYAP1
ENSG00000171817.16	ZNF540
ENSG00000174171.5	RP11-23P13.6
ENSG00000253854.1	RP11-10N23.2
ENSG00000178852.15	EFCAB13
ENSG00000153291.15	SLC25A27
ENSG00000188107.14	EYS
ENSG00000270223.1	RP13-36G14.4
ENSG00000267905.5	CTD-2616J11.16
ENSG00000223401.2	RP11-211G3.2
ENSG00000234420.7	ZNF37BP
ENSG00000235703.5	LINC00894
ENSG00000188921.13	HACD4
ENSG00000261634.3	RP11-352D13.6
ENSG00000231013.1	AC013275.2
ENSG00000260034.1	LCMT1-AS2
ENSG00000265749.5	RP11-849F2.5
ENSG00000279075.1	RP11-480D4.7
ENSG00000112796.9	ENPP5
ENSG00000254812.1	RP11-661A12.12
ENSG00000207031.1	SNORD59A
ENSG00000276550.4	HERC2P2
ENSG00000240429.1	LRRFIP1P1
ENSG00000140279.12	DUOX2
ENSG00000236714.1	AC005592.1
ENSG00000240032.1	RP11-274H2.3
ENSG00000218226.1	TATDN2P2
ENSG00000261592.1	RP11-178L8.3
ENSG00000132424.14	PNISR
ENSG00000274561.1	RP11-147L13.12
ENSG00000248429.5	RP11-597D13.9
ENSG00000212493.1	SNORD19
ENSG00000130598.15	TNNI2
ENSG00000257743.8	MGAM2
ENSG00000237491.8	RP11-206L10.9
ENSG00000114374.12	USP9Y
ENSG00000226149.5	RP1-69D17.4
ENSG00000281332.1	LINC00997
ENSG00000142178.7	SIK1
ENSG00000137766.16	UNC13C
ENSG00000271815.1	CTD-2235C13.3
ENSG00000118733.16	OLFM3
ENSG00000258424.1	RP11-471B22.2
ENSG00000124003.12	MOGAT1
ENSG00000248727.5	CTC-236F12.4
ENSG00000124749.16	COL21A1
ENSG00000213185.6	FAM24B
ENSG00000245532.6	NEAT1
ENSG00000236830.6	CBR3-AS1
ENSG00000273038.2	RP11-479G22.8
ENSG00000218586.3	RP4-791C19.1
ENSG00000168477.17	TNXB
ENSG00000180229.12	HERC2P3
ENSG00000230373.8	GOLGA6L5P
ENSG00000170345.9	FOS
ENSG00000272240.1	RP5-855D21.1
ENSG00000252759.1	Y_RNA
ENSG00000225798.1	AC025918.2
ENSG00000183718.5	TRIM52
ENSG00000278467.1	RP11-504P24.9
ENSG00000206077.10	ZDHHC11B
ENSG00000169554.17	ZEB2
ENSG00000186481.16	ANKRD20A5P
ENSG00000261054.1	RP11-6O2.4
ENSG00000225264.3	ZNRF2P2
ENSG00000200090.1	Y_RNA
ENSG00000257696.1	RP11-175P13.2
ENSG00000253931.1	RP11-909N17.2
ENSG00000093134.14	VNN3
ENSG00000213782.7	DDX47
ENSG00000224745.1	RP11-380G5.2
ENSG00000183793.13	NPIPA5
ENSG00000204528.3	PSORS1C3
ENSG00000260743.1	RP11-255C15.3
ENSG00000264175.1	MIR3189
ENSG00000124882.3	EREG
ENSG00000267058.1	RP11-15A1.3
ENSG00000232946.1	RP11-390F4.2
ENSG00000170681.6	MURC
ENSG00000237296.9	SMG1P1
ENSG00000233237.6	LINC00472
ENSG00000241978.9	AKAP2
ENSG00000081148.11	IMPG2
ENSG00000251429.1	RP11-597D13.7
ENSG00000267274.1	CTD-2006C1.12
ENSG00000202290.1	RNA5SP37
ENSG00000213777.5	CTD-2224J9.8
ENSG00000123500.9	COL10A1
ENSG00000215769.8	RP13-104F24.2
ENSG00000236255.1	AC009404.2
ENSG00000207721.1	MIR186
ENSG00000266236.1	NARF-IT1
ENSG00000225431.1	AP001626.1
ENSG00000135976.16	ANKRD36
ENSG00000198185.11	ZNF334
ENSG00000230002.2	ALMS1-IT1
ENSG00000235681.1	AC008746.5
ENSG00000234459.1	AC002064.4
ENSG00000179546.4	HTR1D
ENSG00000185186.8	LINC00313
ENSG00000259668.5	RP11-707P17.2
ENSG00000238199.1	UBE2V2P3
ENSG00000234817.2	RP3-400B16.1
ENSG00000260911.2	RP11-196G11.2
ENSG00000275339.1	RP3-425C14.6
ENSG00000230565.1	ZNF32-AS2
ENSG00000278616.1	BEND3P3
ENSG00000258096.1	RP11-474P2.2
ENSG00000225282.1	AP000350.6
ENSG00000232712.6	KIZ-AS1
ENSG00000157890.17	MEGF11
ENSG00000188738.13	FSIP2
ENSG00000236498.1	AC107081.5
ENSG00000258682.1	CTD-2002H8.2
ENSG00000270127.2	RP11-526I2.5
ENSG00000269235.1	ZNF350-AS1
ENSG00000201457.1	SNORA55
ENSG00000277945.1	RP11-677M24.1
ENSG00000070808.15	CAMK2A
ENSG00000249244.1	RP11-548H18.2
ENSG00000173678.14	SPDYE2B
ENSG00000283235.1	RP11-844P9.6
ENSG00000232729.7	AC083884.8
ENSG00000168491.9	CCDC110
ENSG00000236107.7	AC010127.3
ENSG00000273014.1	RP11-225B17.2
ENSG00000233432.2	RP11-344P13.3
ENSG00000011590.13	ZBTB32
ENSG00000271075.1	RP11-589M4.4
ENSG00000213073.4	RP11-288H12.3
ENSG00000235454.1	HAUS6P3
ENSG00000228915.3	OR7E128P
ENSG00000248476.1	BACH1-IT1
ENSG00000143847.15	PPFIA4
ENSG00000283511.1	RP11-456N14.6
ENSG00000231240.1	KLF2P1
ENSG00000241362.2	RPL36AP43
ENSG00000154529.14	CNTNAP3B
ENSG00000164669.12	INTS4P1
ENSG00000241907.1	RPS20P4
ENSG00000274943.1	RP11-351C21.2
ENSG00000232334.1	RP11-47G11.2
ENSG00000258525.1	RP11-829H16.3
ENSG00000186715.10	MST1L
ENSG00000243107.1	AC000120.7
ENSG00000235236.1	RP13-131K19.1
ENSG00000259618.1	RP11-562A8.5
ENSG00000225339.3	RP11-513I15.6
ENSG00000233622.1	CYP2T1P
ENSG00000117009.11	KMO
ENSG00000280164.1	CH507-254M2.3
ENSG00000250569.1	NTAN1P2
ENSG00000234773.7	CTD-2666L21.1
ENSG00000124215.16	CDH26
ENSG00000270681.1	RP11-372K14.2
ENSG00000230912.1	RP3-508I15.10
ENSG00000167377.17	ZNF23
ENSG00000254477.1	AP000640.10
ENSG00000228350.1	CELSR3-AS1
ENSG00000230267.7	HERC2P4
ENSG00000153165.18	RGPD3
ENSG00000091879.13	ANGPT2
ENSG00000280355.1	RP11-119F19.5
ENSG00000260339.1	HEXA-AS1
ENSG00000111716.12	LDHB
ENSG00000249307.5	LINC01088
ENSG00000166839.16	ANKDD1A
ENSG00000269938.1	RP11-214K3.20
ENSG00000278937.1	RP11-139H14.5
ENSG00000204529.4	GUCY2EP
ENSG00000199691.1	RN7SKP173
ENSG00000279159.1	RP3-394A18.1
ENSG00000228653.2	HNRNPCP7
ENSG00000271971.1	CTD-2006H14.2
ENSG00000257894.2	RP1-78O14.1
ENSG00000251603.1	RP11-164P12.4
ENSG00000215548.2	FRG1JP
ENSG00000225855.6	RUSC1-AS1
ENSG00000145335.15	SNCA
ENSG00000227230.1	RP11-261C10.5
ENSG00000273007.1	RP11-170N16.3
ENSG00000262881.1	RP11-669E14.4
ENSG00000231064.6	MIR92B
ENSG00000253092.1	SNORA81
ENSG00000207280.1	SNORD20
ENSG00000236816.2	ANKRD20A7P
ENSG00000248027.1	CTD-2383M3.1
ENSG00000279530.1	AC092881.1
ENSG00000232934.7	RP11-324O2.3
ENSG00000260618.1	RP11-23N2.4
ENSG00000250420.8	AACSP1
ENSG00000274717.1	RP1-47A17.1
ENSG00000253671.1	RP11-806O11.1
ENSG00000145975.13	FAM217A
ENSG00000226803.7	RP11-203B9.4
ENSG00000276564.1	CTA-276F8.1
ENSG00000131482.9	G6PC
ENSG00000278959.1	RP11-455I9.1
ENSG00000257376.1	RP11-328C8.2
ENSG00000266369.1	RP11-344E13.4
ENSG00000273443.1	RP11-54O7.18
ENSG00000271734.1	RP1-111B22.3
ENSG00000237672.1	KRR1P1
ENSG00000239300.5	RP11-400L8.2
ENSG00000134760.5	DSG1
ENSG00000243404.2	RPL35AP32
ENSG00000185519.8	FAM131C
ENSG00000273521.1	RP11-45A17.4
ENSG00000256464.1	YWHABP2
ENSG00000274315.1	RP11-996F15.5
ENSG00000259488.2	RP11-154J22.1
ENSG00000265791.1	CTD-2349P21.10
ENSG00000271664.1	RP4-800G7.3
ENSG00000272072.1	CTA-363E19.2
ENSG00000275011.1	RP11-599B13.9
ENSG00000279583.1	RP11-368N21.5
ENSG00000260261.1	RP11-480A16.1
ENSG00000201217.1	Y_RNA
ENSG00000171431.3	KRT20
ENSG00000267203.1	SNRPGP4
ENSG00000157992.12	KRTCAP3
ENSG00000091137.11	SLC26A4
ENSG00000170615.14	SLC26A5
ENSG00000197405.7	C5AR1
ENSG00000273284.1	RP11-888D10.4
ENSG00000114857.17	NKTR
ENSG00000114923.16	SLC4A3
ENSG00000222365.1	SNORD12B
ENSG00000244218.3	RN7SL81P
ENSG00000112309.10	B3GAT2
ENSG00000240216.7	CPHL1P
ENSG00000149201.9	CCDC81
ENSG00000234945.7	GTF3C2-AS1
ENSG00000254428.1	RP11-110I1.11
ENSG00000168398.6	BDKRB2
ENSG00000232545.1	KB-318B8.7
ENSG00000197580.11	BCO2
ENSG00000198590.11	C3orf35
ENSG00000188906.14	LRRK2
ENSG00000230732.4	AC127904.2
ENSG00000254165.1	RP11-503E24.2
ENSG00000280390.1	AC010872.1
ENSG00000233828.3	CTC-242N15.1
ENSG00000277728.1	RP11-143K11.7
ENSG00000260314.2	MRC1
ENSG00000273507.4	RP11-50D16.4
ENSG00000235837.1	AC073333.8
ENSG00000278879.1	AP000560.3
ENSG00000272885.1	RP11-2H3.6
ENSG00000250137.1	RP11-380P13.1
ENSG00000251493.4	FOXD1
ENSG00000252915.1	Y_RNA
ENSG00000251348.1	HSPD1P11
ENSG00000258744.1	RP11-80A15.1
ENSG00000251127.2	RP11-280G9.1
ENSG00000112706.11	IMPG1
ENSG00000227329.2	RP11-258C19.4
ENSG00000231686.1	RP1-203P18.1
ENSG00000155749.12	ALS2CR12
ENSG00000251451.1	GTF2IP9
ENSG00000254397.1	CTD-2371O3.2
ENSG00000234502.2	FYTTD1P1
ENSG00000145075.11	CCDC39
ENSG00000206640.1	Y_RNA
ENSG00000236849.5	LINC01474
ENSG00000237522.1	NONOP2
ENSG00000272054.1	RP11-423P10.2
ENSG00000235475.1	LINC01372
ENSG00000246451.2	RP11-894P9.1
ENSG00000126785.12	RHOJ
ENSG00000138696.10	BMPR1B
ENSG00000271344.1	RP11-274B21.9
ENSG00000248583.1	RP11-241F15.1
ENSG00000264204.2	AGAP7P
ENSG00000251562.7	MALAT1
ENSG00000264635.1	RP11-769O8.3
ENSG00000174236.3	REP15
ENSG00000254463.1	RP11-484D2.3
ENSG00000233025.1	CRYZP1
ENSG00000271532.1	RP11-426K3.1
ENSG00000279044.1	AC007787.3
ENSG00000243789.10	JMJD7
ENSG00000266993.3	RP4-657D16.3
ENSG00000248445.5	SEMA6A-AS1
ENSG00000272660.1	RP11-145M9.6
ENSG00000182240.15	BACE2
ENSG00000201512.1	SNORA71C
ENSG00000228748.2	RP13-39P12.3
ENSG00000264424.1	MYH4
ENSG00000281183.1	NPTN-IT1
ENSG00000279356.1	RP11-429P3.8
ENSG00000267056.2	AC005336.4
ENSG00000170909.13	OSCAR
ENSG00000230280.2	HNRNPA1P59
ENSG00000249096.6	RP11-290F5.1
ENSG00000165194.15	PCDH19
ENSG00000270510.1	RP11-777F6.3
ENSG00000260645.1	RP11-250B2.5
ENSG00000236184.1	TCEA1P4
ENSG00000260711.2	RP11-747H7.3
ENSG00000273340.1	MICE
ENSG00000171931.12	FBXW10
ENSG00000265656.1	RP11-13N13.6
ENSG00000244474.5	UGT1A4
ENSG00000257097.1	CLIP1-AS1
ENSG00000276916.1	RP11-230F18.6
ENSG00000237718.2	AC009095.4
ENSG00000278655.1	KB-1572G7.5
ENSG00000242588.5	RP11-274B21.14
ENSG00000234193.1	AC097461.4
ENSG00000178568.14	ERBB4
ENSG00000205359.9	SLCO6A1
ENSG00000224138.1	AC000123.4
ENSG00000229431.1	RP1-92O14.6
ENSG00000207475.1	SNORA80E
ENSG00000262248.1	RP11-235E17.5
ENSG00000130649.9	CYP2E1
ENSG00000279390.1	AF127577.13
ENSG00000245711.2	NADK2-AS1
ENSG00000279608.1	RP11-182N22.9
ENSG00000229325.1	ACAP2-IT1
ENSG00000229867.1	STEAP3-AS1
ENSG00000181634.7	TNFSF15
ENSG00000255745.1	RP11-625L16.1
ENSG00000267370.1	CTD-2623N2.3
ENSG00000198074.9	AKR1B10
ENSG00000153233.12	PTPRR
ENSG00000199961.1	SNORD1B
ENSG00000265706.1	SNORD53_SNORD92
ENSG00000272632.1	RP11-362F19.3
ENSG00000269570.2	CMB9-55A18.1
ENSG00000232063.1	RP11-307E17.8
ENSG00000261553.5	RP11-29G8.3
ENSG00000229152.2	ANKRD10-IT1
ENSG00000184612.8	RPL7P26
ENSG00000241886.1	RP11-242C19.2
ENSG00000274987.1	RP11-295I5.3
ENSG00000179038.8	RP11-157K17.5
ENSG00000118997.13	DNAH7
ENSG00000170509.11	HSD17B13
ENSG00000122728.6	TAF1L
ENSG00000228686.2	RP11-492I21.1
ENSG00000251880.1	RNU7-75P
ENSG00000250039.3	RP11-17E2.2
ENSG00000226132.1	RPS3AP46
ENSG00000283156.1	RP11-646I6.3
ENSG00000236337.1	FMR1-IT1
ENSG00000252244.1	RNU7-3P
ENSG00000234602.7	MCIDAS
ENSG00000188993.3	LRRC66
ENSG00000116254.17	CHD5
ENSG00000230010.1	RP4-568F9.6
ENSG00000229739.2	RP11-295K2.3
ENSG00000270060.1	RP11-390K5.6
ENSG00000073756.11	PTGS2
ENSG00000231616.8	RP11-575L7.4
ENSG00000231628.1	RP3-355L5.4
ENSG00000272389.1	CTC-487M23.7
ENSG00000115896.15	PLCL1
ENSG00000234750.1	CTD-2666L21.2
ENSG00000205238.9	SPDYE2
ENSG00000252503.1	RNU6-531P
ENSG00000274024.1	RP13-210D15.8
ENSG00000236559.1	RP11-243J16.7

## Sheet: Annotation
Supplementary Dataset 7: Human Pathways shown to be upregulated during parasite infection, as determined by Metascape
Transcript ID: Name of the transcript indicated. NCBI Gene ID: The Entrez Gene ID for the gene indicated; Type: Is Gene ID the annotated name of the Human gene or a synonym.
Species: The species of the gene in Question; Homologene Entrez Gene ID: Numerical Identifier of Human form of Gene; Homologene Species ID: The species in which pathway analysis will be performed
Rows P-AI Indicate the various Gene ontology (GO) group surveyed
Transcript Symbol	NCBI Gene ID	Type	Species	Homologene Entrez Gene ID	Homologene Species ID	Gene Symbol in H.s.	Gene Description	Biological Process (GO)	Kinase Class (UniProt)	Protein Function (Protein Atlas)	Subcellular Location (Protein Atlas)	Drug (DrugBank)	Canonical Pathways_x000D_	Hallmark Gene Sets_x000D_	R-HSA-71291 Metabolism of amino acids and	hsa03030 DNA replication	GO:0006119 oxidative phosphorylation	R-HSA-5419276 Mitochondrial translation term	GO:0034622 cellular macromolecular comple	GO:0043086 negative regulation of catalyt	R-HSA-180786 Extension of Telomeres	GO:0006259 DNA metabolic process	GO:0052548 regulation of endopeptidase ac	GO:0007005 mitochondrion organization	R-HSA-72165 mRNA Splicing - Minor Pathway	GO:0031125 rRNA 3'-end processing	R-HSA-5663220 RHO GTPases Activate Formins	GO:0005975 carbohydrate metabolic process	R-HSA-1614517 Sulfide oxidation to sulfate	GO:0065005 protein-lipid complex assembly	ko00240 Pyrimidine metabolism	R-HSA-2168880 Scavenging of heme from plasma	GO:0042255 ribosome assembly	GO:0071353 cellular response to interleuk
MUC13	56667	symbol	H. sapiens	56667	H. sapiens	MUC13	mucin 13, cell surface associated	GO:0002223 stimulatory C-type lectin receptor signaling pathway;GO:0002220 innate immune response activating cell surface receptor signaling pathway;GO:0030277 maintenance of gastrointestinal epithelium					(M5880)NABA ECM AFFILIATED; (M5885)NABA MATRISOME ASSOCIATED; (M5889)NABA MATRISOME		0.0	0.0	0.0	0.0	0.0	0.0	0.0	0.0	0.0	0.0	0.0	0.0	0.0	0.0	0.0	0.0	0.0	0.0	0.0	0.0
NR4A3	8013	symbol	H. sapiens	8013	H. sapiens	NR4A3	nuclear receptor subfamily 4 group A member 3	GO:1900625 positive regulation of monocyte aggregation;GO:0038097 positive regulation of mast cell activation by Fc-epsilon receptor signaling pathway;GO:1903208 negative regulation of hydrogen peroxide-induced neuron death		Nuclear receptors;Transcription factors/Zinc-coordinating DNA-binding domains			(M15743)ST GA12 PATHWAY; (M1315)SIG PIP3 SIGNALING IN B LYMPHOCYTES; (M14532)ST PHOSPHOINOSITIDE 3 KINASE PATHWAY	(M5890)HALLMARK TNFA SIGNALING VIA NFKB	1.0	1.0	1.0	1.0	1.0	0.0	0.0	0.0	0.0	1.0	0.0	1.0	1.0	0.0	0.0	0.0	0.0	0.0	0.0	0.0
CGA	1081	symbol	H. sapiens	1081	H. sapiens	CGA	glycoprotein hormones, alpha polypeptide	GO:0016486 peptide hormone processing;GO:0030335 positive regulation of cell migration;GO:0042445 hormone metabolic process					(M115)PID REG GR PATHWAY		1.0	0.0	0.0	0.0	0.0	0.0	0.0	0.0	0.0	0.0	0.0	0.0	0.0	0.0	0.0	0.0	0.0	0.0	0.0	0.0
ASAH1	427	symbol	H. sapiens	427	H. sapiens	ASAH1	N-acylsphingosine amidohydrolase 1	GO:0043312 neutrophil degranulation;GO:0006687 glycosphingolipid metabolic process;GO:0002283 neutrophil activation involved in immune response		Enzymes/ENZYME proteins/Hydrolases			(M599)ST PAC1 RECEPTOR PATHWAY; (M14775)ST G ALPHA S PATHWAY; (M7871)ST GRANULE CELL SURVIVAL PATHWAY		0.0	0.0	0.0	0.0	0.0	0.0	0.0	0.0	0.0	0.0	0.0	0.0	0.0	0.0	0.0	0.0	0.0	0.0	0.0	0.0
CH507-42P11.8						None	None	None	None	None	None	None	None	None	nan	nan	nan	nan	nan	nan	nan	nan	nan	nan	nan	nan	nan	nan	nan	nan	nan	nan	nan	nan
RRAGC	64121	symbol	H. sapiens	64121	H. sapiens	RRAGC	Ras related GTP binding C	GO:1903432 regulation of TORC1 signaling;GO:0034198 cellular response to amino acid starvation;GO:0038202 TORC1 signaling			Nucleus;Vesicles(Supported)		(M121)PID MTOR 4PATHWAY		1.0	0.0	1.0	0.0	0.0	1.0	0.0	0.0	0.0	0.0	0.0	0.0	0.0	0.0	0.0	1.0	0.0	0.0	0.0	0.0
SH2D5	400745	symbol	H. sapiens	400745	H. sapiens	SH2D5	SH2 domain containing 5				Cytosol(Supported)				0.0	0.0	0.0	0.0	0.0	0.0	0.0	0.0	0.0	0.0	0.0	0.0	0.0	0.0	0.0	0.0	0.0	0.0	0.0	0.0
CREBRF	153222	symbol	H. sapiens	153222	H. sapiens	CREBRF	CREB3 regulatory factor	GO:1900170 negative regulation of glucocorticoid mediated signaling pathway;GO:1902213 positive regulation of prolactin signaling pathway;GO:1900169 regulation of glucocorticoid mediated signaling pathway			Nucleus(Supported)				0.0	0.0	1.0	0.0	0.0	0.0	0.0	0.0	0.0	0.0	0.0	0.0	0.0	0.0	0.0	0.0	0.0	0.0	0.0	0.0
RNF19A	25897	symbol	H. sapiens	25897	H. sapiens	RNF19A	ring finger protein 19A, RBR E3 ubiquitin protein ligase	GO:0032436 positive regulation of proteasomal ubiquitin-dependent protein catabolic process;GO:1901800 positive regulation of proteasomal protein catabolic process;GO:0032434 regulation of proteasomal ubiquitin-dependent protein catabolic process						(M5945)HALLMARK HEME METABOLISM	0.0	0.0	0.0	0.0	0.0	0.0	0.0	0.0	0.0	0.0	0.0	0.0	0.0	0.0	0.0	0.0	0.0	0.0	0.0	0.0
PWAR5	8123	symbol	H. sapiens	8123	H. sapiens	PWAR5	Prader Willi/Angelman region RNA 5								0.0	0.0	0.0	0.0	0.0	0.0	0.0	0.0	0.0	0.0	0.0	0.0	0.0	0.0	0.0	0.0	0.0	0.0	0.0	0.0
RHOQ	23433	symbol	H. sapiens	23433	H. sapiens	RHOQ	ras homolog family member Q	GO:0090005 negative regulation of establishment of protein localization to plasma membrane;GO:0046326 positive regulation of glucose import;GO:1903077 negative regulation of protein localization to plasma membrane			Cytosol;Vesicles(Approved)		(M247)PID INSULIN GLUCOSE PATHWAY; (M16)PID INSULIN PATHWAY		0.0	0.0	1.0	0.0	0.0	0.0	0.0	0.0	0.0	0.0	0.0	0.0	0.0	0.0	0.0	0.0	0.0	0.0	0.0	0.0
KLF6	1316	symbol	H. sapiens	1316	H. sapiens	KLF6	Kruppel like factor 6	GO:0030183 B cell differentiation;GO:0030098 lymphocyte differentiation;GO:0042113 B cell activation		Transcription factors/Zinc-coordinating DNA-binding domains	Cytosol;Nucleoli fibrillar center;Nucleus;Vesicles(Approved)		(M4910)ST ERK1 ERK2 MAPK PATHWAY	(M5947)HALLMARK IL2 STAT5 SIGNALING; (M5932)HALLMARK INFLAMMATORY RESPONSE; (M5891)HALLMARK HYPOXIA	0.0	0.0	0.0	0.0	0.0	0.0	0.0	0.0	0.0	0.0	0.0	0.0	0.0	0.0	0.0	0.0	0.0	0.0	0.0	0.0
ARFGEF3	57221	symbol	H. sapiens	57221	H. sapiens	ARFGEF3	ARFGEF family member 3	GO:0032012 regulation of ARF protein signal transduction;GO:0032011 ARF protein signal transduction;GO:0010923 negative regulation of phosphatase activity							0.0	0.0	0.0	0.0	0.0	0.0	0.0	0.0	0.0	0.0	0.0	0.0	0.0	0.0	0.0	0.0	0.0	0.0	0.0	0.0
SAMD8	142891	symbol	H. sapiens	142891	H. sapiens	SAMD8	sterile alpha motif domain containing 8	GO:1905373 ceramide phosphoethanolamine biosynthetic process;GO:1905371 ceramide phosphoethanolamine metabolic process;GO:2000303 regulation of ceramide biosynthetic process			Endoplasmic reticulum(Supported)				0.0	0.0	0.0	0.0	1.0	0.0	0.0	0.0	0.0	0.0	0.0	0.0	0.0	0.0	0.0	0.0	0.0	0.0	0.0	0.0
SAMD5	389432	symbol	H. sapiens	389432	H. sapiens	SAMD5	sterile alpha motif domain containing 5				Vesicles(Supported)				0.0	0.0	0.0	0.0	0.0	0.0	0.0	0.0	0.0	0.0	0.0	0.0	0.0	0.0	0.0	0.0	0.0	0.0	0.0	0.0
JMY	133746	symbol	H. sapiens	133746	H. sapiens	JMY	junction mediating and regulatory protein, p53 cofactor	GO:0070060 'de novo' actin filament nucleation;GO:0034314 Arp2/3 complex-mediated actin nucleation;GO:0045010 actin nucleation			Nucleoplasm(Uncertain)		(M145)PID P53 DOWNSTREAM PATHWAY		1.0	0.0	0.0	0.0	0.0	0.0	0.0	0.0	0.0	0.0	0.0	0.0	0.0	1.0	0.0	0.0	0.0	0.0	0.0	0.0
ZNF160	90338	symbol	H. sapiens	90338	H. sapiens	ZNF160	zinc finger protein 160	GO:0030097 hemopoiesis;GO:0048534 hematopoietic or lymphoid organ development;GO:0002520 immune system development		Transcription factors/Zinc-coordinating DNA-binding domains	Cytosol;Nuclear speckles(Approved)				1.0	0.0	0.0	0.0	0.0	0.0	0.0	0.0	0.0	0.0	0.0	0.0	0.0	0.0	0.0	0.0	0.0	0.0	0.0	0.0
TCP11L2	255394	symbol	H. sapiens	255394	H. sapiens	TCP11L2	t-complex 11 like 2				Nuclear speckles(Supported)				0.0	0.0	0.0	0.0	0.0	0.0	0.0	0.0	0.0	0.0	0.0	0.0	0.0	0.0	0.0	0.0	0.0	0.0	0.0	0.0
RB1CC1	9821	symbol	H. sapiens	9821	H. sapiens	RB1CC1	RB1 inducible coiled-coil 1	GO:0061723 glycophagy;GO:0061709 reticulophagy;GO:0006995 cellular response to nitrogen starvation			Cytosol(Supported)Nuclear membrane(Approved)		(M121)PID MTOR 4PATHWAY		0.0	1.0	0.0	0.0	0.0	0.0	0.0	0.0	0.0	0.0	0.0	0.0	0.0	1.0	0.0	1.0	0.0	0.0	0.0	0.0
CD55	1604	symbol	H. sapiens	1604	H. sapiens	CD55	CD55 molecule (Cromer blood group)	GO:2000563 positive regulation of CD4-positive, alpha-beta T cell proliferation;GO:2000561 regulation of CD4-positive, alpha-beta T cell proliferation;GO:0046641 positive regulation of alpha-beta T cell proliferation		Blood group antigen proteins;CD markers	Midbody ring;Vesicles(Uncertain)	Chloramphenicol (Virus receptor activity)	(M14532)ST PHOSPHOINOSITIDE 3 KINASE PATHWAY	(M5921)HALLMARK COMPLEMENT; (M5932)HALLMARK INFLAMMATORY RESPONSE	0.0	0.0	1.0	0.0	0.0	0.0	0.0	0.0	0.0	0.0	0.0	0.0	0.0	0.0	0.0	0.0	0.0	0.0	0.0	0.0
GCH1	2643	symbol	H. sapiens	2643	H. sapiens	GCH1	GTP cyclohydrolase 1	GO:2000121 regulation of removal of superoxide radicals;GO:0035998 7,8-dihydroneopterin 3'-triphosphate biosynthetic process;GO:0014916 regulation of lung blood pressure		Enzymes/ENZYME proteins/Hydrolases	Cytosol;Nuclear membrane;Nucleoplasm(Supported)	Isopropyl Alcohol (Zinc ion binding);Guanine (Zinc ion binding)		(M5941)HALLMARK UV RESPONSE UP; (M5902)HALLMARK APOPTOSIS; (M5913)HALLMARK INTERFERON GAMMA RESPONSE	0.0	0.0	1.0	0.0	0.0	0.0	0.0	0.0	0.0	0.0	0.0	1.0	1.0	1.0	1.0	0.0	0.0	0.0	0.0	0.0
AFF4	27125	symbol	H. sapiens	27125	H. sapiens	AFF4	AF4/FMR2 family member 4	GO:0007286 spermatid development;GO:0048515 spermatid differentiation;GO:0006368 transcription elongation from RNA polymerase II promoter			Nucleoli fibrillar center;Nucleus(Supported)				0.0	0.0	0.0	0.0	0.0	0.0	0.0	0.0	0.0	0.0	0.0	0.0	0.0	0.0	0.0	0.0	0.0	0.0	0.0	0.0
GAREM1	64762	symbol	H. sapiens	64762	H. sapiens	GAREM1	GRB2 associated regulator of MAPK1 subtype 1	GO:0071364 cellular response to epidermal growth factor stimulus;GO:0070374 positive regulation of ERK1 and ERK2 cascade;GO:0070849 response to epidermal growth factor			Cytosol;Nucleoplasm(Approved)				0.0	0.0	0.0	0.0	0.0	0.0	0.0	0.0	1.0	0.0	0.0	0.0	0.0	0.0	0.0	0.0	0.0	0.0	0.0	0.0
ADAM9	8754	symbol	H. sapiens	8754	H. sapiens	ADAM9	ADAM metallopeptidase domain 9	GO:0034241 positive regulation of macrophage fusion;GO:0051549 positive regulation of keratinocyte migration;GO:0034239 regulation of macrophage fusion		Enzymes/Peptidases/Metallopeptidases	Endoplasmic reticulum;Vesicles(Approved)	INCB7839 (Zinc ion binding)	(M3468)NABA ECM REGULATORS; (M5885)NABA MATRISOME ASSOCIATED; (M5889)NABA MATRISOME	(M5946)HALLMARK COAGULATION; (M5915)HALLMARK APICAL JUNCTION; (M5921)HALLMARK COMPLEMENT	0.0	0.0	1.0	0.0	0.0	0.0	0.0	0.0	0.0	0.0	0.0	0.0	1.0	0.0	0.0	0.0	0.0	0.0	0.0	0.0
NCR3LG1	374383	symbol	H. sapiens	374383	H. sapiens	NCR3LG1	natural killer cell cytotoxicity receptor 3 ligand 1	GO:0050776 regulation of immune response;GO:0002682 regulation of immune system process;GO:0006955 immune response							0.0	0.0	0.0	0.0	0.0	0.0	0.0	0.0	0.0	0.0	0.0	0.0	0.0	0.0	0.0	0.0	0.0	0.0	0.0	0.0
TMEM144	55314	symbol	H. sapiens	55314	H. sapiens	TMEM144	transmembrane protein 144	GO:0034219 carbohydrate transmembrane transport;GO:0008643 carbohydrate transport;GO:0055085 transmembrane transport			Mitochondria(Approved)				0.0	0.0	0.0	0.0	0.0	0.0	0.0	0.0	0.0	0.0	0.0	0.0	0.0	0.0	0.0	0.0	0.0	0.0	0.0	0.0
ZNF114	163071	symbol	H. sapiens	163071	H. sapiens	ZNF114	zinc finger protein 114	GO:0006355 regulation of transcription, DNA-templated;GO:1903506 regulation of nucleic acid-templated transcription;GO:0006351 transcription, DNA-templated		Transcription factors/Zinc-coordinating DNA-binding domains	Cytosol;Nucleus(Approved)				1.0	0.0	0.0	0.0	0.0	0.0	0.0	0.0	0.0	0.0	0.0	0.0	0.0	0.0	0.0	0.0	0.0	0.0	0.0	0.0
ACSL3	2181	symbol	H. sapiens	2181	H. sapiens	ACSL3	acyl-CoA synthetase long-chain family member 3	GO:2001247 positive regulation of phosphatidylcholine biosynthetic process;GO:0042998 positive regulation of Golgi to plasma membrane protein transport;GO:0044539 long-chain fatty acid import		Enzymes/ENZYME proteins/Ligase	Lipid droplets;Nucleoli(Approved)	Icosapent (Protein kinase binding)		(M5908)HALLMARK ANDROGEN RESPONSE; (M5924)HALLMARK MTORC1 SIGNALING	0.0	1.0	1.0	0.0	1.0	0.0	0.0	1.0	0.0	0.0	0.0	1.0	0.0	0.0	0.0	1.0	0.0	0.0	0.0	0.0
KLHL24	54800	symbol	H. sapiens	54800	H. sapiens	KLHL24	kelch like family member 24	GO:2000312 regulation of kainate selective glutamate receptor activity;GO:1901016 regulation of potassium ion transmembrane transporter activity;GO:2000649 regulation of sodium ion transmembrane transporter activity						(M5891)HALLMARK HYPOXIA	0.0	0.0	0.0	0.0	0.0	0.0	0.0	0.0	0.0	0.0	0.0	0.0	0.0	0.0	0.0	0.0	0.0	0.0	0.0	0.0
MOSPD1	56180	symbol	H. sapiens	56180	H. sapiens	MOSPD1	motile sperm domain containing 1	GO:0000122 negative regulation of transcription from RNA polymerase II promoter;GO:0045944 positive regulation of transcription from RNA polymerase II promoter;GO:0045892 negative regulation of transcription, DNA-templated			Nucleoplasm;Vesicles(Approved)			(M5945)HALLMARK HEME METABOLISM	0.0	0.0	0.0	0.0	0.0	0.0	0.0	0.0	0.0	0.0	0.0	0.0	0.0	0.0	0.0	0.0	0.0	0.0	0.0	0.0
CCT8P1	644131	symbol	H. sapiens	644131	H. sapiens	CCT8P1	chaperonin containing TCP1 subunit 8 pseudogene 1								0.0	0.0	0.0	0.0	0.0	0.0	0.0	0.0	0.0	0.0	0.0	0.0	0.0	0.0	0.0	0.0	0.0	0.0	0.0	0.0
SLC38A2	54407	symbol	H. sapiens	54407	H. sapiens	SLC38A2	solute carrier family 38 member 2	GO:0031460 glycine betaine transport;GO:0032328 alanine transport;GO:0015838 amino-acid betaine transport			Vesicles(Approved)			(M5908)HALLMARK ANDROGEN RESPONSE	0.0	0.0	0.0	0.0	0.0	0.0	0.0	1.0	0.0	0.0	0.0	0.0	0.0	0.0	0.0	1.0	0.0	0.0	0.0	0.0
LEPR	3953	symbol	H. sapiens	3953	H. sapiens	LEPR	leptin receptor	GO:0045721 negative regulation of gluconeogenesis;GO:0033210 leptin-mediated signaling pathway;GO:0006111 regulation of gluconeogenesis		CD markers	Vesicles(Approved)	Leptin (Transmembrane signaling receptor activity);Metreleptin (Transmembrane signaling receptor activity)	(M50)PID PTP1B PATHWAY	(M5897)HALLMARK IL6 JAK STAT3 SIGNALING	0.0	1.0	1.0	0.0	0.0	0.0	0.0	0.0	0.0	0.0	0.0	1.0	0.0	0.0	0.0	0.0	0.0	0.0	0.0	1.0
NR3C2	4306	symbol	H. sapiens	4306	H. sapiens	NR3C2	nuclear receptor subfamily 3 group C member 2	GO:0006367 transcription initiation from RNA polymerase II promoter;GO:0043401 steroid hormone mediated signaling pathway;GO:0006352 DNA-templated transcription, initiation		Nuclear receptors;Transcription factors/Zinc-coordinating DNA-binding domains	Nucleoplasm(Approved)	Nimodipine (Zinc ion binding);Progesterone (Zinc ion binding);Spironolactone (Zinc ion binding);Fluticasone Propionate (Zinc ion binding);Fludrocortisone (Zinc ion binding);Eplerenone (Zinc ion binding);Felodipine (Zinc ion binding);Desoxycorticosterone Pivalate (Zinc ion binding);Drospirenone (Zinc ion binding);Aldosterone (Zinc ion binding);(11-BETA)-11,21-DIHYDROXY-PREGN-4-ENE-3,20-DIONE (Zinc…		(M5948)HALLMARK BILE ACID METABOLISM	1.0	0.0	1.0	1.0	0.0	0.0	0.0	0.0	0.0	0.0	0.0	0.0	0.0	0.0	0.0	0.0	0.0	0.0	0.0	0.0
UBL3	5412	symbol	H. sapiens	5412	H. sapiens	UBL3	ubiquitin like 3				Centrosome(Approved)				0.0	0.0	0.0	0.0	0.0	0.0	0.0	0.0	0.0	0.0	0.0	0.0	0.0	0.0	0.0	0.0	0.0	0.0	0.0	0.0
TSC22D2	9819	symbol	H. sapiens	9819	H. sapiens	TSC22D2	TSC22 domain family member 2	GO:0006970 response to osmotic stress;GO:0009628 response to abiotic stimulus;GO:0006355 regulation of transcription, DNA-templated		Transcription factors/Basic domains	Cytosol(Approved)				0.0	0.0	0.0	0.0	0.0	0.0	0.0	0.0	0.0	0.0	0.0	0.0	0.0	0.0	0.0	0.0	0.0	1.0	0.0	0.0
CXCL16	58191	symbol	H. sapiens	58191	H. sapiens	CXCL16	C-X-C motif chemokine ligand 16	GO:0010818 T cell chemotaxis;GO:0072678 T cell migration;GO:0048247 lymphocyte chemotaxis		Transporters	Golgi apparatus;Vesicles(Approved)			(M5892)HALLMARK CHOLESTEROL HOMEOSTASIS	0.0	0.0	1.0	0.0	0.0	0.0	0.0	0.0	0.0	0.0	0.0	0.0	0.0	0.0	0.0	0.0	0.0	0.0	0.0	0.0
ERO1B	56605	symbol	H. sapiens	56605	H. sapiens	ERO1B	endoplasmic reticulum oxidoreductase 1 beta	GO:0030070 insulin processing;GO:0019471 4-hydroxyproline metabolic process;GO:0022417 protein maturation by protein folding				1-Ethyl-Pyrrolidine-2,5-Dione (Unfolded protein binding);Flavin adenine dinucleotide (Unfolded protein binding)			0.0	0.0	0.0	0.0	0.0	0.0	0.0	0.0	0.0	0.0	0.0	0.0	0.0	0.0	0.0	0.0	0.0	0.0	0.0	0.0
NR1D2	9975	symbol	H. sapiens	9975	H. sapiens	NR1D2	nuclear receptor subfamily 1 group D member 2	GO:2001014 regulation of skeletal muscle cell differentiation;GO:2000505 regulation of energy homeostasis;GO:0048641 regulation of skeletal muscle tissue development		Nuclear receptors;Transcription factors/Zinc-coordinating DNA-binding domains	Nucleoplasm(Approved)			(M5942)HALLMARK UV RESPONSE DN	1.0	1.0	1.0	1.0	1.0	0.0	0.0	0.0	0.0	0.0	0.0	0.0	0.0	0.0	0.0	0.0	0.0	0.0	0.0	0.0
AHR	196	symbol	H. sapiens	196	H. sapiens	AHR	aryl hydrocarbon receptor	GO:0030888 regulation of B cell proliferation;GO:0042100 B cell proliferation;GO:0006805 xenobiotic metabolic process		Transcription factors/Basic domains	Cytosol;Nucleoplasm(Validated)	Mexiletine (Transcription regulatory region dna binding);Nimodipine (Transcription regulatory region dna binding);Flutamide (Transcription regulatory region dna binding);Atorvastatin (Transcription regulatory region dna binding);Leflunomide (Transcription regulatory region dna binding);Ginseng (Transcription regulatory region dna binding)		(M5947)HALLMARK IL2 STAT5 SIGNALING; (M5932)HALLMARK INFLAMMATORY RESPONSE	0.0	0.0	0.0	0.0	0.0	0.0	0.0	0.0	0.0	0.0	0.0	0.0	0.0	0.0	0.0	0.0	0.0	0.0	0.0	0.0
RIT1	6016	symbol	H. sapiens	6016	H. sapiens	RIT1	Ras like without CAAX 1	GO:0007265 Ras protein signal transduction;GO:0007264 small GTPase mediated signal transduction;GO:0035556 intracellular signal transduction					(M270)PID MAPK TRK PATHWAY; (M187)PID TRKR PATHWAY	(M5923)HALLMARK PI3K AKT MTOR SIGNALING; (M5909)HALLMARK MYOGENESIS; (M5924)HALLMARK MTORC1 SIGNALING	0.0	0.0	0.0	0.0	0.0	0.0	0.0	0.0	0.0	0.0	0.0	0.0	0.0	0.0	0.0	0.0	0.0	0.0	0.0	0.0
ZNF165	7718	symbol	H. sapiens	7718	H. sapiens	ZNF165	zinc finger protein 165	GO:0006355 regulation of transcription, DNA-templated;GO:1903506 regulation of nucleic acid-templated transcription;GO:0006351 transcription, DNA-templated		Transcription factors/Zinc-coordinating DNA-binding domains	Microtubules;Nuclear speckles(Approved)				0.0	0.0	0.0	0.0	0.0	0.0	0.0	0.0	0.0	0.0	0.0	0.0	0.0	0.0	0.0	0.0	0.0	0.0	0.0	0.0
ATP10D	57205	symbol	H. sapiens	57205	H. sapiens	ATP10D	ATPase phospholipid transporting 10D (putative)	GO:0045332 phospholipid translocation;GO:0034204 lipid translocation;GO:0097035 regulation of membrane lipid distribution		Enzymes/ENZYME proteins/Hydrolases	Plasma membrane(Supported)Nucleoplasm(Approved)				0.0	0.0	0.0	0.0	0.0	0.0	0.0	1.0	0.0	0.0	0.0	0.0	0.0	0.0	0.0	0.0	0.0	0.0	0.0	0.0
TSC22D3	1831	symbol	H. sapiens	1831	H. sapiens	TSC22D3	TSC22 domain family member 3	GO:0070236 negative regulation of activation-induced cell death of T cells;GO:0070235 regulation of activation-induced cell death of T cells;GO:0070233 negative regulation of T cell apoptotic process		Transcription factors/Basic domains	Cytosol;Golgi apparatus;Nuclear speckles(Approved)				0.0	0.0	0.0	0.0	0.0	0.0	0.0	0.0	0.0	0.0	0.0	0.0	0.0	0.0	0.0	0.0	0.0	1.0	0.0	0.0
SPAG9	9043	symbol	H. sapiens	9043	H. sapiens	SPAG9	sperm associated antigen 9	GO:0007257 activation of JUN kinase activity;GO:0090074 negative regulation of protein homodimerization activity;GO:0043507 positive regulation of JUN kinase activity			Cytosol;Microtubule organizing center(Validated)		(M67)PID ARF6 TRAFFICKING PATHWAY		0.0	0.0	0.0	0.0	0.0	0.0	0.0	0.0	0.0	0.0	0.0	0.0	0.0	0.0	0.0	0.0	0.0	0.0	0.0	0.0
SLC7A11	23657	symbol	H. sapiens	23657	H. sapiens	SLC7A11	solute carrier family 7 member 11	GO:0089711 L-glutamate transmembrane transport;GO:0015813 L-glutamate transport;GO:1902475 L-alpha-amino acid transmembrane transport		Transporters/Electrochemical Potential-driven transporters	Vesicles(Approved)	L-Cystine (Cystine:glutamate antiporter activity);L-Glutamic Acid (Cystine:glutamate antiporter activity);Riluzole (Cystine:glutamate antiporter activity);Sulfasalazine (Cystine:glutamate antiporter activity);Acetylcysteine (Cystine:glutamate antiporter activity)		(M5924)HALLMARK MTORC1 SIGNALING; (M5945)HALLMARK HEME METABOLISM; (M5939)HALLMARK P53 PATHWAY	0.0	0.0	1.0	0.0	0.0	0.0	0.0	1.0	0.0	0.0	0.0	0.0	1.0	0.0	0.0	0.0	0.0	0.0	0.0	0.0
F2RL2	2151	symbol	H. sapiens	2151	H. sapiens	F2RL2	coagulation factor II thrombin receptor like 2	GO:0051482 positive regulation of cytosolic calcium ion concentration involved in phospholipase C-activating G-protein coupled signaling pathway;GO:0035025 positive regulation of Rho protein signal transduction;GO:0070493 thrombin-activated receptor signaling pathway		G-protein coupled receptors/GPCRs excl olfactory receptors			(M138)PID THROMBIN PAR4 PATHWAY; (M15743)ST GA12 PATHWAY; (M193)PID NEPHRIN NEPH1 PATHWAY	(M5946)HALLMARK COAGULATION; (M5947)HALLMARK IL2 STAT5 SIGNALING	0.0	0.0	0.0	0.0	0.0	0.0	0.0	0.0	0.0	0.0	0.0	0.0	0.0	0.0	0.0	0.0	0.0	0.0	0.0	0.0
ZNF570	148268	symbol	H. sapiens	148268	H. sapiens	ZNF570	zinc finger protein 570	GO:0006355 regulation of transcription, DNA-templated;GO:1903506 regulation of nucleic acid-templated transcription;GO:0006351 transcription, DNA-templated		Transcription factors/Zinc-coordinating DNA-binding domains	Nucleoplasm(Approved)				1.0	0.0	0.0	0.0	0.0	0.0	0.0	0.0	0.0	0.0	0.0	0.0	0.0	0.0	0.0	0.0	0.0	0.0	0.0	0.0
KIF3A	11127	symbol	H. sapiens	11127	H. sapiens	KIF3A	kinesin family member 3A	GO:0072383 plus-end-directed vesicle transport along microtubule;GO:0035735 intraciliary transport involved in cilium assembly;GO:0072386 plus-end-directed organelle transport along microtubule			Cytosol;Intermediate filaments;Nucleoplasm(Approved)		(M219)PID HEDGEHOG GLI PATHWAY		0.0	0.0	0.0	0.0	0.0	0.0	0.0	0.0	0.0	0.0	0.0	0.0	0.0	0.0	0.0	0.0	0.0	0.0	0.0	0.0
AC093642.5						None	None	None	None	None	None	None	None	None	nan	nan	nan	nan	nan	nan	nan	nan	nan	nan	nan	nan	nan	nan	nan	nan	nan	nan	nan	nan
ZBTB21	49854	symbol	H. sapiens	49854	H. sapiens	ZBTB21	zinc finger and BTB domain containing 21	GO:0006355 regulation of transcription, DNA-templated;GO:1903506 regulation of nucleic acid-templated transcription;GO:0006351 transcription, DNA-templated		Transcription factors/Zinc-coordinating DNA-binding domains	Nucleus(Validated)				0.0	0.0	0.0	0.0	0.0	0.0	0.0	0.0	0.0	0.0	0.0	0.0	0.0	0.0	0.0	0.0	0.0	0.0	0.0	0.0
RP11-216L13.19						None	None	None	None	None	None	None	None	None	nan	nan	nan	nan	nan	nan	nan	nan	nan	nan	nan	nan	nan	nan	nan	nan	nan	nan	nan	nan
CCDC183-AS1	100131193	symbol	H. sapiens	100131193	H. sapiens	CCDC183-AS1	CCDC183 antisense RNA 1								0.0	0.0	0.0	0.0	0.0	0.0	0.0	0.0	0.0	0.0	0.0	0.0	0.0	0.0	0.0	0.0	0.0	0.0	0.0	0.0
HECA	51696	symbol	H. sapiens	51696	H. sapiens	HECA	hdc homolog, cell cycle regulator	GO:0030323 respiratory tube development;GO:0045930 negative regulation of mitotic cell cycle;GO:0045786 negative regulation of cell cycle							0.0	0.0	0.0	0.0	0.0	0.0	0.0	0.0	0.0	0.0	0.0	0.0	0.0	0.0	0.0	0.0	0.0	0.0	0.0	0.0
TXLNGY	246126	symbol	H. sapiens	246126	H. sapiens	TXLNGY	taxilin gamma pseudogene, Y-linked								0.0	0.0	0.0	0.0	0.0	0.0	0.0	0.0	0.0	0.0	0.0	0.0	0.0	0.0	0.0	0.0	0.0	0.0	0.0	0.0
IPMK	253430	symbol	H. sapiens	253430	H. sapiens	IPMK	inositol polyphosphate multikinase	GO:0032958 inositol phosphate biosynthetic process;GO:0001841 neural tube formation;GO:0046173 polyol biosynthetic process		Enzymes/ENZYME proteins/Transferases	Nucleus(Validated)				0.0	0.0	0.0	0.0	0.0	0.0	0.0	0.0	0.0	0.0	0.0	1.0	0.0	0.0	0.0	0.0	0.0	0.0	0.0	0.0
ADGRG6	57211	symbol	H. sapiens	57211	H. sapiens	ADGRG6	adhesion G protein-coupled receptor G6	GO:0010579 positive regulation of adenylate cyclase activity involved in G-protein coupled receptor signaling pathway;GO:0010578 regulation of adenylate cyclase activity involved in G-protein coupled receptor signaling pathway;GO:0045762 positive regulation of adenylate cyclase activity		G-protein coupled receptors/{Family 2 (B) receptors,GPCRs excl olfactory receptors}					0.0	0.0	0.0	0.0	0.0	0.0	0.0	0.0	0.0	0.0	0.0	0.0	0.0	0.0	0.0	0.0	0.0	0.0	0.0	0.0
GPR137B	7107	symbol	H. sapiens	7107	H. sapiens	GPR137B	G protein-coupled receptor 137B			Transporters					0.0	0.0	0.0	0.0	0.0	0.0	0.0	0.0	0.0	0.0	0.0	0.0	0.0	0.0	0.0	0.0	0.0	0.0	0.0	0.0
GULP1	51454	symbol	H. sapiens	51454	H. sapiens	GULP1	GULP, engulfment adaptor PTB domain containing 1	GO:0006911 phagocytosis, engulfment;GO:0099024 plasma membrane invagination;GO:0010324 membrane invagination			Vesicles(Approved)		(M86)PID ARF6 PATHWAY		0.0	0.0	0.0	0.0	0.0	0.0	0.0	0.0	0.0	0.0	0.0	0.0	0.0	0.0	0.0	0.0	0.0	0.0	0.0	0.0
RP11-757G1.6						None	None	None	None	None	None	None	None	None	nan	nan	nan	nan	nan	nan	nan	nan	nan	nan	nan	nan	nan	nan	nan	nan	nan	nan	nan	nan
PFKFB2	5208	symbol	H. sapiens	5208	H. sapiens	PFKFB2	6-phosphofructo-2-kinase/fructose-2,6-biphosphatase 2	GO:0061621 canonical glycolysis;GO:0061620 glycolytic process through glucose-6-phosphate;GO:0061615 glycolytic process through fructose-6-phosphate		Enzymes/ENZYME proteins/{Hydrolases,Transferases}	Nucleus(Validated)				0.0	1.0	0.0	0.0	1.0	0.0	0.0	0.0	0.0	0.0	0.0	1.0	0.0	0.0	0.0	0.0	0.0	0.0	0.0	0.0
SLC25A30	253512	symbol	H. sapiens	253512	H. sapiens	SLC25A30	solute carrier family 25 member 30	GO:0006839 mitochondrial transport;GO:0055085 transmembrane transport;GO:0006810 transport		Transporters/Electrochemical Potential-driven transporters	Nucleoplasm(Approved)				0.0	0.0	0.0	0.0	0.0	0.0	0.0	0.0	0.0	0.0	0.0	0.0	0.0	0.0	0.0	0.0	0.0	0.0	0.0	0.0
RORA	6095	symbol	H. sapiens	6095	H. sapiens	RORA	RAR related orphan receptor A	GO:0021702 cerebellar Purkinje cell differentiation;GO:0072539 T-helper 17 cell differentiation;GO:0021694 cerebellar Purkinje cell layer formation		Nuclear receptors;Transcription factors/Zinc-coordinating DNA-binding domains		Cholesterol-Sulfate (Zinc ion binding);Cholesterol (Zinc ion binding)	(M255)PID HIF1 TFPATHWAY	(M5891)HALLMARK HYPOXIA; (M5947)HALLMARK IL2 STAT5 SIGNALING	1.0	1.0	1.0	1.0	1.0	0.0	0.0	0.0	0.0	0.0	0.0	0.0	0.0	1.0	0.0	0.0	0.0	0.0	0.0	0.0
CEACAM1	634	symbol	H. sapiens	634	H. sapiens	CEACAM1	carcinoembryonic antigen related cell adhesion molecule 1	GO:0043318 negative regulation of cytotoxic T cell degranulation;GO:0043317 regulation of cytotoxic T cell degranulation;GO:0002859 negative regulation of natural killer cell mediated cytotoxicity directed against tumor cell target		CD markers		Arcitumomab (Protein homodimerization activity)			0.0	0.0	1.0	0.0	1.0	0.0	0.0	1.0	1.0	0.0	0.0	1.0	0.0	1.0	0.0	0.0	0.0	0.0	0.0	0.0
VPS13C	54832	symbol	H. sapiens	54832	H. sapiens	VPS13C	vacuolar protein sorting 13 homolog C	GO:1905090 negative regulation of parkin-mediated stimulation of mitophagy in response to mitochondrial depolarization;GO:1905089 regulation of parkin-mediated stimulation of mitophagy in response to mitochondrial depolarization;GO:1904924 negative regulation of mitophagy in response to mitochondrial depolarization			Microtubules(Approved)				0.0	0.0	0.0	0.0	0.0	0.0	0.0	0.0	0.0	0.0	0.0	0.0	0.0	0.0	0.0	0.0	0.0	0.0	0.0	0.0
DOCK11	139818	symbol	H. sapiens	139818	H. sapiens	DOCK11	dedicator of cytokinesis 11	GO:0002315 marginal zone B cell differentiation;GO:0002313 mature B cell differentiation involved in immune response;GO:0002335 mature B cell differentiation			Nuclear membrane;Nucleoli(Approved)		(M83)PID CDC42 REG PATHWAY		0.0	0.0	0.0	0.0	0.0	0.0	0.0	0.0	0.0	0.0	0.0	0.0	0.0	0.0	0.0	0.0	0.0	0.0	0.0	0.0
NR4A1	3164	symbol	H. sapiens	3164	H. sapiens	NR4A1	nuclear receptor subfamily 4 group A member 1	GO:0071376 cellular response to corticotropin-releasing hormone stimulus;GO:0043435 response to corticotropin-releasing hormone;GO:0002042 cell migration involved in sprouting angiogenesis		Nuclear receptors;Transcription factors/Zinc-coordinating DNA-binding domains	Cytosol;Nucleus(Supported)		(M162)PID RXR VDR PATHWAY; (M113)PID NFAT 3PATHWAY; (M115)PID REG GR PATHWAY	(M5941)HALLMARK UV RESPONSE UP; (M5890)HALLMARK TNFA SIGNALING VIA NFKB	1.0	0.0	1.0	1.0	0.0	0.0	0.0	0.0	1.0	0.0	0.0	0.0	0.0	0.0	0.0	0.0	0.0	0.0	0.0	0.0
BBX	56987	symbol	H. sapiens	56987	H. sapiens	BBX	BBX, HMG-box containing	GO:0060348 bone development;GO:0001501 skeletal system development;GO:0006355 regulation of transcription, DNA-templated		Transcription factors/Other all-alpha-helical DNA-binding domains	Cytosol;Nucleoplasm(Validated)				0.0	0.0	0.0	0.0	0.0	0.0	0.0	0.0	0.0	0.0	0.0	0.0	0.0	0.0	0.0	0.0	0.0	0.0	0.0	0.0
CA5B	11238	symbol	H. sapiens	11238	H. sapiens	CA5B	carbonic anhydrase 5B	GO:0015701 bicarbonate transport;GO:0006730 one-carbon metabolic process;GO:0015711 organic anion transport		Enzymes/ENZYME proteins/Lyases	Mitochondria(Supported)	Zonisamide (Zinc ion binding);Ellagic Acid (Zinc ion binding)			0.0	0.0	0.0	0.0	0.0	0.0	0.0	1.0	0.0	0.0	0.0	0.0	0.0	0.0	0.0	0.0	1.0	0.0	0.0	0.0
CPEB4	80315	symbol	H. sapiens	80315	H. sapiens	CPEB4	cytoplasmic polyadenylation element binding protein 4	GO:2000766 negative regulation of cytoplasmic translation;GO:0042149 cellular response to glucose starvation;GO:2000765 regulation of cytoplasmic translation			Golgi apparatus;Nucleoplasm;Vesicles(Approved)				0.0	0.0	1.0	0.0	0.0	0.0	1.0	0.0	0.0	1.0	0.0	0.0	0.0	0.0	0.0	1.0	0.0	0.0	0.0	0.0
MBNL2	10150	symbol	H. sapiens	10150	H. sapiens	MBNL2	muscleblind like splicing regulator 2	GO:0000381 regulation of alternative mRNA splicing, via spliceosome;GO:0000380 alternative mRNA splicing, via spliceosome;GO:0048024 regulation of mRNA splicing, via spliceosome			Nucleoplasm(Supported)				0.0	0.0	0.0	0.0	0.0	0.0	0.0	0.0	0.0	0.0	0.0	0.0	0.0	0.0	0.0	0.0	0.0	0.0	0.0	0.0
RP1-239B22.5						None	None	None	None	None	None	None	None	None	nan	nan	nan	nan	nan	nan	nan	nan	nan	nan	nan	nan	nan	nan	nan	nan	nan	nan	nan	nan
OCLN	100506658	symbol	H. sapiens	100506658	H. sapiens	OCLN	occludin	GO:0070830 bicellular tight junction assembly;GO:0070673 response to interleukin-18;GO:0043297 apical junction assembly		Transporters	Cell Junctions;Plasma membrane(Supported)		(M286)PID TGFBR PATHWAY		0.0	0.0	0.0	0.0	0.0	0.0	0.0	0.0	0.0	0.0	0.0	0.0	0.0	0.0	0.0	0.0	0.0	0.0	0.0	0.0
MXD1	4084	symbol	H. sapiens	4084	H. sapiens	MXD1	MAX dimerization protein 1	GO:0000122 negative regulation of transcription from RNA polymerase II promoter;GO:0045892 negative regulation of transcription, DNA-templated;GO:1903507 negative regulation of nucleic acid-templated transcription		Transcription factors/Basic domains	Cytosol;Mitochondria;Nucleoplasm(Uncertain)		(M101)PID HDAC CLASSI PATHWAY; (M105)PID TELOMERASE PATHWAY	(M5932)HALLMARK INFLAMMATORY RESPONSE; (M5939)HALLMARK P53 PATHWAY; (M5890)HALLMARK TNFA SIGNALING VIA NFKB	0.0	0.0	0.0	0.0	0.0	0.0	0.0	0.0	0.0	0.0	0.0	0.0	0.0	0.0	0.0	0.0	0.0	0.0	0.0	0.0
TTBK2	146057	symbol	H. sapiens	146057	H. sapiens	TTBK2	tau tubulin kinase 2	GO:0097711 ciliary basal body docking;GO:0008360 regulation of cell shape;GO:0007224 smoothened signaling pathway	CK1 Ser/Thr protein kinase family	Enzymes/{ENZYME proteins/Transferases,Kinases/CK1 Ser/Thr protein kinases}	Intermediate filaments(Uncertain)				0.0	0.0	0.0	0.0	0.0	1.0	0.0	0.0	0.0	0.0	0.0	0.0	0.0	0.0	0.0	0.0	0.0	0.0	0.0	0.0
NR4A2	4929	symbol	H. sapiens	4929	H. sapiens	NR4A2	nuclear receptor subfamily 4 group A member 2	GO:0021986 habenula development;GO:0071376 cellular response to corticotropin-releasing hormone stimulus;GO:0021952 central nervous system projection neuron axonogenesis		Nuclear receptors;Transcription factors/Zinc-coordinating DNA-binding domains	Nuclear speckles(Supported)			(M5956)HALLMARK KRAS SIGNALING DN; (M5890)HALLMARK TNFA SIGNALING VIA NFKB	1.0	0.0	1.0	1.0	0.0	0.0	0.0	0.0	0.0	1.0	0.0	0.0	1.0	0.0	1.0	1.0	0.0	0.0	0.0	0.0
CEP97	79598	symbol	H. sapiens	79598	H. sapiens	CEP97	centrosomal protein 97	GO:1901673 regulation of mitotic spindle assembly;GO:1902018 negative regulation of cilium assembly;GO:0090169 regulation of spindle assembly			Cytosol;Microtubule organizing center(Supported)				0.0	0.0	0.0	0.0	0.0	0.0	0.0	0.0	0.0	0.0	0.0	0.0	0.0	0.0	0.0	0.0	0.0	0.0	0.0	0.0
MAP1B	4131	symbol	H. sapiens	4131	H. sapiens	MAP1B	microtubule associated protein 1B	GO:0045773 positive regulation of axon extension;GO:0047497 mitochondrion transport along microtubule;GO:0050772 positive regulation of axonogenesis			Cytosol(Validated)		(M163)PID LIS1 PATHWAY; (M69)PID REELIN PATHWAY; (M108)PID NETRIN PATHWAY	(M5942)HALLMARK UV RESPONSE DN	0.0	0.0	0.0	0.0	0.0	0.0	0.0	0.0	0.0	0.0	0.0	0.0	0.0	1.0	0.0	0.0	0.0	0.0	0.0	1.0
FNIP1	96459	symbol	H. sapiens	96459	H. sapiens	FNIP1	folliculin interacting protein 1	GO:0002904 positive regulation of B cell apoptotic process;GO:2000973 regulation of pro-B cell differentiation;GO:0002327 immature B cell differentiation							0.0	0.0	0.0	0.0	0.0	1.0	0.0	0.0	0.0	0.0	1.0	0.0	0.0	0.0	0.0	1.0	0.0	0.0	0.0	0.0
PGM2L1	283209	symbol	H. sapiens	283209	H. sapiens	PGM2L1	phosphoglucomutase 2 like 1	GO:0006006 glucose metabolic process;GO:0019318 hexose metabolic process;GO:0005996 monosaccharide metabolic process		Enzymes/ENZYME proteins/Transferases	Mitochondria(Approved)				0.0	1.0	0.0	0.0	0.0	0.0	0.0	0.0	0.0	0.0	0.0	0.0	0.0	0.0	0.0	0.0	0.0	0.0	0.0	0.0
CABYR	26256	symbol	H. sapiens	26256	H. sapiens	CABYR	calcium binding tyrosine phosphorylation regulated	GO:0048240 sperm capacitation;GO:0003351 epithelial cilium movement;GO:0007286 spermatid development			Cytosol;Nucleus(Supported)				0.0	0.0	0.0	0.0	0.0	0.0	0.0	0.0	0.0	0.0	0.0	0.0	0.0	0.0	0.0	0.0	0.0	0.0	0.0	0.0
SC5D	6309	symbol	H. sapiens	6309	H. sapiens	SC5D	sterol-C5-desaturase	GO:0033489 cholesterol biosynthetic process via desmosterol;GO:0033490 cholesterol biosynthetic process via lathosterol;GO:0006695 cholesterol biosynthetic process		Enzymes/ENZYME proteins/Oxidoreductases	Cytosol;Endoplasmic reticulum;Nucleoplasm;Plasma membrane(Approved)			(M5892)HALLMARK CHOLESTEROL HOMEOSTASIS; (M5902)HALLMARK APOPTOSIS; (M5924)HALLMARK MTORC1 SIGNALING	0.0	0.0	0.0	0.0	0.0	0.0	0.0	0.0	0.0	0.0	0.0	1.0	0.0	0.0	0.0	0.0	0.0	0.0	0.0	0.0
FGD4	121512	symbol	H. sapiens	121512	H. sapiens	FGD4	FYVE, RhoGEF and PH domain containing 4	GO:0046847 filopodium assembly;GO:0035023 regulation of Rho protein signal transduction;GO:0007266 Rho protein signal transduction			Actin filaments(Supported)			(M5893)HALLMARK MITOTIC SPINDLE	0.0	0.0	0.0	0.0	0.0	0.0	0.0	0.0	0.0	0.0	0.0	0.0	0.0	0.0	0.0	0.0	0.0	0.0	0.0	0.0
CSGALNACT2	55454	symbol	H. sapiens	55454	H. sapiens	CSGALNACT2	chondroitin sulfate N-acetylgalactosaminyltransferase 2	GO:0050652 dermatan sulfate proteoglycan biosynthetic process, polysaccharide chain biosynthetic process;GO:0050653 chondroitin sulfate proteoglycan biosynthetic process, polysaccharide chain biosynthetic process;GO:0050651 dermatan sulfate proteoglycan biosynthetic process		Enzymes/ENZYME proteins/Transferases	Endoplasmic reticulum(Approved)				0.0	1.0	0.0	0.0	0.0	0.0	0.0	0.0	0.0	0.0	0.0	0.0	0.0	0.0	0.0	0.0	0.0	0.0	0.0	0.0
MUC3A	4584	symbol	H. sapiens	4584	H. sapiens	MUC3A	mucin 3A, cell surface associated	GO:0002223 stimulatory C-type lectin receptor signaling pathway;GO:0002220 innate immune response activating cell surface receptor signaling pathway;GO:0016266 O-glycan processing					(M5880)NABA ECM AFFILIATED; (M5885)NABA MATRISOME ASSOCIATED; (M5889)NABA MATRISOME		0.0	0.0	0.0	0.0	0.0	0.0	0.0	0.0	0.0	0.0	0.0	0.0	0.0	0.0	0.0	0.0	0.0	0.0	0.0	0.0
GEM	2669	symbol	H. sapiens	2669	H. sapiens	GEM	GTP binding protein overexpressed in skeletal muscle	GO:0051310 metaphase plate congression;GO:0051303 establishment of chromosome localization;GO:0050000 chromosome localization						(M5930)HALLMARK EPITHELIAL MESENCHYMAL TRANSITION; (M5890)HALLMARK TNFA SIGNALING VIA NFKB	0.0	0.0	0.0	0.0	0.0	0.0	0.0	0.0	0.0	0.0	0.0	0.0	0.0	0.0	0.0	0.0	0.0	0.0	0.0	0.0
VCPIP1	80124	symbol	H. sapiens	80124	H. sapiens	VCPIP1	valosin containing protein interacting protein 1	GO:0090168 Golgi reassembly;GO:0016320 endoplasmic reticulum membrane fusion;GO:0035871 protein K11-linked deubiquitination		Enzymes/ENZYME proteins/Hydrolases	Plasma membrane(Approved)			(M5921)HALLMARK COMPLEMENT	0.0	0.0	0.0	0.0	0.0	0.0	0.0	0.0	0.0	0.0	0.0	0.0	0.0	0.0	0.0	0.0	0.0	0.0	0.0	0.0
IBTK	25998	symbol	H. sapiens	25998	H. sapiens	IBTK	inhibitor of Bruton tyrosine kinase	GO:0051209 release of sequestered calcium ion into cytosol;GO:0097553 calcium ion transmembrane import into cytosol;GO:1902656 calcium ion import into cytosol			Nucleoplasm(Supported)		(M10)PID BCR 5PATHWAY		0.0	0.0	0.0	0.0	0.0	0.0	0.0	0.0	0.0	0.0	0.0	0.0	0.0	0.0	0.0	0.0	0.0	0.0	0.0	0.0
RUFY2	55680	symbol	H. sapiens	55680	H. sapiens	RUFY2	RUN and FYVE domain containing 2				Nucleoplasm(Approved)				0.0	0.0	0.0	0.0	0.0	0.0	0.0	0.0	0.0	0.0	0.0	0.0	0.0	0.0	0.0	0.0	0.0	0.0	0.0	0.0
ZSWIM6	57688	symbol	H. sapiens	57688	H. sapiens	ZSWIM6	zinc finger SWIM-type containing 6	GO:2001222 regulation of neuron migration;GO:0001764 neuron migration;GO:0048812 neuron projection morphogenesis			Cytosol(Approved)				0.0	0.0	0.0	0.0	0.0	0.0	0.0	0.0	0.0	0.0	0.0	0.0	0.0	0.0	0.0	0.0	0.0	0.0	0.0	0.0
AKAP12	9590	symbol	H. sapiens	9590	H. sapiens	AKAP12	A-kinase anchoring protein 12	GO:0030819 positive regulation of cAMP biosynthetic process;GO:0010739 positive regulation of protein kinase A signaling;GO:0030816 positive regulation of cAMP metabolic process			Cytosol;Plasma membrane(Supported)			(M5908)HALLMARK ANDROGEN RESPONSE; (M5953)HALLMARK KRAS SIGNALING UP; (M5891)HALLMARK HYPOXIA	0.0	0.0	0.0	0.0	0.0	0.0	0.0	0.0	0.0	0.0	0.0	0.0	0.0	0.0	0.0	0.0	0.0	0.0	0.0	0.0
SORCS2	57537	symbol	H. sapiens	57537	H. sapiens	SORCS2	sortilin related VPS10 domain containing receptor 2	GO:0007218 neuropeptide signaling pathway;GO:0007186 G-protein coupled receptor signaling pathway;GO:0007165 signal transduction			Cytosol;Nucleus(Approved)				0.0	0.0	0.0	0.0	0.0	0.0	0.0	0.0	0.0	0.0	0.0	0.0	0.0	0.0	0.0	0.0	0.0	0.0	0.0	0.0
RLF	6018	symbol	H. sapiens	6018	H. sapiens	RLF	rearranged L-myc fusion	GO:0097692 histone H3-K4 monomethylation;GO:0044030 regulation of DNA methylation;GO:0051568 histone H3-K4 methylation		Transcription factors/Zinc-coordinating DNA-binding domains	Nucleus(Approved)				0.0	0.0	0.0	0.0	0.0	0.0	0.0	0.0	0.0	0.0	0.0	0.0	0.0	0.0	0.0	0.0	0.0	0.0	0.0	0.0
RP11-465B22.3						None	None	None	None	None	None	None	None	None	nan	nan	nan	nan	nan	nan	nan	nan	nan	nan	nan	nan	nan	nan	nan	nan	nan	nan	nan	nan
PAWR	5074	symbol	H. sapiens	5074	H. sapiens	PAWR	pro-apoptotic WT1 regulator	GO:1901300 positive regulation of hydrogen peroxide-mediated programmed cell death;GO:0050860 negative regulation of T cell receptor signaling pathway;GO:0042986 positive regulation of amyloid precursor protein biosynthetic process			Actin filaments;Plasma membrane(Validated)		(M144)PID CERAMIDE PATHWAY; (M58)PID AR PATHWAY		0.0	0.0	1.0	0.0	0.0	0.0	0.0	0.0	0.0	0.0	0.0	0.0	1.0	0.0	0.0	0.0	0.0	0.0	0.0	0.0
CATSPERG	57828	symbol	H. sapiens	57828	H. sapiens	CATSPERG	cation channel sperm associated auxiliary subunit gamma	GO:0035036 sperm-egg recognition;GO:0032570 response to progesterone;GO:0009988 cell-cell recognition		Transporters/Transporter channels and pores	Cytosol;Nucleoli;Nucleus(Approved)				0.0	0.0	1.0	0.0	0.0	0.0	0.0	0.0	0.0	0.0	0.0	0.0	0.0	0.0	0.0	0.0	0.0	0.0	0.0	0.0
GABRE	2564	symbol	H. sapiens	2564	H. sapiens	GABRE	gamma-aminobutyric acid type A receptor epsilon subunit	GO:2001226 negative regulation of chloride transport;GO:2001225 regulation of chloride transport;GO:1903792 negative regulation of anion transport				Temazepam (Inhibitory extracellular ligand-gated ion channel activity);Adinazolam (Inhibitory extracellular ligand-gated ion channel activity);Midazolam (Inhibitory extracellular ligand-gated ion channel activity);Flurazepam (Inhibitory extracellular ligand-gated ion channel activity);Halazepam (Inhibitory extracellular ligand-gated ion channel activity);Diazepam (Inhibitory extracellular ligand-…			0.0	0.0	0.0	0.0	0.0	0.0	0.0	1.0	0.0	0.0	0.0	0.0	0.0	0.0	0.0	0.0	0.0	0.0	0.0	0.0
SLC12A2	6558	symbol	H. sapiens	6558	H. sapiens	SLC12A2	solute carrier family 12 member 2	GO:0045795 positive regulation of cell volume;GO:0070634 transepithelial ammonium transport;GO:0030321 transepithelial chloride transport		Transporters/Electrochemical Potential-driven transporters	Plasma membrane;Vesicles(Approved)	Potassium Chloride (Sodium:potassium:chloride symporter activity);Bumetanide (Sodium:potassium:chloride symporter activity);Quinethazone (Sodium:potassium:chloride symporter activity)		(M5951)HALLMARK SPERMATOGENESIS; (M5901)HALLMARK G2M CHECKPOINT	0.0	0.0	0.0	0.0	0.0	0.0	0.0	1.0	0.0	0.0	0.0	0.0	0.0	1.0	0.0	0.0	0.0	1.0	0.0	0.0
NBEAL1	65065	symbol	H. sapiens	65065	H. sapiens	NBEAL1	neurobeachin like 1				Cytosol;Nucleoplasm(Approved)				0.0	0.0	0.0	0.0	0.0	0.0	0.0	0.0	0.0	0.0	0.0	0.0	0.0	0.0	0.0	0.0	0.0	0.0	0.0	0.0
RICTOR	253260	symbol	H. sapiens	253260	H. sapiens	RICTOR	RPTOR independent companion of MTOR complex 2	GO:0031295 T cell costimulation;GO:0030950 establishment or maintenance of actin cytoskeleton polarity;GO:0031294 lymphocyte costimulation			Mitochondria(Approved)		(M249)PID PI3KCI AKT PATHWAY; (M222)PID CXCR3 PATHWAY; (M71)PID ILK PATHWAY	(M5893)HALLMARK MITOTIC SPINDLE	1.0	0.0	0.0	0.0	0.0	1.0	0.0	0.0	1.0	0.0	0.0	0.0	0.0	1.0	0.0	0.0	0.0	0.0	0.0	0.0
KIAA1033	23325	gene_synonym	H. sapiens	23325	H. sapiens	WASHC4	WASH complex subunit 4	GO:0007032 endosome organization;GO:0016197 endosomal transport;GO:0016050 vesicle organization			Nucleoplasm(Validated)				0.0	0.0	0.0	0.0	0.0	0.0	0.0	0.0	0.0	0.0	0.0	0.0	0.0	0.0	0.0	0.0	0.0	0.0	0.0	0.0
SLC1A2	6506	symbol	H. sapiens	6506	H. sapiens	SLC1A2	solute carrier family 1 member 2	GO:0070779 D-aspartate import;GO:0070777 D-aspartate transport;GO:0051938 L-glutamate import		Transporters/Electrochemical Potential-driven transporters		L-Glutamic Acid (Sodium:dicarboxylate symporter activity)		(M5932)HALLMARK INFLAMMATORY RESPONSE	0.0	0.0	1.0	0.0	0.0	0.0	0.0	1.0	0.0	0.0	0.0	0.0	0.0	0.0	0.0	1.0	0.0	0.0	0.0	1.0
XRN1	54464	symbol	H. sapiens	54464	H. sapiens	XRN1	5'-3' exoribonuclease 1	GO:0071409 cellular response to cycloheximide;GO:0071044 histone mRNA catabolic process;GO:0071028 nuclear mRNA surveillance			Cytosol;Plasma membrane(Supported)				0.0	0.0	1.0	0.0	0.0	0.0	0.0	0.0	0.0	0.0	0.0	0.0	0.0	0.0	0.0	0.0	0.0	0.0	0.0	0.0
HIVEP2	3097	symbol	H. sapiens	3097	H. sapiens	HIVEP2	human immunodeficiency virus type I enhancer binding protein 2	GO:0006366 transcription from RNA polymerase II promoter;GO:0006355 regulation of transcription, DNA-templated;GO:1903506 regulation of nucleic acid-templated transcription		Transcription factors/Zinc-coordinating DNA-binding domains	Nucleoplasm(Supported)				0.0	0.0	0.0	0.0	0.0	0.0	0.0	0.0	0.0	0.0	0.0	0.0	0.0	0.0	0.0	0.0	0.0	0.0	0.0	0.0
CPEB3	22849	symbol	H. sapiens	22849	H. sapiens	CPEB3	cytoplasmic polyadenylation element binding protein 3	GO:1900248 negative regulation of cytoplasmic translational elongation;GO:0060213 positive regulation of nuclear-transcribed mRNA poly(A) tail shortening;GO:1900365 positive regulation of mRNA polyadenylation			Intermediate filaments;Nuclear bodies;Nucleoplasm(Approved)			(M5956)HALLMARK KRAS SIGNALING DN	0.0	0.0	1.0	0.0	0.0	0.0	0.0	0.0	0.0	0.0	0.0	0.0	0.0	0.0	0.0	0.0	0.0	0.0	0.0	0.0
ELOVL7	79993	symbol	H. sapiens	79993	H. sapiens	ELOVL7	ELOVL fatty acid elongase 7	GO:0034626 fatty acid elongation, polyunsaturated fatty acid;GO:0019367 fatty acid elongation, saturated fatty acid;GO:0019368 fatty acid elongation, unsaturated fatty acid		Enzymes/ENZYME proteins/Transferases					0.0	0.0	0.0	0.0	0.0	0.0	0.0	0.0	0.0	0.0	0.0	1.0	0.0	0.0	0.0	0.0	0.0	0.0	0.0	0.0
LNPEP	4012	symbol	H. sapiens	4012	H. sapiens	LNPEP	leucyl and cystinyl aminopeptidase	GO:0002480 antigen processing and presentation of exogenous peptide antigen via MHC class I, TAP-independent;GO:0042590 antigen processing and presentation of exogenous peptide antigen via MHC class I;GO:0002474 antigen processing and presentation of peptide antigen via MHC class I		Enzymes/{ENZYME proteins/Hydrolases,Peptidases/Metallopeptidases}			(M247)PID INSULIN GLUCOSE PATHWAY; (M7955)SIG INSULIN RECEPTOR PATHWAY IN CARDIAC MYOCYTES		0.0	0.0	0.0	0.0	0.0	0.0	0.0	0.0	0.0	0.0	0.0	0.0	0.0	0.0	0.0	0.0	0.0	0.0	0.0	0.0
MTUS1	57509	symbol	H. sapiens	57509	H. sapiens	MTUS1	microtubule associated scaffold protein 1				Microtubules(Validated)Nucleoli(Supported)				0.0	0.0	0.0	0.0	0.0	0.0	0.0	0.0	0.0	0.0	0.0	0.0	0.0	0.0	0.0	0.0	0.0	0.0	0.0	0.0
ZC3H12C	85463	symbol	H. sapiens	85463	H. sapiens	ZC3H12C	zinc finger CCCH-type containing 12C	GO:0090305 nucleic acid phosphodiester bond hydrolysis;GO:0090304 nucleic acid metabolic process;GO:0006139 nucleobase-containing compound metabolic process			Golgi apparatus;Nuclear membrane(Approved)				0.0	0.0	0.0	0.0	0.0	0.0	0.0	0.0	0.0	0.0	0.0	0.0	0.0	0.0	0.0	0.0	0.0	0.0	0.0	0.0
LINC01021	643401	symbol	H. sapiens	643401	H. sapiens	LINC01021	long intergenic non-protein coding RNA 1021								0.0	0.0	0.0	0.0	0.0	0.0	0.0	0.0	0.0	0.0	0.0	0.0	0.0	0.0	0.0	0.0	0.0	0.0	0.0	0.0
SLK	9748	symbol	H. sapiens	9748	H. sapiens	SLK	STE20 like kinase	GO:0051893 regulation of focal adhesion assembly;GO:0048041 focal adhesion assembly;GO:0007045 cell-substrate adherens junction assembly	STE Ser/Thr protein kinase family	Enzymes/{ENZYME proteins/Transferases,Kinases/STE Ser/Thr protein kinases}	Cytosol;Plasma membrane(Approved)	5-AMINO-3-{[4-(AMINOSULFONYL)PHENYL]AMINO}-N-(2,6-DIFLUOROPHENYL)-1H-1,2,4-TRIAZOLE-1-CARBOTHIOAMIDE (Protein serine/threonine kinase activity);[4-({4-[(5-CYCLOPROPYL-1H-PYRAZOL-3-YL)AMINO]QUINAZOLIN-2-YL}IMINO)CYCLOHEXA-2,5-DIEN-1-YL]ACETONITRILE (Protein serine/threonine kinase activity)	(M220)PID CASPASE PATHWAY		0.0	0.0	0.0	0.0	0.0	0.0	0.0	0.0	0.0	0.0	0.0	0.0	0.0	0.0	0.0	0.0	0.0	0.0	0.0	0.0
LUCAT1	100505994	symbol	H. sapiens	100505994	H. sapiens	LUCAT1	lung cancer associated transcript 1 (non-protein coding)								0.0	0.0	0.0	0.0	0.0	0.0	0.0	0.0	0.0	0.0	0.0	0.0	0.0	0.0	0.0	0.0	0.0	0.0	0.0	0.0
ZBTB38	253461	symbol	H. sapiens	253461	H. sapiens	ZBTB38	zinc finger and BTB domain containing 38	GO:0006275 regulation of DNA replication;GO:0045944 positive regulation of transcription from RNA polymerase II promoter;GO:0045892 negative regulation of transcription, DNA-templated		Transcription factors/Zinc-coordinating DNA-binding domains	Nucleoplasm(Validated)				0.0	0.0	0.0	0.0	0.0	0.0	0.0	0.0	0.0	0.0	0.0	0.0	0.0	0.0	0.0	0.0	0.0	0.0	0.0	0.0
ZNF292	23036	symbol	H. sapiens	23036	H. sapiens	ZNF292	zinc finger protein 292	GO:0045944 positive regulation of transcription from RNA polymerase II promoter;GO:0045893 positive regulation of transcription, DNA-templated;GO:1903508 positive regulation of nucleic acid-templated transcription		Transcription factors/Zinc-coordinating DNA-binding domains	Nuclear membrane;Nucleus(Approved)			(M5891)HALLMARK HYPOXIA; (M5937)HALLMARK GLYCOLYSIS	0.0	0.0	0.0	0.0	0.0	0.0	0.0	0.0	0.0	0.0	0.0	0.0	0.0	0.0	0.0	0.0	0.0	0.0	0.0	0.0
PLA1A	51365	symbol	H. sapiens	51365	H. sapiens	PLA1A	phospholipase A1 member A	GO:0036150 phosphatidylserine acyl-chain remodeling;GO:0006658 phosphatidylserine metabolic process;GO:0006650 glycerophospholipid metabolic process		RAS pathway related proteins	Nuclear speckles(Approved)				0.0	0.0	0.0	0.0	0.0	0.0	0.0	0.0	0.0	0.0	0.0	0.0	0.0	0.0	0.0	0.0	0.0	0.0	0.0	0.0
MAGI2	9863	symbol	H. sapiens	9863	H. sapiens	MAGI2	membrane associated guanylate kinase, WW and PDZ domain containing 2	GO:0072015 glomerular visceral epithelial cell development;GO:0072310 glomerular epithelial cell development;GO:2000809 positive regulation of synaptic vesicle clustering						(M5942)HALLMARK UV RESPONSE DN	0.0	0.0	0.0	0.0	0.0	0.0	0.0	0.0	0.0	0.0	0.0	0.0	0.0	0.0	0.0	0.0	0.0	0.0	0.0	1.0
DENND4A	10260	symbol	H. sapiens	10260	H. sapiens	DENND4A	DENN domain containing 4A	GO:0043547 positive regulation of GTPase activity;GO:0043087 regulation of GTPase activity;GO:0051345 positive regulation of hydrolase activity			Nucleoli;Nucleus(Approved)				0.0	0.0	0.0	0.0	0.0	0.0	0.0	0.0	0.0	0.0	0.0	0.0	0.0	0.0	0.0	0.0	0.0	0.0	0.0	0.0
MOSPD2	158747	symbol	H. sapiens	158747	H. sapiens	MOSPD2	motile sperm domain containing 2	GO:0043312 neutrophil degranulation;GO:0002283 neutrophil activation involved in immune response;GO:0043299 leukocyte degranulation			Endoplasmic reticulum(Approved)				0.0	0.0	0.0	0.0	0.0	0.0	0.0	0.0	0.0	0.0	0.0	0.0	0.0	0.0	0.0	0.0	0.0	0.0	0.0	0.0
PIK3C2A	5286	symbol	H. sapiens	5286	H. sapiens	PIK3C2A	phosphatidylinositol-4-phosphate 3-kinase catalytic subunit type 2 alpha	GO:0014829 vascular smooth muscle contraction;GO:0036092 phosphatidylinositol-3-phosphate biosynthetic process;GO:0042310 vasoconstriction		Enzymes/ENZYME proteins/Transferases	Nucleus(Supported)		(M160)PID AVB3 INTEGRIN PATHWAY		0.0	0.0	1.0	0.0	0.0	0.0	0.0	0.0	1.0	0.0	0.0	0.0	0.0	1.0	0.0	0.0	0.0	0.0	0.0	0.0
ERO1A	30001	symbol	H. sapiens	30001	H. sapiens	ERO1A	endoplasmic reticulum oxidoreductase 1 alpha	GO:0051209 release of sequestered calcium ion into cytosol;GO:0097553 calcium ion transmembrane import into cytosol;GO:1902656 calcium ion import into cytosol						(M5922)HALLMARK UNFOLDED PROTEIN RESPONSE; (M5953)HALLMARK KRAS SIGNALING UP; (M5924)HALLMARK MTORC1 SIGNALING	0.0	0.0	0.0	0.0	0.0	0.0	0.0	0.0	0.0	0.0	0.0	0.0	1.0	0.0	0.0	0.0	0.0	0.0	0.0	0.0
FAM63B	54629	gene_synonym	H. sapiens	54629	H. sapiens	MINDY2	MINDY lysine 48 deubiquitinase 2	GO:0071108 protein K48-linked deubiquitination;GO:0016579 protein deubiquitination;GO:0070646 protein modification by small protein removal			Nucleoplasm(Validated)				0.0	0.0	0.0	0.0	0.0	0.0	0.0	0.0	0.0	0.0	0.0	0.0	0.0	0.0	0.0	0.0	0.0	0.0	0.0	0.0
HAL	3034	symbol	H. sapiens	3034	H. sapiens	HAL	histidine ammonia-lyase	GO:0019557 histidine catabolic process to glutamate and formate;GO:0019556 histidine catabolic process to glutamate and formamide;GO:0006548 histidine catabolic process		Enzymes/ENZYME proteins/Lyases	Cytosol(Uncertain)	L-Histidine (Histidine ammonia-lyase activity)			0.0	0.0	0.0	0.0	0.0	0.0	0.0	0.0	0.0	0.0	0.0	1.0	0.0	0.0	0.0	0.0	0.0	0.0	0.0	0.0
POLK	51426	symbol	H. sapiens	51426	H. sapiens	POLK	DNA polymerase kappa	GO:0042276 error-prone translesion synthesis;GO:0006296 nucleotide-excision repair, DNA incision, 5'-to lesion;GO:0006297 nucleotide-excision repair, DNA gap filling		Enzymes/ENZYME proteins/Transferases	Nuclear bodies;Nucleoplasm(Validated)	1,2,3-TRIHYDROXY-1,2,3,4-TETRAHYDROBENZO[A]PYRENE (Metal ion binding);1-[2-DEOXYRIBOFURANOSYL]-2,4-DIFLUORO-5-METHYL-BENZENE-5'MONOPHOSPHATE (Metal ion binding);2'-deoxy-N-(naphthalen-1-ylmethyl)guanosine 5'-(dihydrogen phosphate) (Metal ion binding)			0.0	0.0	0.0	0.0	0.0	0.0	0.0	0.0	0.0	0.0	0.0	0.0	0.0	0.0	0.0	0.0	0.0	0.0	0.0	0.0
TMF1	7110	symbol	H. sapiens	7110	H. sapiens	TMF1	TATA element modulatory factor 1	GO:2000845 positive regulation of testosterone secretion;GO:0032275 luteinizing hormone secretion;GO:2000843 regulation of testosterone secretion			Golgi apparatus(Supported)		(M58)PID AR PATHWAY		0.0	0.0	1.0	0.0	0.0	0.0	0.0	0.0	0.0	0.0	0.0	0.0	0.0	0.0	0.0	0.0	0.0	0.0	0.0	0.0
RAB11FIP2	22841	symbol	H. sapiens	22841	H. sapiens	RAB11FIP2	RAB11 family interacting protein 2	GO:0035773 insulin secretion involved in cellular response to glucose stimulus;GO:0003091 renal water homeostasis;GO:1903078 positive regulation of protein localization to plasma membrane			Vesicles(Supported)Nucleoplasm(Approved)				0.0	0.0	1.0	0.0	0.0	0.0	0.0	0.0	0.0	0.0	0.0	0.0	0.0	0.0	0.0	0.0	0.0	0.0	0.0	0.0
RBM24	221662	symbol	H. sapiens	221662	H. sapiens	RBM24	RNA binding motif protein 24	GO:0010830 regulation of myotube differentiation;GO:0051153 regulation of striated muscle cell differentiation;GO:0043488 regulation of mRNA stability			Cytosol;Nucleoplasm(Validated)				0.0	0.0	0.0	0.0	0.0	0.0	0.0	0.0	0.0	0.0	0.0	0.0	0.0	0.0	0.0	0.0	0.0	0.0	0.0	0.0
CCDC68	80323	symbol	H. sapiens	80323	H. sapiens	CCDC68	coiled-coil domain containing 68				Cytosol;Golgi apparatus(Approved)				0.0	0.0	0.0	0.0	0.0	0.0	0.0	0.0	0.0	0.0	0.0	0.0	0.0	0.0	0.0	0.0	0.0	0.0	0.0	0.0
PRKAA2	5563	symbol	H. sapiens	5563	H. sapiens	PRKAA2	protein kinase AMP-activated catalytic subunit alpha 2	GO:0045821 positive regulation of glycolytic process;GO:0006853 carnitine shuttle;GO:0006110 regulation of glycolytic process	CAMK Ser/Thr protein kinase family	Enzymes/{ENZYME proteins/Transferases,Kinases/CAMK Ser/Thr protein kinases}	Nuclear speckles(Supported)Golgi apparatus(Approved)		(M87)PID LKB1 PATHWAY; (M237)PID VEGFR1 2 PATHWAY	(M5923)HALLMARK PI3K AKT MTOR SIGNALING	1.0	1.0	1.0	0.0	1.0	1.0	0.0	1.0	0.0	0.0	0.0	1.0	0.0	0.0	0.0	1.0	0.0	0.0	0.0	0.0
PLOD2	5352	symbol	H. sapiens	5352	H. sapiens	PLOD2	procollagen-lysine,2-oxoglutarate 5-dioxygenase 2	GO:0001666 response to hypoxia;GO:0036293 response to decreased oxygen levels;GO:0070482 response to oxygen levels		Enzymes/ENZYME proteins/Oxidoreductases	Cytosol;Nucleoli(Uncertain)	Vitamin C (Procollagen-lysine 5-dioxygenase activity)	(M3468)NABA ECM REGULATORS; (M5885)NABA MATRISOME ASSOCIATED; (M5889)NABA MATRISOME	(M5930)HALLMARK EPITHELIAL MESENCHYMAL TRANSITION; (M5937)HALLMARK GLYCOLYSIS; (M5924)HALLMARK MTORC1 SIGNALING	0.0	0.0	0.0	0.0	0.0	0.0	0.0	0.0	0.0	0.0	0.0	0.0	0.0	0.0	0.0	0.0	0.0	0.0	0.0	0.0
PLEKHA1	59338	symbol	H. sapiens	59338	H. sapiens	PLEKHA1	pleckstrin homology domain containing A1	GO:0001553 luteinization;GO:0033327 Leydig cell differentiation;GO:0050853 B cell receptor signaling pathway			Nucleus(Validated)Cytosol(Supported)	Citric Acid (Phosphatidylinositol-3,4-bisphosphate binding)	(M141)PID PI3KCI PATHWAY		0.0	0.0	1.0	0.0	0.0	0.0	0.0	0.0	1.0	0.0	0.0	0.0	1.0	0.0	0.0	0.0	0.0	0.0	0.0	1.0
RAPGEF5	9771	symbol	H. sapiens	9771	H. sapiens	RAPGEF5	Rap guanine nucleotide exchange factor 5	GO:0043547 positive regulation of GTPase activity;GO:0043087 regulation of GTPase activity;GO:0051345 positive regulation of hydrolase activity		RAS pathway related proteins	Nuclear bodies;Nucleoplasm(Supported)			(M5893)HALLMARK MITOTIC SPINDLE	0.0	0.0	0.0	0.0	0.0	0.0	0.0	0.0	0.0	0.0	0.0	0.0	0.0	0.0	0.0	0.0	0.0	0.0	0.0	0.0
TC2N	123036	symbol	H. sapiens	123036	H. sapiens	TC2N	tandem C2 domains, nuclear	GO:0048791 calcium ion-regulated exocytosis of neurotransmitter;GO:0016079 synaptic vesicle exocytosis;GO:0017158 regulation of calcium ion-dependent exocytosis			Nuclear bodies;Nucleoplasm(Approved)				0.0	0.0	0.0	0.0	0.0	0.0	0.0	0.0	0.0	0.0	0.0	0.0	0.0	0.0	0.0	0.0	0.0	0.0	0.0	0.0
FOSL2	2355	symbol	H. sapiens	2355	H. sapiens	FOSL2	FOS like 2, AP-1 transcription factor subunit	GO:0003334 keratinocyte development;GO:0048146 positive regulation of fibroblast proliferation;GO:0048145 regulation of fibroblast proliferation		Transcription factors/Basic domains	Nucleus(Validated)		(M65)PID FRA PATHWAY; (M236)PID DELTA NP63 PATHWAY; (M167)PID AP1 PATHWAY	(M5891)HALLMARK HYPOXIA; (M5890)HALLMARK TNFA SIGNALING VIA NFKB	0.0	0.0	0.0	0.0	0.0	0.0	0.0	0.0	0.0	0.0	0.0	0.0	0.0	0.0	0.0	0.0	0.0	0.0	0.0	0.0
WHAMMP3	339005	symbol	H. sapiens	339005	H. sapiens	WHAMMP3	WAS protein homolog associated with actin, golgi membranes and microtubules pseudogene 3	GO:0034314 Arp2/3 complex-mediated actin nucleation;GO:0045010 actin nucleation;GO:0030838 positive regulation of actin filament polymerization							0.0	0.0	0.0	0.0	0.0	0.0	0.0	0.0	0.0	0.0	0.0	0.0	0.0	1.0	0.0	0.0	0.0	0.0	0.0	0.0
PIK3CA	5290	symbol	H. sapiens	5290	H. sapiens	PIK3CA	phosphatidylinositol-4,5-bisphosphate 3-kinase catalytic subunit alpha	GO:0044029 hypomethylation of CpG island;GO:0044028 DNA hypomethylation;GO:0038028 insulin receptor signaling pathway via phosphatidylinositol 3-kinase	Atypical: PI3/PI4-kinase family	Enzymes/{ENZYME proteins/Transferases,Kinases/Atypical kinases};RAS pathway related proteins	Cytosol(Approved)	Caffeine (Protein serine/threonine kinase activity);XL147 (Protein serine/threonine kinase activity);XL765 (Protein serine/threonine kinase activity);(1S,6BR,9AS,11R,11BR)-9A,11B-DIMETHYL-1-[(METHYLOXY)METHYL]-3,6,9-TRIOXO-1,6,6B,7,8,9,9A,10,11,11B-DECAHYDRO-3H-FURO[4,3,2-DE]INDENO[4,5-H][2]BENZOPYRAN-11-YL ACETATE (Protein serine/threonine kinase activity)	(M135)PID IL5 PATHWAY; (M26)PID NFKAPPAB ATYPICAL PATHWAY; (M18895)SA TRKA RECEPTOR	(M5921)HALLMARK COMPLEMENT	0.0	1.0	1.0	0.0	0.0	1.0	0.0	0.0	1.0	1.0	0.0	0.0	0.0	0.0	0.0	0.0	0.0	0.0	0.0	1.0
DUSP4	1846	symbol	H. sapiens	1846	H. sapiens	DUSP4	dual specificity phosphatase 4	GO:0000188 inactivation of MAPK activity;GO:0043407 negative regulation of MAP kinase activity;GO:0070373 negative regulation of ERK1 and ERK2 cascade		Enzymes/ENZYME proteins/Hydrolases	Nucleoplasm(Supported)		(M4910)ST ERK1 ERK2 MAPK PATHWAY; (M3721)ST JNK MAPK PATHWAY	(M5890)HALLMARK TNFA SIGNALING VIA NFKB	0.0	0.0	0.0	0.0	0.0	0.0	0.0	0.0	0.0	0.0	0.0	0.0	0.0	0.0	0.0	0.0	0.0	0.0	0.0	0.0
LIG4	3981	symbol	H. sapiens	3981	H. sapiens	LIG4	DNA ligase 4	GO:0033153 T cell receptor V(D)J recombination;GO:0002681 somatic recombination of T cell receptor gene segments;GO:0075713 establishment of integrated proviral latency		Enzymes/ENZYME proteins/Ligase	Nucleoplasm(Supported)Cytosol;Plasma membrane(Uncertain)		(M42)PID DNA PK PATHWAY		0.0	0.0	0.0	0.0	0.0	0.0	0.0	0.0	0.0	1.0	1.0	0.0	1.0	0.0	0.0	0.0	0.0	0.0	0.0	0.0
SUCO	51430	symbol	H. sapiens	51430	H. sapiens	SUCO	SUN domain containing ossification factor	GO:0032967 positive regulation of collagen biosynthetic process;GO:0010714 positive regulation of collagen metabolic process;GO:0032965 regulation of collagen biosynthetic process			Cytosol;Nucleoli fibrillar center(Approved)				0.0	0.0	0.0	0.0	0.0	0.0	0.0	0.0	0.0	0.0	0.0	0.0	0.0	0.0	0.0	0.0	0.0	0.0	0.0	0.0
JRKL	8690	symbol	H. sapiens	8690	H. sapiens	JRKL	JRK-like	GO:0007417 central nervous system development;GO:0007399 nervous system development;GO:0048731 system development			Vesicles(Approved)				0.0	0.0	0.0	0.0	0.0	0.0	0.0	0.0	0.0	0.0	0.0	0.0	0.0	0.0	0.0	0.0	0.0	0.0	0.0	0.0
ZBTB10	65986	symbol	H. sapiens	65986	H. sapiens	ZBTB10	zinc finger and BTB domain containing 10	GO:0006355 regulation of transcription, DNA-templated;GO:1903506 regulation of nucleic acid-templated transcription;GO:0006351 transcription, DNA-templated			Nucleoplasm(Validated)			(M5908)HALLMARK ANDROGEN RESPONSE; (M5890)HALLMARK TNFA SIGNALING VIA NFKB	0.0	0.0	0.0	0.0	0.0	0.0	0.0	0.0	0.0	0.0	0.0	0.0	0.0	0.0	0.0	0.0	0.0	0.0	0.0	0.0
FAM160A1	729830	symbol	H. sapiens	729830	H. sapiens	FAM160A1	family with sequence similarity 160 member A1				Cytosol(Approved)				0.0	0.0	0.0	0.0	0.0	0.0	0.0	0.0	0.0	0.0	0.0	0.0	0.0	0.0	0.0	0.0	0.0	0.0	0.0	0.0
PANK3	79646	symbol	H. sapiens	79646	H. sapiens	PANK3	pantothenate kinase 3	GO:0015937 coenzyme A biosynthetic process;GO:0034030 ribonucleoside bisphosphate biosynthetic process;GO:0034033 purine nucleoside bisphosphate biosynthetic process		Enzymes/ENZYME proteins/Transferases	Golgi apparatus;Nucleoplasm(Approved)				0.0	0.0	0.0	0.0	0.0	0.0	0.0	0.0	0.0	0.0	0.0	0.0	0.0	0.0	0.0	0.0	0.0	0.0	0.0	0.0
TTLL3	26140	symbol	H. sapiens	26140	H. sapiens	TTLL3	tubulin tyrosine ligase like 3	GO:0018094 protein polyglycylation;GO:0035082 axoneme assembly;GO:0018200 peptidyl-glutamic acid modification							0.0	0.0	0.0	0.0	0.0	0.0	0.0	0.0	0.0	0.0	0.0	0.0	0.0	0.0	0.0	0.0	0.0	0.0	0.0	0.0
ATP13A3	79572	symbol	H. sapiens	79572	H. sapiens	ATP13A3	ATPase 13A3	GO:0099132 ATP hydrolysis coupled cation transmembrane transport;GO:0099131 ATP hydrolysis coupled ion transmembrane transport;GO:0070588 calcium ion transmembrane transport			Cytosol;Nucleoli;Plasma membrane(Approved)				0.0	0.0	0.0	0.0	0.0	0.0	0.0	0.0	0.0	0.0	0.0	0.0	0.0	0.0	0.0	0.0	0.0	0.0	0.0	0.0
ARHGAP5	394	symbol	H. sapiens	394	H. sapiens	ARHGAP5	Rho GTPase activating protein 5	GO:0030879 mammary gland development;GO:0007266 Rho protein signal transduction;GO:0043547 positive regulation of GTPase activity			Cytosol(Supported)Endoplasmic reticulum(Approved)		(M68)PID RHOA REG PATHWAY; (M278)PID RAC1 PATHWAY	(M5893)HALLMARK MITOTIC SPINDLE	0.0	0.0	0.0	0.0	0.0	0.0	0.0	0.0	0.0	0.0	0.0	0.0	0.0	0.0	0.0	0.0	0.0	0.0	0.0	0.0
MOB1B	92597	symbol	H. sapiens	92597	H. sapiens	MOB1B	MOB kinase activator 1B	GO:0031952 regulation of protein autophosphorylation;GO:0035329 hippo signaling;GO:0046777 protein autophosphorylation			Cytosol(Supported)Nucleoli;Nucleus(Approved)				0.0	0.0	0.0	0.0	0.0	0.0	0.0	0.0	0.0	0.0	0.0	0.0	0.0	0.0	0.0	0.0	0.0	0.0	0.0	0.0
KLF5	688	symbol	H. sapiens	688	H. sapiens	KLF5	Kruppel like factor 5	GO:0032534 regulation of microvillus assembly;GO:0060576 intestinal epithelial cell development;GO:0032530 regulation of microvillus organization		Transcription factors/Zinc-coordinating DNA-binding domains	Nucleoplasm(Supported)Golgi apparatus;Vesicles(Uncertain)			(M5909)HALLMARK MYOGENESIS	0.0	0.0	1.0	0.0	0.0	0.0	0.0	0.0	0.0	0.0	0.0	0.0	0.0	0.0	0.0	0.0	0.0	0.0	0.0	0.0
RP11-443P15.2						None	None	None	None	None	None	None	None	None	nan	nan	nan	nan	nan	nan	nan	nan	nan	nan	nan	nan	nan	nan	nan	nan	nan	nan	nan	nan
POLI	11201	symbol	H. sapiens	11201	H. sapiens	POLI	DNA polymerase iota	GO:0042276 error-prone translesion synthesis;GO:0019985 translesion synthesis;GO:0000731 DNA synthesis involved in DNA repair		Enzymes/ENZYME proteins/Transferases	Nuclear speckles(Supported)Cytoplasmic bodies(Approved)				0.0	0.0	0.0	0.0	0.0	0.0	0.0	0.0	0.0	0.0	0.0	0.0	0.0	0.0	0.0	0.0	0.0	0.0	0.0	0.0
FGF17	8822	symbol	H. sapiens	8822	H. sapiens	FGF17	fibroblast growth factor 17	GO:0036092 phosphatidylinositol-3-phosphate biosynthetic process;GO:0046854 phosphatidylinositol phosphorylation;GO:0014066 regulation of phosphatidylinositol 3-kinase signaling		RAS pathway related proteins			(M276)PID FGF PATHWAY; (M5883)NABA SECRETED FACTORS; (M5885)NABA MATRISOME ASSOCIATED	(M5923)HALLMARK PI3K AKT MTOR SIGNALING	0.0	0.0	0.0	0.0	0.0	0.0	0.0	0.0	1.0	0.0	0.0	0.0	0.0	0.0	0.0	0.0	0.0	0.0	0.0	0.0
ZNF571	51276	symbol	H. sapiens	51276	H. sapiens	ZNF571	zinc finger protein 571	GO:0006355 regulation of transcription, DNA-templated;GO:1903506 regulation of nucleic acid-templated transcription;GO:0006351 transcription, DNA-templated		Transcription factors/Zinc-coordinating DNA-binding domains	Nucleoli;Nucleus;Plasma membrane(Approved)				1.0	0.0	0.0	0.0	0.0	0.0	0.0	0.0	0.0	0.0	0.0	0.0	0.0	0.0	0.0	0.0	0.0	0.0	0.0	0.0
PIKFYVE	200576	symbol	H. sapiens	200576	H. sapiens	PIKFYVE	phosphoinositide kinase, FYVE-type zinc finger containing	GO:1904562 phosphatidylinositol 5-phosphate metabolic process;GO:0036092 phosphatidylinositol-3-phosphate biosynthetic process;GO:0032288 myelin assembly		Enzymes/ENZYME proteins/Transferases	Nuclear speckles(Uncertain)			(M5923)HALLMARK PI3K AKT MTOR SIGNALING	0.0	0.0	0.0	0.0	0.0	0.0	0.0	0.0	1.0	0.0	0.0	0.0	0.0	0.0	0.0	0.0	0.0	0.0	0.0	0.0
ZDBF2	57683	symbol	H. sapiens	57683	H. sapiens	ZDBF2	zinc finger DBF-type containing 2				Nucleoplasm(Validated)Cytosol(Approved)				0.0	0.0	0.0	0.0	0.0	0.0	0.0	0.0	0.0	0.0	0.0	0.0	0.0	0.0	0.0	0.0	0.0	0.0	0.0	0.0
CLIP4	79745	symbol	H. sapiens	79745	H. sapiens	CLIP4	CAP-Gly domain containing linker protein family member 4				Vesicles(Validated)				0.0	0.0	0.0	0.0	0.0	0.0	0.0	0.0	0.0	0.0	0.0	0.0	0.0	0.0	0.0	0.0	0.0	0.0	0.0	0.0
FOSB	2354	symbol	H. sapiens	2354	H. sapiens	FOSB	FosB proto-oncogene, AP-1 transcription factor subunit	GO:0051412 response to corticosterone;GO:0043278 response to morphine;GO:0051385 response to mineralocorticoid		Transcription factors/Basic domains	Nucleoplasm(Supported)Vesicles(Uncertain)		(M167)PID AP1 PATHWAY	(M5941)HALLMARK UV RESPONSE UP; (M5890)HALLMARK TNFA SIGNALING VIA NFKB	0.0	0.0	1.0	0.0	0.0	0.0	0.0	0.0	0.0	0.0	0.0	0.0	1.0	0.0	0.0	0.0	0.0	0.0	0.0	0.0
CCDC186	55088	symbol	H. sapiens	55088	H. sapiens	CCDC186	coiled-coil domain containing 186				Golgi apparatus(Approved)				0.0	0.0	0.0	0.0	0.0	0.0	0.0	0.0	0.0	0.0	0.0	0.0	0.0	0.0	0.0	0.0	0.0	0.0	0.0	0.0
ZNF654	55279	symbol	H. sapiens	55279	H. sapiens	ZNF654	zinc finger protein 654	GO:0006355 regulation of transcription, DNA-templated;GO:1903506 regulation of nucleic acid-templated transcription;GO:0006351 transcription, DNA-templated		Transcription factors/Zinc-coordinating DNA-binding domains	Microtubules;Nucleus(Approved)				0.0	0.0	0.0	0.0	0.0	0.0	0.0	0.0	0.0	0.0	0.0	0.0	0.0	0.0	0.0	0.0	0.0	0.0	0.0	0.0
IRS2	8660	symbol	H. sapiens	8660	H. sapiens	IRS2	insulin receptor substrate 2	GO:0010748 negative regulation of plasma membrane long-chain fatty acid transport;GO:0010746 regulation of plasma membrane long-chain fatty acid transport;GO:0032000 positive regulation of fatty acid beta-oxidation			Cytosol(Supported)Aggresome(Approved)		(M1718)SIG IL4RECEPTOR IN B LYPHOCYTES; (M125)PID IGF1 PATHWAY; (M233)PID EPO PATHWAY	(M5890)HALLMARK TNFA SIGNALING VIA NFKB; (M5937)HALLMARK GLYCOLYSIS; (M5891)HALLMARK HYPOXIA	0.0	1.0	1.0	0.0	1.0	0.0	0.0	1.0	1.0	0.0	0.0	1.0	0.0	0.0	0.0	0.0	0.0	0.0	0.0	0.0
GCC2	9648	symbol	H. sapiens	9648	H. sapiens	GCC2	GRIP and coiled-coil domain containing 2	GO:0071955 recycling endosome to Golgi transport;GO:0034499 late endosome to Golgi transport;GO:0006622 protein targeting to lysosome			Golgi apparatus(Validated)Nucleoplasm(Supported)				0.0	0.0	0.0	0.0	0.0	0.0	0.0	0.0	0.0	0.0	0.0	0.0	0.0	0.0	0.0	0.0	0.0	0.0	0.0	0.0
SLC22A8	9376	symbol	H. sapiens	9376	H. sapiens	SLC22A8	solute carrier family 22 member 8	GO:0043252 sodium-independent organic anion transport;GO:0015698 inorganic anion transport;GO:0098656 anion transmembrane transport		Transporters/Electrochemical Potential-driven transporters		Cefotaxime (Sodium-independent organic anion transmembrane transporter activity);Probenecid (Sodium-independent organic anion transmembrane transporter activity);Benzylpenicillin (Sodium-independent organic anion transmembrane transporter activity);Ceftriaxone (Sodium-independent organic anion transmembrane transporter activity)			0.0	0.0	0.0	0.0	0.0	0.0	0.0	1.0	0.0	0.0	0.0	0.0	0.0	0.0	0.0	0.0	0.0	0.0	0.0	0.0
PPM1K	152926	symbol	H. sapiens	152926	H. sapiens	PPM1K	protein phosphatase, Mg2+/Mn2+ dependent 1K	GO:0009083 branched-chain amino acid catabolic process;GO:0009081 branched-chain amino acid metabolic process;GO:0009063 cellular amino acid catabolic process		Enzymes/ENZYME proteins/Hydrolases	Mitochondria(Supported)				0.0	0.0	0.0	0.0	0.0	0.0	0.0	0.0	0.0	0.0	0.0	0.0	0.0	0.0	0.0	0.0	0.0	0.0	0.0	0.0
FAM126B	285172	symbol	H. sapiens	285172	H. sapiens	FAM126B	family with sequence similarity 126 member B				Cell Junctions(Supported)Nucleus(Approved)			(M5947)HALLMARK IL2 STAT5 SIGNALING	0.0	0.0	0.0	0.0	0.0	0.0	0.0	0.0	0.0	0.0	0.0	0.0	0.0	0.0	0.0	0.0	0.0	0.0	0.0	0.0
GOLGA8A	23015	symbol	H. sapiens	23015	H. sapiens	GOLGA8A	golgin A8 family member A				Cytosol;Golgi apparatus(Approved);Cytosol;Golgi apparatus(Approved)				0.0	0.0	0.0	0.0	0.0	0.0	0.0	0.0	0.0	0.0	0.0	0.0	0.0	0.0	0.0	0.0	0.0	0.0	0.0	0.0
RSF1	51773	symbol	H. sapiens	51773	H. sapiens	RSF1	remodeling and spacing factor 1	GO:0050434 positive regulation of viral transcription;GO:0034080 CENP-A containing nucleosome assembly;GO:0046782 regulation of viral transcription			Nucleoplasm(Validated)				0.0	0.0	0.0	0.0	0.0	0.0	0.0	0.0	0.0	0.0	0.0	0.0	0.0	0.0	0.0	0.0	0.0	0.0	0.0	0.0
KCNIP4	80333	symbol	H. sapiens	80333	H. sapiens	KCNIP4	potassium voltage-gated channel interacting protein 4	GO:1901379 regulation of potassium ion transmembrane transport;GO:0061337 cardiac conduction;GO:0043266 regulation of potassium ion transport		Transporters/Transport Electron Carriers	Vesicles(Approved)		(M223)PID BETA CATENIN NUC PATHWAY		0.0	0.0	0.0	0.0	0.0	0.0	0.0	0.0	0.0	0.0	0.0	0.0	0.0	0.0	0.0	0.0	0.0	0.0	0.0	0.0
PSD3	23362	symbol	H. sapiens	23362	H. sapiens	PSD3	pleckstrin and Sec7 domain containing 3	GO:0032012 regulation of ARF protein signal transduction;GO:0032011 ARF protein signal transduction;GO:0046578 regulation of Ras protein signal transduction			Nucleus;Vesicles(Approved)				0.0	0.0	0.0	0.0	0.0	0.0	0.0	0.0	0.0	0.0	0.0	0.0	0.0	0.0	0.0	0.0	0.0	0.0	0.0	0.0
DLGAP1-AS2	84777	symbol	H. sapiens	84777	H. sapiens	DLGAP1-AS2	DLGAP1 antisense RNA 2								0.0	0.0	0.0	0.0	0.0	0.0	0.0	0.0	0.0	0.0	0.0	0.0	0.0	0.0	0.0	0.0	0.0	0.0	0.0	0.0
BRWD1	54014	symbol	H. sapiens	54014	H. sapiens	BRWD1	bromodomain and WD repeat domain containing 1	GO:0008360 regulation of cell shape;GO:0022604 regulation of cell morphogenesis;GO:0006325 chromatin organization			Cytosol;Nucleoli;Nucleus(Supported)				0.0	0.0	0.0	0.0	0.0	0.0	0.0	0.0	0.0	0.0	0.0	0.0	0.0	0.0	0.0	0.0	0.0	0.0	0.0	0.0
CEP85L	387119	symbol	H. sapiens	387119	H. sapiens	CEP85L	centrosomal protein 85 like								0.0	0.0	0.0	0.0	0.0	0.0	0.0	0.0	0.0	0.0	0.0	0.0	0.0	0.0	0.0	0.0	0.0	0.0	0.0	0.0
CAMSAP2	23271	symbol	H. sapiens	23271	H. sapiens	CAMSAP2	calmodulin regulated spectrin associated protein family member 2	GO:0031175 neuron projection development;GO:0048666 neuron development;GO:0000226 microtubule cytoskeleton organization			Microtubule ends(Supported)Cytosol(Approved)				0.0	0.0	0.0	0.0	0.0	0.0	0.0	0.0	0.0	0.0	0.0	0.0	0.0	0.0	0.0	0.0	0.0	0.0	0.0	0.0
STARD4	134429	symbol	H. sapiens	134429	H. sapiens	STARD4	StAR related lipid transfer domain containing 4	GO:0070859 positive regulation of bile acid biosynthetic process;GO:0010879 cholesterol transport involved in cholesterol storage;GO:0010873 positive regulation of cholesterol esterification			Plasma membrane(Approved)			(M5892)HALLMARK CHOLESTEROL HOMEOSTASIS; (M5924)HALLMARK MTORC1 SIGNALING	0.0	0.0	0.0	0.0	1.0	0.0	0.0	0.0	0.0	0.0	0.0	1.0	0.0	0.0	0.0	0.0	0.0	0.0	0.0	0.0
SOS1	6654	symbol	H. sapiens	6654	H. sapiens	SOS1	SOS Ras/Rac guanine nucleotide exchange factor 1	GO:2000973 regulation of pro-B cell differentiation;GO:1904693 midbrain morphogenesis;GO:1905456 regulation of lymphoid progenitor cell differentiation		RAS pathway related proteins	Cytosol;Nucleoli;Nucleus(Uncertain)		(M18895)SA TRKA RECEPTOR; (M12771)SA PTEN PATHWAY; (M206)PID PDGFRA PATHWAY	(M5893)HALLMARK MITOTIC SPINDLE	0.0	0.0	1.0	0.0	0.0	0.0	0.0	0.0	1.0	0.0	1.0	0.0	0.0	0.0	0.0	0.0	0.0	0.0	0.0	1.0
ZFP37	7539	symbol	H. sapiens	7539	H. sapiens	ZFP37	ZFP37 zinc finger protein	GO:0006355 regulation of transcription, DNA-templated;GO:1903506 regulation of nucleic acid-templated transcription;GO:0006351 transcription, DNA-templated		Transcription factors/Zinc-coordinating DNA-binding domains	Nucleus;Vesicles(Approved)				1.0	0.0	0.0	0.0	0.0	0.0	0.0	0.0	0.0	0.0	0.0	0.0	0.0	0.0	0.0	0.0	0.0	0.0	0.0	0.0
LRRC37BP1	147172	symbol	H. sapiens	147172	H. sapiens	LRRC37BP1	leucine rich repeat containing 37B pseudogene 1								0.0	0.0	0.0	0.0	0.0	0.0	0.0	0.0	0.0	0.0	0.0	0.0	0.0	0.0	0.0	0.0	0.0	0.0	0.0	0.0
RASA1	5921	symbol	H. sapiens	5921	H. sapiens	RASA1	RAS p21 protein activator 1	GO:0001953 negative regulation of cell-matrix adhesion;GO:0001570 vasculogenesis;GO:0010812 negative regulation of cell-substrate adhesion		RAS pathway related proteins			(M226)PID VEGFR1 PATHWAY; (M269)PID RAS PATHWAY; (M242)PID AURORA A PATHWAY	(M5919)HALLMARK HEDGEHOG SIGNALING; (M5893)HALLMARK MITOTIC SPINDLE; (M5915)HALLMARK APICAL JUNCTION	0.0	0.0	0.0	0.0	0.0	0.0	0.0	0.0	0.0	1.0	0.0	0.0	0.0	1.0	0.0	0.0	0.0	0.0	0.0	0.0
INO80D	54891	symbol	H. sapiens	54891	H. sapiens	INO80D	INO80 complex subunit D	GO:0016579 protein deubiquitination;GO:0070646 protein modification by small protein removal;GO:0006310 DNA recombination							0.0	0.0	0.0	0.0	0.0	0.0	0.0	0.0	0.0	0.0	0.0	0.0	0.0	0.0	0.0	0.0	0.0	0.0	0.0	0.0
ZNF852	285346	symbol	H. sapiens	285346	H. sapiens	ZNF852	zinc finger protein 852	GO:0006355 regulation of transcription, DNA-templated;GO:1903506 regulation of nucleic acid-templated transcription;GO:0006351 transcription, DNA-templated							0.0	0.0	0.0	0.0	0.0	0.0	0.0	0.0	0.0	0.0	0.0	0.0	0.0	0.0	0.0	0.0	0.0	0.0	0.0	0.0
FAM171B	165215	symbol	H. sapiens	165215	H. sapiens	FAM171B	family with sequence similarity 171 member B				Mitochondria;Nucleus(Approved)				0.0	0.0	0.0	0.0	0.0	0.0	0.0	0.0	0.0	0.0	0.0	0.0	0.0	0.0	0.0	0.0	0.0	0.0	0.0	0.0
RP11-143J12.3						None	None	None	None	None	None	None	None	None	nan	nan	nan	nan	nan	nan	nan	nan	nan	nan	nan	nan	nan	nan	nan	nan	nan	nan	nan	nan
ANKRD18A	253650	symbol	H. sapiens	253650	H. sapiens	ANKRD18A	ankyrin repeat domain 18A				Cytosol;Nucleoli(Supported)				0.0	0.0	0.0	0.0	0.0	0.0	0.0	0.0	0.0	0.0	0.0	0.0	0.0	0.0	0.0	0.0	0.0	0.0	0.0	0.0
ATP6AP1L	92270	symbol	H. sapiens	92270	H. sapiens	ATP6AP1L	ATPase H+ transporting accessory protein 1 like	GO:0015991 ATP hydrolysis coupled proton transport;GO:0015988 energy coupled proton transmembrane transport, against electrochemical gradient;GO:0099132 ATP hydrolysis coupled cation transmembrane transport			Cytosol;Nucleoli(Approved)				0.0	0.0	0.0	0.0	0.0	0.0	0.0	0.0	0.0	0.0	0.0	0.0	0.0	0.0	0.0	0.0	0.0	0.0	0.0	0.0
SYT1	6857	symbol	H. sapiens	6857	H. sapiens	SYT1	synaptotagmin 1	GO:0098746 fast, calcium ion-dependent exocytosis of neurotransmitter;GO:1903861 positive regulation of dendrite extension;GO:1903859 regulation of dendrite extension		Transporters/Transporter channels and pores			(M12705)SIG CD40PATHWAYMAP		0.0	0.0	0.0	0.0	0.0	0.0	0.0	1.0	0.0	0.0	0.0	0.0	1.0	0.0	0.0	0.0	0.0	0.0	0.0	1.0
DLG2	1740	symbol	H. sapiens	1740	H. sapiens	DLG2	discs large MAGUK scaffold protein 2	GO:0046710 GDP metabolic process;GO:0046037 GMP metabolic process;GO:1901068 guanosine-containing compound metabolic process			Plasma membrane;Vesicles(Approved)				0.0	0.0	0.0	0.0	0.0	0.0	0.0	0.0	0.0	0.0	0.0	0.0	0.0	0.0	0.0	0.0	0.0	0.0	0.0	0.0
SPAG1	6674	symbol	H. sapiens	6674	H. sapiens	SPAG1	sperm associated antigen 1	GO:0070286 axonemal dynein complex assembly;GO:0035082 axoneme assembly;GO:0007338 single fertilization			Cytosol(Supported)				0.0	0.0	0.0	0.0	0.0	0.0	0.0	0.0	0.0	0.0	0.0	0.0	0.0	0.0	0.0	0.0	0.0	0.0	0.0	0.0
LPP	4026	symbol	H. sapiens	4026	H. sapiens	LPP	LIM domain containing preferred translocation partner in lipoma	GO:0007155 cell adhesion;GO:0022610 biological adhesion;GO:0008150 biological_process			Cytosol;Focal adhesion sites(Validated)		(M232)PID ECADHERIN STABILIZATION PATHWAY		0.0	0.0	0.0	0.0	0.0	0.0	0.0	0.0	0.0	0.0	0.0	0.0	0.0	0.0	0.0	0.0	0.0	0.0	0.0	0.0
PAEP	5047	symbol	H. sapiens	5047	H. sapiens	PAEP	progestagen associated endometrial protein	GO:2000667 positive regulation of interleukin-13 secretion;GO:2000665 regulation of interleukin-13 secretion;GO:2000778 positive regulation of interleukin-6 secretion				12-Bromododecanoic Acid (Small molecule binding);Palmitic Acid (Small molecule binding);Glycerol (Small molecule binding)			0.0	0.0	0.0	0.0	0.0	0.0	0.0	0.0	0.0	0.0	0.0	0.0	0.0	0.0	0.0	0.0	0.0	0.0	0.0	0.0
SPOCK2	9806	symbol	H. sapiens	9806	H. sapiens	SPOCK2	SPARC/osteonectin, cwcv and kazal like domains proteoglycan 2	GO:0019800 peptide cross-linking via chondroitin 4-sulfate glycosaminoglycan;GO:0030204 chondroitin sulfate metabolic process;GO:0050654 chondroitin sulfate proteoglycan metabolic process			Nuclear speckles(Uncertain)		(M5882)NABA PROTEOGLYCANS; (M5884)NABA CORE MATRISOME; (M5889)NABA MATRISOME	(M5921)HALLMARK COMPLEMENT	0.0	0.0	0.0	0.0	0.0	1.0	0.0	0.0	0.0	0.0	0.0	0.0	0.0	0.0	0.0	0.0	0.0	0.0	0.0	0.0
ZNF860	344787	symbol	H. sapiens	344787	H. sapiens	ZNF860	zinc finger protein 860	GO:0006355 regulation of transcription, DNA-templated;GO:1903506 regulation of nucleic acid-templated transcription;GO:0006351 transcription, DNA-templated		Transcription factors/Zinc-coordinating DNA-binding domains	Nucleoli;Nucleus(Approved)				1.0	0.0	0.0	0.0	0.0	0.0	0.0	0.0	0.0	0.0	0.0	0.0	0.0	0.0	0.0	0.0	0.0	0.0	0.0	0.0
RBAK	57786	symbol	H. sapiens	57786	H. sapiens	RBAK	RB associated KRAB zinc finger	GO:0045892 negative regulation of transcription, DNA-templated;GO:1903507 negative regulation of nucleic acid-templated transcription;GO:1902679 negative regulation of RNA biosynthetic process		Transcription factors/Zinc-coordinating DNA-binding domains	Nucleoplasm(Supported)				0.0	0.0	0.0	0.0	0.0	0.0	0.0	0.0	0.0	0.0	0.0	0.0	0.0	0.0	0.0	0.0	0.0	0.0	0.0	0.0
AGO3	192669	symbol	H. sapiens	192669	H. sapiens	AGO3	argonaute 3, RISC catalytic component	GO:0090625 mRNA cleavage involved in gene silencing by siRNA;GO:0031054 pre-miRNA processing;GO:0035280 miRNA loading onto RISC involved in gene silencing by miRNA			Cytoplasmic bodies(Supported)Nucleoplasm(Approved)				1.0	0.0	1.0	0.0	0.0	0.0	0.0	0.0	1.0	0.0	0.0	0.0	0.0	0.0	0.0	0.0	0.0	0.0	0.0	0.0
KDM7A	80853	symbol	H. sapiens	80853	H. sapiens	KDM7A	lysine demethylase 7A	GO:0035574 histone H4-K20 demethylation;GO:0071557 histone H3-K27 demethylation;GO:0070544 histone H3-K36 demethylation			Nucleoplasm(Supported)Nucleoli(Approved)			(M5945)HALLMARK HEME METABOLISM	0.0	0.0	0.0	0.0	0.0	0.0	0.0	0.0	0.0	0.0	0.0	0.0	0.0	0.0	0.0	0.0	0.0	0.0	0.0	0.0
FAM134B	54463	symbol	H. sapiens	54463	H. sapiens	FAM134B	family with sequence similarity 134 member B	GO:0061709 reticulophagy;GO:0043524 negative regulation of neuron apoptotic process;GO:1901215 negative regulation of neuron death			Endoplasmic reticulum(Supported)Nuclear bodies(Approved)			(M5906)HALLMARK ESTROGEN RESPONSE EARLY	0.0	0.0	0.0	0.0	0.0	0.0	0.0	0.0	0.0	1.0	0.0	0.0	0.0	0.0	0.0	0.0	0.0	0.0	0.0	0.0
ANKRD50	57182	symbol	H. sapiens	57182	H. sapiens	ANKRD50	ankyrin repeat domain 50	GO:1990126 retrograde transport, endosome to plasma membrane;GO:0098876 vesicle-mediated transport to the plasma membrane;GO:0016197 endosomal transport			Cytosol;Nucleoplasm(Approved)				0.0	0.0	0.0	0.0	0.0	0.0	0.0	0.0	0.0	0.0	0.0	0.0	0.0	0.0	0.0	0.0	0.0	0.0	0.0	0.0
LINC01090	104355152	symbol	H. sapiens	104355152	H. sapiens	LINC01090	long intergenic non-protein coding RNA 1090								0.0	0.0	0.0	0.0	0.0	0.0	0.0	0.0	0.0	0.0	0.0	0.0	0.0	0.0	0.0	0.0	0.0	0.0	0.0	0.0
CDKN2B	1030	symbol	H. sapiens	1030	H. sapiens	CDKN2B	cyclin dependent kinase inhibitor 2B	GO:0030511 positive regulation of transforming growth factor beta receptor signaling pathway;GO:1903846 positive regulation of cellular response to transforming growth factor beta stimulus;GO:2000134 negative regulation of G1/S transition of mitotic cell cycle			Nucleoplasm(Approved)		(M254)PID MYC REPRESS PATHWAY; (M2)PID SMAD2 3NUCLEAR PATHWAY	(M5941)HALLMARK UV RESPONSE UP; (M5939)HALLMARK P53 PATHWAY	1.0	0.0	0.0	0.0	0.0	0.0	0.0	0.0	0.0	0.0	0.0	0.0	0.0	0.0	0.0	1.0	0.0	0.0	0.0	0.0
RP11-496H1.1						None	None	None	None	None	None	None	None	None	nan	nan	nan	nan	nan	nan	nan	nan	nan	nan	nan	nan	nan	nan	nan	nan	nan	nan	nan	nan
ZC3H6	376940	symbol	H. sapiens	376940	H. sapiens	ZC3H6	zinc finger CCCH-type containing 6	GO:0008150 biological_process		Transcription factors/Zinc-coordinating DNA-binding domains					0.0	0.0	0.0	0.0	0.0	0.0	0.0	0.0	0.0	0.0	0.0	0.0	0.0	0.0	0.0	0.0	0.0	0.0	0.0	0.0
DDX3Y	8653	symbol	H. sapiens	8653	H. sapiens	DDX3Y	DEAD-box helicase 3, Y-linked	GO:0010501 RNA secondary structure unwinding;GO:0006413 translational initiation;GO:0006412 translation		Enzymes/ENZYME proteins/Hydrolases	Cytosol;Nucleus(Supported)				0.0	0.0	0.0	0.0	0.0	0.0	0.0	0.0	0.0	0.0	0.0	0.0	0.0	0.0	0.0	0.0	0.0	0.0	0.0	0.0
TTC21A	199223	symbol	H. sapiens	199223	H. sapiens	TTC21A	tetratricopeptide repeat domain 21A				Nucleoplasm(Supported)				0.0	0.0	0.0	0.0	0.0	0.0	0.0	0.0	0.0	0.0	0.0	0.0	0.0	0.0	0.0	0.0	0.0	0.0	0.0	0.0
EID3	493861	symbol	H. sapiens	493861	H. sapiens	EID3	EP300 interacting inhibitor of differentiation 3	GO:0006310 DNA recombination;GO:0006281 DNA repair;GO:0006974 cellular response to DNA damage stimulus			Nucleoli;Nucleus(Supported)				0.0	0.0	0.0	0.0	0.0	0.0	0.0	0.0	0.0	0.0	0.0	0.0	0.0	0.0	0.0	0.0	0.0	0.0	0.0	0.0
MAP1A	4130	symbol	H. sapiens	4130	H. sapiens	MAP1A	microtubule associated protein 1A	GO:0000226 microtubule cytoskeleton organization;GO:0007017 microtubule-based process;GO:0007010 cytoskeleton organization			Cytosol(Approved)	Estramustine (Structural molecule activity)			0.0	0.0	0.0	0.0	0.0	0.0	0.0	0.0	0.0	0.0	0.0	0.0	0.0	0.0	0.0	0.0	0.0	0.0	0.0	0.0
CYBRD1	79901	symbol	H. sapiens	79901	H. sapiens	CYBRD1	cytochrome b reductase 1	GO:0006879 cellular iron ion homeostasis;GO:0055072 iron ion homeostasis;GO:0046916 cellular transition metal ion homeostasis			Cytosol;Golgi apparatus(Approved)				0.0	0.0	0.0	0.0	0.0	0.0	0.0	0.0	0.0	0.0	0.0	0.0	1.0	0.0	0.0	0.0	0.0	0.0	0.0	0.0
KLHL29	114818	symbol	H. sapiens	114818	H. sapiens	KLHL29	kelch like family member 29	GO:0042787 protein ubiquitination involved in ubiquitin-dependent protein catabolic process;GO:0006511 ubiquitin-dependent protein catabolic process;GO:0019941 modification-dependent protein catabolic process			Cytosol;Mitochondria(Approved)				0.0	0.0	0.0	0.0	0.0	0.0	0.0	0.0	0.0	0.0	0.0	0.0	0.0	0.0	0.0	0.0	0.0	0.0	0.0	0.0
CACNB4	785	symbol	H. sapiens	785	H. sapiens	CACNB4	calcium voltage-gated channel auxiliary subunit beta 4	GO:1901385 regulation of voltage-gated calcium channel activity;GO:1901019 regulation of calcium ion transmembrane transporter activity;GO:1903169 regulation of calcium ion transmembrane transport		Transporters/Accessory Factors Involved in Transport		Nimodipine (Voltage-gated calcium channel activity);Verapamil (Voltage-gated calcium channel activity);Mibefradil (Voltage-gated calcium channel activity);Dronedarone (Voltage-gated calcium channel activity)			0.0	0.0	0.0	0.0	0.0	0.0	0.0	0.0	0.0	0.0	0.0	0.0	0.0	0.0	0.0	0.0	0.0	0.0	0.0	0.0
RANBP3L	202151	symbol	H. sapiens	202151	H. sapiens	RANBP3L	RAN binding protein 3 like	GO:0046604 positive regulation of mitotic centrosome separation;GO:0046602 regulation of mitotic centrosome separation;GO:0046607 positive regulation of centrosome cycle			Nucleoplasm(Uncertain)				0.0	0.0	0.0	0.0	0.0	0.0	0.0	0.0	0.0	0.0	0.0	0.0	0.0	0.0	0.0	0.0	0.0	0.0	0.0	0.0
PDP1	54704	symbol	H. sapiens	54704	H. sapiens	PDP1	pyruvate dehyrogenase phosphatase catalytic subunit 1	GO:0010510 regulation of acetyl-CoA biosynthetic process from pyruvate;GO:0050812 regulation of acyl-CoA biosynthetic process;GO:0006086 acetyl-CoA biosynthetic process from pyruvate		Enzymes/ENZYME proteins/Hydrolases	Cytosol;Mitochondria;Nucleoplasm(Supported)			(M5921)HALLMARK COMPLEMENT; (M5936)HALLMARK OXIDATIVE PHOSPHORYLATION	0.0	0.0	0.0	0.0	1.0	0.0	0.0	0.0	0.0	0.0	0.0	1.0	0.0	0.0	0.0	0.0	0.0	0.0	0.0	0.0
ZSCAN12P1	221584	symbol	H. sapiens	221584	H. sapiens	ZSCAN12P1	zinc finger and SCAN domain containing 12 pseudogene 1								0.0	0.0	0.0	0.0	0.0	0.0	0.0	0.0	0.0	0.0	0.0	0.0	0.0	0.0	0.0	0.0	0.0	0.0	0.0	0.0
STC2	8614	symbol	H. sapiens	8614	H. sapiens	STC2	stanniocalcin 2	GO:2001256 regulation of store-operated calcium entry;GO:0046697 decidualization;GO:0002115 store-operated calcium entry			Endoplasmic reticulum(Approved)			(M5922)HALLMARK UNFOLDED PROTEIN RESPONSE; (M5909)HALLMARK MYOGENESIS; (M5906)HALLMARK ESTROGEN RESPONSE EARLY	0.0	0.0	1.0	0.0	0.0	0.0	0.0	0.0	0.0	0.0	0.0	0.0	1.0	0.0	0.0	1.0	0.0	0.0	0.0	1.0
KLF4	9314	symbol	H. sapiens	9314	H. sapiens	KLF4	Kruppel like factor 4	GO:1904998 negative regulation of leukocyte adhesion to arterial endothelial cell;GO:0090051 negative regulation of cell migration involved in sprouting angiogenesis;GO:1904997 regulation of leukocyte adhesion to arterial endothelial cell		Transcription factors/Zinc-coordinating DNA-binding domains	Nucleoplasm(Supported)		(M223)PID BETA CATENIN NUC PATHWAY	(M5953)HALLMARK KRAS SIGNALING UP; (M5890)HALLMARK TNFA SIGNALING VIA NFKB; (M5907)HALLMARK ESTROGEN RESPONSE LATE	0.0	0.0	1.0	0.0	1.0	0.0	0.0	0.0	1.0	0.0	0.0	0.0	1.0	1.0	0.0	0.0	0.0	0.0	0.0	0.0
ROCK2	9475	symbol	H. sapiens	9475	H. sapiens	ROCK2	Rho associated coiled-coil containing protein kinase 2	GO:1903347 negative regulation of bicellular tight junction assembly;GO:0010825 positive regulation of centrosome duplication;GO:0035509 negative regulation of myosin-light-chain-phosphatase activity	AGC Ser/Thr protein kinase family	Enzymes/{ENZYME proteins/Transferases,Kinases/AGC Ser/Thr protein kinases}	Cytosol(Supported)	5-(1,4-DIAZEPAN-1-SULFONYL)ISOQUINOLINE (Structural molecule activity);(R)-TRANS-4-(1-AMINOETHYL)-N-(4-PYRIDYL) CYCLOHEXANECARBOXAMIDE (Structural molecule activity)	(M138)PID THROMBIN PAR4 PATHWAY; (M63)PID AVB3 OPN PATHWAY; (M16801)SIG REGULATION OF THE ACTIN CYTOSKELETON BY RHO GTPASES		0.0	0.0	1.0	0.0	0.0	0.0	0.0	0.0	0.0	0.0	0.0	0.0	0.0	0.0	0.0	0.0	0.0	0.0	0.0	0.0
RASSF8	11228	symbol	H. sapiens	11228	H. sapiens	RASSF8	Ras association domain family member 8	GO:0034334 adherens junction maintenance;GO:0034331 cell junction maintenance;GO:0034332 adherens junction organization			Cytosol;Mitochondria(Approved)				0.0	0.0	0.0	0.0	0.0	0.0	0.0	0.0	0.0	0.0	0.0	0.0	0.0	0.0	0.0	0.0	0.0	0.0	0.0	0.0
PTAR1	375743	symbol	H. sapiens	375743	H. sapiens	PTAR1	protein prenyltransferase alpha subunit repeat containing 1	GO:0018342 protein prenylation;GO:0097354 prenylation;GO:0006464 cellular protein modification process			Microtubule organizing center;Rods & Rings(Approved)				0.0	0.0	0.0	0.0	0.0	0.0	0.0	0.0	0.0	0.0	0.0	0.0	0.0	0.0	0.0	0.0	0.0	0.0	0.0	0.0
ANO5	203859	symbol	H. sapiens	203859	H. sapiens	ANO5	anoctamin 5	GO:1902476 chloride transmembrane transport;GO:0098661 inorganic anion transmembrane transport;GO:0006821 chloride transport		Transporters/Transporter channels and pores					0.0	0.0	0.0	0.0	0.0	0.0	0.0	1.0	0.0	0.0	0.0	0.0	0.0	0.0	0.0	0.0	0.0	0.0	0.0	0.0
ZNF449	203523	symbol	H. sapiens	203523	H. sapiens	ZNF449	zinc finger protein 449	GO:0006355 regulation of transcription, DNA-templated;GO:1903506 regulation of nucleic acid-templated transcription;GO:0006351 transcription, DNA-templated		Transcription factors/Zinc-coordinating DNA-binding domains	Cytosol;Nucleoplasm(Approved)				0.0	0.0	0.0	0.0	0.0	0.0	0.0	0.0	0.0	0.0	0.0	0.0	0.0	0.0	0.0	0.0	0.0	0.0	0.0	0.0
RP11-404G16.2						None	None	None	None	None	None	None	None	None	nan	nan	nan	nan	nan	nan	nan	nan	nan	nan	nan	nan	nan	nan	nan	nan	nan	nan	nan	nan
RP1-140K8.5						None	None	None	None	None	None	None	None	None	nan	nan	nan	nan	nan	nan	nan	nan	nan	nan	nan	nan	nan	nan	nan	nan	nan	nan	nan	nan
B3GNT7	93010	symbol	H. sapiens	93010	H. sapiens	B3GNT7	UDP-GlcNAc:betaGal beta-1,3-N-acetylglucosaminyltransferase 7	GO:0018146 keratan sulfate biosynthetic process;GO:0042339 keratan sulfate metabolic process;GO:0016266 O-glycan processing							0.0	0.0	0.0	0.0	0.0	0.0	0.0	0.0	0.0	0.0	0.0	0.0	0.0	0.0	0.0	0.0	0.0	0.0	0.0	0.0
ZNF404	342908	symbol	H. sapiens	342908	H. sapiens	ZNF404	zinc finger protein 404	GO:0006355 regulation of transcription, DNA-templated;GO:1903506 regulation of nucleic acid-templated transcription;GO:0006351 transcription, DNA-templated		Transcription factors/Zinc-coordinating DNA-binding domains	Nucleoli;Nucleus(Approved)				0.0	0.0	0.0	0.0	0.0	0.0	0.0	0.0	0.0	0.0	0.0	0.0	0.0	0.0	0.0	0.0	0.0	0.0	0.0	0.0
GVQW1	101362076	symbol	H. sapiens	101362076	H. sapiens	GVQW1	GVQW motif containing 1	GO:0048741 skeletal muscle fiber development;GO:0014904 myotube cell development;GO:0048747 muscle fiber development							0.0	0.0	0.0	0.0	0.0	0.0	0.0	0.0	0.0	0.0	0.0	0.0	0.0	0.0	0.0	0.0	0.0	0.0	0.0	0.0
NFAT5	10725	symbol	H. sapiens	10725	H. sapiens	NFAT5	nuclear factor of activated T-cells 5	GO:0070884 regulation of calcineurin-NFAT signaling cascade;GO:0033173 calcineurin-NFAT signaling cascade;GO:0097720 calcineurin-mediated signaling		Transcription factors/Immunoglobulin fold	Cytosol;Nucleus(Supported)		(M16518)ST WNT CA2 CYCLIC GMP PATHWAY; (M3501)ST B CELL ANTIGEN RECEPTOR; (M9526)ST T CELL SIGNAL TRANSDUCTION	(M5890)HALLMARK TNFA SIGNALING VIA NFKB	0.0	0.0	0.0	0.0	0.0	0.0	0.0	0.0	0.0	0.0	0.0	0.0	0.0	0.0	0.0	0.0	0.0	1.0	0.0	0.0
NDUFV2	4729	symbol	H. sapiens	4729	H. sapiens	NDUFV2	NADH:ubiquinone oxidoreductase core subunit V2	GO:0006120 mitochondrial electron transport, NADH to ubiquinone;GO:0042775 mitochondrial ATP synthesis coupled electron transport;GO:0042773 ATP synthesis coupled electron transport		Enzymes/ENZYME proteins/Oxidoreductases	Mitochondria(Supported)	NADH (Nadh dehydrogenase (ubiquinone) activity)		(M5936)HALLMARK OXIDATIVE PHOSPHORYLATION	0.0	0.0	0.0	0.0	0.0	0.0	0.0	0.0	0.0	0.0	0.0	0.0	0.0	0.0	0.0	0.0	0.0	0.0	0.0	0.0
RP11-168F9.2						None	None	None	None	None	None	None	None	None	nan	nan	nan	nan	nan	nan	nan	nan	nan	nan	nan	nan	nan	nan	nan	nan	nan	nan	nan	nan
CHD9	80205	symbol	H. sapiens	80205	H. sapiens	CHD9	chromodomain helicase DNA binding protein 9	GO:0016569 covalent chromatin modification;GO:0006325 chromatin organization;GO:0044255 cellular lipid metabolic process		Enzymes/ENZYME proteins/Hydrolases	Cytosol;Plasma membrane(Approved)				1.0	0.0	0.0	0.0	0.0	0.0	0.0	0.0	0.0	0.0	0.0	0.0	0.0	0.0	0.0	0.0	0.0	0.0	0.0	0.0
NAPB	63908	symbol	H. sapiens	63908	H. sapiens	NAPB	NSF attachment protein beta	GO:0035494 SNARE complex disassembly;GO:0043624 cellular protein complex disassembly;GO:0043241 protein complex disassembly			Cytosol(Uncertain)				0.0	0.0	0.0	0.0	0.0	0.0	0.0	0.0	0.0	0.0	0.0	0.0	0.0	0.0	0.0	0.0	0.0	0.0	0.0	0.0
RP11-115D19.1						None	None	None	None	None	None	None	None	None	nan	nan	nan	nan	nan	nan	nan	nan	nan	nan	nan	nan	nan	nan	nan	nan	nan	nan	nan	nan
TMEM161B	153396	symbol	H. sapiens	153396	H. sapiens	TMEM161B	transmembrane protein 161B								0.0	0.0	0.0	0.0	0.0	0.0	0.0	0.0	0.0	0.0	0.0	0.0	0.0	0.0	0.0	0.0	0.0	0.0	0.0	0.0
ZNF701	55762	symbol	H. sapiens	55762	H. sapiens	ZNF701	zinc finger protein 701	GO:0006355 regulation of transcription, DNA-templated;GO:1903506 regulation of nucleic acid-templated transcription;GO:0006351 transcription, DNA-templated		Transcription factors/Zinc-coordinating DNA-binding domains	Microtubule organizing center;Nucleoplasm(Approved)				1.0	0.0	0.0	0.0	0.0	0.0	0.0	0.0	0.0	0.0	0.0	0.0	0.0	0.0	0.0	0.0	0.0	0.0	0.0	0.0
TAOK1	57551	symbol	H. sapiens	57551	H. sapiens	TAOK1	TAO kinase 1	GO:0031572 G2 DNA damage checkpoint;GO:0046330 positive regulation of JNK cascade;GO:0032874 positive regulation of stress-activated MAPK cascade	STE Ser/Thr protein kinase family	Enzymes/{ENZYME proteins/Transferases,Kinases/STE Ser/Thr protein kinases}			(M20)PID P38 MKK3 6PATHWAY		0.0	0.0	0.0	0.0	0.0	0.0	0.0	0.0	0.0	0.0	0.0	0.0	0.0	0.0	0.0	0.0	0.0	0.0	0.0	0.0
CEP170	9859	symbol	H. sapiens	9859	H. sapiens	CEP170	centrosomal protein 170				Centrosome;Cytosol(Validated)				0.0	0.0	0.0	0.0	0.0	0.0	0.0	0.0	0.0	0.0	0.0	0.0	0.0	0.0	0.0	0.0	0.0	0.0	0.0	0.0
PDE5A	8654	symbol	H. sapiens	8654	H. sapiens	PDE5A	phosphodiesterase 5A	GO:0060282 positive regulation of oocyte development;GO:0046069 cGMP catabolic process;GO:0055118 negative regulation of cardiac muscle contraction		Enzymes/ENZYME proteins/Hydrolases	Cytosol(Approved)	Sildenafil (Metal ion binding);Theophylline (Metal ion binding);Pentoxifylline (Metal ion binding);Tadalafil (Metal ion binding);Vardenafil (Metal ion binding);Dipyridamole (Metal ion binding);Guanosine-5'-Monophosphate (Metal ion binding);Gamma-Glutamyl[S-(2-Iodobenzyl)Cysteinyl]Glycine (Metal ion binding);Citric Acid (Metal ion binding);OSI-461 (Metal ion binding);Avanafil (Metal ion binding);U…			0.0	0.0	0.0	0.0	0.0	0.0	0.0	0.0	0.0	0.0	0.0	0.0	0.0	0.0	0.0	0.0	0.0	0.0	0.0	0.0
CTD-2561J22.5						None	None	None	None	None	None	None	None	None	nan	nan	nan	nan	nan	nan	nan	nan	nan	nan	nan	nan	nan	nan	nan	nan	nan	nan	nan	nan
DPY19L1P1	100129460	symbol	H. sapiens	100129460	H. sapiens	DPY19L1P1	DPY19L1 pseudogene 1								0.0	0.0	0.0	0.0	0.0	0.0	0.0	0.0	0.0	0.0	0.0	0.0	0.0	0.0	0.0	0.0	0.0	0.0	0.0	0.0
MTX3	345778	symbol	H. sapiens	345778	H. sapiens	MTX3	metaxin 3	GO:0006626 protein targeting to mitochondrion;GO:0072655 establishment of protein localization to mitochondrion;GO:0070585 protein localization to mitochondrion			Mitochondria(Approved)				0.0	0.0	0.0	0.0	0.0	0.0	0.0	0.0	0.0	0.0	0.0	0.0	0.0	0.0	0.0	0.0	0.0	0.0	0.0	0.0
IGFBP3	3486	symbol	H. sapiens	3486	H. sapiens	IGFBP3	insulin like growth factor binding protein 3	GO:0043568 positive regulation of insulin-like growth factor receptor signaling pathway;GO:0014912 negative regulation of smooth muscle cell migration;GO:0045663 positive regulation of myoblast differentiation			Cytosol;Nucleoplasm;Vesicles(Approved)	Mecasermin (Protein tyrosine phosphatase activator activity)	(M236)PID DELTA NP63 PATHWAY; (M256)PID TAP63 PATHWAY; (M145)PID P53 DOWNSTREAM PATHWAY	(M5909)HALLMARK MYOGENESIS; (M5953)HALLMARK KRAS SIGNALING UP; (M5930)HALLMARK EPITHELIAL MESENCHYMAL TRANSITION	1.0	1.0	0.0	1.0	0.0	0.0	0.0	0.0	0.0	0.0	0.0	0.0	0.0	0.0	0.0	0.0	0.0	0.0	0.0	0.0
GLYCTK-AS1	100874110	symbol	H. sapiens	100874110	H. sapiens	GLYCTK-AS1	GLYCTK antisense RNA 1								0.0	0.0	0.0	0.0	0.0	0.0	0.0	0.0	0.0	0.0	0.0	0.0	0.0	0.0	0.0	0.0	0.0	0.0	0.0	0.0
ANKRD12	23253	symbol	H. sapiens	23253	H. sapiens	ANKRD12	ankyrin repeat domain 12				Nucleoplasm(Supported)Cytosol(Approved)				0.0	0.0	0.0	0.0	0.0	0.0	0.0	0.0	0.0	0.0	0.0	0.0	0.0	0.0	0.0	0.0	0.0	0.0	0.0	0.0
HSD17B7P2	158160	symbol	H. sapiens	158160	H. sapiens	HSD17B7P2	hydroxysteroid 17-beta dehydrogenase 7 pseudogene 2								0.0	0.0	0.0	0.0	0.0	0.0	0.0	0.0	0.0	0.0	0.0	0.0	0.0	0.0	0.0	0.0	0.0	0.0	0.0	0.0
RND3	390	symbol	H. sapiens	390	H. sapiens	RND3	Rho family GTPase 3	GO:0030036 actin cytoskeleton organization;GO:0007264 small GTPase mediated signal transduction;GO:0030029 actin filament-based process				Guanosine-5'-Triphosphate (Gtpase activity)		(M5942)HALLMARK UV RESPONSE DN	0.0	0.0	0.0	0.0	0.0	0.0	0.0	0.0	0.0	0.0	0.0	0.0	0.0	0.0	0.0	0.0	0.0	0.0	0.0	0.0
SPIN3	169981	symbol	H. sapiens	169981	H. sapiens	SPIN3	spindlin family member 3	GO:0007276 gamete generation;GO:0019953 sexual reproduction;GO:0048609 multicellular organismal reproductive process			Nucleoplasm(Approved)				0.0	0.0	0.0	0.0	0.0	0.0	0.0	0.0	0.0	0.0	0.0	0.0	0.0	0.0	0.0	0.0	0.0	0.0	0.0	0.0
SLC25A36	55186	symbol	H. sapiens	55186	H. sapiens	SLC25A36	solute carrier family 25 member 36	GO:1990519 mitochondrial pyrimidine nucleotide import;GO:0006864 pyrimidine nucleotide transport;GO:1901679 nucleotide transmembrane transport		Transporters/Electrochemical Potential-driven transporters	Cytosol;Mitochondria;Nucleus(Approved)				0.0	0.0	0.0	0.0	0.0	0.0	0.0	0.0	0.0	0.0	0.0	0.0	0.0	0.0	0.0	0.0	0.0	0.0	0.0	0.0
BTBD19	149478	symbol	H. sapiens	149478	H. sapiens	BTBD19	BTB domain containing 19				Cytosol(Approved)				0.0	0.0	0.0	0.0	0.0	0.0	0.0	0.0	0.0	0.0	0.0	0.0	0.0	0.0	0.0	0.0	0.0	0.0	0.0	0.0
LGSN	51557	symbol	H. sapiens	51557	H. sapiens	LGSN	lengsin, lens protein with glutamine synthetase domain	GO:0006542 glutamine biosynthetic process;GO:0006541 glutamine metabolic process;GO:0009084 glutamine family amino acid biosynthetic process			Nucleoplasm;Vesicles(Approved)	L-Glutamic Acid (Glutamate-ammonia ligase activity)			0.0	0.0	0.0	0.0	0.0	0.0	0.0	0.0	0.0	0.0	0.0	1.0	0.0	0.0	0.0	0.0	0.0	0.0	0.0	0.0
RASSF9	9182	symbol	H. sapiens	9182	H. sapiens	RASSF9	Ras association domain family member 9	GO:0006605 protein targeting;GO:0016197 endosomal transport;GO:0006886 intracellular protein transport							0.0	0.0	0.0	0.0	0.0	0.0	0.0	0.0	0.0	0.0	0.0	0.0	0.0	0.0	0.0	0.0	0.0	0.0	0.0	0.0
SULT1C2	6819	symbol	H. sapiens	6819	H. sapiens	SULT1C2	sulfotransferase family 1C member 2	GO:0050427 3'-phosphoadenosine 5'-phosphosulfate metabolic process;GO:0034035 purine ribonucleoside bisphosphate metabolic process;GO:0033875 ribonucleoside bisphosphate metabolic process							0.0	0.0	0.0	0.0	0.0	0.0	0.0	0.0	0.0	0.0	0.0	0.0	0.0	0.0	0.0	0.0	0.0	0.0	0.0	0.0
SLC4A7	9497	symbol	H. sapiens	9497	H. sapiens	SLC4A7	solute carrier family 4 member 7	GO:0060117 auditory receptor cell development;GO:0042491 auditory receptor cell differentiation;GO:0060119 inner ear receptor cell development		Transporters/Electrochemical Potential-driven transporters	Plasma membrane(Supported)Focal adhesion sites(Approved)				0.0	0.0	0.0	0.0	0.0	0.0	0.0	1.0	0.0	0.0	0.0	0.0	0.0	0.0	0.0	0.0	1.0	0.0	0.0	0.0
ROCK1P1	727758	symbol	H. sapiens	727758	H. sapiens	ROCK1P1	Rho associated coiled-coil containing protein kinase 1 pseudogene 1								0.0	0.0	0.0	0.0	0.0	0.0	0.0	0.0	0.0	0.0	0.0	0.0	0.0	0.0	0.0	0.0	0.0	0.0	0.0	0.0
IFT80	57560	symbol	H. sapiens	57560	H. sapiens	IFT80	intraflagellar transport 80	GO:0035735 intraciliary transport involved in cilium assembly;GO:2000051 negative regulation of non-canonical Wnt signaling pathway;GO:0042073 intraciliary transport							0.0	0.0	0.0	0.0	0.0	0.0	0.0	0.0	0.0	0.0	0.0	0.0	0.0	0.0	0.0	0.0	0.0	0.0	0.0	0.0
MMP16	4325	symbol	H. sapiens	4325	H. sapiens	MMP16	matrix metallopeptidase 16	GO:0001958 endochondral ossification;GO:0097094 craniofacial suture morphogenesis;GO:0030574 collagen catabolic process		Enzymes/Peptidases/Metallopeptidases	Cytosol;Vesicles(Approved)	Marimastat (Zinc ion binding);Batimastat (Zinc ion binding)	(M3468)NABA ECM REGULATORS; (M5885)NABA MATRISOME ASSOCIATED; (M5889)NABA MATRISOME	(M5942)HALLMARK UV RESPONSE DN	0.0	0.0	0.0	0.0	0.0	0.0	0.0	0.0	0.0	0.0	0.0	0.0	0.0	0.0	0.0	0.0	0.0	0.0	0.0	0.0
ZNF699	374879	symbol	H. sapiens	374879	H. sapiens	ZNF699	zinc finger protein 699	GO:0006355 regulation of transcription, DNA-templated;GO:1903506 regulation of nucleic acid-templated transcription;GO:0006351 transcription, DNA-templated		Transcription factors/Zinc-coordinating DNA-binding domains					1.0	0.0	0.0	0.0	0.0	0.0	0.0	0.0	0.0	0.0	0.0	0.0	0.0	0.0	0.0	0.0	0.0	0.0	0.0	0.0
MAP3K2	10746	symbol	H. sapiens	10746	H. sapiens	MAP3K2	mitogen-activated protein kinase kinase kinase 2	GO:0007257 activation of JUN kinase activity;GO:0043507 positive regulation of JUN kinase activity;GO:0000186 activation of MAPKK activity	STE Ser/Thr protein kinase family	Enzymes/{ENZYME proteins/Transferases,Kinases/STE Ser/Thr protein kinases}	Cytosol;Nucleoplasm(Supported)	Bosutinib (Protein serine/threonine kinase activity)	(M270)PID MAPK TRK PATHWAY; (M3721)ST JNK MAPK PATHWAY; (M164)PID ERBB1 DOWNSTREAM PATHWAY		0.0	0.0	0.0	0.0	0.0	0.0	0.0	0.0	0.0	0.0	0.0	0.0	0.0	0.0	0.0	1.0	0.0	0.0	0.0	0.0
ZNF529	57711	symbol	H. sapiens	57711	H. sapiens	ZNF529	zinc finger protein 529	GO:0006355 regulation of transcription, DNA-templated;GO:1903506 regulation of nucleic acid-templated transcription;GO:0006351 transcription, DNA-templated		Transcription factors/Zinc-coordinating DNA-binding domains	Nucleoplasm(Approved)				1.0	0.0	0.0	0.0	0.0	0.0	0.0	0.0	0.0	0.0	0.0	0.0	0.0	0.0	0.0	0.0	0.0	0.0	0.0	0.0
FER1L4	80307	symbol	H. sapiens	80307	H. sapiens	FER1L4	fer-1 like family member 4, pseudogene								0.0	0.0	0.0	0.0	0.0	0.0	0.0	0.0	0.0	0.0	0.0	0.0	0.0	0.0	0.0	0.0	0.0	0.0	0.0	0.0
FAT1	2195	symbol	H. sapiens	2195	H. sapiens	FAT1	FAT atypical cadherin 1	GO:0007156 homophilic cell adhesion via plasma membrane adhesion molecules;GO:0098742 cell-cell adhesion via plasma-membrane adhesion molecules;GO:0007015 actin filament organization							0.0	0.0	0.0	0.0	0.0	0.0	0.0	0.0	0.0	0.0	0.0	0.0	0.0	0.0	0.0	0.0	0.0	0.0	0.0	0.0
FAR2P1	440905	symbol	H. sapiens	440905	H. sapiens	FAR2P1	fatty acyl-CoA reductase 2 pseudogene 1	GO:0055114 oxidation-reduction process;GO:0044710 single-organism metabolic process;GO:0008152 metabolic process							0.0	0.0	0.0	0.0	0.0	0.0	0.0	0.0	0.0	0.0	0.0	0.0	0.0	0.0	0.0	0.0	0.0	0.0	0.0	0.0
RP11-156K13.1						None	None	None	None	None	None	None	None	None	nan	nan	nan	nan	nan	nan	nan	nan	nan	nan	nan	nan	nan	nan	nan	nan	nan	nan	nan	nan
ACKR4	51554	symbol	H. sapiens	51554	H. sapiens	ACKR4	atypical chemokine receptor 4	GO:0070098 chemokine-mediated signaling pathway;GO:0019221 cytokine-mediated signaling pathway;GO:0006898 receptor-mediated endocytosis		G-protein coupled receptors/{Chemokines and chemotactic factors receptors,GPCRs excl olfactory receptors}	Cytosol(Uncertain)				0.0	0.0	0.0	0.0	0.0	0.0	0.0	0.0	0.0	0.0	0.0	0.0	0.0	0.0	0.0	0.0	0.0	0.0	0.0	0.0
HSPB8	26353	symbol	H. sapiens	26353	H. sapiens	HSPB8	heat shock protein family B (small) member 8	GO:1900034 regulation of cellular response to heat;GO:0034605 cellular response to heat;GO:0009408 response to heat			Cytosol(Supported)			(M5909)HALLMARK MYOGENESIS; (M5907)HALLMARK ESTROGEN RESPONSE LATE; (M5906)HALLMARK ESTROGEN RESPONSE EARLY	0.0	0.0	0.0	0.0	0.0	0.0	0.0	0.0	0.0	0.0	0.0	0.0	0.0	0.0	0.0	0.0	0.0	0.0	0.0	0.0
SACS	26278	symbol	H. sapiens	26278	H. sapiens	SACS	sacsin molecular chaperone	GO:0090084 negative regulation of inclusion body assembly;GO:0090083 regulation of inclusion body assembly;GO:0070841 inclusion body assembly							0.0	0.0	0.0	0.0	0.0	0.0	0.0	0.0	0.0	0.0	0.0	0.0	0.0	0.0	0.0	0.0	0.0	0.0	0.0	0.0
EYA4	2070	symbol	H. sapiens	2070	H. sapiens	EYA4	EYA transcriptional coactivator and phosphatase 4	GO:2001240 negative regulation of extrinsic apoptotic signaling pathway in absence of ligand;GO:0016576 histone dephosphorylation;GO:2001239 regulation of extrinsic apoptotic signaling pathway in absence of ligand		Enzymes/ENZYME proteins/Hydrolases	Nucleoplasm(Approved)				0.0	0.0	0.0	0.0	0.0	0.0	0.0	0.0	0.0	0.0	0.0	0.0	0.0	0.0	0.0	0.0	0.0	0.0	0.0	0.0
RP11-1024P17.1						None	None	None	None	None	None	None	None	None	nan	nan	nan	nan	nan	nan	nan	nan	nan	nan	nan	nan	nan	nan	nan	nan	nan	nan	nan	nan
TP53INP1	94241	symbol	H. sapiens	94241	H. sapiens	TP53INP1	tumor protein p53 inducible nuclear protein 1	GO:1904761 negative regulation of myofibroblast differentiation;GO:0072703 cellular response to methyl methanesulfonate;GO:1904760 regulation of myofibroblast differentiation			Cytosol(Supported)		(M145)PID P53 DOWNSTREAM PATHWAY	(M5892)HALLMARK CHOLESTEROL HOMEOSTASIS	1.0	0.0	1.0	0.0	0.0	0.0	0.0	0.0	0.0	0.0	0.0	0.0	1.0	0.0	0.0	0.0	0.0	0.0	0.0	0.0
SCARF1	8578	symbol	H. sapiens	8578	H. sapiens	SCARF1	scavenger receptor class F member 1	GO:0048680 positive regulation of axon regeneration;GO:0070572 positive regulation of neuron projection regeneration;GO:0006707 cholesterol catabolic process						(M5932)HALLMARK INFLAMMATORY RESPONSE	0.0	0.0	0.0	0.0	0.0	0.0	0.0	0.0	0.0	0.0	0.0	0.0	0.0	0.0	0.0	0.0	0.0	0.0	0.0	0.0
HMGCS1	3157	symbol	H. sapiens	3157	H. sapiens	HMGCS1	3-hydroxy-3-methylglutaryl-CoA synthase 1	GO:0046690 response to tellurium ion;GO:0009645 response to low light intensity stimulus;GO:0071397 cellular response to cholesterol		Enzymes/ENZYME proteins/Transferases	Cytosol;Nucleus;Plasma membrane(Supported)	(3R,5S,7R,12S,13R)-13-FORMYL-12,14-DIHYDROXY-3,5,7-TRIMETHYLTETRADECANOIC ACID (Organic acid binding)	(M106)PID HNF3B PATHWAY	(M5892)HALLMARK CHOLESTEROL HOMEOSTASIS; (M5908)HALLMARK ANDROGEN RESPONSE; (M5935)HALLMARK FATTY ACID METABOLISM	0.0	0.0	1.0	0.0	0.0	0.0	0.0	0.0	0.0	0.0	0.0	1.0	1.0	0.0	0.0	1.0	0.0	0.0	0.0	0.0
ZFC3H1	196441	symbol	H. sapiens	196441	H. sapiens	ZFC3H1	zinc finger C3H1-type containing	GO:0006396 RNA processing;GO:0016070 RNA metabolic process;GO:0090304 nucleic acid metabolic process			Intermediate filaments;Nucleoplasm(Approved)				0.0	0.0	0.0	0.0	0.0	0.0	0.0	0.0	0.0	0.0	0.0	0.0	0.0	0.0	0.0	0.0	0.0	0.0	0.0	0.0
KANSL1L	151050	symbol	H. sapiens	151050	H. sapiens	KANSL1L	KAT8 regulatory NSL complex subunit 1 like				Cytosol(Approved)				0.0	0.0	0.0	0.0	0.0	0.0	0.0	0.0	0.0	0.0	0.0	0.0	0.0	0.0	0.0	0.0	0.0	0.0	0.0	0.0
SOCS4	122809	symbol	H. sapiens	122809	H. sapiens	SOCS4	suppressor of cytokine signaling 4	GO:0007175 negative regulation of epidermal growth factor-activated receptor activity;GO:0007176 regulation of epidermal growth factor-activated receptor activity;GO:0061099 negative regulation of protein tyrosine kinase activity			Cytosol;Nucleus(Approved)				0.0	0.0	0.0	0.0	0.0	0.0	0.0	0.0	1.0	0.0	0.0	0.0	0.0	0.0	0.0	0.0	0.0	0.0	0.0	0.0
SLC7A2	6542	symbol	H. sapiens	6542	H. sapiens	SLC7A2	solute carrier family 7 member 2	GO:0097639 L-lysine import across plasma membrane;GO:0097638 L-arginine import across plasma membrane;GO:1903410 L-lysine import into cell		Transporters/Electrochemical Potential-driven transporters	Cell Junctions;Plasma membrane(Supported)	L-Lysine (Low-affinity l-arginine transmembrane transporter activity);L-Ornithine (Low-affinity l-arginine transmembrane transporter activity)		(M5906)HALLMARK ESTROGEN RESPONSE EARLY; (M5932)HALLMARK INFLAMMATORY RESPONSE	0.0	0.0	0.0	0.0	0.0	0.0	0.0	1.0	0.0	0.0	0.0	0.0	0.0	1.0	0.0	0.0	0.0	0.0	0.0	0.0
ZMYND15	84225	symbol	H. sapiens	84225	H. sapiens	ZMYND15	zinc finger MYND-type containing 15	GO:0007286 spermatid development;GO:0048515 spermatid differentiation;GO:0007283 spermatogenesis			Cytosol;Nuclear speckles(Approved)				0.0	0.0	0.0	0.0	0.0	0.0	0.0	0.0	0.0	0.0	0.0	0.0	0.0	0.0	0.0	0.0	0.0	0.0	0.0	0.0
MGAT4C	25834	symbol	H. sapiens	25834	H. sapiens	MGAT4C	MGAT4 family member C	GO:0006486 protein glycosylation;GO:0043413 macromolecule glycosylation;GO:0009101 glycoprotein biosynthetic process		Enzymes/ENZYME proteins/Transferases					0.0	1.0	0.0	0.0	0.0	0.0	0.0	0.0	0.0	0.0	0.0	0.0	0.0	0.0	0.0	0.0	0.0	0.0	0.0	0.0
ABCA5	23461	symbol	H. sapiens	23461	H. sapiens	ABCA5	ATP binding cassette subfamily A member 5	GO:0010745 negative regulation of macrophage derived foam cell differentiation;GO:0034375 high-density lipoprotein particle remodeling;GO:0043691 reverse cholesterol transport		Transporters/Primary Active Transporters				(M5948)HALLMARK BILE ACID METABOLISM	0.0	0.0	0.0	0.0	0.0	0.0	0.0	0.0	0.0	0.0	0.0	0.0	0.0	0.0	0.0	0.0	0.0	0.0	0.0	0.0
NECAB2	54550	symbol	H. sapiens	54550	H. sapiens	NECAB2	N-terminal EF-hand calcium binding protein 2				Vesicles(Approved)				0.0	0.0	0.0	0.0	0.0	0.0	0.0	0.0	0.0	0.0	0.0	0.0	0.0	0.0	0.0	0.0	0.0	0.0	0.0	0.0
RIMKLB	57494	symbol	H. sapiens	57494	H. sapiens	RIMKLB	ribosomal modification protein rimK like family member B	GO:0006464 cellular protein modification process;GO:0036211 protein modification process;GO:0043412 macromolecule modification		Enzymes/ENZYME proteins/Ligase	Microtubule organizing center;Nucleoplasm(Approved)				0.0	0.0	0.0	0.0	0.0	0.0	0.0	0.0	0.0	0.0	0.0	0.0	0.0	0.0	0.0	0.0	0.0	0.0	0.0	0.0
ZNF808	388558	symbol	H. sapiens	388558	H. sapiens	ZNF808	zinc finger protein 808	GO:0006355 regulation of transcription, DNA-templated;GO:1903506 regulation of nucleic acid-templated transcription;GO:0006351 transcription, DNA-templated		Transcription factors/Zinc-coordinating DNA-binding domains					0.0	0.0	0.0	0.0	0.0	0.0	0.0	0.0	0.0	0.0	0.0	0.0	0.0	0.0	0.0	0.0	0.0	0.0	0.0	0.0
LRRC37A15P	106481796	symbol	H. sapiens	106481796	H. sapiens	LRRC37A15P	leucine rich repeat containing 37 member A15, pseudogene								0.0	0.0	0.0	0.0	0.0	0.0	0.0	0.0	0.0	0.0	0.0	0.0	0.0	0.0	0.0	0.0	0.0	0.0	0.0	0.0
UBN2	254048	symbol	H. sapiens	254048	H. sapiens	UBN2	ubinuclein 2				Nucleoplasm(Supported)				0.0	0.0	0.0	0.0	0.0	0.0	0.0	0.0	0.0	0.0	0.0	0.0	0.0	0.0	0.0	0.0	0.0	0.0	0.0	0.0
TTC3P1	286495	symbol	H. sapiens	286495	H. sapiens	TTC3P1	tetratricopeptide repeat domain 3 pseudogene 1								0.0	0.0	0.0	0.0	0.0	0.0	0.0	0.0	0.0	0.0	0.0	0.0	0.0	0.0	0.0	0.0	0.0	0.0	0.0	0.0
SBK3	100130827	symbol	H. sapiens	100130827	H. sapiens	SBK3	SH3 domain binding kinase family member 3	GO:0006468 protein phosphorylation;GO:0016310 phosphorylation;GO:0006796 phosphate-containing compound metabolic process	Other	Enzymes/{ENZYME proteins/Transferases,Kinases}					0.0	0.0	0.0	0.0	0.0	0.0	0.0	0.0	0.0	0.0	0.0	0.0	0.0	0.0	0.0	0.0	0.0	0.0	0.0	0.0
ZNF25	219749	symbol	H. sapiens	219749	H. sapiens	ZNF25	zinc finger protein 25	GO:0006355 regulation of transcription, DNA-templated;GO:1903506 regulation of nucleic acid-templated transcription;GO:0006351 transcription, DNA-templated		Transcription factors/Zinc-coordinating DNA-binding domains	Golgi apparatus;Nucleoplasm(Approved)				1.0	0.0	0.0	0.0	0.0	0.0	0.0	0.0	0.0	0.0	0.0	0.0	0.0	0.0	0.0	0.0	0.0	0.0	0.0	0.0
LIFR	3977	symbol	H. sapiens	3977	H. sapiens	LIFR	leukemia inhibitory factor receptor alpha	GO:0038165 oncostatin-M-mediated signaling pathway;GO:0070120 ciliary neurotrophic factor-mediated signaling pathway;GO:0048861 leukemia inhibitory factor signaling pathway		CD markers	Golgi apparatus;Nuclear speckles(Approved)			(M5908)HALLMARK ANDROGEN RESPONSE; (M5905)HALLMARK ADIPOGENESIS	0.0	0.0	0.0	0.0	0.0	0.0	0.0	0.0	0.0	0.0	0.0	0.0	0.0	0.0	0.0	0.0	0.0	0.0	0.0	0.0
ARID4A	5926	symbol	H. sapiens	5926	H. sapiens	ARID4A	AT-rich interaction domain 4A	GO:0097368 establishment of Sertoli cell barrier;GO:0034773 histone H4-K20 trimethylation;GO:0036124 histone H3-K9 trimethylation		Transcription factors/Helix-turn-helix domains	Nucleoplasm(Supported)Cytosol;Plasma membrane(Approved)			(M5901)HALLMARK G2M CHECKPOINT	0.0	0.0	0.0	0.0	0.0	0.0	0.0	0.0	0.0	0.0	0.0	0.0	0.0	0.0	0.0	0.0	0.0	0.0	1.0	0.0
GOLGA4	2803	symbol	H. sapiens	2803	H. sapiens	GOLGA4	golgin A4	GO:0045773 positive regulation of axon extension;GO:0000042 protein targeting to Golgi;GO:0050772 positive regulation of axonogenesis			Cytosol;Golgi apparatus(Supported)Vesicles(Approved)			(M5910)HALLMARK PROTEIN SECRETION	0.0	0.0	0.0	0.0	0.0	0.0	0.0	0.0	0.0	0.0	0.0	0.0	0.0	1.0	0.0	0.0	0.0	0.0	0.0	1.0
AP000648.5						None	None	None	None	None	None	None	None	None	nan	nan	nan	nan	nan	nan	nan	nan	nan	nan	nan	nan	nan	nan	nan	nan	nan	nan	nan	nan
RAB27B	5874	symbol	H. sapiens	5874	H. sapiens	RAB27B	RAB27B, member RAS oncogene family	GO:0032402 melanosome transport;GO:0032401 establishment of melanosome localization;GO:0051904 pigment granule transport			Cytosol;Golgi apparatus;Plasma membrane(Uncertain)				0.0	0.0	0.0	0.0	0.0	0.0	0.0	0.0	0.0	0.0	0.0	0.0	0.0	0.0	0.0	0.0	0.0	0.0	0.0	0.0
ZBTB37	84614	symbol	H. sapiens	84614	H. sapiens	ZBTB37	zinc finger and BTB domain containing 37	GO:0006355 regulation of transcription, DNA-templated;GO:1903506 regulation of nucleic acid-templated transcription;GO:0006351 transcription, DNA-templated		Transcription factors/Zinc-coordinating DNA-binding domains	Cytosol;Nucleoli fibrillar center;Nucleus(Approved)				0.0	0.0	0.0	0.0	0.0	0.0	0.0	0.0	0.0	0.0	0.0	0.0	0.0	0.0	0.0	0.0	0.0	0.0	0.0	0.0
BNIP3L	665	symbol	H. sapiens	665	H. sapiens	BNIP3L	BCL2 interacting protein 3 like	GO:0097345 mitochondrial outer membrane permeabilization;GO:1902110 positive regulation of mitochondrial membrane permeability involved in apoptotic process;GO:0035694 mitochondrial protein catabolic process		Transporters/Transporter channels and pores	Nuclear speckles(Supported)Mitochondria(Approved)		(M145)PID P53 DOWNSTREAM PATHWAY	(M5902)HALLMARK APOPTOSIS; (M5945)HALLMARK HEME METABOLISM; (M5891)HALLMARK HYPOXIA	1.0	0.0	0.0	0.0	0.0	0.0	0.0	0.0	0.0	0.0	0.0	0.0	0.0	0.0	0.0	0.0	0.0	0.0	0.0	0.0
FMNL2	114793	symbol	H. sapiens	114793	H. sapiens	FMNL2	formin like 2	GO:0030866 cortical actin cytoskeleton organization;GO:0030865 cortical cytoskeleton organization;GO:0022604 regulation of cell morphogenesis			Cytosol;Golgi apparatus;Plasma membrane(Approved)				0.0	0.0	0.0	0.0	0.0	0.0	0.0	0.0	0.0	0.0	0.0	0.0	0.0	0.0	0.0	0.0	0.0	0.0	0.0	0.0
VPS13A	23230	symbol	H. sapiens	23230	H. sapiens	VPS13A	vacuolar protein sorting 13 homolog A	GO:0006895 Golgi to endosome transport;GO:0035176 social behavior;GO:0051703 intraspecies interaction between organisms							0.0	0.0	0.0	0.0	0.0	0.0	0.0	0.0	0.0	0.0	0.0	0.0	0.0	0.0	0.0	0.0	0.0	0.0	0.0	0.0
ZNF37A	7587	symbol	H. sapiens	7587	H. sapiens	ZNF37A	zinc finger protein 37A	GO:0006355 regulation of transcription, DNA-templated;GO:1903506 regulation of nucleic acid-templated transcription;GO:0006351 transcription, DNA-templated		Transcription factors/Zinc-coordinating DNA-binding domains	Vesicles(Approved)				1.0	0.0	0.0	0.0	0.0	0.0	0.0	0.0	0.0	0.0	0.0	0.0	0.0	0.0	0.0	0.0	0.0	0.0	0.0	0.0
CXCL12	6387	symbol	H. sapiens	6387	H. sapiens	CXCL12	C-X-C motif chemokine ligand 12	GO:0048842 positive regulation of axon extension involved in axon guidance;GO:1903237 negative regulation of leukocyte tethering or rolling;GO:1904995 negative regulation of leukocyte adhesion to vascular endothelial cell				Tinzaparin	(M165)PID SYNDECAN 4 PATHWAY; (M255)PID HIF1 TFPATHWAY; (M124)PID CXCR4 PATHWAY	(M5907)HALLMARK ESTROGEN RESPONSE LATE; (M5906)HALLMARK ESTROGEN RESPONSE EARLY; (M5930)HALLMARK EPITHELIAL MESENCHYMAL TRANSITION	0.0	0.0	1.0	0.0	0.0	0.0	0.0	0.0	1.0	0.0	0.0	0.0	0.0	1.0	0.0	0.0	0.0	0.0	0.0	1.0
KIAA2026	158358	symbol	H. sapiens	158358	H. sapiens	KIAA2026	KIAA2026				Cytosol;Nucleus;Vesicles(Approved)				0.0	0.0	0.0	0.0	0.0	0.0	0.0	0.0	0.0	0.0	0.0	0.0	0.0	0.0	0.0	0.0	0.0	0.0	0.0	0.0
ARID4B	51742	symbol	H. sapiens	51742	H. sapiens	ARID4B	AT-rich interaction domain 4B	GO:0097368 establishment of Sertoli cell barrier;GO:0034773 histone H4-K20 trimethylation;GO:0036124 histone H3-K9 trimethylation		Transcription factors/Helix-turn-helix domains	Nucleoplasm;Vesicles(Approved)			(M5896)HALLMARK TGF BETA SIGNALING	0.0	0.0	0.0	0.0	0.0	0.0	0.0	0.0	0.0	0.0	0.0	0.0	0.0	0.0	0.0	0.0	0.0	0.0	1.0	0.0
APC	324	symbol	H. sapiens	324	H. sapiens	APC	APC, WNT signaling pathway regulator	GO:0007094 mitotic spindle assembly checkpoint;GO:0071174 mitotic spindle checkpoint;GO:0007026 negative regulation of microtubule depolymerization					(M31)PID BETA CATENIN DEG PATHWAY; (M90)PID WNT CANONICAL PATHWAY; (M2701)ST MYOCYTE AD PATHWAY	(M5896)HALLMARK TGF BETA SIGNALING; (M5893)HALLMARK MITOTIC SPINDLE	0.0	0.0	0.0	0.0	0.0	0.0	0.0	0.0	0.0	0.0	0.0	0.0	0.0	0.0	0.0	0.0	0.0	0.0	0.0	0.0
RP4-545K15.5						None	None	None	None	None	None	None	None	None	nan	nan	nan	nan	nan	nan	nan	nan	nan	nan	nan	nan	nan	nan	nan	nan	nan	nan	nan	nan
PPARGC1A	10891	symbol	H. sapiens	10891	H. sapiens	PPARGC1A	PPARG coactivator 1 alpha	GO:2000184 positive regulation of progesterone biosynthetic process;GO:0045820 negative regulation of glycolytic process;GO:1904635 positive regulation of glomerular visceral epithelial cell apoptotic process			Nucleoplasm(Supported)		(M32)PID HDAC CLASSIII PATHWAY; (M229)PID P38 ALPHA BETA DOWNSTREAM PATHWAY; (M166)PID ATF2 PATHWAY	(M5891)HALLMARK HYPOXIA	0.0	1.0	1.0	0.0	1.0	0.0	1.0	0.0	0.0	1.0	0.0	1.0	1.0	0.0	0.0	1.0	0.0	0.0	0.0	0.0
WHAMMP2	440253	symbol	H. sapiens	440253	H. sapiens	WHAMMP2	WAS protein homolog associated with actin, golgi membranes and microtubules pseudogene 2								0.0	0.0	0.0	0.0	0.0	0.0	0.0	0.0	0.0	0.0	0.0	0.0	0.0	0.0	0.0	0.0	0.0	0.0	0.0	0.0
RP11-700J17.1						None	None	None	None	None	None	None	None	None	nan	nan	nan	nan	nan	nan	nan	nan	nan	nan	nan	nan	nan	nan	nan	nan	nan	nan	nan	nan
RP11-48B3.3						None	None	None	None	None	None	None	None	None	nan	nan	nan	nan	nan	nan	nan	nan	nan	nan	nan	nan	nan	nan	nan	nan	nan	nan	nan	nan
GDF15	9518	symbol	H. sapiens	9518	H. sapiens	GDF15	growth differentiation factor 15	GO:1901741 positive regulation of myoblast fusion;GO:1901739 regulation of myoblast fusion;GO:0060143 positive regulation of syncytium formation by plasma membrane fusion			Golgi apparatus(Supported)		(M256)PID TAP63 PATHWAY; (M19)PID P73PATHWAY; (M145)PID P53 DOWNSTREAM PATHWAY		0.0	0.0	0.0	0.0	0.0	0.0	0.0	0.0	0.0	0.0	0.0	0.0	0.0	0.0	0.0	0.0	0.0	0.0	0.0	0.0
AC015971.2						None	None	None	None	None	None	None	None	None	nan	nan	nan	nan	nan	nan	nan	nan	nan	nan	nan	nan	nan	nan	nan	nan	nan	nan	nan	nan
FUT3	2525	symbol	H. sapiens	2525	H. sapiens	FUT3	fucosyltransferase 3 (Lewis blood group)	GO:0009312 oligosaccharide biosynthetic process;GO:0036065 fucosylation;GO:0009988 cell-cell recognition		Blood group antigen proteins;Enzymes/ENZYME proteins/Transferases					0.0	1.0	0.0	0.0	0.0	0.0	0.0	0.0	0.0	0.0	0.0	0.0	0.0	0.0	0.0	0.0	0.0	0.0	0.0	0.0
KIAA1109	84162	symbol	H. sapiens	84162	H. sapiens	KIAA1109	KIAA1109	GO:0030856 regulation of epithelial cell differentiation;GO:0001558 regulation of cell growth;GO:0030855 epithelial cell differentiation			Centrosome;Nucleoplasm(Approved)				0.0	0.0	0.0	0.0	0.0	0.0	0.0	0.0	0.0	0.0	0.0	0.0	0.0	0.0	0.0	0.0	0.0	0.0	0.0	0.0
CBWD7	644019	gene_synonym	H. sapiens	644019	H. sapiens	CBWD6	COBW domain containing 6				Plasma membrane(Approved);Plasma membrane(Approved);Plasma membrane(Approved)				0.0	0.0	0.0	0.0	0.0	0.0	0.0	0.0	0.0	0.0	0.0	0.0	0.0	0.0	0.0	0.0	0.0	0.0	0.0	0.0
ZNF470	388566	symbol	H. sapiens	388566	H. sapiens	ZNF470	zinc finger protein 470	GO:0006355 regulation of transcription, DNA-templated;GO:1903506 regulation of nucleic acid-templated transcription;GO:0006351 transcription, DNA-templated		Transcription factors/Zinc-coordinating DNA-binding domains	Nuclear bodies;Nucleoplasm(Supported)				1.0	0.0	0.0	0.0	0.0	0.0	0.0	0.0	0.0	0.0	0.0	0.0	0.0	0.0	0.0	0.0	0.0	0.0	0.0	0.0
JMJD1C	221037	symbol	H. sapiens	221037	H. sapiens	JMJD1C	jumonji domain containing 1C	GO:0033169 histone H3-K9 demethylation;GO:0070076 histone lysine demethylation;GO:0016577 histone demethylation			Cytosol;Nucleoplasm(Approved)				0.0	0.0	0.0	0.0	0.0	0.0	0.0	0.0	0.0	0.0	0.0	0.0	0.0	0.0	0.0	0.0	0.0	0.0	0.0	0.0
AL354822.1						None	None	None	None	None	None	None	None	None	nan	nan	nan	nan	nan	nan	nan	nan	nan	nan	nan	nan	nan	nan	nan	nan	nan	nan	nan	nan
TPSP2	650474	symbol	H. sapiens	650474	H. sapiens	TPSP2	tryptase pseudogene 2								0.0	0.0	0.0	0.0	0.0	0.0	0.0	0.0	0.0	0.0	0.0	0.0	0.0	0.0	0.0	0.0	0.0	0.0	0.0	0.0
PHC3	80012	symbol	H. sapiens	80012	H. sapiens	PHC3	polyhomeotic homolog 3	GO:0007275 multicellular organism development;GO:0048856 anatomical structure development;GO:0044707 single-multicellular organism process			Nucleus(Supported)				0.0	0.0	0.0	0.0	0.0	0.0	0.0	0.0	0.0	0.0	0.0	0.0	0.0	0.0	0.0	0.0	0.0	0.0	0.0	0.0
AC000123.2						None	None	None	None	None	None	None	None	None	nan	nan	nan	nan	nan	nan	nan	nan	nan	nan	nan	nan	nan	nan	nan	nan	nan	nan	nan	nan
ZNF546	339327	symbol	H. sapiens	339327	H. sapiens	ZNF546	zinc finger protein 546	GO:0006355 regulation of transcription, DNA-templated;GO:1903506 regulation of nucleic acid-templated transcription;GO:0006351 transcription, DNA-templated		Transcription factors/Zinc-coordinating DNA-binding domains	Cytosol;Nucleus(Approved)				1.0	0.0	0.0	0.0	0.0	0.0	0.0	0.0	0.0	0.0	0.0	0.0	0.0	0.0	0.0	0.0	0.0	0.0	0.0	0.0
ATP2A1	487	symbol	H. sapiens	487	H. sapiens	ATP2A1	ATPase sarcoplasmic/endoplasmic reticulum Ca2+ transporting 1	GO:0031448 positive regulation of fast-twitch skeletal muscle fiber contraction;GO:0031446 regulation of fast-twitch skeletal muscle fiber contraction;GO:0032470 positive regulation of endoplasmic reticulum calcium ion concentration		Enzymes/ENZYME proteins/Hydrolases	Endoplasmic reticulum(Approved)	Adenosine-5'-[Beta, Gamma-Methylene]Triphosphate (Protein homodimerization activity);Tetrafluoroaluminate Ion (Protein homodimerization activity);2,5-DI-(TERT-BUTYL)-1,4,BENZOHYDROQUINONE (Protein homodimerization activity);(6AR,11AS,11BR)-10-ACETYL-9-HYDROXY-7,7-DIMETHYL-2,6,6A,7,11A,11B-HEXAHYDRO-11H-PYRROLO[1',2':2,3]ISOINDOLO[4,5,6-CD]INDOL-11-ONE (Protein homodimerization activity)		(M5909)HALLMARK MYOGENESIS	0.0	0.0	0.0	0.0	0.0	0.0	0.0	0.0	0.0	0.0	0.0	0.0	0.0	0.0	0.0	0.0	0.0	0.0	0.0	0.0
BDP1	55814	symbol	H. sapiens	55814	H. sapiens	BDP1	B double prime 1, subunit of RNA polymerase III transcription initiation factor IIIB	GO:0070898 RNA polymerase III transcriptional preinitiation complex assembly;GO:0006384 transcription initiation from RNA polymerase III promoter;GO:0006359 regulation of transcription from RNA polymerase III promoter							0.0	0.0	0.0	0.0	0.0	0.0	0.0	0.0	0.0	0.0	0.0	0.0	0.0	0.0	0.0	0.0	0.0	0.0	0.0	0.0
ATM	472	symbol	H. sapiens	472	H. sapiens	ATM	ATM serine/threonine kinase	GO:0072434 signal transduction involved in mitotic G2 DNA damage checkpoint;GO:0002331 pre-B cell allelic exclusion;GO:1904884 positive regulation of telomerase catalytic core complex assembly	Atypical: PI3/PI4-kinase family	Enzymes/{ENZYME proteins/Transferases,Kinases/Atypical kinases}	Nucleoplasm(Supported)	Caffeine (Protein serine/threonine kinase activity)	(M37)PID NFKAPPAB CANONICAL PATHWAY; (M20)PID P38 MKK3 6PATHWAY; (M258)PID BARD1 PATHWAY		1.0	0.0	0.0	0.0	0.0	1.0	0.0	0.0	1.0	1.0	0.0	0.0	0.0	0.0	0.0	0.0	0.0	0.0	0.0	1.0
GS1-306C12.1						None	None	None	None	None	None	None	None	None	nan	nan	nan	nan	nan	nan	nan	nan	nan	nan	nan	nan	nan	nan	nan	nan	nan	nan	nan	nan
RP11-226E21.4						None	None	None	None	None	None	None	None	None	nan	nan	nan	nan	nan	nan	nan	nan	nan	nan	nan	nan	nan	nan	nan	nan	nan	nan	nan	nan
CAPRIN2	65981	symbol	H. sapiens	65981	H. sapiens	CAPRIN2	caprin family member 2	GO:0061003 positive regulation of dendritic spine morphogenesis;GO:0061001 regulation of dendritic spine morphogenesis;GO:0060999 positive regulation of dendritic spine development			Cytosol(Supported)Centrosome;Nucleus(Approved)				0.0	0.0	0.0	0.0	0.0	1.0	0.0	0.0	0.0	0.0	0.0	0.0	0.0	0.0	0.0	0.0	0.0	0.0	0.0	0.0
RP11-274H2.5						None	None	None	None	None	None	None	None	None	nan	nan	nan	nan	nan	nan	nan	nan	nan	nan	nan	nan	nan	nan	nan	nan	nan	nan	nan	nan
RP11-203J24.8						None	None	None	None	None	None	None	None	None	nan	nan	nan	nan	nan	nan	nan	nan	nan	nan	nan	nan	nan	nan	nan	nan	nan	nan	nan	nan
ZNF610	162963	symbol	H. sapiens	162963	H. sapiens	ZNF610	zinc finger protein 610	GO:0006355 regulation of transcription, DNA-templated;GO:1903506 regulation of nucleic acid-templated transcription;GO:0006351 transcription, DNA-templated		Transcription factors/Zinc-coordinating DNA-binding domains					1.0	0.0	0.0	0.0	0.0	0.0	0.0	0.0	0.0	0.0	0.0	0.0	0.0	0.0	0.0	0.0	0.0	0.0	0.0	0.0
CXCL2	2920	symbol	H. sapiens	2920	H. sapiens	CXCL2	C-X-C motif chemokine ligand 2	GO:0090023 positive regulation of neutrophil chemotaxis;GO:0071624 positive regulation of granulocyte chemotaxis;GO:1902624 positive regulation of neutrophil migration					(M7871)ST GRANULE CELL SURVIVAL PATHWAY; (M5883)NABA SECRETED FACTORS; (M5885)NABA MATRISOME ASSOCIATED	(M5941)HALLMARK UV RESPONSE UP; (M5890)HALLMARK TNFA SIGNALING VIA NFKB	0.0	0.0	1.0	0.0	0.0	0.0	0.0	0.0	0.0	0.0	0.0	0.0	0.0	0.0	0.0	0.0	0.0	0.0	0.0	0.0
RP11-403F21.4						None	None	None	None	None	None	None	None	None	nan	nan	nan	nan	nan	nan	nan	nan	nan	nan	nan	nan	nan	nan	nan	nan	nan	nan	nan	nan
RP5-872K7.7						None	None	None	None	None	None	None	None	None	nan	nan	nan	nan	nan	nan	nan	nan	nan	nan	nan	nan	nan	nan	nan	nan	nan	nan	nan	nan
AC005562.1						None	None	None	None	None	None	None	None	None	nan	nan	nan	nan	nan	nan	nan	nan	nan	nan	nan	nan	nan	nan	nan	nan	nan	nan	nan	nan
RP11-138A9.2						None	None	None	None	None	None	None	None	None	nan	nan	nan	nan	nan	nan	nan	nan	nan	nan	nan	nan	nan	nan	nan	nan	nan	nan	nan	nan
CTC-366B18.4						None	None	None	None	None	None	None	None	None	nan	nan	nan	nan	nan	nan	nan	nan	nan	nan	nan	nan	nan	nan	nan	nan	nan	nan	nan	nan
GOLGB1	2804	symbol	H. sapiens	2804	H. sapiens	GOLGB1	golgin B1	GO:1905793 protein localization to pericentriolar material;GO:0071539 protein localization to centrosome;GO:1905508 protein localization to microtubule organizing center			Golgi apparatus(Validated)				0.0	0.0	0.0	0.0	0.0	0.0	0.0	0.0	0.0	0.0	0.0	0.0	0.0	0.0	0.0	0.0	0.0	0.0	0.0	0.0
DSEL	92126	symbol	H. sapiens	92126	H. sapiens	DSEL	dermatan sulfate epimerase-like	GO:0030208 dermatan sulfate biosynthetic process;GO:0030205 dermatan sulfate metabolic process;GO:0050651 dermatan sulfate proteoglycan biosynthetic process			Nucleoplasm;Plasma membrane(Approved)				0.0	0.0	0.0	0.0	0.0	0.0	0.0	0.0	0.0	0.0	0.0	1.0	0.0	0.0	0.0	0.0	0.0	0.0	0.0	0.0
LMLN	89782	symbol	H. sapiens	89782	H. sapiens	LMLN	leishmanolysin like peptidase	GO:0007067 mitotic nuclear division;GO:0000280 nuclear division;GO:1903047 mitotic cell cycle process		Enzymes/Peptidases/Metallopeptidases	Cytosol;Focal adhesion sites(Supported)				0.0	0.0	0.0	0.0	0.0	0.0	0.0	0.0	0.0	0.0	0.0	0.0	0.0	0.0	0.0	0.0	0.0	0.0	0.0	0.0
RP11-640N20.4						None	None	None	None	None	None	None	None	None	nan	nan	nan	nan	nan	nan	nan	nan	nan	nan	nan	nan	nan	nan	nan	nan	nan	nan	nan	nan
CCNL1	57018	symbol	H. sapiens	57018	H. sapiens	CCNL1	cyclin L1	GO:1901409 positive regulation of phosphorylation of RNA polymerase II C-terminal domain;GO:0045737 positive regulation of cyclin-dependent protein serine/threonine kinase activity;GO:1901407 regulation of phosphorylation of RNA polymerase II C-terminal domain			Nuclear bodies;Nucleoplasm(Supported)			(M5890)HALLMARK TNFA SIGNALING VIA NFKB	0.0	0.0	0.0	0.0	0.0	0.0	0.0	0.0	0.0	0.0	0.0	0.0	0.0	0.0	0.0	0.0	0.0	0.0	0.0	0.0
CHD2	1106	symbol	H. sapiens	1106	H. sapiens	CHD2	chromodomain helicase DNA binding protein 2	GO:0060218 hematopoietic stem cell differentiation;GO:0032508 DNA duplex unwinding;GO:0002244 hematopoietic progenitor cell differentiation		Enzymes/ENZYME proteins/Hydrolases	Nucleus(Validated)				0.0	0.0	0.0	0.0	0.0	0.0	0.0	0.0	0.0	0.0	0.0	0.0	0.0	0.0	0.0	0.0	0.0	0.0	0.0	0.0
KIF5C	3800	symbol	H. sapiens	3800	H. sapiens	KIF5C	kinesin family member 5C	GO:0008045 motor neuron axon guidance;GO:0007411 axon guidance;GO:0051028 mRNA transport			Cytosol;Nucleoli;Plasma membrane(Approved)			(M5953)HALLMARK KRAS SIGNALING UP	0.0	0.0	0.0	0.0	0.0	0.0	0.0	0.0	0.0	0.0	0.0	0.0	0.0	0.0	0.0	0.0	0.0	0.0	0.0	0.0
SCUBE1	80274	symbol	H. sapiens	80274	H. sapiens	SCUBE1	signal peptide, CUB domain and EGF like domain containing 1	GO:0007512 adult heart development;GO:0045880 positive regulation of smoothened signaling pathway;GO:0008589 regulation of smoothened signaling pathway					(M5883)NABA SECRETED FACTORS; (M5885)NABA MATRISOME ASSOCIATED; (M5889)NABA MATRISOME	(M5916)HALLMARK APICAL SURFACE	0.0	0.0	0.0	0.0	0.0	0.0	0.0	0.0	0.0	0.0	0.0	0.0	0.0	0.0	0.0	0.0	0.0	0.0	0.0	0.0
PPP1R32	220004	symbol	H. sapiens	220004	H. sapiens	PPP1R32	protein phosphatase 1 regulatory subunit 32								0.0	0.0	0.0	0.0	0.0	0.0	0.0	0.0	0.0	0.0	0.0	0.0	0.0	0.0	0.0	0.0	0.0	0.0	0.0	0.0
CTD-2636A23.2						None	None	None	None	None	None	None	None	None	nan	nan	nan	nan	nan	nan	nan	nan	nan	nan	nan	nan	nan	nan	nan	nan	nan	nan	nan	nan
RP11-519M16.1						None	None	None	None	None	None	None	None	None	nan	nan	nan	nan	nan	nan	nan	nan	nan	nan	nan	nan	nan	nan	nan	nan	nan	nan	nan	nan
SMG1P3	100271836	symbol	H. sapiens	100271836	H. sapiens	SMG1P3	SMG1P3, nonsense mediated mRNA decay associated PI3K related kinase pseudogene 3								0.0	0.0	0.0	0.0	0.0	0.0	0.0	0.0	0.0	0.0	0.0	0.0	0.0	0.0	0.0	0.0	0.0	0.0	0.0	0.0
AKAP9	10142	symbol	H. sapiens	10142	H. sapiens	AKAP9	A-kinase anchoring protein 9	GO:0007194 negative regulation of adenylate cyclase activity;GO:0098909 regulation of cardiac muscle cell action potential involved in regulation of contraction;GO:1901018 positive regulation of potassium ion transmembrane transporter activity			Golgi apparatus(Validated)Centrosome(Supported)Vesicles(Approved)				0.0	0.0	1.0	0.0	0.0	1.0	0.0	0.0	0.0	0.0	0.0	0.0	0.0	0.0	0.0	0.0	0.0	0.0	0.0	0.0
RP11-504P24.3						None	None	None	None	None	None	None	None	None	nan	nan	nan	nan	nan	nan	nan	nan	nan	nan	nan	nan	nan	nan	nan	nan	nan	nan	nan	nan
ZNF137P	7696	symbol	H. sapiens	7696	H. sapiens	ZNF137P	zinc finger protein 137, pseudogene								0.0	0.0	0.0	0.0	0.0	0.0	0.0	0.0	0.0	0.0	0.0	0.0	0.0	0.0	0.0	0.0	0.0	0.0	0.0	0.0
CCDC144NL	339184	symbol	H. sapiens	339184	H. sapiens	CCDC144NL	coiled-coil domain containing 144 family, N-terminal like				Nucleus;Plasma membrane(Approved)				0.0	0.0	0.0	0.0	0.0	0.0	0.0	0.0	0.0	0.0	0.0	0.0	0.0	0.0	0.0	0.0	0.0	0.0	0.0	0.0
RP11-274H2.2						None	None	None	None	None	None	None	None	None	nan	nan	nan	nan	nan	nan	nan	nan	nan	nan	nan	nan	nan	nan	nan	nan	nan	nan	nan	nan
RNF224	643596	symbol	H. sapiens	643596	H. sapiens	RNF224	ring finger protein 224								0.0	0.0	0.0	0.0	0.0	0.0	0.0	0.0	0.0	0.0	0.0	0.0	0.0	0.0	0.0	0.0	0.0	0.0	0.0	0.0
ELOVL4	6785	symbol	H. sapiens	6785	H. sapiens	ELOVL4	ELOVL fatty acid elongase 4	GO:0019367 fatty acid elongation, saturated fatty acid;GO:0042761 very long-chain fatty acid biosynthetic process;GO:0030497 fatty acid elongation		Enzymes/ENZYME proteins/Transferases		Alpha-Linolenic Acid (Transferase activity)			0.0	0.0	0.0	0.0	0.0	0.0	0.0	0.0	0.0	0.0	0.0	1.0	0.0	0.0	0.0	0.0	0.0	0.0	0.0	0.0
RP11-15A1.8						None	None	None	None	None	None	None	None	None	nan	nan	nan	nan	nan	nan	nan	nan	nan	nan	nan	nan	nan	nan	nan	nan	nan	nan	nan	nan
RP11-701H24.7						None	None	None	None	None	None	None	None	None	nan	nan	nan	nan	nan	nan	nan	nan	nan	nan	nan	nan	nan	nan	nan	nan	nan	nan	nan	nan
ZNF331	55422	symbol	H. sapiens	55422	H. sapiens	ZNF331	zinc finger protein 331	GO:0006355 regulation of transcription, DNA-templated;GO:1903506 regulation of nucleic acid-templated transcription;GO:0006351 transcription, DNA-templated		Transcription factors/Zinc-coordinating DNA-binding domains	Nucleoplasm(Approved)				1.0	0.0	0.0	0.0	0.0	0.0	0.0	0.0	0.0	0.0	0.0	0.0	0.0	0.0	0.0	0.0	0.0	0.0	0.0	0.0
RP11-242D8.1						None	None	None	None	None	None	None	None	None	nan	nan	nan	nan	nan	nan	nan	nan	nan	nan	nan	nan	nan	nan	nan	nan	nan	nan	nan	nan
FAM95C	100289137	symbol	H. sapiens	100289137	H. sapiens	FAM95C	family with sequence similarity 95 member C								0.0	0.0	0.0	0.0	0.0	0.0	0.0	0.0	0.0	0.0	0.0	0.0	0.0	0.0	0.0	0.0	0.0	0.0	0.0	0.0
EPHA5	2044	symbol	H. sapiens	2044	H. sapiens	EPHA5	EPH receptor A5	GO:0061178 regulation of insulin secretion involved in cellular response to glucose stimulus;GO:0032793 positive regulation of CREB transcription factor activity;GO:0035773 insulin secretion involved in cellular response to glucose stimulus	Tyr protein kinase family	Enzymes/{ENZYME proteins/Transferases,Kinases/Tyr protein kinases}			(M177)PID EPHA FWDPATHWAY	(M5956)HALLMARK KRAS SIGNALING DN	0.0	0.0	1.0	0.0	0.0	0.0	0.0	0.0	0.0	0.0	0.0	0.0	0.0	0.0	0.0	0.0	0.0	0.0	0.0	0.0
C1orf54	79630	symbol	H. sapiens	79630	H. sapiens	C1orf54	chromosome 1 open reading frame 54				Vesicles(Approved)				0.0	0.0	0.0	0.0	0.0	0.0	0.0	0.0	0.0	0.0	0.0	0.0	0.0	0.0	0.0	0.0	0.0	0.0	0.0	0.0
RFX6	222546	symbol	H. sapiens	222546	H. sapiens	RFX6	regulatory factor X6	GO:0003311 pancreatic D cell differentiation;GO:0035774 positive regulation of insulin secretion involved in cellular response to glucose stimulus;GO:0090104 pancreatic epsilon cell differentiation		Transcription factors/Helix-turn-helix domains	Nucleoli;Nucleus(Supported)				0.0	0.0	1.0	0.0	0.0	0.0	0.0	0.0	0.0	0.0	0.0	0.0	0.0	0.0	0.0	0.0	0.0	0.0	0.0	0.0
RP5-875O13.7						None	None	None	None	None	None	None	None	None	nan	nan	nan	nan	nan	nan	nan	nan	nan	nan	nan	nan	nan	nan	nan	nan	nan	nan	nan	nan
SDAD1P1	157489	symbol	H. sapiens	157489	H. sapiens	SDAD1P1	SDA1 domain containing 1 pseudogene 1								0.0	0.0	0.0	0.0	0.0	0.0	0.0	0.0	0.0	0.0	0.0	0.0	0.0	0.0	0.0	0.0	0.0	0.0	0.0	0.0
PER3	8863	symbol	H. sapiens	8863	H. sapiens	PER3	period circadian clock 3	GO:0045187 regulation of circadian sleep/wake cycle, sleep;GO:0050802 circadian sleep/wake cycle, sleep;GO:0042749 regulation of circadian sleep/wake cycle			Cytosol(Uncertain)				0.0	0.0	0.0	0.0	0.0	0.0	0.0	0.0	0.0	0.0	0.0	0.0	0.0	0.0	0.0	0.0	0.0	0.0	0.0	0.0
CDKL3	51265	symbol	H. sapiens	51265	H. sapiens	CDKL3	cyclin dependent kinase like 3	GO:0030517 negative regulation of axon extension;GO:0050775 positive regulation of dendrite morphogenesis;GO:0097484 dendrite extension	CMGC Ser/Thr protein kinase family	Enzymes/{ENZYME proteins/Transferases,Kinases/CMGC Ser/Thr protein kinases}	Nucleoplasm;Vesicles(Uncertain)				0.0	0.0	0.0	0.0	0.0	0.0	0.0	0.0	0.0	0.0	0.0	0.0	0.0	1.0	0.0	0.0	0.0	0.0	0.0	1.0
CFAP69	79846	symbol	H. sapiens	79846	H. sapiens	CFAP69	cilia and flagella associated protein 69								0.0	0.0	0.0	0.0	0.0	0.0	0.0	0.0	0.0	0.0	0.0	0.0	0.0	0.0	0.0	0.0	0.0	0.0	0.0	0.0
RP11-210N13.1						None	None	None	None	None	None	None	None	None	nan	nan	nan	nan	nan	nan	nan	nan	nan	nan	nan	nan	nan	nan	nan	nan	nan	nan	nan	nan
LRP2BP	55805	symbol	H. sapiens	55805	H. sapiens	LRP2BP	LRP2 binding protein								0.0	0.0	0.0	0.0	0.0	0.0	0.0	0.0	0.0	0.0	0.0	0.0	0.0	0.0	0.0	0.0	0.0	0.0	0.0	0.0
TRIM50	135892	symbol	H. sapiens	135892	H. sapiens	TRIM50	tripartite motif containing 50				Cytosol(Approved)				0.0	0.0	0.0	0.0	0.0	0.0	0.0	0.0	0.0	0.0	0.0	0.0	0.0	0.0	0.0	0.0	0.0	0.0	0.0	0.0
LINC00641	283624	symbol	H. sapiens	283624	H. sapiens	LINC00641	long intergenic non-protein coding RNA 641								0.0	0.0	0.0	0.0	0.0	0.0	0.0	0.0	0.0	0.0	0.0	0.0	0.0	0.0	0.0	0.0	0.0	0.0	0.0	0.0
CRYBG3	131544	symbol	H. sapiens	131544	H. sapiens	CRYBG3	crystallin beta-gamma domain containing 3				Cytosol;Nucleoplasm(Approved)				0.0	0.0	0.0	0.0	0.0	0.0	0.0	0.0	0.0	0.0	0.0	0.0	0.0	0.0	0.0	0.0	0.0	0.0	0.0	0.0
RP11-589N15.2						None	None	None	None	None	None	None	None	None	nan	nan	nan	nan	nan	nan	nan	nan	nan	nan	nan	nan	nan	nan	nan	nan	nan	nan	nan	nan
AC024592.9						None	None	None	None	None	None	None	None	None	nan	nan	nan	nan	nan	nan	nan	nan	nan	nan	nan	nan	nan	nan	nan	nan	nan	nan	nan	nan
GABRG1	2565	symbol	H. sapiens	2565	H. sapiens	GABRG1	gamma-aminobutyric acid type A receptor gamma1 subunit	GO:1902476 chloride transmembrane transport;GO:0007214 gamma-aminobutyric acid signaling pathway;GO:0098661 inorganic anion transmembrane transport				Temazepam (Inhibitory extracellular ligand-gated ion channel activity);Adinazolam (Inhibitory extracellular ligand-gated ion channel activity);Midazolam (Inhibitory extracellular ligand-gated ion channel activity);Flurazepam (Inhibitory extracellular ligand-gated ion channel activity);Halazepam (Inhibitory extracellular ligand-gated ion channel activity);Diazepam (Inhibitory extracellular ligand-…			0.0	0.0	0.0	0.0	0.0	0.0	0.0	1.0	0.0	0.0	0.0	0.0	0.0	0.0	0.0	0.0	0.0	0.0	0.0	0.0
RP11-288C18.1						None	None	None	None	None	None	None	None	None	nan	nan	nan	nan	nan	nan	nan	nan	nan	nan	nan	nan	nan	nan	nan	nan	nan	nan	nan	nan
GPR135	64582	symbol	H. sapiens	64582	H. sapiens	GPR135	G protein-coupled receptor 135	GO:0007186 G-protein coupled receptor signaling pathway;GO:0007165 signal transduction;GO:0044700 single organism signaling		G-protein coupled receptors/GPCRs excl olfactory receptors					0.0	0.0	0.0	0.0	0.0	0.0	0.0	0.0	0.0	0.0	0.0	0.0	0.0	0.0	0.0	0.0	0.0	0.0	0.0	0.0
BAZ2B	29994	symbol	H. sapiens	29994	H. sapiens	BAZ2B	bromodomain adjacent to zinc finger domain 2B	GO:0006355 regulation of transcription, DNA-templated;GO:1903506 regulation of nucleic acid-templated transcription;GO:0006351 transcription, DNA-templated			Cytosol;Nucleoplasm(Approved)				0.0	0.0	0.0	0.0	0.0	0.0	0.0	0.0	0.0	0.0	0.0	0.0	0.0	0.0	0.0	0.0	0.0	0.0	0.0	0.0
PP2D1	151649	symbol	H. sapiens	151649	H. sapiens	PP2D1	protein phosphatase 2C like domain containing 1	GO:0006470 protein dephosphorylation;GO:0016311 dephosphorylation;GO:0006796 phosphate-containing compound metabolic process			Intermediate filaments;Nucleoplasm(Uncertain)				0.0	0.0	0.0	0.0	0.0	0.0	0.0	0.0	0.0	0.0	0.0	0.0	0.0	0.0	0.0	0.0	0.0	0.0	0.0	0.0
ZNF224	7767	symbol	H. sapiens	7767	H. sapiens	ZNF224	zinc finger protein 224	GO:0045892 negative regulation of transcription, DNA-templated;GO:1903507 negative regulation of nucleic acid-templated transcription;GO:1902679 negative regulation of RNA biosynthetic process		Transcription factors/Zinc-coordinating DNA-binding domains	Nuclear membrane;Nucleus(Supported)				1.0	0.0	0.0	0.0	0.0	0.0	0.0	0.0	0.0	0.0	0.0	0.0	0.0	0.0	0.0	0.0	0.0	0.0	0.0	0.0
BHLHE41	79365	symbol	H. sapiens	79365	H. sapiens	BHLHE41	basic helix-loop-helix family member e41	GO:0010944 negative regulation of transcription by competitive promoter binding;GO:0010832 negative regulation of myotube differentiation;GO:0051154 negative regulation of striated muscle cell differentiation		Transcription factors/Basic domains	Nucleoplasm(Approved)		(M255)PID HIF1 TFPATHWAY		0.0	0.0	0.0	0.0	0.0	0.0	0.0	0.0	0.0	0.0	0.0	0.0	0.0	0.0	0.0	0.0	0.0	0.0	0.0	0.0
RP11-242J7.1						None	None	None	None	None	None	None	None	None	nan	nan	nan	nan	nan	nan	nan	nan	nan	nan	nan	nan	nan	nan	nan	nan	nan	nan	nan	nan
GPRIN3	285513	symbol	H. sapiens	285513	H. sapiens	GPRIN3	GPRIN family member 3				Nucleoli;Nucleus(Approved)				0.0	0.0	0.0	0.0	0.0	0.0	0.0	0.0	0.0	0.0	0.0	0.0	0.0	0.0	0.0	0.0	0.0	0.0	0.0	0.0
SGMS2	166929	symbol	H. sapiens	166929	H. sapiens	SGMS2	sphingomyelin synthase 2	GO:1905373 ceramide phosphoethanolamine biosynthetic process;GO:1905371 ceramide phosphoethanolamine metabolic process;GO:0006686 sphingomyelin biosynthetic process		Enzymes/ENZYME proteins/Transferases				(M5932)HALLMARK INFLAMMATORY RESPONSE	0.0	0.0	0.0	0.0	0.0	0.0	0.0	0.0	0.0	0.0	0.0	0.0	0.0	0.0	0.0	0.0	0.0	0.0	0.0	0.0
SNHG14	104472715	symbol	H. sapiens	104472715	H. sapiens	SNHG14	small nucleolar RNA host gene 14								0.0	0.0	0.0	0.0	0.0	0.0	0.0	0.0	0.0	0.0	0.0	0.0	0.0	0.0	0.0	0.0	0.0	0.0	0.0	0.0
ZNF841	284371	symbol	H. sapiens	284371	H. sapiens	ZNF841	zinc finger protein 841	GO:0006355 regulation of transcription, DNA-templated;GO:1903506 regulation of nucleic acid-templated transcription;GO:0006351 transcription, DNA-templated		Transcription factors/Zinc-coordinating DNA-binding domains					0.0	0.0	0.0	0.0	0.0	0.0	0.0	0.0	0.0	0.0	0.0	0.0	0.0	0.0	0.0	0.0	0.0	0.0	0.0	0.0
RP11-532M24.1						None	None	None	None	None	None	None	None	None	nan	nan	nan	nan	nan	nan	nan	nan	nan	nan	nan	nan	nan	nan	nan	nan	nan	nan	nan	nan
C8orf44	56260	symbol	H. sapiens	56260	H. sapiens	C8orf44	chromosome 8 open reading frame 44				Nucleoplasm(Validated)				0.0	0.0	0.0	0.0	0.0	0.0	0.0	0.0	0.0	0.0	0.0	0.0	0.0	0.0	0.0	0.0	0.0	0.0	0.0	0.0
DST	667	symbol	H. sapiens	667	H. sapiens	DST	dystonin	GO:0008090 retrograde axonal transport;GO:0098930 axonal transport;GO:0008088 axo-dendritic transport			Cytosol;Microtubules;Nucleus(Approved)		(M256)PID TAP63 PATHWAY	(M5910)HALLMARK PROTEIN SECRETION; (M5893)HALLMARK MITOTIC SPINDLE; (M5930)HALLMARK EPITHELIAL MESENCHYMAL TRANSITION	0.0	0.0	0.0	0.0	0.0	0.0	0.0	0.0	0.0	0.0	0.0	0.0	0.0	0.0	0.0	0.0	0.0	0.0	0.0	0.0
CXorf23	256643	symbol	H. sapiens	256643	H. sapiens	CXorf23	chromosome X open reading frame 23				Nucleoplasm(Approved)				0.0	0.0	0.0	0.0	0.0	0.0	0.0	0.0	0.0	0.0	0.0	0.0	0.0	0.0	0.0	0.0	0.0	0.0	0.0	0.0
LBHD1	79081	symbol	H. sapiens	79081	H. sapiens	LBHD1	LBH domain containing 1				Cytosol;Nucleoplasm(Approved)				0.0	0.0	0.0	0.0	0.0	0.0	0.0	0.0	0.0	0.0	0.0	0.0	0.0	0.0	0.0	0.0	0.0	0.0	0.0	0.0
RP11-96K19.4						None	None	None	None	None	None	None	None	None	nan	nan	nan	nan	nan	nan	nan	nan	nan	nan	nan	nan	nan	nan	nan	nan	nan	nan	nan	nan
OMG	4974	symbol	H. sapiens	4974	H. sapiens	OMG	oligodendrocyte myelin glycoprotein	GO:0050771 negative regulation of axonogenesis;GO:0050770 regulation of axonogenesis;GO:0010977 negative regulation of neuron projection development					(M153)PID P75 NTR PATHWAY		0.0	0.0	0.0	0.0	0.0	0.0	0.0	0.0	0.0	0.0	0.0	0.0	0.0	0.0	0.0	0.0	0.0	0.0	0.0	0.0
TUSC3	7991	symbol	H. sapiens	7991	H. sapiens	TUSC3	tumor suppressor candidate 3	GO:1903830 magnesium ion transmembrane transport;GO:0015693 magnesium ion transport;GO:0018279 protein N-linked glycosylation via asparagine		Transporters/Transporter channels and pores					0.0	0.0	0.0	0.0	0.0	0.0	0.0	0.0	0.0	0.0	0.0	0.0	0.0	0.0	0.0	0.0	0.0	0.0	0.0	0.0
BACH2	60468	symbol	H. sapiens	60468	H. sapiens	BACH2	BTB domain and CNC homolog 2	GO:1902593 single-organism nuclear import;GO:0051170 nuclear import;GO:0000122 negative regulation of transcription from RNA polymerase II promoter		Transcription factors/Basic domains	Cytosol;Nucleus(Supported)				0.0	0.0	0.0	0.0	0.0	0.0	0.0	0.0	0.0	0.0	0.0	0.0	0.0	0.0	0.0	0.0	0.0	0.0	0.0	0.0
DMXL2	23312	symbol	H. sapiens	23312	H. sapiens	DMXL2	Dmx like 2	GO:0007035 vacuolar acidification;GO:0070072 vacuolar proton-transporting V-type ATPase complex assembly;GO:0051452 intracellular pH reduction							0.0	0.0	0.0	0.0	0.0	0.0	0.0	0.0	0.0	0.0	0.0	0.0	0.0	0.0	0.0	0.0	0.0	0.0	0.0	0.0
NEDD9	4739	symbol	H. sapiens	4739	H. sapiens	NEDD9	neural precursor cell expressed, developmentally down-regulated 9	GO:0051017 actin filament bundle assembly;GO:0061572 actin filament bundle organization;GO:0007229 integrin-mediated signaling pathway			Cytosol;Nucleoplasm;Plasma membrane(Approved)			(M5902)HALLMARK APOPTOSIS; (M5893)HALLMARK MITOTIC SPINDLE	0.0	0.0	0.0	0.0	0.0	0.0	0.0	0.0	0.0	0.0	0.0	0.0	0.0	0.0	0.0	0.0	0.0	0.0	0.0	0.0
SMG1	23049	symbol	H. sapiens	23049	H. sapiens	SMG1	SMG1, nonsense mediated mRNA decay associated PI3K related kinase	GO:0006406 mRNA export from nucleus;GO:0071427 mRNA-containing ribonucleoprotein complex export from nucleus;GO:0000184 nuclear-transcribed mRNA catabolic process, nonsense-mediated decay	Atypical: PI3/PI4-kinase family	Enzymes/{ENZYME proteins/Transferases,Kinases/Atypical kinases}	Nucleoplasm(Supported)				0.0	0.0	0.0	0.0	0.0	1.0	0.0	0.0	1.0	0.0	0.0	0.0	0.0	0.0	0.0	0.0	0.0	0.0	0.0	0.0
EPB41L1	2036	symbol	H. sapiens	2036	H. sapiens	EPB41L1	erythrocyte membrane protein band 4.1 like 1	GO:0030866 cortical actin cytoskeleton organization;GO:0030865 cortical cytoskeleton organization;GO:0031032 actomyosin structure organization			Plasma membrane(Supported)		(M271)PID PI3K PLC TRK PATHWAY		0.0	0.0	0.0	0.0	0.0	0.0	0.0	0.0	0.0	0.0	0.0	0.0	0.0	0.0	0.0	0.0	0.0	0.0	0.0	0.0
AC104131.1						None	None	None	None	None	None	None	None	None	nan	nan	nan	nan	nan	nan	nan	nan	nan	nan	nan	nan	nan	nan	nan	nan	nan	nan	nan	nan
CCDC38	120935	symbol	H. sapiens	120935	H. sapiens	CCDC38	coiled-coil domain containing 38				Nucleoli;Nucleus(Approved)				0.0	0.0	0.0	0.0	0.0	0.0	0.0	0.0	0.0	0.0	0.0	0.0	0.0	0.0	0.0	0.0	0.0	0.0	0.0	0.0
PSMA3-AS1	379025	symbol	H. sapiens	379025	H. sapiens	PSMA3-AS1	PSMA3 antisense RNA 1								0.0	0.0	0.0	0.0	0.0	0.0	0.0	0.0	0.0	0.0	0.0	0.0	0.0	0.0	0.0	0.0	0.0	0.0	0.0	0.0
NTS	4922	symbol	H. sapiens	4922	H. sapiens	NTS	neurotensin	GO:0050880 regulation of blood vessel size;GO:0003018 vascular process in circulatory system;GO:0035150 regulation of tube size					(M167)PID AP1 PATHWAY		0.0	0.0	0.0	0.0	0.0	0.0	0.0	0.0	0.0	0.0	0.0	0.0	0.0	1.0	0.0	0.0	0.0	0.0	0.0	0.0
SNORA12	677800	symbol	H. sapiens	677800	H. sapiens	SNORA12	small nucleolar RNA, H/ACA box 12								0.0	0.0	0.0	0.0	0.0	0.0	0.0	0.0	0.0	0.0	0.0	0.0	0.0	0.0	0.0	0.0	0.0	0.0	0.0	0.0
RP11-632K20.7						None	None	None	None	None	None	None	None	None	nan	nan	nan	nan	nan	nan	nan	nan	nan	nan	nan	nan	nan	nan	nan	nan	nan	nan	nan	nan
BOD1L1	259282	symbol	H. sapiens	259282	H. sapiens	BOD1L1	biorientation of chromosomes in cell division 1 like 1	GO:0031297 replication fork processing;GO:0045005 DNA-dependent DNA replication maintenance of fidelity;GO:0006261 DNA-dependent DNA replication			Nucleoplasm(Validated)				0.0	0.0	0.0	0.0	0.0	0.0	0.0	0.0	0.0	0.0	0.0	0.0	0.0	0.0	0.0	0.0	0.0	0.0	0.0	0.0
IGIP	492311	symbol	H. sapiens	492311	H. sapiens	IGIP	IgA inducing protein				Vesicles(Approved)				0.0	0.0	0.0	0.0	0.0	0.0	0.0	0.0	0.0	0.0	0.0	0.0	0.0	0.0	0.0	0.0	0.0	0.0	0.0	0.0
RP11-96K19.2						None	None	None	None	None	None	None	None	None	nan	nan	nan	nan	nan	nan	nan	nan	nan	nan	nan	nan	nan	nan	nan	nan	nan	nan	nan	nan
MYOM1	8736	symbol	H. sapiens	8736	H. sapiens	MYOM1	myomesin 1	GO:0002074 extraocular skeletal muscle development;GO:0071688 striated muscle myosin thick filament assembly;GO:0045214 sarcomere organization						(M5909)HALLMARK MYOGENESIS	0.0	0.0	0.0	0.0	0.0	0.0	0.0	0.0	0.0	0.0	0.0	0.0	0.0	0.0	0.0	0.0	0.0	0.0	0.0	0.0
ALKBH6	84964	symbol	H. sapiens	84964	H. sapiens	ALKBH6	alkB homolog 6	GO:0055114 oxidation-reduction process;GO:0044710 single-organism metabolic process;GO:0008152 metabolic process			Nucleoplasm(Supported)Focal adhesion sites(Approved)				0.0	0.0	0.0	0.0	0.0	0.0	0.0	0.0	0.0	0.0	0.0	0.0	0.0	0.0	0.0	0.0	0.0	0.0	0.0	0.0
AC084117.3						None	None	None	None	None	None	None	None	None	nan	nan	nan	nan	nan	nan	nan	nan	nan	nan	nan	nan	nan	nan	nan	nan	nan	nan	nan	nan
MTMR11	10903	symbol	H. sapiens	10903	H. sapiens	MTMR11	myotubularin related protein 11				Centrosome(Approved)				0.0	0.0	0.0	0.0	0.0	0.0	0.0	0.0	0.0	0.0	0.0	0.0	0.0	0.0	0.0	0.0	0.0	0.0	0.0	0.0
LINC01268	285758	symbol	H. sapiens	285758	H. sapiens	LINC01268	long intergenic non-protein coding RNA 1268								0.0	0.0	0.0	0.0	0.0	0.0	0.0	0.0	0.0	0.0	0.0	0.0	0.0	0.0	0.0	0.0	0.0	0.0	0.0	0.0
XXbac-BPGBPG55C20.2						None	None	None	None	None	None	None	None	None	nan	nan	nan	nan	nan	nan	nan	nan	nan	nan	nan	nan	nan	nan	nan	nan	nan	nan	nan	nan
NABP1	64859	symbol	H. sapiens	64859	H. sapiens	NABP1	nucleic acid binding protein 1	GO:0042795 snRNA transcription from RNA polymerase II promoter;GO:0009301 snRNA transcription;GO:0000724 double-strand break repair via homologous recombination			Nucleoplasm(Supported)Cytosol(Approved)			(M5922)HALLMARK UNFOLDED PROTEIN RESPONSE; (M5905)HALLMARK ADIPOGENESIS	0.0	0.0	0.0	0.0	0.0	0.0	0.0	0.0	0.0	0.0	0.0	0.0	0.0	0.0	0.0	0.0	0.0	0.0	0.0	0.0
LSMEM1	286006	symbol	H. sapiens	286006	H. sapiens	LSMEM1	leucine rich single-pass membrane protein 1				Cytosol(Supported)				0.0	0.0	0.0	0.0	0.0	0.0	0.0	0.0	0.0	0.0	0.0	0.0	0.0	0.0	0.0	0.0	0.0	0.0	0.0	0.0
RBM44	375316	symbol	H. sapiens	375316	H. sapiens	RBM44	RNA binding motif protein 44								0.0	0.0	0.0	0.0	0.0	0.0	0.0	0.0	0.0	0.0	0.0	0.0	0.0	0.0	0.0	0.0	0.0	0.0	0.0	0.0
LINC01277	100507489	symbol	H. sapiens	100507489	H. sapiens	LINC01277	long intergenic non-protein coding RNA 1277								0.0	0.0	0.0	0.0	0.0	0.0	0.0	0.0	0.0	0.0	0.0	0.0	0.0	0.0	0.0	0.0	0.0	0.0	0.0	0.0
SDS	10993	symbol	H. sapiens	10993	H. sapiens	SDS	serine dehydratase	GO:0006565 L-serine catabolic process;GO:0042866 pyruvate biosynthetic process;GO:0009071 serine family amino acid catabolic process		Enzymes/ENZYME proteins/Lyases	Cytosol;Mitochondria(Approved)	Pyridoxal Phosphate (Pyridoxal phosphate binding);L-Serine (Pyridoxal phosphate binding)			0.0	1.0	0.0	0.0	1.0	0.0	0.0	0.0	0.0	0.0	0.0	1.0	0.0	0.0	0.0	0.0	0.0	0.0	0.0	0.0
FRG1DP	102723316	symbol	H. sapiens	102723316	H. sapiens	FRG1DP	FSHD region gene 1 family member D, pseudogene								0.0	0.0	0.0	0.0	0.0	0.0	0.0	0.0	0.0	0.0	0.0	0.0	0.0	0.0	0.0	0.0	0.0	0.0	0.0	0.0
IGFL4	444882	symbol	H. sapiens	444882	H. sapiens	IGFL4	IGF like family member 4				Cytosol(Approved)				0.0	0.0	0.0	0.0	0.0	0.0	0.0	0.0	0.0	0.0	0.0	0.0	0.0	0.0	0.0	0.0	0.0	0.0	0.0	0.0
CREB3L1	90993	symbol	H. sapiens	90993	H. sapiens	CREB3L1	cAMP responsive element binding protein 3 like 1	GO:1990440 positive regulation of transcription from RNA polymerase II promoter in response to endoplasmic reticulum stress;GO:0032967 positive regulation of collagen biosynthetic process;GO:1902236 negative regulation of endoplasmic reticulum stress-induced intrinsic apoptotic signaling pathway		Transcription factors/Basic domains	Cytosol;Plasma membrane(Uncertain)				0.0	1.0	0.0	0.0	0.0	0.0	0.0	0.0	0.0	0.0	0.0	0.0	0.0	0.0	0.0	0.0	0.0	0.0	0.0	0.0
RP11-59D5__B.2						None	None	None	None	None	None	None	None	None	nan	nan	nan	nan	nan	nan	nan	nan	nan	nan	nan	nan	nan	nan	nan	nan	nan	nan	nan	nan
IGFN1	91156	symbol	H. sapiens	91156	H. sapiens	IGFN1	immunoglobulin-like and fibronectin type III domain containing 1	GO:0008150 biological_process			Midbody ring(Approved)				0.0	0.0	0.0	0.0	0.0	0.0	0.0	0.0	0.0	0.0	0.0	0.0	0.0	0.0	0.0	0.0	0.0	0.0	0.0	0.0
RP5-1068E13.7						None	None	None	None	None	None	None	None	None	nan	nan	nan	nan	nan	nan	nan	nan	nan	nan	nan	nan	nan	nan	nan	nan	nan	nan	nan	nan
RP5-965G21.4						None	None	None	None	None	None	None	None	None	nan	nan	nan	nan	nan	nan	nan	nan	nan	nan	nan	nan	nan	nan	nan	nan	nan	nan	nan	nan
MIR3142HG	107075116	symbol	H. sapiens	107075116	H. sapiens	MIR3142HG	MIR3142 host gene								0.0	0.0	0.0	0.0	0.0	0.0	0.0	0.0	0.0	0.0	0.0	0.0	0.0	0.0	0.0	0.0	0.0	0.0	0.0	0.0
CCDC62	84660	symbol	H. sapiens	84660	H. sapiens	CCDC62	coiled-coil domain containing 62	GO:0071392 cellular response to estradiol stimulus;GO:0032355 response to estradiol;GO:0045944 positive regulation of transcription from RNA polymerase II promoter			Nucleoplasm;Plasma membrane(Approved)				0.0	0.0	1.0	0.0	0.0	0.0	0.0	0.0	0.0	0.0	0.0	0.0	0.0	0.0	0.0	0.0	0.0	0.0	0.0	0.0
GUSBP2	387036	symbol	H. sapiens	387036	H. sapiens	GUSBP2	glucuronidase, beta pseudogene 2								0.0	0.0	0.0	0.0	0.0	0.0	0.0	0.0	0.0	0.0	0.0	0.0	0.0	0.0	0.0	0.0	0.0	0.0	0.0	0.0
SNX18P3	100418975	symbol	H. sapiens	100418975	H. sapiens	SNX18P3	sorting nexin 18 pseudogene 3								0.0	0.0	0.0	0.0	0.0	0.0	0.0	0.0	0.0	0.0	0.0	0.0	0.0	0.0	0.0	0.0	0.0	0.0	0.0	0.0
BTBD8	284697	symbol	H. sapiens	284697	H. sapiens	BTBD8	BTB domain containing 8	GO:0045893 positive regulation of transcription, DNA-templated;GO:1903508 positive regulation of nucleic acid-templated transcription;GO:1902680 positive regulation of RNA biosynthetic process			Nucleoplasm(Supported)				0.0	0.0	0.0	0.0	0.0	0.0	0.0	0.0	0.0	0.0	0.0	0.0	0.0	0.0	0.0	0.0	0.0	0.0	0.0	0.0
RP3-368A4.5						None	None	None	None	None	None	None	None	None	nan	nan	nan	nan	nan	nan	nan	nan	nan	nan	nan	nan	nan	nan	nan	nan	nan	nan	nan	nan
RP3-323A16.1						None	None	None	None	None	None	None	None	None	nan	nan	nan	nan	nan	nan	nan	nan	nan	nan	nan	nan	nan	nan	nan	nan	nan	nan	nan	nan
PALM2	114299	symbol	H. sapiens	114299	H. sapiens	PALM2	paralemmin 2	GO:0008360 regulation of cell shape;GO:0022604 regulation of cell morphogenesis;GO:0022603 regulation of anatomical structure morphogenesis			Plasma membrane(Approved)				0.0	0.0	0.0	0.0	0.0	0.0	0.0	0.0	0.0	0.0	0.0	0.0	0.0	0.0	0.0	0.0	0.0	0.0	0.0	0.0
SLC2A12	154091	symbol	H. sapiens	154091	H. sapiens	SLC2A12	solute carrier family 2 member 12	GO:1904659 glucose transmembrane transport;GO:0035428 hexose transmembrane transport;GO:0046323 glucose import		Transporters/Electrochemical Potential-driven transporters	Cell Junctions;Plasma membrane(Validated)				0.0	0.0	0.0	0.0	0.0	0.0	0.0	0.0	0.0	0.0	0.0	0.0	0.0	0.0	0.0	0.0	0.0	0.0	0.0	0.0
PWAR6	100506965	symbol	H. sapiens	100506965	H. sapiens	PWAR6	Prader Willi/Angelman region RNA 6								0.0	0.0	0.0	0.0	0.0	0.0	0.0	0.0	0.0	0.0	0.0	0.0	0.0	0.0	0.0	0.0	0.0	0.0	0.0	0.0
CAMK4	814	symbol	H. sapiens	814	H. sapiens	CAMK4	calcium/calmodulin dependent protein kinase IV	GO:0002372 myeloid dendritic cell cytokine production;GO:0033081 regulation of T cell differentiation in thymus;GO:0043011 myeloid dendritic cell differentiation	CAMK Ser/Thr protein kinase family	Enzymes/{ENZYME proteins/Transferases,Kinases/CAMK Ser/Thr protein kinases}	Nucleoli fibrillar center;Nucleoplasm(Supported)	5-AMINO-3-{[4-(AMINOSULFONYL)PHENYL]AMINO}-N-(2,6-DIFLUOROPHENYL)-1H-1,2,4-TRIAZOLE-1-CARBOTHIOAMIDE (Calmodulin-dependent protein kinase activity);3-({[(3S)-3,4-dihydroxybutyl]oxy}amino)-1H,2'H-2,3'-biindol-2'-one (Calmodulin-dependent protein kinase activity)	(M30)PID HDAC CLASSII PATHWAY; (M271)PID PI3K PLC TRK PATHWAY; (M113)PID NFAT 3PATHWAY	(M5923)HALLMARK PI3K AKT MTOR SIGNALING; (M5951)HALLMARK SPERMATOGENESIS	0.0	1.0	0.0	0.0	0.0	1.0	0.0	0.0	0.0	0.0	0.0	0.0	0.0	0.0	0.0	0.0	0.0	0.0	0.0	0.0
POTEF	728378	symbol	H. sapiens	728378	H. sapiens	POTEF	POTE ankyrin domain family member F	GO:0001895 retina homeostasis;GO:0001894 tissue homeostasis;GO:0048871 multicellular organismal homeostasis							0.0	0.0	0.0	0.0	0.0	0.0	0.0	0.0	0.0	0.0	0.0	0.0	0.0	0.0	0.0	0.0	0.0	0.0	0.0	0.0
GABPB1-AS1	100129387	symbol	H. sapiens	100129387	H. sapiens	GABPB1-AS1	GABPB1 antisense RNA 1								0.0	0.0	0.0	0.0	0.0	0.0	0.0	0.0	0.0	0.0	0.0	0.0	0.0	0.0	0.0	0.0	0.0	0.0	0.0	0.0
JAKMIP3	282973	symbol	H. sapiens	282973	H. sapiens	JAKMIP3	Janus kinase and microtubule interacting protein 3								0.0	0.0	0.0	0.0	0.0	0.0	0.0	0.0	0.0	0.0	0.0	0.0	0.0	0.0	0.0	0.0	0.0	0.0	0.0	0.0
TBX15	6913	symbol	H. sapiens	6913	H. sapiens	TBX15	T-box 15	GO:0048701 embryonic cranial skeleton morphogenesis;GO:0048704 embryonic skeletal system morphogenesis;GO:0048706 embryonic skeletal system development		Transcription factors/Immunoglobulin fold	Centrosome;Nucleoplasm(Approved)				0.0	0.0	0.0	0.0	0.0	0.0	0.0	0.0	0.0	0.0	0.0	0.0	0.0	0.0	0.0	0.0	0.0	0.0	0.0	0.0
CCDC78	124093	symbol	H. sapiens	124093	H. sapiens	CCDC78	coiled-coil domain containing 78	GO:0098535 de novo centriole assembly involved in multi-ciliated epithelial cell differentiation;GO:0097742 de novo centriole assembly;GO:1903251 multi-ciliated epithelial cell differentiation							0.0	0.0	0.0	0.0	0.0	0.0	0.0	0.0	0.0	0.0	0.0	0.0	0.0	0.0	0.0	0.0	0.0	0.0	0.0	0.0
SLC22A15	55356	symbol	H. sapiens	55356	H. sapiens	SLC22A15	solute carrier family 22 member 15	GO:0015711 organic anion transport;GO:0006820 anion transport;GO:0055085 transmembrane transport		Transporters/Electrochemical Potential-driven transporters	Vesicles(Approved)				0.0	0.0	0.0	0.0	0.0	0.0	0.0	1.0	0.0	0.0	0.0	0.0	0.0	0.0	0.0	0.0	0.0	0.0	0.0	0.0
ATRX	546	symbol	H. sapiens	546	H. sapiens	ATRX	ATRX, chromatin remodeler	GO:1904908 negative regulation of maintenance of mitotic sister chromatid cohesion, telomeric;GO:1904907 regulation of maintenance of mitotic sister chromatid cohesion, telomeric;GO:1901582 positive regulation of telomeric RNA transcription from RNA pol II promoter		Enzymes/ENZYME proteins/Hydrolases;Transcription factors/Zinc-coordinating DNA-binding domains	Nuclear bodies(Supported)			(M5942)HALLMARK UV RESPONSE DN; (M5901)HALLMARK G2M CHECKPOINT	0.0	0.0	1.0	0.0	0.0	0.0	0.0	0.0	0.0	0.0	0.0	0.0	1.0	0.0	0.0	0.0	0.0	0.0	1.0	1.0
ENO2	2026	symbol	H. sapiens	2026	H. sapiens	ENO2	enolase 2	GO:0061621 canonical glycolysis;GO:0061620 glycolytic process through glucose-6-phosphate;GO:0061615 glycolytic process through fructose-6-phosphate		Enzymes/ENZYME proteins/Lyases	Cytosol;Nucleus;Plasma membrane(Approved)	2-Phosphoglycolic Acid (Phosphopyruvate hydratase activity)		(M5941)HALLMARK UV RESPONSE UP; (M5935)HALLMARK FATTY ACID METABOLISM; (M5902)HALLMARK APOPTOSIS	0.0	1.0	0.0	0.0	1.0	0.0	0.0	0.0	0.0	0.0	0.0	1.0	0.0	0.0	0.0	0.0	0.0	0.0	0.0	0.0
GJA1	2697	symbol	H. sapiens	2697	H. sapiens	GJA1	gap junction protein alpha 1	GO:0003104 positive regulation of glomerular filtration;GO:0086014 atrial cardiac muscle cell action potential;GO:0060044 negative regulation of cardiac muscle cell proliferation				Carvedilol (Signal transducer activity)	(M266)PID NCADHERIN PATHWAY; (M65)PID FRA PATHWAY; (M167)PID AP1 PATHWAY	(M5942)HALLMARK UV RESPONSE DN; (M5906)HALLMARK ESTROGEN RESPONSE EARLY; (M5930)HALLMARK EPITHELIAL MESENCHYMAL TRANSITION	0.0	0.0	1.0	0.0	0.0	0.0	1.0	1.0	0.0	0.0	0.0	0.0	0.0	1.0	0.0	1.0	0.0	0.0	0.0	1.0
RP11-427L15.2						None	None	None	None	None	None	None	None	None	nan	nan	nan	nan	nan	nan	nan	nan	nan	nan	nan	nan	nan	nan	nan	nan	nan	nan	nan	nan
UCA1	652995	symbol	H. sapiens	652995	H. sapiens	UCA1	urothelial cancer associated 1 (non-protein coding)								0.0	0.0	0.0	0.0	0.0	0.0	0.0	0.0	0.0	0.0	0.0	0.0	0.0	0.0	0.0	0.0	0.0	0.0	0.0	0.0
ULBP1	80329	symbol	H. sapiens	80329	H. sapiens	ULBP1	UL16 binding protein 1	GO:0042267 natural killer cell mediated cytotoxicity;GO:0002228 natural killer cell mediated immunity;GO:0030101 natural killer cell activation			Plasma membrane(Supported)Actin filaments;Cytosol(Approved)				0.0	0.0	0.0	0.0	0.0	0.0	0.0	0.0	0.0	0.0	0.0	0.0	0.0	0.0	0.0	0.0	0.0	0.0	0.0	0.0
RP11-250B2.3						None	None	None	None	None	None	None	None	None	nan	nan	nan	nan	nan	nan	nan	nan	nan	nan	nan	nan	nan	nan	nan	nan	nan	nan	nan	nan
AC005754.8						None	None	None	None	None	None	None	None	None	nan	nan	nan	nan	nan	nan	nan	nan	nan	nan	nan	nan	nan	nan	nan	nan	nan	nan	nan	nan
SLC7A11-AS1	641364	symbol	H. sapiens	641364	H. sapiens	SLC7A11-AS1	SLC7A11 antisense RNA 1								0.0	0.0	0.0	0.0	0.0	0.0	0.0	0.0	0.0	0.0	0.0	0.0	0.0	0.0	0.0	0.0	0.0	0.0	0.0	0.0
PLCXD3	345557	symbol	H. sapiens	345557	H. sapiens	PLCXD3	phosphatidylinositol specific phospholipase C X domain containing 3	GO:0016042 lipid catabolic process;GO:0044712 single-organism catabolic process;GO:0006629 lipid metabolic process			Golgi apparatus(Approved)				0.0	0.0	0.0	0.0	0.0	0.0	0.0	0.0	0.0	0.0	0.0	0.0	0.0	0.0	0.0	0.0	0.0	0.0	0.0	0.0
ASB4	51666	symbol	H. sapiens	51666	H. sapiens	ASB4	ankyrin repeat and SOCS box containing 4	GO:2001214 positive regulation of vasculogenesis;GO:2001212 regulation of vasculogenesis;GO:0001570 vasculogenesis							0.0	0.0	0.0	0.0	0.0	0.0	0.0	0.0	0.0	0.0	0.0	0.0	0.0	0.0	0.0	0.0	0.0	0.0	0.0	0.0
BMS1P4	729096	symbol	H. sapiens	729096	H. sapiens	BMS1P4	BMS1, ribosome biogenesis factor pseudogene 4								0.0	0.0	0.0	0.0	0.0	0.0	0.0	0.0	0.0	0.0	0.0	0.0	0.0	0.0	0.0	0.0	0.0	0.0	0.0	0.0
ZNF354B	117608	symbol	H. sapiens	117608	H. sapiens	ZNF354B	zinc finger protein 354B	GO:0000122 negative regulation of transcription from RNA polymerase II promoter;GO:0045892 negative regulation of transcription, DNA-templated;GO:1903507 negative regulation of nucleic acid-templated transcription		Transcription factors/Zinc-coordinating DNA-binding domains	Nucleoplasm(Approved)				1.0	0.0	0.0	0.0	0.0	0.0	0.0	0.0	0.0	0.0	0.0	0.0	0.0	0.0	0.0	0.0	0.0	0.0	0.0	0.0
RP11-360F5.1						None	None	None	None	None	None	None	None	None	nan	nan	nan	nan	nan	nan	nan	nan	nan	nan	nan	nan	nan	nan	nan	nan	nan	nan	nan	nan
N4BP2L2-IT2	116828	symbol	H. sapiens	116828	H. sapiens	N4BP2L2-IT2	N4BPL2 intronic transcript 2								0.0	0.0	0.0	0.0	0.0	0.0	0.0	0.0	0.0	0.0	0.0	0.0	0.0	0.0	0.0	0.0	0.0	0.0	0.0	0.0
MCOLN3	55283	symbol	H. sapiens	55283	H. sapiens	MCOLN3	mucolipin 3	GO:0042491 auditory receptor cell differentiation;GO:0060113 inner ear receptor cell differentiation;GO:0060563 neuroepithelial cell differentiation		Transporters/Transporter channels and pores;Voltage-gated ion channels/Transient Receptor Potential Channels	Cytosol;Nucleoli(Approved)				0.0	0.0	0.0	0.0	0.0	0.0	0.0	0.0	0.0	0.0	0.0	0.0	0.0	0.0	0.0	0.0	0.0	0.0	0.0	0.0
RP11-481C4.2						None	None	None	None	None	None	None	None	None	nan	nan	nan	nan	nan	nan	nan	nan	nan	nan	nan	nan	nan	nan	nan	nan	nan	nan	nan	nan
RIMKLBP2	100422371	symbol	H. sapiens	100422371	H. sapiens	RIMKLBP2	ribosomal modification protein rimK like family member B pseudogene 2								0.0	0.0	0.0	0.0	0.0	0.0	0.0	0.0	0.0	0.0	0.0	0.0	0.0	0.0	0.0	0.0	0.0	0.0	0.0	0.0
AREG	374	symbol	H. sapiens	374	H. sapiens	AREG	amphiregulin	GO:0060598 dichotomous subdivision of terminal units involved in mammary gland duct morphogenesis;GO:0060750 epithelial cell proliferation involved in mammary gland duct elongation;GO:0060744 mammary gland branching involved in thelarche			Mitochondria(Approved)		(M201)PID ERBB NETWORK PATHWAY; (M5883)NABA SECRETED FACTORS; (M5885)NABA MATRISOME ASSOCIATED	(M5907)HALLMARK ESTROGEN RESPONSE LATE; (M5906)HALLMARK ESTROGEN RESPONSE EARLY; (M5930)HALLMARK EPITHELIAL MESENCHYMAL TRANSITION	0.0	0.0	1.0	0.0	0.0	0.0	0.0	0.0	1.0	0.0	0.0	0.0	1.0	0.0	0.0	0.0	0.0	0.0	0.0	1.0
RP11-214K3.19						None	None	None	None	None	None	None	None	None	nan	nan	nan	nan	nan	nan	nan	nan	nan	nan	nan	nan	nan	nan	nan	nan	nan	nan	nan	nan
CTC-444N24.7						None	None	None	None	None	None	None	None	None	nan	nan	nan	nan	nan	nan	nan	nan	nan	nan	nan	nan	nan	nan	nan	nan	nan	nan	nan	nan
MYSM1	114803	symbol	H. sapiens	114803	H. sapiens	MYSM1	Myb like, SWIRM and MPN domains 1	GO:0035522 monoubiquitinated histone H2A deubiquitination;GO:0035521 monoubiquitinated histone deubiquitination;GO:0051797 regulation of hair follicle development		Enzymes/Peptidases/Metallopeptidases	Nucleoplasm(Supported)Plasma membrane(Approved)				0.0	0.0	0.0	0.0	0.0	0.0	0.0	0.0	0.0	0.0	0.0	0.0	0.0	0.0	0.0	0.0	0.0	0.0	0.0	0.0
CPS1	1373	symbol	H. sapiens	1373	H. sapiens	CPS1	carbamoyl-phosphate synthase 1	GO:0070409 carbamoyl phosphate biosynthetic process;GO:0019240 citrulline biosynthetic process;GO:1903718 cellular response to ammonia		Enzymes/ENZYME proteins/Ligase	Nucleoli(Approved)	Carglumic Acid (Phospholipid binding)			0.0	0.0	1.0	0.0	0.0	0.0	0.0	0.0	0.0	0.0	0.0	1.0	1.0	1.0	0.0	1.0	0.0	0.0	0.0	0.0
RP11-242D8.2						None	None	None	None	None	None	None	None	None	nan	nan	nan	nan	nan	nan	nan	nan	nan	nan	nan	nan	nan	nan	nan	nan	nan	nan	nan	nan
RP11-98J23.2						None	None	None	None	None	None	None	None	None	nan	nan	nan	nan	nan	nan	nan	nan	nan	nan	nan	nan	nan	nan	nan	nan	nan	nan	nan	nan
RP11-456P18.2						None	None	None	None	None	None	None	None	None	nan	nan	nan	nan	nan	nan	nan	nan	nan	nan	nan	nan	nan	nan	nan	nan	nan	nan	nan	nan
RP11-701H24.3						None	None	None	None	None	None	None	None	None	nan	nan	nan	nan	nan	nan	nan	nan	nan	nan	nan	nan	nan	nan	nan	nan	nan	nan	nan	nan
KB-1460A1.5						None	None	None	None	None	None	None	None	None	nan	nan	nan	nan	nan	nan	nan	nan	nan	nan	nan	nan	nan	nan	nan	nan	nan	nan	nan	nan
ZNF793	390927	symbol	H. sapiens	390927	H. sapiens	ZNF793	zinc finger protein 793	GO:0006355 regulation of transcription, DNA-templated;GO:1903506 regulation of nucleic acid-templated transcription;GO:0006351 transcription, DNA-templated		Transcription factors/Zinc-coordinating DNA-binding domains	Cytosol;Nucleoli;Nucleus(Approved)				1.0	0.0	0.0	0.0	0.0	0.0	0.0	0.0	0.0	0.0	0.0	0.0	0.0	0.0	0.0	0.0	0.0	0.0	0.0	0.0
CTD-2245F17.3						None	None	None	None	None	None	None	None	None	nan	nan	nan	nan	nan	nan	nan	nan	nan	nan	nan	nan	nan	nan	nan	nan	nan	nan	nan	nan
FBXO32	114907	symbol	H. sapiens	114907	H. sapiens	FBXO32	F-box protein 32	GO:0014894 response to denervation involved in regulation of muscle adaptation;GO:0014877 response to muscle inactivity involved in regulation of muscle adaptation;GO:0071549 cellular response to dexamethasone stimulus			Cytosol;Nucleoplasm(Supported)		(M136)PID FOXO PATHWAY		0.0	0.0	1.0	0.0	0.0	0.0	0.0	0.0	0.0	0.0	0.0	0.0	0.0	0.0	0.0	0.0	0.0	0.0	0.0	0.0
CCDC136	64753	symbol	H. sapiens	64753	H. sapiens	CCDC136	coiled-coil domain containing 136	GO:0001675 acrosome assembly;GO:0007286 spermatid development;GO:0033363 secretory granule organization			Nucleoli(Approved)				0.0	0.0	0.0	0.0	0.0	0.0	0.0	0.0	0.0	0.0	0.0	0.0	0.0	0.0	0.0	0.0	0.0	0.0	0.0	0.0
RP11-861E21.2						None	None	None	None	None	None	None	None	None	nan	nan	nan	nan	nan	nan	nan	nan	nan	nan	nan	nan	nan	nan	nan	nan	nan	nan	nan	nan
FALEC	100874054	symbol	H. sapiens	100874054	H. sapiens	FALEC	focally amplified long non-coding RNA in epithelial cancer								0.0	0.0	0.0	0.0	0.0	0.0	0.0	0.0	0.0	0.0	0.0	0.0	0.0	0.0	0.0	0.0	0.0	0.0	0.0	0.0
LIMCH1	22998	symbol	H. sapiens	22998	H. sapiens	LIMCH1	LIM and calponin homology domains 1	GO:0031032 actomyosin structure organization;GO:0030036 actin cytoskeleton organization;GO:0030029 actin filament-based process			Actin filaments(Approved)				0.0	0.0	0.0	0.0	0.0	0.0	0.0	0.0	0.0	0.0	0.0	0.0	0.0	0.0	0.0	0.0	0.0	0.0	0.0	0.0
FSBP	100861412	symbol	H. sapiens	100861412	H. sapiens	FSBP	fibrinogen silencer binding protein	GO:0006355 regulation of transcription, DNA-templated;GO:1903506 regulation of nucleic acid-templated transcription;GO:0006351 transcription, DNA-templated			Nucleus(Supported)				0.0	0.0	0.0	0.0	0.0	0.0	0.0	0.0	0.0	0.0	0.0	0.0	0.0	0.0	0.0	0.0	0.0	0.0	0.0	0.0
RP11-506H21.5						None	None	None	None	None	None	None	None	None	nan	nan	nan	nan	nan	nan	nan	nan	nan	nan	nan	nan	nan	nan	nan	nan	nan	nan	nan	nan
CEP290	80184	symbol	H. sapiens	80184	H. sapiens	CEP290	centrosomal protein 290	GO:0030916 otic vesicle formation;GO:0071600 otic vesicle morphogenesis;GO:0071599 otic vesicle development			Centrosome(Supported)				0.0	0.0	0.0	0.0	0.0	0.0	0.0	0.0	0.0	0.0	0.0	0.0	0.0	0.0	0.0	0.0	0.0	0.0	0.0	0.0
RP11-465N4.5						None	None	None	None	None	None	None	None	None	nan	nan	nan	nan	nan	nan	nan	nan	nan	nan	nan	nan	nan	nan	nan	nan	nan	nan	nan	nan
DGKH	160851	symbol	H. sapiens	160851	H. sapiens	DGKH	diacylglycerol kinase eta	GO:0007205 protein kinase C-activating G-protein coupled receptor signaling pathway;GO:0030168 platelet activation;GO:0007596 blood coagulation		Enzymes/ENZYME proteins/Transferases				(M5921)HALLMARK COMPLEMENT	0.0	0.0	0.0	0.0	0.0	0.0	0.0	0.0	0.0	0.0	0.0	0.0	0.0	0.0	0.0	0.0	0.0	0.0	0.0	0.0
RALGAPA1P1	26134	symbol	H. sapiens	26134	H. sapiens	RALGAPA1P1	Ral GTPase activating protein catalytic alpha subunit 1 pseudogene 1								0.0	0.0	0.0	0.0	0.0	0.0	0.0	0.0	0.0	0.0	0.0	0.0	0.0	0.0	0.0	0.0	0.0	0.0	0.0	0.0
BIRC7	79444	symbol	H. sapiens	79444	H. sapiens	BIRC7	baculoviral IAP repeat containing 7	GO:0070247 regulation of natural killer cell apoptotic process;GO:1990001 inhibition of cysteine-type endopeptidase activity involved in apoptotic process;GO:0070246 natural killer cell apoptotic process			Cytosol;Nucleus(Supported)Microtubule organizing center(Uncertain)				0.0	0.0	0.0	0.0	0.0	0.0	0.0	0.0	0.0	0.0	0.0	0.0	0.0	0.0	0.0	0.0	0.0	0.0	0.0	0.0
RP13-39P12.2						None	None	None	None	None	None	None	None	None	nan	nan	nan	nan	nan	nan	nan	nan	nan	nan	nan	nan	nan	nan	nan	nan	nan	nan	nan	nan
SUMO4	387082	symbol	H. sapiens	387082	H. sapiens	SUMO4	small ubiquitin-like modifier 4	GO:0016925 protein sumoylation;GO:0018205 peptidyl-lysine modification;GO:0032446 protein modification by small protein conjugation			Nuclear bodies;Nucleoplasm(Approved)				0.0	0.0	0.0	0.0	0.0	0.0	0.0	0.0	0.0	0.0	0.0	0.0	0.0	0.0	0.0	0.0	0.0	0.0	0.0	0.0
NFYAP1	100130677	symbol	H. sapiens	100130677	H. sapiens	NFYAP1	nuclear transcription factor Y subunit alpha pseudogene 1								0.0	0.0	0.0	0.0	0.0	0.0	0.0	0.0	0.0	0.0	0.0	0.0	0.0	0.0	0.0	0.0	0.0	0.0	0.0	0.0
ZNF540	163255	symbol	H. sapiens	163255	H. sapiens	ZNF540	zinc finger protein 540	GO:0017148 negative regulation of translation;GO:0034249 negative regulation of cellular amide metabolic process;GO:0006417 regulation of translation		Transcription factors/Zinc-coordinating DNA-binding domains	Cytosol;Nucleoplasm;Vesicles(Supported)				1.0	0.0	0.0	0.0	0.0	0.0	0.0	0.0	0.0	0.0	0.0	0.0	0.0	0.0	0.0	0.0	0.0	0.0	0.0	0.0
RP11-23P13.6						None	None	None	None	None	None	None	None	None	nan	nan	nan	nan	nan	nan	nan	nan	nan	nan	nan	nan	nan	nan	nan	nan	nan	nan	nan	nan
RP11-10N23.2						None	None	None	None	None	None	None	None	None	nan	nan	nan	nan	nan	nan	nan	nan	nan	nan	nan	nan	nan	nan	nan	nan	nan	nan	nan	nan
EFCAB13	124989	symbol	H. sapiens	124989	H. sapiens	EFCAB13	EF-hand calcium binding domain 13								0.0	0.0	0.0	0.0	0.0	0.0	0.0	0.0	0.0	0.0	0.0	0.0	0.0	0.0	0.0	0.0	0.0	0.0	0.0	0.0
SLC25A27	9481	symbol	H. sapiens	9481	H. sapiens	SLC25A27	solute carrier family 25 member 27	GO:0051562 negative regulation of mitochondrial calcium ion concentration;GO:0035356 cellular triglyceride homeostasis;GO:0051560 mitochondrial calcium ion homeostasis		Transporters/Electrochemical Potential-driven transporters	Mitochondria(Supported)				0.0	0.0	0.0	0.0	0.0	0.0	0.0	0.0	0.0	0.0	0.0	0.0	0.0	0.0	0.0	0.0	0.0	0.0	0.0	0.0
EYS	346007	symbol	H. sapiens	346007	H. sapiens	EYS	eyes shut homolog (Drosophila)	GO:0050908 detection of light stimulus involved in visual perception;GO:0050962 detection of light stimulus involved in sensory perception;GO:0043403 skeletal muscle tissue regeneration					(M3008)NABA ECM GLYCOPROTEINS; (M5884)NABA CORE MATRISOME; (M5889)NABA MATRISOME		0.0	0.0	0.0	0.0	0.0	0.0	0.0	0.0	0.0	0.0	0.0	0.0	0.0	0.0	0.0	0.0	0.0	0.0	0.0	1.0
RP13-36G14.4						None	None	None	None	None	None	None	None	None	nan	nan	nan	nan	nan	nan	nan	nan	nan	nan	nan	nan	nan	nan	nan	nan	nan	nan	nan	nan
CTD-2616J11.16						None	None	None	None	None	None	None	None	None	nan	nan	nan	nan	nan	nan	nan	nan	nan	nan	nan	nan	nan	nan	nan	nan	nan	nan	nan	nan
RP11-211G3.2						None	None	None	None	None	None	None	None	None	nan	nan	nan	nan	nan	nan	nan	nan	nan	nan	nan	nan	nan	nan	nan	nan	nan	nan	nan	nan
ZNF37BP	100129482	symbol	H. sapiens	100129482	H. sapiens	ZNF37BP	zinc finger protein 37B, pseudogene								0.0	0.0	0.0	0.0	0.0	0.0	0.0	0.0	0.0	0.0	0.0	0.0	0.0	0.0	0.0	0.0	0.0	0.0	0.0	0.0
LINC00894	100272228	symbol	H. sapiens	100272228	H. sapiens	LINC00894	long intergenic non-protein coding RNA 894								0.0	0.0	0.0	0.0	0.0	0.0	0.0	0.0	0.0	0.0	0.0	0.0	0.0	0.0	0.0	0.0	0.0	0.0	0.0	0.0
HACD4	401494	symbol	H. sapiens	401494	H. sapiens	HACD4	3-hydroxyacyl-CoA dehydratase 4	GO:0042761 very long-chain fatty acid biosynthetic process;GO:0030497 fatty acid elongation;GO:0000038 very long-chain fatty acid metabolic process		Enzymes/ENZYME proteins/Lyases					0.0	0.0	0.0	0.0	0.0	0.0	0.0	0.0	0.0	0.0	0.0	1.0	0.0	0.0	0.0	0.0	0.0	0.0	0.0	0.0
RP11-352D13.6						None	None	None	None	None	None	None	None	None	nan	nan	nan	nan	nan	nan	nan	nan	nan	nan	nan	nan	nan	nan	nan	nan	nan	nan	nan	nan
AC013275.2						None	None	None	None	None	None	None	None	None	nan	nan	nan	nan	nan	nan	nan	nan	nan	nan	nan	nan	nan	nan	nan	nan	nan	nan	nan	nan
LCMT1-AS2	100506655	symbol	H. sapiens	100506655	H. sapiens	LCMT1-AS2	LCMT1 antisense RNA 2								0.0	0.0	0.0	0.0	0.0	0.0	0.0	0.0	0.0	0.0	0.0	0.0	0.0	0.0	0.0	0.0	0.0	0.0	0.0	0.0
RP11-849F2.5						None	None	None	None	None	None	None	None	None	nan	nan	nan	nan	nan	nan	nan	nan	nan	nan	nan	nan	nan	nan	nan	nan	nan	nan	nan	nan
RP11-480D4.7						None	None	None	None	None	None	None	None	None	nan	nan	nan	nan	nan	nan	nan	nan	nan	nan	nan	nan	nan	nan	nan	nan	nan	nan	nan	nan
ENPP5	59084	symbol	H. sapiens	59084	H. sapiens	ENPP5	ectonucleotide pyrophosphatase/phosphodiesterase 5 (putative)	GO:0007154 cell communication;GO:0008152 metabolic process;GO:0009987 cellular process							0.0	0.0	0.0	0.0	0.0	0.0	0.0	0.0	0.0	0.0	0.0	0.0	0.0	0.0	0.0	0.0	0.0	0.0	0.0	0.0
RP11-661A12.12						None	None	None	None	None	None	None	None	None	nan	nan	nan	nan	nan	nan	nan	nan	nan	nan	nan	nan	nan	nan	nan	nan	nan	nan	nan	nan
SNORD59A	26789	symbol	H. sapiens	26789	H. sapiens	SNORD59A	small nucleolar RNA, C/D box 59A								0.0	0.0	0.0	0.0	0.0	0.0	0.0	0.0	0.0	0.0	0.0	0.0	0.0	0.0	0.0	0.0	0.0	0.0	0.0	0.0
HERC2P2	400322	symbol	H. sapiens	400322	H. sapiens	HERC2P2	hect domain and RLD 2 pseudogene 2								0.0	0.0	0.0	0.0	0.0	0.0	0.0	0.0	0.0	0.0	0.0	0.0	0.0	0.0	0.0	0.0	0.0	0.0	0.0	0.0
LRRFIP1P1	101290506	symbol	H. sapiens	101290506	H. sapiens	LRRFIP1P1	LRR binding FLII interacting protein 1 pseudogene 1								0.0	0.0	0.0	0.0	0.0	0.0	0.0	0.0	0.0	0.0	0.0	0.0	0.0	0.0	0.0	0.0	0.0	0.0	0.0	0.0
DUOX2	50506	symbol	H. sapiens	50506	H. sapiens	DUOX2	dual oxidase 2	GO:0048855 adenohypophysis morphogenesis;GO:0048850 hypophysis morphogenesis;GO:0048852 diencephalon morphogenesis		Enzymes/ENZYME proteins/Oxidoreductases;Transporters/Transport Electron Carriers					0.0	0.0	1.0	0.0	0.0	0.0	0.0	0.0	0.0	0.0	0.0	0.0	1.0	0.0	0.0	0.0	0.0	0.0	0.0	1.0
AC005592.1						None	None	None	None	None	None	None	None	None	nan	nan	nan	nan	nan	nan	nan	nan	nan	nan	nan	nan	nan	nan	nan	nan	nan	nan	nan	nan
RP11-274H2.3						None	None	None	None	None	None	None	None	None	nan	nan	nan	nan	nan	nan	nan	nan	nan	nan	nan	nan	nan	nan	nan	nan	nan	nan	nan	nan
TATDN2P2	100272205	symbol	H. sapiens	100272205	H. sapiens	TATDN2P2	TatD DNase domain containing 2 pseudogene 2								0.0	0.0	0.0	0.0	0.0	0.0	0.0	0.0	0.0	0.0	0.0	0.0	0.0	0.0	0.0	0.0	0.0	0.0	0.0	0.0
RP11-178L8.3						None	None	None	None	None	None	None	None	None	nan	nan	nan	nan	nan	nan	nan	nan	nan	nan	nan	nan	nan	nan	nan	nan	nan	nan	nan	nan
PNISR	25957	symbol	H. sapiens	25957	H. sapiens	PNISR	PNN interacting serine and arginine rich protein				Nuclear speckles(Supported)Cytosol(Approved)				0.0	0.0	0.0	0.0	0.0	0.0	0.0	0.0	0.0	0.0	0.0	0.0	0.0	0.0	0.0	0.0	0.0	0.0	0.0	0.0
RP11-147L13.12						None	None	None	None	None	None	None	None	None	nan	nan	nan	nan	nan	nan	nan	nan	nan	nan	nan	nan	nan	nan	nan	nan	nan	nan	nan	nan
RP11-597D13.9						None	None	None	None	None	None	None	None	None	nan	nan	nan	nan	nan	nan	nan	nan	nan	nan	nan	nan	nan	nan	nan	nan	nan	nan	nan	nan
SNORD19	692089	symbol	H. sapiens	692089	H. sapiens	SNORD19	small nucleolar RNA, C/D box 19								0.0	0.0	0.0	0.0	0.0	0.0	0.0	0.0	0.0	0.0	0.0	0.0	0.0	0.0	0.0	0.0	0.0	0.0	0.0	0.0
TNNI2	7136	symbol	H. sapiens	7136	H. sapiens	TNNI2	troponin I2, fast skeletal type	GO:0030049 muscle filament sliding;GO:0033275 actin-myosin filament sliding;GO:0003009 skeletal muscle contraction			Intermediate filaments;Nucleoplasm(Approved)			(M5909)HALLMARK MYOGENESIS	0.0	0.0	0.0	0.0	0.0	0.0	0.0	0.0	0.0	0.0	0.0	0.0	0.0	0.0	0.0	0.0	0.0	0.0	0.0	0.0
MGAM2	93432	symbol	H. sapiens	93432	H. sapiens	MGAM2	maltase-glucoamylase 2 (putative)			Enzymes/ENZYME proteins/Hydrolases	Cytosol;Vesicles(Approved)				0.0	0.0	0.0	0.0	0.0	0.0	0.0	0.0	0.0	0.0	0.0	0.0	0.0	0.0	0.0	0.0	0.0	0.0	0.0	0.0
RP11-206L10.9						None	None	None	None	None	None	None	None	None	nan	nan	nan	nan	nan	nan	nan	nan	nan	nan	nan	nan	nan	nan	nan	nan	nan	nan	nan	nan
USP9Y	8287	symbol	H. sapiens	8287	H. sapiens	USP9Y	ubiquitin specific peptidase 9, Y-linked	GO:0007179 transforming growth factor beta receptor signaling pathway;GO:0030509 BMP signaling pathway;GO:0071773 cellular response to BMP stimulus		Enzymes/{ENZYME proteins/Hydrolases,Peptidases/Cysteine-type peptidases}	Vesicles(Uncertain)				0.0	0.0	0.0	0.0	0.0	0.0	0.0	0.0	0.0	0.0	0.0	0.0	0.0	0.0	0.0	0.0	0.0	0.0	0.0	0.0
RP1-69D17.4						None	None	None	None	None	None	None	None	None	nan	nan	nan	nan	nan	nan	nan	nan	nan	nan	nan	nan	nan	nan	nan	nan	nan	nan	nan	nan
LINC00997	401321	symbol	H. sapiens	401321	H. sapiens	LINC00997	long intergenic non-protein coding RNA 997								0.0	0.0	0.0	0.0	0.0	0.0	0.0	0.0	0.0	0.0	0.0	0.0	0.0	0.0	0.0	0.0	0.0	0.0	0.0	0.0
SIK1	150094	symbol	H. sapiens	150094	H. sapiens	SIK1	salt inducible kinase 1	GO:0010868 negative regulation of triglyceride biosynthetic process;GO:0090209 negative regulation of triglyceride metabolic process;GO:0045721 negative regulation of gluconeogenesis		Enzymes/{ENZYME proteins/Transferases,Kinases/CAMK Ser/Thr protein kinases}	Cytosol(Supported)		(M87)PID LKB1 PATHWAY	(M5890)HALLMARK TNFA SIGNALING VIA NFKB	0.0	1.0	1.0	0.0	1.0	0.0	0.0	0.0	0.0	0.0	0.0	1.0	0.0	0.0	0.0	0.0	0.0	0.0	0.0	0.0
UNC13C	440279	symbol	H. sapiens	440279	H. sapiens	UNC13C	unc-13 homolog C	GO:0031914 negative regulation of synaptic plasticity;GO:0016079 synaptic vesicle exocytosis;GO:0048167 regulation of synaptic plasticity							0.0	0.0	0.0	0.0	0.0	0.0	0.0	0.0	0.0	0.0	0.0	0.0	0.0	0.0	0.0	0.0	0.0	0.0	0.0	0.0
CTD-2235C13.3						None	None	None	None	None	None	None	None	None	nan	nan	nan	nan	nan	nan	nan	nan	nan	nan	nan	nan	nan	nan	nan	nan	nan	nan	nan	nan
OLFM3	118427	symbol	H. sapiens	118427	H. sapiens	OLFM3	olfactomedin 3	GO:0042462 eye photoreceptor cell development;GO:0042461 photoreceptor cell development;GO:0001754 eye photoreceptor cell differentiation			Vesicles(Uncertain)				0.0	0.0	0.0	0.0	0.0	0.0	0.0	0.0	0.0	0.0	0.0	0.0	0.0	0.0	0.0	0.0	0.0	0.0	0.0	0.0
RP11-471B22.2						None	None	None	None	None	None	None	None	None	nan	nan	nan	nan	nan	nan	nan	nan	nan	nan	nan	nan	nan	nan	nan	nan	nan	nan	nan	nan
MOGAT1	116255	symbol	H. sapiens	116255	H. sapiens	MOGAT1	monoacylglycerol O-acyltransferase 1	GO:0006651 diacylglycerol biosynthetic process;GO:0046339 diacylglycerol metabolic process;GO:0019432 triglyceride biosynthetic process		Enzymes/ENZYME proteins/Transferases					0.0	1.0	0.0	0.0	0.0	0.0	0.0	0.0	0.0	0.0	0.0	0.0	0.0	0.0	0.0	0.0	0.0	0.0	0.0	0.0
CTC-236F12.4						None	None	None	None	None	None	None	None	None	nan	nan	nan	nan	nan	nan	nan	nan	nan	nan	nan	nan	nan	nan	nan	nan	nan	nan	nan	nan
COL21A1	81578	symbol	H. sapiens	81578	H. sapiens	COL21A1	collagen type XXI alpha 1 chain				Cytosol(Supported)		(M3005)NABA COLLAGENS; (M5884)NABA CORE MATRISOME; (M5889)NABA MATRISOME		0.0	0.0	0.0	0.0	0.0	0.0	0.0	0.0	0.0	0.0	0.0	0.0	0.0	0.0	0.0	0.0	0.0	0.0	0.0	0.0
FAM24B	196792	symbol	H. sapiens	196792	H. sapiens	FAM24B	family with sequence similarity 24 member B								0.0	0.0	0.0	0.0	0.0	0.0	0.0	0.0	0.0	0.0	0.0	0.0	0.0	0.0	0.0	0.0	0.0	0.0	0.0	0.0
NEAT1	283131	symbol	H. sapiens	283131	H. sapiens	NEAT1	nuclear paraspeckle assembly transcript 1 (non-protein coding)								0.0	0.0	0.0	0.0	0.0	0.0	0.0	0.0	0.0	0.0	0.0	0.0	0.0	0.0	0.0	0.0	0.0	0.0	0.0	0.0
CBR3-AS1	100506428	symbol	H. sapiens	100506428	H. sapiens	CBR3-AS1	CBR3 antisense RNA 1								0.0	0.0	0.0	0.0	0.0	0.0	0.0	0.0	0.0	0.0	0.0	0.0	0.0	0.0	0.0	0.0	0.0	0.0	0.0	0.0
RP11-479G22.8						None	None	None	None	None	None	None	None	None	nan	nan	nan	nan	nan	nan	nan	nan	nan	nan	nan	nan	nan	nan	nan	nan	nan	nan	nan	nan
RP4-791C19.1						None	None	None	None	None	None	None	None	None	nan	nan	nan	nan	nan	nan	nan	nan	nan	nan	nan	nan	nan	nan	nan	nan	nan	nan	nan	nan
TNXB	7148	symbol	H. sapiens	7148	H. sapiens	TNXB	tenascin XB	GO:0048251 elastic fiber assembly;GO:0030199 collagen fibril organization;GO:0085029 extracellular matrix assembly			Vesicles(Approved)		(M3008)NABA ECM GLYCOPROTEINS; (M5884)NABA CORE MATRISOME; (M5889)NABA MATRISOME		0.0	0.0	0.0	0.0	0.0	0.0	0.0	0.0	0.0	0.0	0.0	0.0	0.0	0.0	0.0	0.0	0.0	0.0	0.0	0.0
HERC2P3	283755	symbol	H. sapiens	283755	H. sapiens	HERC2P3	hect domain and RLD 2 pseudogene 3	GO:0016567 protein ubiquitination;GO:0032446 protein modification by small protein conjugation;GO:0070647 protein modification by small protein conjugation or removal							0.0	0.0	0.0	0.0	0.0	0.0	0.0	0.0	0.0	0.0	0.0	0.0	0.0	0.0	0.0	0.0	0.0	0.0	0.0	0.0
GOLGA6L5P	374650	symbol	H. sapiens	374650	H. sapiens	GOLGA6L5P	golgin A6 family-like 5, pseudogene								0.0	0.0	0.0	0.0	0.0	0.0	0.0	0.0	0.0	0.0	0.0	0.0	0.0	0.0	0.0	0.0	0.0	0.0	0.0	0.0
FOS	2353	symbol	H. sapiens	2353	H. sapiens	FOS	Fos proto-oncogene, AP-1 transcription factor subunit	GO:0045672 positive regulation of osteoclast differentiation;GO:0001661 conditioned taste aversion;GO:1902895 positive regulation of pri-miRNA transcription from RNA polymerase II promoter		Transcription factors/Basic domains	Nucleoplasm(Supported)	Nadroparin (Transcriptional activator activity, rna polymerase ii core promoter proximal region sequence-specific binding)	(M134)PID TCR RAS PATHWAY; (M206)PID PDGFRA PATHWAY; (M17200)SA B CELL RECEPTOR COMPLEXES	(M5941)HALLMARK UV RESPONSE UP; (M5907)HALLMARK ESTROGEN RESPONSE LATE; (M5906)HALLMARK ESTROGEN RESPONSE EARLY	1.0	0.0	1.0	0.0	0.0	0.0	0.0	0.0	0.0	0.0	0.0	0.0	1.0	0.0	0.0	1.0	0.0	0.0	0.0	0.0
RP5-855D21.1						None	None	None	None	None	None	None	None	None	nan	nan	nan	nan	nan	nan	nan	nan	nan	nan	nan	nan	nan	nan	nan	nan	nan	nan	nan	nan
Y_RNA						None	None	None	None	None	None	None	None	None	nan	nan	nan	nan	nan	nan	nan	nan	nan	nan	nan	nan	nan	nan	nan	nan	nan	nan	nan	nan
AC025918.2						None	None	None	None	None	None	None	None	None	nan	nan	nan	nan	nan	nan	nan	nan	nan	nan	nan	nan	nan	nan	nan	nan	nan	nan	nan	nan
TRIM52	84851	symbol	H. sapiens	84851	H. sapiens	TRIM52	tripartite motif containing 52	GO:0051092 positive regulation of NF-kappaB transcription factor activity;GO:0051091 positive regulation of sequence-specific DNA binding transcription factor activity;GO:0051090 regulation of sequence-specific DNA binding transcription factor activity			Intermediate filaments;Nucleoli(Supported)				0.0	0.0	0.0	0.0	0.0	0.0	0.0	0.0	0.0	0.0	0.0	0.0	0.0	0.0	0.0	0.0	0.0	0.0	0.0	0.0
RP11-504P24.9						None	None	None	None	None	None	None	None	None	nan	nan	nan	nan	nan	nan	nan	nan	nan	nan	nan	nan	nan	nan	nan	nan	nan	nan	nan	nan
ZDHHC11B	653082	symbol	H. sapiens	653082	H. sapiens	ZDHHC11B	zinc finger DHHC-type containing 11B			Enzymes/ENZYME proteins/Transferases	Lipid droplets(Approved)				0.0	0.0	0.0	0.0	0.0	0.0	0.0	0.0	0.0	0.0	0.0	0.0	0.0	0.0	0.0	0.0	0.0	0.0	0.0	0.0
ZEB2	9839	symbol	H. sapiens	9839	H. sapiens	ZEB2	zinc finger E-box binding homeobox 2	GO:1902748 positive regulation of lens fiber cell differentiation;GO:0021540 corpus callosum morphogenesis;GO:0021957 corticospinal tract morphogenesis		Transcription factors/Helix-turn-helix domains	Cytosol;Nucleoli;Nucleus(Approved)				0.0	0.0	0.0	0.0	0.0	0.0	0.0	0.0	0.0	0.0	0.0	0.0	0.0	0.0	0.0	0.0	0.0	0.0	0.0	1.0
ANKRD20A5P	440482	symbol	H. sapiens	440482	H. sapiens	ANKRD20A5P	ankyrin repeat domain 20 family member A5, pseudogene								0.0	0.0	0.0	0.0	0.0	0.0	0.0	0.0	0.0	0.0	0.0	0.0	0.0	0.0	0.0	0.0	0.0	0.0	0.0	0.0
RP11-6O2.4						None	None	None	None	None	None	None	None	None	nan	nan	nan	nan	nan	nan	nan	nan	nan	nan	nan	nan	nan	nan	nan	nan	nan	nan	nan	nan
ZNRF2P2	100271874	symbol	H. sapiens	100271874	H. sapiens	ZNRF2P2	zinc and ring finger 2 pseudogene 2								0.0	0.0	0.0	0.0	0.0	0.0	0.0	0.0	0.0	0.0	0.0	0.0	0.0	0.0	0.0	0.0	0.0	0.0	0.0	0.0
RP11-175P13.2						None	None	None	None	None	None	None	None	None	nan	nan	nan	nan	nan	nan	nan	nan	nan	nan	nan	nan	nan	nan	nan	nan	nan	nan	nan	nan
RP11-909N17.2						None	None	None	None	None	None	None	None	None	nan	nan	nan	nan	nan	nan	nan	nan	nan	nan	nan	nan	nan	nan	nan	nan	nan	nan	nan	nan
VNN3	55350	symbol	H. sapiens	55350	H. sapiens	VNN3	vanin 3	GO:0015939 pantothenate metabolic process;GO:0006501 C-terminal protein lipidation;GO:0018410 C-terminal protein amino acid modification		Enzymes/ENZYME proteins/Hydrolases					0.0	0.0	0.0	0.0	0.0	0.0	0.0	0.0	0.0	0.0	0.0	1.0	0.0	0.0	0.0	0.0	0.0	0.0	0.0	0.0
DDX47	51202	symbol	H. sapiens	51202	H. sapiens	DDX47	DEAD-box helicase 47	GO:0008625 extrinsic apoptotic signaling pathway via death domain receptors;GO:0010501 RNA secondary structure unwinding;GO:0097191 extrinsic apoptotic signaling pathway		Enzymes/ENZYME proteins/Hydrolases	Nucleoli(Validated)				0.0	0.0	0.0	0.0	0.0	0.0	0.0	0.0	0.0	0.0	0.0	0.0	0.0	0.0	0.0	0.0	0.0	0.0	0.0	0.0
RP11-380G5.2						None	None	None	None	None	None	None	None	None	nan	nan	nan	nan	nan	nan	nan	nan	nan	nan	nan	nan	nan	nan	nan	nan	nan	nan	nan	nan
NPIPA5	100288332	symbol	H. sapiens	100288332	H. sapiens	NPIPA5	nuclear pore complex interacting protein family member A5				Nucleoplasm(Approved)				0.0	0.0	0.0	0.0	0.0	0.0	0.0	0.0	0.0	0.0	0.0	0.0	0.0	0.0	0.0	0.0	0.0	0.0	0.0	0.0
PSORS1C3	100130889	symbol	H. sapiens	100130889	H. sapiens	PSORS1C3	psoriasis susceptibility 1 candidate 3 (non-protein coding)								0.0	0.0	0.0	0.0	0.0	0.0	0.0	0.0	0.0	0.0	0.0	0.0	0.0	0.0	0.0	0.0	0.0	0.0	0.0	0.0
RP11-255C15.3						None	None	None	None	None	None	None	None	None	nan	nan	nan	nan	nan	nan	nan	nan	nan	nan	nan	nan	nan	nan	nan	nan	nan	nan	nan	nan
MIR3189	100422943	symbol	H. sapiens	100422943	H. sapiens	MIR3189	microRNA 3189								0.0	0.0	0.0	0.0	0.0	0.0	0.0	0.0	0.0	0.0	0.0	0.0	0.0	0.0	0.0	0.0	0.0	0.0	0.0	0.0
EREG	2069	symbol	H. sapiens	2069	H. sapiens	EREG	epiregulin	GO:0001550 ovarian cumulus expansion;GO:0048160 primary follicle stage;GO:0048165 fused antrum stage			Vesicles(Approved)		(M201)PID ERBB NETWORK PATHWAY; (M13)PID ERBB4 PATHWAY; (M5883)NABA SECRETED FACTORS	(M5902)HALLMARK APOPTOSIS; (M5950)HALLMARK ALLOGRAFT REJECTION; (M5953)HALLMARK KRAS SIGNALING UP	0.0	0.0	1.0	0.0	0.0	0.0	0.0	0.0	1.0	0.0	0.0	0.0	0.0	0.0	0.0	0.0	0.0	0.0	0.0	1.0
RP11-15A1.3						None	None	None	None	None	None	None	None	None	nan	nan	nan	nan	nan	nan	nan	nan	nan	nan	nan	nan	nan	nan	nan	nan	nan	nan	nan	nan
RP11-390F4.2						None	None	None	None	None	None	None	None	None	nan	nan	nan	nan	nan	nan	nan	nan	nan	nan	nan	nan	nan	nan	nan	nan	nan	nan	nan	nan
MURC	347273	symbol	H. sapiens	347273	H. sapiens	MURC	muscle related coiled-coil protein	GO:0035023 regulation of Rho protein signal transduction;GO:0007266 Rho protein signal transduction;GO:0046578 regulation of Ras protein signal transduction							0.0	0.0	0.0	0.0	0.0	0.0	0.0	0.0	0.0	0.0	0.0	0.0	0.0	0.0	0.0	0.0	0.0	0.0	0.0	0.0
SMG1P1	641298	symbol	H. sapiens	641298	H. sapiens	SMG1P1	SMG1P1, nonsense mediated mRNA decay associated PI3K related kinase pseudogene 1								0.0	0.0	0.0	0.0	0.0	0.0	0.0	0.0	0.0	0.0	0.0	0.0	0.0	0.0	0.0	0.0	0.0	0.0	0.0	0.0
LINC00472	79940	symbol	H. sapiens	79940	H. sapiens	LINC00472	long intergenic non-protein coding RNA 472								0.0	0.0	0.0	0.0	0.0	0.0	0.0	0.0	0.0	0.0	0.0	0.0	0.0	0.0	0.0	0.0	0.0	0.0	0.0	0.0
AKAP2	11217	symbol	H. sapiens	11217	H. sapiens	AKAP2	A-kinase anchoring protein 2	GO:0007178 transmembrane receptor protein serine/threonine kinase signaling pathway;GO:0007015 actin filament organization;GO:0030036 actin cytoskeleton organization						(M5947)HALLMARK IL2 STAT5 SIGNALING	0.0	0.0	0.0	0.0	0.0	0.0	0.0	0.0	0.0	0.0	0.0	0.0	0.0	0.0	0.0	0.0	0.0	0.0	0.0	0.0
IMPG2	50939	symbol	H. sapiens	50939	H. sapiens	IMPG2	interphotoreceptor matrix proteoglycan 2	GO:0007601 visual perception;GO:0050953 sensory perception of light stimulus;GO:0007600 sensory perception				Hyaluronic acid (Hyaluronic acid binding)	(M5882)NABA PROTEOGLYCANS; (M5884)NABA CORE MATRISOME; (M5889)NABA MATRISOME		0.0	0.0	0.0	0.0	0.0	0.0	0.0	0.0	0.0	0.0	0.0	0.0	0.0	0.0	0.0	0.0	0.0	0.0	0.0	0.0
RP11-597D13.7						None	None	None	None	None	None	None	None	None	nan	nan	nan	nan	nan	nan	nan	nan	nan	nan	nan	nan	nan	nan	nan	nan	nan	nan	nan	nan
CTD-2006C1.12						None	None	None	None	None	None	None	None	None	nan	nan	nan	nan	nan	nan	nan	nan	nan	nan	nan	nan	nan	nan	nan	nan	nan	nan	nan	nan
RNA5SP37	100873369	symbol	H. sapiens	100873369	H. sapiens	RNA5SP37	RNA, 5S ribosomal pseudogene 37								0.0	0.0	0.0	0.0	0.0	0.0	0.0	0.0	0.0	0.0	0.0	0.0	0.0	0.0	0.0	0.0	0.0	0.0	0.0	0.0
CTD-2224J9.8						None	None	None	None	None	None	None	None	None	nan	nan	nan	nan	nan	nan	nan	nan	nan	nan	nan	nan	nan	nan	nan	nan	nan	nan	nan	nan
COL10A1	1300	symbol	H. sapiens	1300	H. sapiens	COL10A1	collagen type X alpha 1 chain	GO:0001958 endochondral ossification;GO:0030574 collagen catabolic process;GO:0060350 endochondral bone morphogenesis					(M3005)NABA COLLAGENS; (M198)PID SYNDECAN 1 PATHWAY; (M160)PID AVB3 INTEGRIN PATHWAY		0.0	0.0	0.0	0.0	0.0	0.0	0.0	0.0	0.0	0.0	0.0	0.0	0.0	0.0	0.0	0.0	0.0	0.0	0.0	0.0
RP13-104F24.2						None	None	None	None	None	None	None	None	None	nan	nan	nan	nan	nan	nan	nan	nan	nan	nan	nan	nan	nan	nan	nan	nan	nan	nan	nan	nan
AC009404.2						None	None	None	None	None	None	None	None	None	nan	nan	nan	nan	nan	nan	nan	nan	nan	nan	nan	nan	nan	nan	nan	nan	nan	nan	nan	nan
MIR186	406962	symbol	H. sapiens	406962	H. sapiens	MIR186	microRNA 186								0.0	0.0	0.0	0.0	0.0	0.0	0.0	0.0	0.0	0.0	0.0	0.0	0.0	0.0	0.0	0.0	0.0	0.0	0.0	0.0
NARF-IT1	100506001	symbol	H. sapiens	100506001	H. sapiens	NARF-IT1	NARF intronic transcript 1								0.0	0.0	0.0	0.0	0.0	0.0	0.0	0.0	0.0	0.0	0.0	0.0	0.0	0.0	0.0	0.0	0.0	0.0	0.0	0.0
AP001626.1						None	None	None	None	None	None	None	None	None	nan	nan	nan	nan	nan	nan	nan	nan	nan	nan	nan	nan	nan	nan	nan	nan	nan	nan	nan	nan
ANKRD36	375248	symbol	H. sapiens	375248	H. sapiens	ANKRD36	ankyrin repeat domain 36				Cytosol;Nucleus(Approved)				0.0	0.0	0.0	0.0	0.0	0.0	0.0	0.0	0.0	0.0	0.0	0.0	0.0	0.0	0.0	0.0	0.0	0.0	0.0	0.0
ZNF334	55713	symbol	H. sapiens	55713	H. sapiens	ZNF334	zinc finger protein 334	GO:0006355 regulation of transcription, DNA-templated;GO:1903506 regulation of nucleic acid-templated transcription;GO:0006351 transcription, DNA-templated		Transcription factors/Zinc-coordinating DNA-binding domains	Cytosol;Nucleus(Approved)				1.0	0.0	0.0	0.0	0.0	0.0	0.0	0.0	0.0	0.0	0.0	0.0	0.0	0.0	0.0	0.0	0.0	0.0	0.0	0.0
ALMS1-IT1	100874291	symbol	H. sapiens	100874291	H. sapiens	ALMS1-IT1	ALMS1 intronic transcript 1								0.0	0.0	0.0	0.0	0.0	0.0	0.0	0.0	0.0	0.0	0.0	0.0	0.0	0.0	0.0	0.0	0.0	0.0	0.0	0.0
AC008746.5						None	None	None	None	None	None	None	None	None	nan	nan	nan	nan	nan	nan	nan	nan	nan	nan	nan	nan	nan	nan	nan	nan	nan	nan	nan	nan
AC002064.4						None	None	None	None	None	None	None	None	None	nan	nan	nan	nan	nan	nan	nan	nan	nan	nan	nan	nan	nan	nan	nan	nan	nan	nan	nan	nan
HTR1D	3352	symbol	H. sapiens	3352	H. sapiens	HTR1D	5-hydroxytryptamine receptor 1D	GO:0014827 intestine smooth muscle contraction;GO:0014831 gastro-intestinal system smooth muscle contraction;GO:0014821 phasic smooth muscle contraction		G-protein coupled receptors/{GPCRs excl olfactory receptors,Serotonin receptors}		Eletriptan (Serotonin receptor activity);Ziprasidone (Serotonin receptor activity);Cabergoline (Serotonin receptor activity);Ropinirole (Serotonin receptor activity);Zolmitriptan (Serotonin receptor activity);Dihydroergotamine (Serotonin receptor activity);Amitriptyline (Serotonin receptor activity);Olanzapine (Serotonin receptor activity);Clozapine (Serotonin receptor activity);Loxapine (Seroton…		(M5956)HALLMARK KRAS SIGNALING DN	0.0	0.0	0.0	0.0	0.0	0.0	0.0	0.0	0.0	0.0	0.0	0.0	0.0	1.0	0.0	0.0	0.0	0.0	0.0	0.0
LINC00313	114038	symbol	H. sapiens	114038	H. sapiens	LINC00313	long intergenic non-protein coding RNA 313								0.0	0.0	0.0	0.0	0.0	0.0	0.0	0.0	0.0	0.0	0.0	0.0	0.0	0.0	0.0	0.0	0.0	0.0	0.0	0.0
RP11-707P17.2						None	None	None	None	None	None	None	None	None	nan	nan	nan	nan	nan	nan	nan	nan	nan	nan	nan	nan	nan	nan	nan	nan	nan	nan	nan	nan
UBE2V2P3	100421341	symbol	H. sapiens	100421341	H. sapiens	UBE2V2P3	ubiquitin conjugating enzyme E2 V2 pseudogene 3								0.0	0.0	0.0	0.0	0.0	0.0	0.0	0.0	0.0	0.0	0.0	0.0	0.0	0.0	0.0	0.0	0.0	0.0	0.0	0.0
RP3-400B16.1						None	None	None	None	None	None	None	None	None	nan	nan	nan	nan	nan	nan	nan	nan	nan	nan	nan	nan	nan	nan	nan	nan	nan	nan	nan	nan
RP11-196G11.2						None	None	None	None	None	None	None	None	None	nan	nan	nan	nan	nan	nan	nan	nan	nan	nan	nan	nan	nan	nan	nan	nan	nan	nan	nan	nan
RP3-425C14.6						None	None	None	None	None	None	None	None	None	nan	nan	nan	nan	nan	nan	nan	nan	nan	nan	nan	nan	nan	nan	nan	nan	nan	nan	nan	nan
ZNF32-AS2	414208	symbol	H. sapiens	414208	H. sapiens	ZNF32-AS2	ZNF32 antisense RNA 2								0.0	0.0	0.0	0.0	0.0	0.0	0.0	0.0	0.0	0.0	0.0	0.0	0.0	0.0	0.0	0.0	0.0	0.0	0.0	0.0
BEND3P3	650623	symbol	H. sapiens	650623	H. sapiens	BEND3P3	BEN domain containing 3 pseudogene 3								0.0	0.0	0.0	0.0	0.0	0.0	0.0	0.0	0.0	0.0	0.0	0.0	0.0	0.0	0.0	0.0	0.0	0.0	0.0	0.0
RP11-474P2.2						None	None	None	None	None	None	None	None	None	nan	nan	nan	nan	nan	nan	nan	nan	nan	nan	nan	nan	nan	nan	nan	nan	nan	nan	nan	nan
AP000350.6						None	None	None	None	None	None	None	None	None	nan	nan	nan	nan	nan	nan	nan	nan	nan	nan	nan	nan	nan	nan	nan	nan	nan	nan	nan	nan
KIZ-AS1	101929591	symbol	H. sapiens	101929591	H. sapiens	KIZ-AS1	KIZ antisense RNA 1								0.0	0.0	0.0	0.0	0.0	0.0	0.0	0.0	0.0	0.0	0.0	0.0	0.0	0.0	0.0	0.0	0.0	0.0	0.0	0.0
MEGF11	84465	symbol	H. sapiens	84465	H. sapiens	MEGF11	multiple EGF like domains 11	GO:0010842 retina layer formation;GO:0060042 retina morphogenesis in camera-type eye;GO:0003407 neural retina development					(M5883)NABA SECRETED FACTORS; (M5885)NABA MATRISOME ASSOCIATED; (M5889)NABA MATRISOME		0.0	0.0	0.0	0.0	0.0	0.0	0.0	0.0	0.0	0.0	0.0	0.0	0.0	0.0	0.0	0.0	0.0	0.0	0.0	0.0
FSIP2	401024	symbol	H. sapiens	401024	H. sapiens	FSIP2	fibrous sheath interacting protein 2				Microtubules;Mitochondria(Approved)				0.0	0.0	0.0	0.0	0.0	0.0	0.0	0.0	0.0	0.0	0.0	0.0	0.0	0.0	0.0	0.0	0.0	0.0	0.0	0.0
AC107081.5						None	None	None	None	None	None	None	None	None	nan	nan	nan	nan	nan	nan	nan	nan	nan	nan	nan	nan	nan	nan	nan	nan	nan	nan	nan	nan
CTD-2002H8.2						None	None	None	None	None	None	None	None	None	nan	nan	nan	nan	nan	nan	nan	nan	nan	nan	nan	nan	nan	nan	nan	nan	nan	nan	nan	nan
RP11-526I2.5						None	None	None	None	None	None	None	None	None	nan	nan	nan	nan	nan	nan	nan	nan	nan	nan	nan	nan	nan	nan	nan	nan	nan	nan	nan	nan
ZNF350-AS1	101669766	symbol	H. sapiens	101669766	H. sapiens	ZNF350-AS1	ZNF350 antisense RNA 1								0.0	0.0	0.0	0.0	0.0	0.0	0.0	0.0	0.0	0.0	0.0	0.0	0.0	0.0	0.0	0.0	0.0	0.0	0.0	0.0
SNORA55	677834	symbol	H. sapiens	677834	H. sapiens	SNORA55	small nucleolar RNA, H/ACA box 55								0.0	0.0	0.0	0.0	0.0	0.0	0.0	0.0	0.0	0.0	0.0	0.0	0.0	0.0	0.0	0.0	0.0	0.0	0.0	0.0
RP11-677M24.1						None	None	None	None	None	None	None	None	None	nan	nan	nan	nan	nan	nan	nan	nan	nan	nan	nan	nan	nan	nan	nan	nan	nan	nan	nan	nan
CAMK2A	815	symbol	H. sapiens	815	H. sapiens	CAMK2A	calcium/calmodulin dependent protein kinase II alpha	GO:0010666 positive regulation of cardiac muscle cell apoptotic process;GO:0038166 angiotensin-activated signaling pathway;GO:0010663 positive regulation of striated muscle cell apoptotic process	CAMK Ser/Thr protein kinase family	Enzymes/{ENZYME proteins/Transferases,Kinases/CAMK Ser/Thr protein kinases}	Cell Junctions;Plasma membrane(Supported)	Hexatantalum Dodecabromide (Protein serine/threonine kinase activity);1,4-Dithiothreitol (Protein serine/threonine kinase activity);(2Z,3E)-2,3'-BIINDOLE-2',3(1H,1'H)-DIONE 3-{O-[(3R)-3,4-DIHYDROXYBUTYL]OXIME} (Protein serine/threonine kinase activity)	(M16518)ST WNT CA2 CYCLIC GMP PATHWAY; (M23)PID WNT NONCANONICAL PATHWAY; (M108)PID NETRIN PATHWAY		0.0	1.0	1.0	0.0	0.0	1.0	1.0	0.0	0.0	0.0	0.0	0.0	0.0	0.0	0.0	0.0	0.0	0.0	0.0	0.0
RP11-548H18.2						None	None	None	None	None	None	None	None	None	nan	nan	nan	nan	nan	nan	nan	nan	nan	nan	nan	nan	nan	nan	nan	nan	nan	nan	nan	nan
SPDYE2B	100310812	symbol	H. sapiens	100310812	H. sapiens	SPDYE2B	speedy/RINGO cell cycle regulator family member E2B	GO:0045859 regulation of protein kinase activity;GO:0043549 regulation of kinase activity;GO:0001932 regulation of protein phosphorylation							0.0	0.0	0.0	0.0	0.0	0.0	0.0	0.0	0.0	0.0	0.0	0.0	0.0	0.0	0.0	0.0	0.0	0.0	0.0	0.0
RP11-844P9.6						None	None	None	None	None	None	None	None	None	nan	nan	nan	nan	nan	nan	nan	nan	nan	nan	nan	nan	nan	nan	nan	nan	nan	nan	nan	nan
AC083884.8						None	None	None	None	None	None	None	None	None	nan	nan	nan	nan	nan	nan	nan	nan	nan	nan	nan	nan	nan	nan	nan	nan	nan	nan	nan	nan
CCDC110	256309	symbol	H. sapiens	256309	H. sapiens	CCDC110	coiled-coil domain containing 110								0.0	0.0	0.0	0.0	0.0	0.0	0.0	0.0	0.0	0.0	0.0	0.0	0.0	0.0	0.0	0.0	0.0	0.0	0.0	0.0
AC010127.3						None	None	None	None	None	None	None	None	None	nan	nan	nan	nan	nan	nan	nan	nan	nan	nan	nan	nan	nan	nan	nan	nan	nan	nan	nan	nan
RP11-225B17.2						None	None	None	None	None	None	None	None	None	nan	nan	nan	nan	nan	nan	nan	nan	nan	nan	nan	nan	nan	nan	nan	nan	nan	nan	nan	nan
RP11-344P13.3						None	None	None	None	None	None	None	None	None	nan	nan	nan	nan	nan	nan	nan	nan	nan	nan	nan	nan	nan	nan	nan	nan	nan	nan	nan	nan
ZBTB32	27033	symbol	H. sapiens	27033	H. sapiens	ZBTB32	zinc finger and BTB domain containing 32	GO:0042769 DNA damage response, detection of DNA damage;GO:0036297 interstrand cross-link repair;GO:0000122 negative regulation of transcription from RNA polymerase II promoter		Transcription factors/Zinc-coordinating DNA-binding domains					0.0	0.0	0.0	0.0	0.0	0.0	0.0	0.0	0.0	0.0	0.0	0.0	0.0	0.0	0.0	0.0	0.0	0.0	0.0	0.0
RP11-589M4.4						None	None	None	None	None	None	None	None	None	nan	nan	nan	nan	nan	nan	nan	nan	nan	nan	nan	nan	nan	nan	nan	nan	nan	nan	nan	nan
RP11-288H12.3						None	None	None	None	None	None	None	None	None	nan	nan	nan	nan	nan	nan	nan	nan	nan	nan	nan	nan	nan	nan	nan	nan	nan	nan	nan	nan
HAUS6P3	102723574	symbol	H. sapiens	102723574	H. sapiens	HAUS6P3	HAUS augmin like complex subunit 6 pseudogene 3								0.0	0.0	0.0	0.0	0.0	0.0	0.0	0.0	0.0	0.0	0.0	0.0	0.0	0.0	0.0	0.0	0.0	0.0	0.0	0.0
OR7E128P	81175	symbol	H. sapiens	81175	H. sapiens	OR7E128P	olfactory receptor family 7 subfamily E member 128 pseudogene								0.0	0.0	0.0	0.0	0.0	0.0	0.0	0.0	0.0	0.0	0.0	0.0	0.0	0.0	0.0	0.0	0.0	0.0	0.0	0.0
BACH1-IT1						None	None	None	None	None	None	None	None	None	nan	nan	nan	nan	nan	nan	nan	nan	nan	nan	nan	nan	nan	nan	nan	nan	nan	nan	nan	nan
PPFIA4	8497	symbol	H. sapiens	8497	H. sapiens	PPFIA4	PTPRF interacting protein alpha 4	GO:0014047 glutamate secretion;GO:0007269 neurotransmitter secretion;GO:0006835 dicarboxylic acid transport						(M5891)HALLMARK HYPOXIA; (M5909)HALLMARK MYOGENESIS; (M5937)HALLMARK GLYCOLYSIS	0.0	0.0	0.0	0.0	0.0	0.0	0.0	1.0	0.0	0.0	0.0	0.0	0.0	0.0	0.0	0.0	0.0	0.0	0.0	0.0
RP11-456N14.6						None	None	None	None	None	None	None	None	None	nan	nan	nan	nan	nan	nan	nan	nan	nan	nan	nan	nan	nan	nan	nan	nan	nan	nan	nan	nan
KLF2P1	106480253	symbol	H. sapiens	106480253	H. sapiens	KLF2P1	Kruppel like factor 2 pseudogene 1								0.0	0.0	0.0	0.0	0.0	0.0	0.0	0.0	0.0	0.0	0.0	0.0	0.0	0.0	0.0	0.0	0.0	0.0	0.0	0.0
RPL36AP43	100271646	symbol	H. sapiens	100271646	H. sapiens	RPL36AP43	ribosomal protein L36a pseudogene 43								0.0	0.0	0.0	0.0	0.0	0.0	0.0	0.0	0.0	0.0	0.0	0.0	0.0	0.0	0.0	0.0	0.0	0.0	0.0	0.0
CNTNAP3B	728577	symbol	H. sapiens	728577	H. sapiens	CNTNAP3B	contactin associated protein-like 3B	GO:0007155 cell adhesion;GO:0022610 biological adhesion;GO:0008150 biological_process							0.0	0.0	0.0	0.0	0.0	0.0	0.0	0.0	0.0	0.0	0.0	0.0	0.0	0.0	0.0	0.0	0.0	0.0	0.0	0.0
INTS4P1	285905	symbol	H. sapiens	285905	H. sapiens	INTS4P1	integrator complex subunit 4 pseudogene 1								0.0	0.0	0.0	0.0	0.0	0.0	0.0	0.0	0.0	0.0	0.0	0.0	0.0	0.0	0.0	0.0	0.0	0.0	0.0	0.0
RPS20P4	6226	symbol	H. sapiens	6226	H. sapiens	RPS20P4	ribosomal protein S20 pseudogene 4								0.0	0.0	0.0	0.0	0.0	0.0	0.0	0.0	0.0	0.0	0.0	0.0	0.0	0.0	0.0	0.0	0.0	0.0	0.0	0.0
RP11-351C21.2						None	None	None	None	None	None	None	None	None	nan	nan	nan	nan	nan	nan	nan	nan	nan	nan	nan	nan	nan	nan	nan	nan	nan	nan	nan	nan
RP11-47G11.2						None	None	None	None	None	None	None	None	None	nan	nan	nan	nan	nan	nan	nan	nan	nan	nan	nan	nan	nan	nan	nan	nan	nan	nan	nan	nan
RP11-829H16.3						None	None	None	None	None	None	None	None	None	nan	nan	nan	nan	nan	nan	nan	nan	nan	nan	nan	nan	nan	nan	nan	nan	nan	nan	nan	nan
MST1L	11223	symbol	H. sapiens	11223	H. sapiens	MST1L	macrophage stimulating 1 like	GO:0006508 proteolysis;GO:0019538 protein metabolic process;GO:0043170 macromolecule metabolic process					(M5883)NABA SECRETED FACTORS; (M5885)NABA MATRISOME ASSOCIATED; (M5889)NABA MATRISOME		0.0	0.0	0.0	0.0	0.0	0.0	0.0	0.0	0.0	0.0	0.0	0.0	0.0	0.0	0.0	0.0	0.0	0.0	0.0	0.0
AC000120.7						None	None	None	None	None	None	None	None	None	nan	nan	nan	nan	nan	nan	nan	nan	nan	nan	nan	nan	nan	nan	nan	nan	nan	nan	nan	nan
RP13-131K19.1						None	None	None	None	None	None	None	None	None	nan	nan	nan	nan	nan	nan	nan	nan	nan	nan	nan	nan	nan	nan	nan	nan	nan	nan	nan	nan
RP11-562A8.5						None	None	None	None	None	None	None	None	None	nan	nan	nan	nan	nan	nan	nan	nan	nan	nan	nan	nan	nan	nan	nan	nan	nan	nan	nan	nan
RP11-513I15.6						None	None	None	None	None	None	None	None	None	nan	nan	nan	nan	nan	nan	nan	nan	nan	nan	nan	nan	nan	nan	nan	nan	nan	nan	nan	nan
CYP2T1P	171523	symbol	H. sapiens	171523	H. sapiens	CYP2T1P	cytochrome P450 family 2 subfamily T member 1, pseudogene								0.0	0.0	0.0	0.0	0.0	0.0	0.0	0.0	0.0	0.0	0.0	0.0	0.0	0.0	0.0	0.0	0.0	0.0	0.0	0.0
KMO	8564	symbol	H. sapiens	8564	H. sapiens	KMO	kynurenine 3-monooxygenase	GO:0019441 tryptophan catabolic process to kynurenine;GO:0019805 quinolinate biosynthetic process;GO:0006569 tryptophan catabolic process		Enzymes/ENZYME proteins/Oxidoreductases					0.0	0.0	0.0	0.0	0.0	0.0	0.0	0.0	0.0	0.0	0.0	1.0	0.0	0.0	0.0	0.0	0.0	1.0	0.0	0.0
CH507-254M2.3						None	None	None	None	None	None	None	None	None	nan	nan	nan	nan	nan	nan	nan	nan	nan	nan	nan	nan	nan	nan	nan	nan	nan	nan	nan	nan
NTAN1P2	100420307	symbol	H. sapiens	100420307	H. sapiens	NTAN1P2	N-terminal asparagine amidase pseudogene 2								0.0	0.0	0.0	0.0	0.0	0.0	0.0	0.0	0.0	0.0	0.0	0.0	0.0	0.0	0.0	0.0	0.0	0.0	0.0	0.0
CTD-2666L21.1						None	None	None	None	None	None	None	None	None	nan	nan	nan	nan	nan	nan	nan	nan	nan	nan	nan	nan	nan	nan	nan	nan	nan	nan	nan	nan
CDH26	60437	symbol	H. sapiens	60437	H. sapiens	CDH26	cadherin 26	GO:0007156 homophilic cell adhesion via plasma membrane adhesion molecules;GO:0098742 cell-cell adhesion via plasma-membrane adhesion molecules;GO:0098609 cell-cell adhesion			Microtubules;Plasma membrane(Approved)				0.0	0.0	0.0	0.0	0.0	0.0	0.0	0.0	0.0	0.0	0.0	0.0	0.0	0.0	0.0	0.0	0.0	0.0	0.0	0.0
RP11-372K14.2						None	None	None	None	None	None	None	None	None	nan	nan	nan	nan	nan	nan	nan	nan	nan	nan	nan	nan	nan	nan	nan	nan	nan	nan	nan	nan
RP3-508I15.10						None	None	None	None	None	None	None	None	None	nan	nan	nan	nan	nan	nan	nan	nan	nan	nan	nan	nan	nan	nan	nan	nan	nan	nan	nan	nan
ZNF23	7571	symbol	H. sapiens	7571	H. sapiens	ZNF23	zinc finger protein 23	GO:0006355 regulation of transcription, DNA-templated;GO:1903506 regulation of nucleic acid-templated transcription;GO:0006351 transcription, DNA-templated		Transcription factors/Zinc-coordinating DNA-binding domains	Cytosol(Approved)				1.0	0.0	0.0	0.0	0.0	0.0	0.0	0.0	0.0	0.0	0.0	0.0	0.0	0.0	0.0	0.0	0.0	0.0	0.0	0.0
AP000640.10						None	None	None	None	None	None	None	None	None	nan	nan	nan	nan	nan	nan	nan	nan	nan	nan	nan	nan	nan	nan	nan	nan	nan	nan	nan	nan
CELSR3-AS1	102724368	symbol	H. sapiens	102724368	H. sapiens	CELSR3-AS1	CELSR3 antisense RNA 1 (head to head)								0.0	0.0	0.0	0.0	0.0	0.0	0.0	0.0	0.0	0.0	0.0	0.0	0.0	0.0	0.0	0.0	0.0	0.0	0.0	0.0
HERC2P4	100289574	symbol	H. sapiens	100289574	H. sapiens	HERC2P4	hect domain and RLD 2 pseudogene 4								0.0	0.0	0.0	0.0	0.0	0.0	0.0	0.0	0.0	0.0	0.0	0.0	0.0	0.0	0.0	0.0	0.0	0.0	0.0	0.0
RGPD3	653489	symbol	H. sapiens	653489	H. sapiens	RGPD3	RANBP2-like and GRIP domain containing 3	GO:0000042 protein targeting to Golgi;GO:0072600 establishment of protein localization to Golgi;GO:0000301 retrograde transport, vesicle recycling within Golgi			Nuclear membrane;Vesicles(Approved)				0.0	0.0	0.0	0.0	0.0	0.0	0.0	0.0	0.0	0.0	0.0	0.0	0.0	0.0	0.0	0.0	0.0	0.0	0.0	0.0
ANGPT2	285	symbol	H. sapiens	285	H. sapiens	ANGPT2	angiopoietin 2	GO:0050928 negative regulation of positive chemotaxis;GO:0043537 negative regulation of blood vessel endothelial cell migration;GO:0048014 Tie signaling pathway		RAS pathway related proteins			(M92)PID ANGIOPOIETIN RECEPTOR PATHWAY; (M5883)NABA SECRETED FACTORS; (M5885)NABA MATRISOME ASSOCIATED		0.0	0.0	1.0	0.0	0.0	0.0	0.0	0.0	0.0	0.0	0.0	0.0	0.0	0.0	0.0	0.0	0.0	0.0	0.0	0.0
RP11-119F19.5						None	None	None	None	None	None	None	None	None	nan	nan	nan	nan	nan	nan	nan	nan	nan	nan	nan	nan	nan	nan	nan	nan	nan	nan	nan	nan
HEXA-AS1	80072	symbol	H. sapiens	80072	H. sapiens	HEXA-AS1	HEXA antisense RNA 1								0.0	0.0	0.0	0.0	0.0	0.0	0.0	0.0	0.0	0.0	0.0	0.0	0.0	0.0	0.0	0.0	0.0	0.0	0.0	0.0
LDHB	3945	symbol	H. sapiens	3945	H. sapiens	LDHB	lactate dehydrogenase B	GO:0006089 lactate metabolic process;GO:0019674 NAD metabolic process;GO:0046496 nicotinamide nucleotide metabolic process		Enzymes/ENZYME proteins/Oxidoreductases	Cytosol(Validated)	NADH (Nad binding);4-Hydroxy-1,2,5-Oxadiazole-3-Carboxylic Acid (Nad binding);Oxamic Acid (Nad binding)		(M5939)HALLMARK P53 PATHWAY; (M5936)HALLMARK OXIDATIVE PHOSPHORYLATION	0.0	1.0	0.0	0.0	1.0	0.0	0.0	0.0	0.0	0.0	0.0	1.0	0.0	0.0	0.0	0.0	0.0	0.0	0.0	0.0
LINC01088	100505875	symbol	H. sapiens	100505875	H. sapiens	LINC01088	long intergenic non-protein coding RNA 1088								0.0	0.0	0.0	0.0	0.0	0.0	0.0	0.0	0.0	0.0	0.0	0.0	0.0	0.0	0.0	0.0	0.0	0.0	0.0	0.0
ANKDD1A	348094	symbol	H. sapiens	348094	H. sapiens	ANKDD1A	ankyrin repeat and death domain containing 1A	GO:0007165 signal transduction;GO:0044700 single organism signaling;GO:0023052 signaling			Nucleoplasm(Approved)				0.0	0.0	0.0	0.0	0.0	0.0	0.0	0.0	0.0	0.0	0.0	0.0	0.0	0.0	0.0	0.0	0.0	0.0	0.0	0.0
RP11-214K3.20						None	None	None	None	None	None	None	None	None	nan	nan	nan	nan	nan	nan	nan	nan	nan	nan	nan	nan	nan	nan	nan	nan	nan	nan	nan	nan
RP11-139H14.5						None	None	None	None	None	None	None	None	None	nan	nan	nan	nan	nan	nan	nan	nan	nan	nan	nan	nan	nan	nan	nan	nan	nan	nan	nan	nan
GUCY2EP	390226	symbol	H. sapiens	390226	H. sapiens	GUCY2EP	guanylate cyclase 2E, pseudogene								0.0	0.0	0.0	0.0	0.0	0.0	0.0	0.0	0.0	0.0	0.0	0.0	0.0	0.0	0.0	0.0	0.0	0.0	0.0	0.0
RN7SKP173	106635535	symbol	H. sapiens	106635535	H. sapiens	RN7SKP173	RNA, 7SK small nuclear pseudogene 173								0.0	0.0	0.0	0.0	0.0	0.0	0.0	0.0	0.0	0.0	0.0	0.0	0.0	0.0	0.0	0.0	0.0	0.0	0.0	0.0
RP3-394A18.1						None	None	None	None	None	None	None	None	None	nan	nan	nan	nan	nan	nan	nan	nan	nan	nan	nan	nan	nan	nan	nan	nan	nan	nan	nan	nan
HNRNPCP7	100127907	symbol	H. sapiens	100127907	H. sapiens	HNRNPCP7	heterogeneous nuclear ribonucleoprotein C pseudogene 7								0.0	0.0	0.0	0.0	0.0	0.0	0.0	0.0	0.0	0.0	0.0	0.0	0.0	0.0	0.0	0.0	0.0	0.0	0.0	0.0
CTD-2006H14.2						None	None	None	None	None	None	None	None	None	nan	nan	nan	nan	nan	nan	nan	nan	nan	nan	nan	nan	nan	nan	nan	nan	nan	nan	nan	nan
RP1-78O14.1						None	None	None	None	None	None	None	None	None	nan	nan	nan	nan	nan	nan	nan	nan	nan	nan	nan	nan	nan	nan	nan	nan	nan	nan	nan	nan
RP11-164P12.4						None	None	None	None	None	None	None	None	None	nan	nan	nan	nan	nan	nan	nan	nan	nan	nan	nan	nan	nan	nan	nan	nan	nan	nan	nan	nan
FRG1JP	642236	symbol	H. sapiens	642236	H. sapiens	FRG1JP	FSHD region gene 1 family member J, pseudogene								0.0	0.0	0.0	0.0	0.0	0.0	0.0	0.0	0.0	0.0	0.0	0.0	0.0	0.0	0.0	0.0	0.0	0.0	0.0	0.0
RUSC1-AS1	284618	symbol	H. sapiens	284618	H. sapiens	RUSC1-AS1	RUSC1 antisense RNA 1								0.0	0.0	0.0	0.0	0.0	0.0	0.0	0.0	0.0	0.0	0.0	0.0	0.0	0.0	0.0	0.0	0.0	0.0	0.0	0.0
SNCA	6622	symbol	H. sapiens	6622	H. sapiens	SNCA	synuclein alpha	GO:1902957 negative regulation of mitochondrial electron transport, NADH to ubiquinone;GO:1905447 negative regulation of mitochondrial ATP synthesis coupled electron transport;GO:0051281 positive regulation of release of sequestered calcium ion into cytosol		Transporters/Transporter channels and pores			(M275)PID ALPHA SYNUCLEIN PATHWAY	(M5945)HALLMARK HEME METABOLISM	0.0	1.0	1.0	0.0	1.0	1.0	0.0	1.0	0.0	1.0	0.0	1.0	1.0	0.0	1.0	0.0	0.0	0.0	0.0	0.0
RP11-261C10.5						None	None	None	None	None	None	None	None	None	nan	nan	nan	nan	nan	nan	nan	nan	nan	nan	nan	nan	nan	nan	nan	nan	nan	nan	nan	nan
RP11-170N16.3						None	None	None	None	None	None	None	None	None	nan	nan	nan	nan	nan	nan	nan	nan	nan	nan	nan	nan	nan	nan	nan	nan	nan	nan	nan	nan
RP11-669E14.4						None	None	None	None	None	None	None	None	None	nan	nan	nan	nan	nan	nan	nan	nan	nan	nan	nan	nan	nan	nan	nan	nan	nan	nan	nan	nan
MIR92B	693235	symbol	H. sapiens	693235	H. sapiens	MIR92B	microRNA 92b								0.0	0.0	0.0	0.0	0.0	0.0	0.0	0.0	0.0	0.0	0.0	0.0	0.0	0.0	0.0	0.0	0.0	0.0	0.0	0.0
SNORA81	677847	symbol	H. sapiens	677847	H. sapiens	SNORA81	small nucleolar RNA, H/ACA box 81								0.0	0.0	0.0	0.0	0.0	0.0	0.0	0.0	0.0	0.0	0.0	0.0	0.0	0.0	0.0	0.0	0.0	0.0	0.0	0.0
SNORD20	6082	symbol	H. sapiens	6082	H. sapiens	SNORD20	small nucleolar RNA, C/D box 20								0.0	0.0	0.0	0.0	0.0	0.0	0.0	0.0	0.0	0.0	0.0	0.0	0.0	0.0	0.0	0.0	0.0	0.0	0.0	0.0
ANKRD20A7P	653436	symbol	H. sapiens	653436	H. sapiens	ANKRD20A7P	ankyrin repeat domain 20 family member A7, pseudogene								0.0	0.0	0.0	0.0	0.0	0.0	0.0	0.0	0.0	0.0	0.0	0.0	0.0	0.0	0.0	0.0	0.0	0.0	0.0	0.0
CTD-2383M3.1						None	None	None	None	None	None	None	None	None	nan	nan	nan	nan	nan	nan	nan	nan	nan	nan	nan	nan	nan	nan	nan	nan	nan	nan	nan	nan
AC092881.1						None	None	None	None	None	None	None	None	None	nan	nan	nan	nan	nan	nan	nan	nan	nan	nan	nan	nan	nan	nan	nan	nan	nan	nan	nan	nan
RP11-324O2.3						None	None	None	None	None	None	None	None	None	nan	nan	nan	nan	nan	nan	nan	nan	nan	nan	nan	nan	nan	nan	nan	nan	nan	nan	nan	nan
RP11-23N2.4						None	None	None	None	None	None	None	None	None	nan	nan	nan	nan	nan	nan	nan	nan	nan	nan	nan	nan	nan	nan	nan	nan	nan	nan	nan	nan
AACSP1	729522	symbol	H. sapiens	729522	H. sapiens	AACSP1	acetoacetyl-CoA synthetase pseudogene 1								0.0	0.0	0.0	0.0	0.0	0.0	0.0	0.0	0.0	0.0	0.0	0.0	0.0	0.0	0.0	0.0	0.0	0.0	0.0	0.0
RP1-47A17.1						None	None	None	None	None	None	None	None	None	nan	nan	nan	nan	nan	nan	nan	nan	nan	nan	nan	nan	nan	nan	nan	nan	nan	nan	nan	nan
RP11-806O11.1						None	None	None	None	None	None	None	None	None	nan	nan	nan	nan	nan	nan	nan	nan	nan	nan	nan	nan	nan	nan	nan	nan	nan	nan	nan	nan
FAM217A	222826	symbol	H. sapiens	222826	H. sapiens	FAM217A	family with sequence similarity 217 member A								0.0	0.0	0.0	0.0	0.0	0.0	0.0	0.0	0.0	0.0	0.0	0.0	0.0	0.0	0.0	0.0	0.0	0.0	0.0	0.0
RP11-203B9.4						None	None	None	None	None	None	None	None	None	nan	nan	nan	nan	nan	nan	nan	nan	nan	nan	nan	nan	nan	nan	nan	nan	nan	nan	nan	nan
CTA-276F8.1						None	None	None	None	None	None	None	None	None	nan	nan	nan	nan	nan	nan	nan	nan	nan	nan	nan	nan	nan	nan	nan	nan	nan	nan	nan	nan
G6PC	2538	symbol	H. sapiens	2538	H. sapiens	G6PC	glucose-6-phosphatase catalytic subunit	GO:0015760 glucose-6-phosphate transport;GO:0015712 hexose phosphate transport;GO:0005980 glycogen catabolic process		Enzymes/ENZYME proteins/Hydrolases			(M106)PID HNF3B PATHWAY; (M136)PID FOXO PATHWAY	(M5934)HALLMARK XENOBIOTIC METABOLISM	0.0	1.0	0.0	0.0	0.0	0.0	0.0	0.0	0.0	0.0	0.0	1.0	0.0	0.0	0.0	1.0	0.0	0.0	0.0	1.0
RP11-455I9.1						None	None	None	None	None	None	None	None	None	nan	nan	nan	nan	nan	nan	nan	nan	nan	nan	nan	nan	nan	nan	nan	nan	nan	nan	nan	nan
RP11-328C8.2						None	None	None	None	None	None	None	None	None	nan	nan	nan	nan	nan	nan	nan	nan	nan	nan	nan	nan	nan	nan	nan	nan	nan	nan	nan	nan
RP11-344E13.4						None	None	None	None	None	None	None	None	None	nan	nan	nan	nan	nan	nan	nan	nan	nan	nan	nan	nan	nan	nan	nan	nan	nan	nan	nan	nan
RP11-54O7.18						None	None	None	None	None	None	None	None	None	nan	nan	nan	nan	nan	nan	nan	nan	nan	nan	nan	nan	nan	nan	nan	nan	nan	nan	nan	nan
RP1-111B22.3						None	None	None	None	None	None	None	None	None	nan	nan	nan	nan	nan	nan	nan	nan	nan	nan	nan	nan	nan	nan	nan	nan	nan	nan	nan	nan
KRR1P1	100422486	symbol	H. sapiens	100422486	H. sapiens	KRR1P1	KRR1, small subunit (SSU) processome component, homolog (yeast) pseudogene 1								0.0	0.0	0.0	0.0	0.0	0.0	0.0	0.0	0.0	0.0	0.0	0.0	0.0	0.0	0.0	0.0	0.0	0.0	0.0	0.0
RP11-400L8.2						None	None	None	None	None	None	None	None	None	nan	nan	nan	nan	nan	nan	nan	nan	nan	nan	nan	nan	nan	nan	nan	nan	nan	nan	nan	nan
DSG1	1828	symbol	H. sapiens	1828	H. sapiens	DSG1	desmoglein 1	GO:0070268 cornification;GO:0016339 calcium-dependent cell-cell adhesion via plasma membrane cell adhesion molecules;GO:0043312 neutrophil degranulation							0.0	0.0	1.0	0.0	0.0	0.0	0.0	0.0	0.0	0.0	0.0	0.0	0.0	0.0	0.0	0.0	0.0	0.0	0.0	0.0
RPL35AP32	100271632	symbol	H. sapiens	100271632	H. sapiens	RPL35AP32	ribosomal protein L35a pseudogene 32								0.0	0.0	0.0	0.0	0.0	0.0	0.0	0.0	0.0	0.0	0.0	0.0	0.0	0.0	0.0	0.0	0.0	0.0	0.0	0.0
FAM131C	348487	symbol	H. sapiens	348487	H. sapiens	FAM131C	family with sequence similarity 131 member C				Cytosol;Intermediate filaments;Nucleoli(Approved)				0.0	0.0	0.0	0.0	0.0	0.0	0.0	0.0	0.0	0.0	0.0	0.0	0.0	0.0	0.0	0.0	0.0	0.0	0.0	0.0
RP11-45A17.4						None	None	None	None	None	None	None	None	None	nan	nan	nan	nan	nan	nan	nan	nan	nan	nan	nan	nan	nan	nan	nan	nan	nan	nan	nan	nan
YWHABP2	100422666	symbol	H. sapiens	100422666	H. sapiens	YWHABP2	tyrosine 3-monooxygenase/tryptophan 5-monooxygenase activation protein beta pseudogene 2								0.0	0.0	0.0	0.0	0.0	0.0	0.0	0.0	0.0	0.0	0.0	0.0	0.0	0.0	0.0	0.0	0.0	0.0	0.0	0.0
RP11-996F15.5						None	None	None	None	None	None	None	None	None	nan	nan	nan	nan	nan	nan	nan	nan	nan	nan	nan	nan	nan	nan	nan	nan	nan	nan	nan	nan
RP11-154J22.1						None	None	None	None	None	None	None	None	None	nan	nan	nan	nan	nan	nan	nan	nan	nan	nan	nan	nan	nan	nan	nan	nan	nan	nan	nan	nan
CTD-2349P21.10						None	None	None	None	None	None	None	None	None	nan	nan	nan	nan	nan	nan	nan	nan	nan	nan	nan	nan	nan	nan	nan	nan	nan	nan	nan	nan
RP4-800G7.3						None	None	None	None	None	None	None	None	None	nan	nan	nan	nan	nan	nan	nan	nan	nan	nan	nan	nan	nan	nan	nan	nan	nan	nan	nan	nan
CTA-363E19.2						None	None	None	None	None	None	None	None	None	nan	nan	nan	nan	nan	nan	nan	nan	nan	nan	nan	nan	nan	nan	nan	nan	nan	nan	nan	nan
RP11-599B13.9						None	None	None	None	None	None	None	None	None	nan	nan	nan	nan	nan	nan	nan	nan	nan	nan	nan	nan	nan	nan	nan	nan	nan	nan	nan	nan
RP11-368N21.5						None	None	None	None	None	None	None	None	None	nan	nan	nan	nan	nan	nan	nan	nan	nan	nan	nan	nan	nan	nan	nan	nan	nan	nan	nan	nan
RP11-480A16.1						None	None	None	None	None	None	None	None	None	nan	nan	nan	nan	nan	nan	nan	nan	nan	nan	nan	nan	nan	nan	nan	nan	nan	nan	nan	nan
KRT20	54474	symbol	H. sapiens	54474	H. sapiens	KRT20	keratin 20	GO:0070268 cornification;GO:0045109 intermediate filament organization;GO:0031424 keratinization			Cytosol(Approved)				0.0	0.0	0.0	0.0	0.0	0.0	0.0	0.0	0.0	0.0	0.0	0.0	0.0	0.0	0.0	0.0	0.0	0.0	0.0	0.0
SNRPGP4	100130368	symbol	H. sapiens	100130368	H. sapiens	SNRPGP4	small nuclear ribonucleoprotein polypeptide G pseudogene 4								0.0	0.0	0.0	0.0	0.0	0.0	0.0	0.0	0.0	0.0	0.0	0.0	0.0	0.0	0.0	0.0	0.0	0.0	0.0	0.0
KRTCAP3	200634	symbol	H. sapiens	200634	H. sapiens	KRTCAP3	keratinocyte associated protein 3				Cytosol;Nucleus(Approved)				0.0	0.0	0.0	0.0	0.0	0.0	0.0	0.0	0.0	0.0	0.0	0.0	0.0	0.0	0.0	0.0	0.0	0.0	0.0	0.0
SLC26A4	5172	symbol	H. sapiens	5172	H. sapiens	SLC26A4	solute carrier family 26 member 4	GO:0019532 oxalate transport;GO:0015705 iodide transport;GO:1902358 sulfate transmembrane transport		Transporters/Electrochemical Potential-driven transporters					0.0	0.0	0.0	0.0	0.0	0.0	0.0	1.0	0.0	0.0	0.0	0.0	0.0	0.0	0.0	0.0	1.0	0.0	0.0	0.0
SLC26A5	375611	symbol	H. sapiens	375611	H. sapiens	SLC26A5	solute carrier family 26 member 5	GO:0019532 oxalate transport;GO:0015755 fructose transport;GO:1902358 sulfate transmembrane transport		Transporters/Electrochemical Potential-driven transporters					0.0	0.0	1.0	0.0	0.0	0.0	1.0	1.0	0.0	0.0	0.0	0.0	1.0	1.0	0.0	0.0	1.0	0.0	0.0	0.0
C5AR1	728	symbol	H. sapiens	728	H. sapiens	C5AR1	complement C5a receptor 1	GO:0038178 complement component C5a signaling pathway;GO:0010759 positive regulation of macrophage chemotaxis;GO:0090023 positive regulation of neutrophil chemotaxis		CD markers;G-protein coupled receptors/{Chemokines and chemotactic factors receptors,GPCRs excl olfactory receptors}				(M5932)HALLMARK INFLAMMATORY RESPONSE	0.0	0.0	1.0	0.0	0.0	0.0	0.0	0.0	0.0	1.0	0.0	0.0	0.0	0.0	0.0	0.0	0.0	0.0	0.0	0.0
RP11-888D10.4						None	None	None	None	None	None	None	None	None	nan	nan	nan	nan	nan	nan	nan	nan	nan	nan	nan	nan	nan	nan	nan	nan	nan	nan	nan	nan
NKTR	4820	symbol	H. sapiens	4820	H. sapiens	NKTR	natural killer cell triggering receptor	GO:0000413 protein peptidyl-prolyl isomerization;GO:0018208 peptidyl-proline modification;GO:0006457 protein folding		Enzymes/ENZYME proteins/Isomerase	Cytosol;Nucleoplasm;Plasma membrane(Supported)				0.0	0.0	0.0	0.0	0.0	0.0	0.0	0.0	0.0	0.0	0.0	0.0	0.0	0.0	0.0	0.0	0.0	0.0	0.0	0.0
SLC4A3	6508	symbol	H. sapiens	6508	H. sapiens	SLC4A3	solute carrier family 4 member 3	GO:0051453 regulation of intracellular pH;GO:0030641 regulation of cellular pH;GO:0015701 bicarbonate transport		Transporters/Electrochemical Potential-driven transporters	Nucleoplasm(Approved)				0.0	0.0	0.0	0.0	0.0	0.0	0.0	1.0	0.0	0.0	0.0	0.0	0.0	0.0	0.0	0.0	1.0	0.0	0.0	0.0
SNORD12B	100113393	symbol	H. sapiens	100113393	H. sapiens	SNORD12B	small nucleolar RNA, C/D box 12B								0.0	0.0	0.0	0.0	0.0	0.0	0.0	0.0	0.0	0.0	0.0	0.0	0.0	0.0	0.0	0.0	0.0	0.0	0.0	0.0
RN7SL81P	106479253	symbol	H. sapiens	106479253	H. sapiens	RN7SL81P	RNA, 7SL, cytoplasmic 81, pseudogene								0.0	0.0	0.0	0.0	0.0	0.0	0.0	0.0	0.0	0.0	0.0	0.0	0.0	0.0	0.0	0.0	0.0	0.0	0.0	0.0
B3GAT2	135152	symbol	H. sapiens	135152	H. sapiens	B3GAT2	beta-1,3-glucuronyltransferase 2	GO:0050650 chondroitin sulfate proteoglycan biosynthetic process;GO:0030204 chondroitin sulfate metabolic process;GO:0050654 chondroitin sulfate proteoglycan metabolic process		Enzymes/ENZYME proteins/Transferases					0.0	1.0	0.0	0.0	0.0	0.0	0.0	0.0	0.0	0.0	0.0	0.0	0.0	0.0	0.0	0.0	0.0	0.0	0.0	0.0
CPHL1P	389160	symbol	H. sapiens	389160	H. sapiens	CPHL1P	ceruloplasmin and hephaestin-like 1 pseudogene								0.0	0.0	0.0	0.0	0.0	0.0	0.0	0.0	0.0	0.0	0.0	0.0	0.0	0.0	0.0	0.0	0.0	0.0	0.0	0.0
CCDC81	60494	symbol	H. sapiens	60494	H. sapiens	CCDC81	coiled-coil domain containing 81				Plasma membrane(Uncertain)				0.0	0.0	0.0	0.0	0.0	0.0	0.0	0.0	0.0	0.0	0.0	0.0	0.0	0.0	0.0	0.0	0.0	0.0	0.0	0.0
GTF3C2-AS1	100505624	symbol	H. sapiens	100505624	H. sapiens	GTF3C2-AS1	GTF3C2 antisense RNA 1								0.0	0.0	0.0	0.0	0.0	0.0	0.0	0.0	0.0	0.0	0.0	0.0	0.0	0.0	0.0	0.0	0.0	0.0	0.0	0.0
RP11-110I1.11						None	None	None	None	None	None	None	None	None	nan	nan	nan	nan	nan	nan	nan	nan	nan	nan	nan	nan	nan	nan	nan	nan	nan	nan	nan	nan
BDKRB2	624	symbol	H. sapiens	624	H. sapiens	BDKRB2	bradykinin receptor B2	GO:1902239 negative regulation of intrinsic apoptotic signaling pathway in response to osmotic stress by p53 class mediator;GO:1902238 regulation of intrinsic apoptotic signaling pathway in response to osmotic stress by p53 class mediator;GO:1990127 intrinsic apoptotic signaling pathway in response to osmotic stress by p53 class mediator		G-protein coupled receptors/GPCRs excl olfactory receptors		Anatibant (Type 1 angiotensin receptor binding);Icatibant (Type 1 angiotensin receptor binding)	(M236)PID DELTA NP63 PATHWAY; (M145)PID P53 DOWNSTREAM PATHWAY	(M5909)HALLMARK MYOGENESIS	0.0	0.0	0.0	0.0	0.0	1.0	0.0	1.0	0.0	0.0	0.0	0.0	0.0	1.0	0.0	0.0	0.0	1.0	0.0	0.0
KB-318B8.7	23523	gene_synonym	H. sapiens	23523	H. sapiens	CABIN1	calcineurin binding protein 1	GO:0006336 DNA replication-independent nucleosome assembly;GO:0034724 DNA replication-independent nucleosome organization;GO:0006334 nucleosome assembly			Aggresome;Cytosol;Nucleoplasm(Approved)		(M235)PID TCR CALCIUM PATHWAY; (M113)PID NFAT 3PATHWAY		0.0	0.0	0.0	0.0	0.0	0.0	0.0	0.0	0.0	0.0	0.0	0.0	0.0	0.0	0.0	0.0	0.0	0.0	0.0	0.0
BCO2	83875	symbol	H. sapiens	83875	H. sapiens	BCO2	beta-carotene oxygenase 2	GO:0016121 carotene catabolic process;GO:0016122 xanthophyll metabolic process;GO:0046247 terpene catabolic process		Enzymes/ENZYME proteins/Oxidoreductases					0.0	0.0	0.0	0.0	0.0	0.0	0.0	0.0	0.0	0.0	0.0	1.0	0.0	0.0	0.0	0.0	0.0	0.0	0.0	0.0
C3orf35	339883	symbol	H. sapiens	339883	H. sapiens	C3orf35	chromosome 3 open reading frame 35								0.0	0.0	0.0	0.0	0.0	0.0	0.0	0.0	0.0	0.0	0.0	0.0	0.0	0.0	0.0	0.0	0.0	0.0	0.0	0.0
LRRK2	120892	symbol	H. sapiens	120892	H. sapiens	LRRK2	leucine rich repeat kinase 2	GO:1903217 negative regulation of protein processing involved in protein targeting to mitochondrion;GO:1903125 negative regulation of thioredoxin peroxidase activity by peptidyl-threonine phosphorylation;GO:1903216 regulation of protein processing involved in protein targeting to mitochondrion	TKL Ser/Thr protein kinase family	Enzymes/{ENZYME proteins/Transferases,Kinases/TKL Ser/Thr protein kinases}	Nucleus;Vesicles(Approved)				0.0	0.0	1.0	0.0	1.0	1.0	0.0	0.0	0.0	1.0	0.0	0.0	1.0	1.0	0.0	1.0	0.0	0.0	0.0	0.0
AC127904.2						None	None	None	None	None	None	None	None	None	nan	nan	nan	nan	nan	nan	nan	nan	nan	nan	nan	nan	nan	nan	nan	nan	nan	nan	nan	nan
RP11-503E24.2						None	None	None	None	None	None	None	None	None	nan	nan	nan	nan	nan	nan	nan	nan	nan	nan	nan	nan	nan	nan	nan	nan	nan	nan	nan	nan
AC010872.1						None	None	None	None	None	None	None	None	None	nan	nan	nan	nan	nan	nan	nan	nan	nan	nan	nan	nan	nan	nan	nan	nan	nan	nan	nan	nan
CTC-242N15.1						None	None	None	None	None	None	None	None	None	nan	nan	nan	nan	nan	nan	nan	nan	nan	nan	nan	nan	nan	nan	nan	nan	nan	nan	nan	nan
RP11-143K11.7						None	None	None	None	None	None	None	None	None	nan	nan	nan	nan	nan	nan	nan	nan	nan	nan	nan	nan	nan	nan	nan	nan	nan	nan	nan	nan
MRC1	4360	symbol	H. sapiens	4360	H. sapiens	MRC1	mannose receptor C-type 1	GO:0046718 viral entry into host cell;GO:0030260 entry into host cell;GO:0071353 cellular response to interleukin-4		CD markers					0.0	0.0	1.0	0.0	0.0	0.0	0.0	0.0	0.0	0.0	0.0	0.0	0.0	0.0	0.0	0.0	0.0	0.0	0.0	0.0
RP11-50D16.4						None	None	None	None	None	None	None	None	None	nan	nan	nan	nan	nan	nan	nan	nan	nan	nan	nan	nan	nan	nan	nan	nan	nan	nan	nan	nan
AC073333.8						None	None	None	None	None	None	None	None	None	nan	nan	nan	nan	nan	nan	nan	nan	nan	nan	nan	nan	nan	nan	nan	nan	nan	nan	nan	nan
AP000560.3						None	None	None	None	None	None	None	None	None	nan	nan	nan	nan	nan	nan	nan	nan	nan	nan	nan	nan	nan	nan	nan	nan	nan	nan	nan	nan
RP11-2H3.6						None	None	None	None	None	None	None	None	None	nan	nan	nan	nan	nan	nan	nan	nan	nan	nan	nan	nan	nan	nan	nan	nan	nan	nan	nan	nan
RP11-380P13.1						None	None	None	None	None	None	None	None	None	nan	nan	nan	nan	nan	nan	nan	nan	nan	nan	nan	nan	nan	nan	nan	nan	nan	nan	nan	nan
FOXD1	2297	symbol	H. sapiens	2297	H. sapiens	FOXD1	forkhead box D1	GO:0060678 dichotomous subdivision of terminal units involved in ureteric bud branching;GO:0072267 metanephric capsule specification;GO:0072130 renal capsule specification		Transcription factors/Helix-turn-helix domains					0.0	0.0	0.0	0.0	0.0	0.0	0.0	0.0	0.0	0.0	0.0	0.0	0.0	0.0	0.0	0.0	0.0	0.0	0.0	0.0
HSPD1P11	100359396	symbol	H. sapiens	100359396	H. sapiens	HSPD1P11	heat shock protein family D (Hsp60) member 1 pseudogene 11								0.0	0.0	0.0	0.0	0.0	0.0	0.0	0.0	0.0	0.0	0.0	0.0	0.0	0.0	0.0	0.0	0.0	0.0	0.0	0.0
RP11-80A15.1						None	None	None	None	None	None	None	None	None	nan	nan	nan	nan	nan	nan	nan	nan	nan	nan	nan	nan	nan	nan	nan	nan	nan	nan	nan	nan
RP11-280G9.1						None	None	None	None	None	None	None	None	None	nan	nan	nan	nan	nan	nan	nan	nan	nan	nan	nan	nan	nan	nan	nan	nan	nan	nan	nan	nan
IMPG1	3617	symbol	H. sapiens	3617	H. sapiens	IMPG1	interphotoreceptor matrix proteoglycan 1	GO:0007601 visual perception;GO:0050953 sensory perception of light stimulus;GO:0007600 sensory perception					(M5882)NABA PROTEOGLYCANS; (M5884)NABA CORE MATRISOME; (M5889)NABA MATRISOME		0.0	0.0	0.0	0.0	0.0	0.0	0.0	0.0	0.0	0.0	0.0	0.0	0.0	0.0	0.0	0.0	0.0	0.0	0.0	0.0
RP11-258C19.4						None	None	None	None	None	None	None	None	None	nan	nan	nan	nan	nan	nan	nan	nan	nan	nan	nan	nan	nan	nan	nan	nan	nan	nan	nan	nan
RP1-203P18.1						None	None	None	None	None	None	None	None	None	nan	nan	nan	nan	nan	nan	nan	nan	nan	nan	nan	nan	nan	nan	nan	nan	nan	nan	nan	nan
ALS2CR12	130540	symbol	H. sapiens	130540	H. sapiens	ALS2CR12	amyotrophic lateral sclerosis 2 chromosome region 12	GO:0043087 regulation of GTPase activity;GO:0051336 regulation of hydrolase activity;GO:0050790 regulation of catalytic activity			Cytosol;Plasma membrane(Approved)				0.0	0.0	0.0	0.0	0.0	0.0	0.0	0.0	0.0	0.0	0.0	0.0	0.0	0.0	0.0	0.0	0.0	0.0	0.0	0.0
GTF2IP9	106481734	symbol	H. sapiens	106481734	H. sapiens	GTF2IP9	general transcription factor IIi pseudogene 9								0.0	0.0	0.0	0.0	0.0	0.0	0.0	0.0	0.0	0.0	0.0	0.0	0.0	0.0	0.0	0.0	0.0	0.0	0.0	0.0
CTD-2371O3.2						None	None	None	None	None	None	None	None	None	nan	nan	nan	nan	nan	nan	nan	nan	nan	nan	nan	nan	nan	nan	nan	nan	nan	nan	nan	nan
FYTTD1P1	100128665	symbol	H. sapiens	100128665	H. sapiens	FYTTD1P1	forty-two-three domain containing 1 pseudogene 1								0.0	0.0	0.0	0.0	0.0	0.0	0.0	0.0	0.0	0.0	0.0	0.0	0.0	0.0	0.0	0.0	0.0	0.0	0.0	0.0
CCDC39	339829	symbol	H. sapiens	339829	H. sapiens	CCDC39	coiled-coil domain containing 39	GO:0036159 inner dynein arm assembly;GO:0003356 regulation of cilium beat frequency;GO:0035469 determination of pancreatic left/right asymmetry							0.0	0.0	0.0	0.0	0.0	0.0	0.0	0.0	0.0	0.0	0.0	0.0	0.0	0.0	0.0	0.0	0.0	0.0	0.0	0.0
LINC01474	101927258	symbol	H. sapiens	101927258	H. sapiens	LINC01474	long intergenic non-protein coding RNA 1474								0.0	0.0	0.0	0.0	0.0	0.0	0.0	0.0	0.0	0.0	0.0	0.0	0.0	0.0	0.0	0.0	0.0	0.0	0.0	0.0
NONOP2	100271700	symbol	H. sapiens	100271700	H. sapiens	NONOP2	non-POU domain containing, octamer-binding pseudogene 2								0.0	0.0	0.0	0.0	0.0	0.0	0.0	0.0	0.0	0.0	0.0	0.0	0.0	0.0	0.0	0.0	0.0	0.0	0.0	0.0
RP11-423P10.2						None	None	None	None	None	None	None	None	None	nan	nan	nan	nan	nan	nan	nan	nan	nan	nan	nan	nan	nan	nan	nan	nan	nan	nan	nan	nan
LINC01372	101929736	symbol	H. sapiens	101929736	H. sapiens	LINC01372	long intergenic non-protein coding RNA 1372								0.0	0.0	0.0	0.0	0.0	0.0	0.0	0.0	0.0	0.0	0.0	0.0	0.0	0.0	0.0	0.0	0.0	0.0	0.0	0.0
RP11-894P9.1						None	None	None	None	None	None	None	None	None	nan	nan	nan	nan	nan	nan	nan	nan	nan	nan	nan	nan	nan	nan	nan	nan	nan	nan	nan	nan
RHOJ	57381	symbol	H. sapiens	57381	H. sapiens	RHOJ	ras homolog family member J	GO:0061299 retina vasculature morphogenesis in camera-type eye;GO:0061298 retina vasculature development in camera-type eye;GO:0060041 retina development in camera-type eye			Nucleoli;Nucleus;Plasma membrane(Approved)				0.0	0.0	0.0	0.0	0.0	0.0	0.0	0.0	0.0	0.0	0.0	0.0	0.0	0.0	0.0	0.0	0.0	0.0	0.0	0.0
BMPR1B	658	symbol	H. sapiens	658	H. sapiens	BMPR1B	bone morphogenetic protein receptor type 1B	GO:0001550 ovarian cumulus expansion;GO:0048165 fused antrum stage;GO:0001547 antral ovarian follicle growth	TKL Ser/Thr protein kinase family	CD markers;Enzymes/{ENZYME proteins/Transferases,Kinases/TKL Ser/Thr protein kinases}			(M181)PID BMP PATHWAY	(M5908)HALLMARK ANDROGEN RESPONSE; (M5935)HALLMARK FATTY ACID METABOLISM; (M5956)HALLMARK KRAS SIGNALING DN	0.0	0.0	0.0	0.0	0.0	0.0	0.0	0.0	0.0	0.0	0.0	0.0	0.0	0.0	0.0	0.0	0.0	0.0	0.0	1.0
RP11-274B21.9						None	None	None	None	None	None	None	None	None	nan	nan	nan	nan	nan	nan	nan	nan	nan	nan	nan	nan	nan	nan	nan	nan	nan	nan	nan	nan
RP11-241F15.1						None	None	None	None	None	None	None	None	None	nan	nan	nan	nan	nan	nan	nan	nan	nan	nan	nan	nan	nan	nan	nan	nan	nan	nan	nan	nan
AGAP7P	653268	symbol	H. sapiens	653268	H. sapiens	AGAP7P	ArfGAP with GTPase domain, ankyrin repeat and PH domain 7, pseudogene	GO:0043547 positive regulation of GTPase activity;GO:0043087 regulation of GTPase activity;GO:0051345 positive regulation of hydrolase activity							0.0	0.0	0.0	0.0	0.0	0.0	0.0	0.0	0.0	0.0	0.0	0.0	0.0	0.0	0.0	0.0	0.0	0.0	0.0	0.0
MALAT1	378938	symbol	H. sapiens	378938	H. sapiens	MALAT1	metastasis associated lung adenocarcinoma transcript 1 (non-protein coding)								0.0	0.0	0.0	0.0	0.0	0.0	0.0	0.0	0.0	0.0	0.0	0.0	0.0	0.0	0.0	0.0	0.0	0.0	0.0	0.0
RP11-769O8.3						None	None	None	None	None	None	None	None	None	nan	nan	nan	nan	nan	nan	nan	nan	nan	nan	nan	nan	nan	nan	nan	nan	nan	nan	nan	nan
REP15	387849	symbol	H. sapiens	387849	H. sapiens	REP15	RAB15 effector protein	GO:0033572 transferrin transport;GO:0015682 ferric iron transport;GO:0072512 trivalent inorganic cation transport							0.0	0.0	0.0	0.0	0.0	0.0	0.0	0.0	0.0	0.0	0.0	0.0	0.0	0.0	0.0	0.0	0.0	0.0	0.0	0.0
RP11-484D2.3						None	None	None	None	None	None	None	None	None	nan	nan	nan	nan	nan	nan	nan	nan	nan	nan	nan	nan	nan	nan	nan	nan	nan	nan	nan	nan
CRYZP1	1430	symbol	H. sapiens	1430	H. sapiens	CRYZP1	crystallin zeta pseudogene 1								0.0	0.0	0.0	0.0	0.0	0.0	0.0	0.0	0.0	0.0	0.0	0.0	0.0	0.0	0.0	0.0	0.0	0.0	0.0	0.0
RP11-426K3.1						None	None	None	None	None	None	None	None	None	nan	nan	nan	nan	nan	nan	nan	nan	nan	nan	nan	nan	nan	nan	nan	nan	nan	nan	nan	nan
AC007787.3						None	None	None	None	None	None	None	None	None	nan	nan	nan	nan	nan	nan	nan	nan	nan	nan	nan	nan	nan	nan	nan	nan	nan	nan	nan	nan
JMJD7	100137047	symbol	H. sapiens	100137047	H. sapiens	JMJD7	jumonji domain containing 7				Cytosol(Approved)				0.0	0.0	0.0	0.0	0.0	0.0	0.0	0.0	0.0	0.0	0.0	0.0	0.0	0.0	0.0	0.0	0.0	0.0	0.0	0.0
RP4-657D16.3						None	None	None	None	None	None	None	None	None	nan	nan	nan	nan	nan	nan	nan	nan	nan	nan	nan	nan	nan	nan	nan	nan	nan	nan	nan	nan
SEMA6A-AS1	101927233	symbol	H. sapiens	101927233	H. sapiens	SEMA6A-AS1	SEMA6A antisense RNA 1								0.0	0.0	0.0	0.0	0.0	0.0	0.0	0.0	0.0	0.0	0.0	0.0	0.0	0.0	0.0	0.0	0.0	0.0	0.0	0.0
RP11-145M9.6						None	None	None	None	None	None	None	None	None	nan	nan	nan	nan	nan	nan	nan	nan	nan	nan	nan	nan	nan	nan	nan	nan	nan	nan	nan	nan
BACE2	25825	symbol	H. sapiens	25825	H. sapiens	BACE2	beta-site APP-cleaving enzyme 2	GO:0042985 negative regulation of amyloid precursor protein biosynthetic process;GO:0042984 regulation of amyloid precursor protein biosynthetic process;GO:0010561 negative regulation of glycoprotein biosynthetic process		Enzymes/{ENZYME proteins/Hydrolases,Peptidases/Aspartic-type peptidases}					0.0	0.0	0.0	0.0	0.0	0.0	0.0	0.0	0.0	0.0	0.0	0.0	0.0	0.0	0.0	0.0	0.0	0.0	0.0	0.0
SNORA71C	677839	symbol	H. sapiens	677839	H. sapiens	SNORA71C	small nucleolar RNA, H/ACA box 71C								0.0	0.0	0.0	0.0	0.0	0.0	0.0	0.0	0.0	0.0	0.0	0.0	0.0	0.0	0.0	0.0	0.0	0.0	0.0	0.0
RP13-39P12.3						None	None	None	None	None	None	None	None	None	nan	nan	nan	nan	nan	nan	nan	nan	nan	nan	nan	nan	nan	nan	nan	nan	nan	nan	nan	nan
MYH4	4622	symbol	H. sapiens	4622	H. sapiens	MYH4	myosin heavy chain 4	GO:0030049 muscle filament sliding;GO:0033275 actin-myosin filament sliding;GO:0070252 actin-mediated cell contraction						(M5909)HALLMARK MYOGENESIS	0.0	0.0	0.0	0.0	0.0	0.0	0.0	0.0	0.0	0.0	0.0	0.0	0.0	0.0	0.0	0.0	0.0	0.0	0.0	0.0
NPTN-IT1	101241892	symbol	H. sapiens	101241892	H. sapiens	NPTN-IT1	NPTN intronic transcript 1								0.0	0.0	0.0	0.0	0.0	0.0	0.0	0.0	0.0	0.0	0.0	0.0	0.0	0.0	0.0	0.0	0.0	0.0	0.0	0.0
RP11-429P3.8						None	None	None	None	None	None	None	None	None	nan	nan	nan	nan	nan	nan	nan	nan	nan	nan	nan	nan	nan	nan	nan	nan	nan	nan	nan	nan
AC005336.4						None	None	None	None	None	None	None	None	None	nan	nan	nan	nan	nan	nan	nan	nan	nan	nan	nan	nan	nan	nan	nan	nan	nan	nan	nan	nan
OSCAR	126014	symbol	H. sapiens	126014	H. sapiens	OSCAR	osteoclast associated, immunoglobulin-like receptor	GO:0043312 neutrophil degranulation;GO:0002283 neutrophil activation involved in immune response;GO:0043299 leukocyte degranulation			Nuclear membrane;Nucleus;Vesicles(Approved)				0.0	0.0	0.0	0.0	0.0	0.0	0.0	0.0	0.0	0.0	0.0	0.0	0.0	0.0	0.0	0.0	0.0	0.0	0.0	0.0
HNRNPA1P59	730246	symbol	H. sapiens	730246	H. sapiens	HNRNPA1P59	heterogeneous nuclear ribonucleoprotein A1 pseudogene 59								0.0	0.0	0.0	0.0	0.0	0.0	0.0	0.0	0.0	0.0	0.0	0.0	0.0	0.0	0.0	0.0	0.0	0.0	0.0	0.0
RP11-290F5.1						None	None	None	None	None	None	None	None	None	nan	nan	nan	nan	nan	nan	nan	nan	nan	nan	nan	nan	nan	nan	nan	nan	nan	nan	nan	nan
PCDH19	57526	symbol	H. sapiens	57526	H. sapiens	PCDH19	protocadherin 19	GO:0007156 homophilic cell adhesion via plasma membrane adhesion molecules;GO:0098742 cell-cell adhesion via plasma-membrane adhesion molecules;GO:0007420 brain development			Cytosol(Approved)				0.0	0.0	0.0	0.0	0.0	0.0	0.0	0.0	0.0	0.0	0.0	0.0	0.0	0.0	0.0	0.0	0.0	0.0	0.0	0.0
RP11-777F6.3						None	None	None	None	None	None	None	None	None	nan	nan	nan	nan	nan	nan	nan	nan	nan	nan	nan	nan	nan	nan	nan	nan	nan	nan	nan	nan
RP11-250B2.5						None	None	None	None	None	None	None	None	None	nan	nan	nan	nan	nan	nan	nan	nan	nan	nan	nan	nan	nan	nan	nan	nan	nan	nan	nan	nan
TCEA1P4	100421350	symbol	H. sapiens	100421350	H. sapiens	TCEA1P4	transcription elongation factor A1 pseudogene 4								0.0	0.0	0.0	0.0	0.0	0.0	0.0	0.0	0.0	0.0	0.0	0.0	0.0	0.0	0.0	0.0	0.0	0.0	0.0	0.0
RP11-747H7.3						None	None	None	None	None	None	None	None	None	nan	nan	nan	nan	nan	nan	nan	nan	nan	nan	nan	nan	nan	nan	nan	nan	nan	nan	nan	nan
MICE	4280	symbol	H. sapiens	4280	H. sapiens	MICE	MHC class I polypeptide-related sequence E (pseudogene)								0.0	0.0	0.0	0.0	0.0	0.0	0.0	0.0	0.0	0.0	0.0	0.0	0.0	0.0	0.0	0.0	0.0	0.0	0.0	0.0
FBXW10	10517	symbol	H. sapiens	10517	H. sapiens	FBXW10	F-box and WD repeat domain containing 10	GO:0000209 protein polyubiquitination;GO:0016567 protein ubiquitination;GO:0032446 protein modification by small protein conjugation			Nucleoplasm(Approved)				0.0	0.0	0.0	0.0	0.0	0.0	0.0	0.0	0.0	0.0	0.0	0.0	0.0	0.0	0.0	0.0	0.0	0.0	0.0	0.0
RP11-13N13.6						None	None	None	None	None	None	None	None	None	nan	nan	nan	nan	nan	nan	nan	nan	nan	nan	nan	nan	nan	nan	nan	nan	nan	nan	nan	nan
UGT1A4	54657	symbol	H. sapiens	54657	H. sapiens	UGT1A4	UDP glucuronosyltransferase family 1 member A4	GO:0006789 bilirubin conjugation;GO:0052697 xenobiotic glucuronidation;GO:0042167 heme catabolic process		Enzymes/ENZYME proteins/Transferases					0.0	1.0	0.0	0.0	0.0	0.0	0.0	0.0	0.0	0.0	0.0	1.0	0.0	0.0	0.0	0.0	0.0	0.0	0.0	0.0
CLIP1-AS1	100507066	symbol	H. sapiens	100507066	H. sapiens	CLIP1-AS1	CLIP1 antisense RNA 1								0.0	0.0	0.0	0.0	0.0	0.0	0.0	0.0	0.0	0.0	0.0	0.0	0.0	0.0	0.0	0.0	0.0	0.0	0.0	0.0
RP11-230F18.6						None	None	None	None	None	None	None	None	None	nan	nan	nan	nan	nan	nan	nan	nan	nan	nan	nan	nan	nan	nan	nan	nan	nan	nan	nan	nan
AC009095.4						None	None	None	None	None	None	None	None	None	nan	nan	nan	nan	nan	nan	nan	nan	nan	nan	nan	nan	nan	nan	nan	nan	nan	nan	nan	nan
KB-1572G7.5						None	None	None	None	None	None	None	None	None	nan	nan	nan	nan	nan	nan	nan	nan	nan	nan	nan	nan	nan	nan	nan	nan	nan	nan	nan	nan
RP11-274B21.14						None	None	None	None	None	None	None	None	None	nan	nan	nan	nan	nan	nan	nan	nan	nan	nan	nan	nan	nan	nan	nan	nan	nan	nan	nan	nan
AC097461.4						None	None	None	None	None	None	None	None	None	nan	nan	nan	nan	nan	nan	nan	nan	nan	nan	nan	nan	nan	nan	nan	nan	nan	nan	nan	nan
ERBB4	2066	symbol	H. sapiens	2066	H. sapiens	ERBB4	erb-b2 receptor tyrosine kinase 4	GO:2000366 positive regulation of STAT protein import into nucleus;GO:2000364 regulation of STAT protein import into nucleus;GO:0060045 positive regulation of cardiac muscle cell proliferation	Tyr protein kinase family	Enzymes/{ENZYME proteins/Transferases,Kinases/Tyr protein kinases};Transporters/Transporter channels and pores		Afatinib (Transmembrane receptor protein tyrosine kinase activity)	(M201)PID ERBB NETWORK PATHWAY; (M13)PID ERBB4 PATHWAY; (M295)SIG PIP3 SIGNALING IN CARDIAC MYOCTES		0.0	0.0	0.0	0.0	0.0	0.0	0.0	0.0	1.0	0.0	0.0	0.0	0.0	0.0	0.0	0.0	0.0	0.0	0.0	1.0
SLCO6A1	133482	symbol	H. sapiens	133482	H. sapiens	SLCO6A1	solute carrier organic anion transporter family member 6A1	GO:0006810 transport;GO:0051234 establishment of localization;GO:0051179 localization		Transporters/Electrochemical Potential-driven transporters					0.0	0.0	0.0	0.0	0.0	0.0	0.0	0.0	0.0	0.0	0.0	0.0	0.0	0.0	0.0	0.0	0.0	0.0	0.0	0.0
AC000123.4						None	None	None	None	None	None	None	None	None	nan	nan	nan	nan	nan	nan	nan	nan	nan	nan	nan	nan	nan	nan	nan	nan	nan	nan	nan	nan
RP1-92O14.6						None	None	None	None	None	None	None	None	None	nan	nan	nan	nan	nan	nan	nan	nan	nan	nan	nan	nan	nan	nan	nan	nan	nan	nan	nan	nan
SNORA80E	677823	symbol	H. sapiens	677823	H. sapiens	SNORA80E	small nucleolar RNA, H/ACA box 80E								0.0	0.0	0.0	0.0	0.0	0.0	0.0	0.0	0.0	0.0	0.0	0.0	0.0	0.0	0.0	0.0	0.0	0.0	0.0	0.0
RP11-235E17.5						None	None	None	None	None	None	None	None	None	nan	nan	nan	nan	nan	nan	nan	nan	nan	nan	nan	nan	nan	nan	nan	nan	nan	nan	nan	nan
CYP2E1	1571	symbol	H. sapiens	1571	H. sapiens	CYP2E1	cytochrome P450 family 2 subfamily E member 1	GO:0018885 carbon tetrachloride metabolic process;GO:0042196 chlorinated hydrocarbon metabolic process;GO:0018910 benzene metabolic process		Enzymes/ENZYME proteins/Oxidoreductases				(M5934)HALLMARK XENOBIOTIC METABOLISM	0.0	0.0	1.0	0.0	0.0	0.0	0.0	0.0	0.0	0.0	0.0	1.0	1.0	0.0	0.0	0.0	0.0	0.0	0.0	0.0
AF127577.13						None	None	None	None	None	None	None	None	None	nan	nan	nan	nan	nan	nan	nan	nan	nan	nan	nan	nan	nan	nan	nan	nan	nan	nan	nan	nan
NADK2-AS1	101056700	symbol	H. sapiens	101056700	H. sapiens	NADK2-AS1	NADK2 antisense RNA 1								0.0	0.0	0.0	0.0	0.0	0.0	0.0	0.0	0.0	0.0	0.0	0.0	0.0	0.0	0.0	0.0	0.0	0.0	0.0	0.0
RP11-182N22.9						None	None	None	None	None	None	None	None	None	nan	nan	nan	nan	nan	nan	nan	nan	nan	nan	nan	nan	nan	nan	nan	nan	nan	nan	nan	nan
ACAP2-IT1	100874306	symbol	H. sapiens	100874306	H. sapiens	ACAP2-IT1	ACAP2 intronic transcript 1								0.0	0.0	0.0	0.0	0.0	0.0	0.0	0.0	0.0	0.0	0.0	0.0	0.0	0.0	0.0	0.0	0.0	0.0	0.0	0.0
STEAP3-AS1	100874111	symbol	H. sapiens	100874111	H. sapiens	STEAP3-AS1	STEAP3 antisense RNA 1								0.0	0.0	0.0	0.0	0.0	0.0	0.0	0.0	0.0	0.0	0.0	0.0	0.0	0.0	0.0	0.0	0.0	0.0	0.0	0.0
TNFSF15	9966	symbol	H. sapiens	9966	H. sapiens	TNFSF15	TNF superfamily member 15	GO:0007250 activation of NF-kappaB-inducing kinase activity;GO:0006919 activation of cysteine-type endopeptidase activity involved in apoptotic process;GO:0043280 positive regulation of cysteine-type endopeptidase activity involved in apoptotic process			Cytosol;Nuclear membrane;Nucleus(Approved)		(M5883)NABA SECRETED FACTORS; (M5885)NABA MATRISOME ASSOCIATED; (M5889)NABA MATRISOME	(M5932)HALLMARK INFLAMMATORY RESPONSE	0.0	0.0	0.0	0.0	0.0	0.0	0.0	0.0	0.0	0.0	0.0	0.0	0.0	0.0	0.0	0.0	0.0	0.0	0.0	0.0
RP11-625L16.1						None	None	None	None	None	None	None	None	None	nan	nan	nan	nan	nan	nan	nan	nan	nan	nan	nan	nan	nan	nan	nan	nan	nan	nan	nan	nan
CTD-2623N2.3						None	None	None	None	None	None	None	None	None	nan	nan	nan	nan	nan	nan	nan	nan	nan	nan	nan	nan	nan	nan	nan	nan	nan	nan	nan	nan
AKR1B10	57016	symbol	H. sapiens	57016	H. sapiens	AKR1B10	aldo-keto reductase family 1 member B10	GO:0016488 farnesol catabolic process;GO:0016107 sesquiterpenoid catabolic process;GO:0016487 farnesol metabolic process			Cytosol;Plasma membrane(Supported)	Tolrestat (Retinal dehydrogenase activity);2'-Monophosphoadenosine 5'-Diphosphoribose (Retinal dehydrogenase activity);3,4-DIHYDRO-4-OXO-3-((5-TRIFLUOROMETHYL-2-BENZOTHIAZOLYL)METHYL)-1-PHTHALAZINE ACETIC ACID (Retinal dehydrogenase activity)		(M5956)HALLMARK KRAS SIGNALING DN	0.0	0.0	0.0	0.0	0.0	0.0	0.0	0.0	0.0	0.0	0.0	0.0	0.0	0.0	0.0	0.0	0.0	0.0	0.0	0.0
PTPRR	5801	symbol	H. sapiens	5801	H. sapiens	PTPRR	protein tyrosine phosphatase, receptor type R	GO:1903385 regulation of homophilic cell adhesion;GO:0038128 ERBB2 signaling pathway;GO:0070373 negative regulation of ERK1 and ERK2 cascade		Enzymes/ENZYME proteins/Hydrolases	Cell Junctions;Cytosol;Plasma membrane(Supported)			(M5953)HALLMARK KRAS SIGNALING UP	0.0	0.0	0.0	0.0	0.0	0.0	0.0	0.0	1.0	0.0	0.0	0.0	0.0	0.0	0.0	0.0	0.0	0.0	0.0	0.0
SNORD1B	677849	symbol	H. sapiens	677849	H. sapiens	SNORD1B	small nucleolar RNA, C/D box 1B								0.0	0.0	0.0	0.0	0.0	0.0	0.0	0.0	0.0	0.0	0.0	0.0	0.0	0.0	0.0	0.0	0.0	0.0	0.0	0.0
SNORD53_SNORD92						None	None	None	None	None	None	None	None	None	nan	nan	nan	nan	nan	nan	nan	nan	nan	nan	nan	nan	nan	nan	nan	nan	nan	nan	nan	nan
RP11-362F19.3						None	None	None	None	None	None	None	None	None	nan	nan	nan	nan	nan	nan	nan	nan	nan	nan	nan	nan	nan	nan	nan	nan	nan	nan	nan	nan
CMB9-55A18.1						None	None	None	None	None	None	None	None	None	nan	nan	nan	nan	nan	nan	nan	nan	nan	nan	nan	nan	nan	nan	nan	nan	nan	nan	nan	nan
RP11-307E17.8						None	None	None	None	None	None	None	None	None	nan	nan	nan	nan	nan	nan	nan	nan	nan	nan	nan	nan	nan	nan	nan	nan	nan	nan	nan	nan
RP11-29G8.3						None	None	None	None	None	None	None	None	None	nan	nan	nan	nan	nan	nan	nan	nan	nan	nan	nan	nan	nan	nan	nan	nan	nan	nan	nan	nan
ANKRD10-IT1	100505494	symbol	H. sapiens	100505494	H. sapiens	ANKRD10-IT1	ANKRD10 intronic transcript 1								0.0	0.0	0.0	0.0	0.0	0.0	0.0	0.0	0.0	0.0	0.0	0.0	0.0	0.0	0.0	0.0	0.0	0.0	0.0	0.0
RPL7P26	728380	symbol	H. sapiens	728380	H. sapiens	RPL7P26	ribosomal protein L7 pseudogene 26								0.0	0.0	0.0	0.0	0.0	0.0	0.0	0.0	0.0	0.0	0.0	0.0	0.0	0.0	0.0	0.0	0.0	0.0	0.0	0.0
RP11-242C19.2						None	None	None	None	None	None	None	None	None	nan	nan	nan	nan	nan	nan	nan	nan	nan	nan	nan	nan	nan	nan	nan	nan	nan	nan	nan	nan
RP11-295I5.3						None	None	None	None	None	None	None	None	None	nan	nan	nan	nan	nan	nan	nan	nan	nan	nan	nan	nan	nan	nan	nan	nan	nan	nan	nan	nan
RP11-157K17.5						None	None	None	None	None	None	None	None	None	nan	nan	nan	nan	nan	nan	nan	nan	nan	nan	nan	nan	nan	nan	nan	nan	nan	nan	nan	nan
DNAH7	56171	symbol	H. sapiens	56171	H. sapiens	DNAH7	dynein axonemal heavy chain 7	GO:0036159 inner dynein arm assembly;GO:0070286 axonemal dynein complex assembly;GO:0060285 cilium-dependent cell motility			Cytosol(Supported)				0.0	0.0	0.0	0.0	0.0	0.0	0.0	0.0	0.0	0.0	0.0	0.0	0.0	0.0	0.0	0.0	0.0	0.0	0.0	0.0
HSD17B13	345275	symbol	H. sapiens	345275	H. sapiens	HSD17B13	hydroxysteroid 17-beta dehydrogenase 13	GO:0046889 positive regulation of lipid biosynthetic process;GO:0045834 positive regulation of lipid metabolic process;GO:0046890 regulation of lipid biosynthetic process			Golgi apparatus;Vesicles(Approved)				0.0	0.0	0.0	0.0	1.0	0.0	0.0	0.0	0.0	0.0	0.0	0.0	0.0	0.0	0.0	0.0	0.0	0.0	0.0	0.0
TAF1L	138474	symbol	H. sapiens	138474	H. sapiens	TAF1L	TATA-box binding protein associated factor 1 like	GO:0051123 RNA polymerase II transcriptional preinitiation complex assembly;GO:0007140 male meiosis;GO:0070897 DNA-templated transcriptional preinitiation complex assembly							1.0	0.0	0.0	0.0	0.0	0.0	0.0	0.0	0.0	0.0	0.0	0.0	0.0	0.0	0.0	0.0	0.0	0.0	0.0	0.0
RP11-492I21.1						None	None	None	None	None	None	None	None	None	nan	nan	nan	nan	nan	nan	nan	nan	nan	nan	nan	nan	nan	nan	nan	nan	nan	nan	nan	nan
RNU7-75P	100151672	symbol	H. sapiens	100151672	H. sapiens	RNU7-75P	RNA, U7 small nuclear 75 pseudogene								0.0	0.0	0.0	0.0	0.0	0.0	0.0	0.0	0.0	0.0	0.0	0.0	0.0	0.0	0.0	0.0	0.0	0.0	0.0	0.0
RP11-17E2.2						None	None	None	None	None	None	None	None	None	nan	nan	nan	nan	nan	nan	nan	nan	nan	nan	nan	nan	nan	nan	nan	nan	nan	nan	nan	nan
RPS3AP46	100271596	symbol	H. sapiens	100271596	H. sapiens	RPS3AP46	ribosomal protein S3a pseudogene 46								0.0	0.0	0.0	0.0	0.0	0.0	0.0	0.0	0.0	0.0	0.0	0.0	0.0	0.0	0.0	0.0	0.0	0.0	0.0	0.0
RP11-646I6.3						None	None	None	None	None	None	None	None	None	nan	nan	nan	nan	nan	nan	nan	nan	nan	nan	nan	nan	nan	nan	nan	nan	nan	nan	nan	nan
FMR1-IT1	106478973	symbol	H. sapiens	106478973	H. sapiens	FMR1-IT1	FMR1 intronic transcript 1								0.0	0.0	0.0	0.0	0.0	0.0	0.0	0.0	0.0	0.0	0.0	0.0	0.0	0.0	0.0	0.0	0.0	0.0	0.0	0.0
RNU7-3P	100147746	symbol	H. sapiens	100147746	H. sapiens	RNU7-3P	RNA, U7 small nuclear 3 pseudogene								0.0	0.0	0.0	0.0	0.0	0.0	0.0	0.0	0.0	0.0	0.0	0.0	0.0	0.0	0.0	0.0	0.0	0.0	0.0	0.0
MCIDAS	345643	symbol	H. sapiens	345643	H. sapiens	MCIDAS	multiciliate differentiation and DNA synthesis associated cell cycle protein	GO:1903251 multi-ciliated epithelial cell differentiation;GO:0044458 motile cilium assembly;GO:0098534 centriole assembly			Nuclear bodies(Supported)				0.0	0.0	0.0	0.0	0.0	0.0	0.0	0.0	0.0	0.0	0.0	0.0	0.0	0.0	0.0	0.0	0.0	0.0	0.0	0.0
LRRC66	339977	symbol	H. sapiens	339977	H. sapiens	LRRC66	leucine rich repeat containing 66	GO:0046426 negative regulation of JAK-STAT cascade;GO:1904893 negative regulation of STAT cascade;GO:0006469 negative regulation of protein kinase activity							0.0	0.0	0.0	0.0	0.0	0.0	0.0	0.0	0.0	0.0	0.0	0.0	0.0	0.0	0.0	0.0	0.0	0.0	0.0	0.0
CHD5	26038	symbol	H. sapiens	26038	H. sapiens	CHD5	chromodomain helicase DNA binding protein 5	GO:0035093 spermatogenesis, exchange of chromosomal proteins;GO:0035092 sperm chromatin condensation;GO:0098532 histone H3-K27 trimethylation		Enzymes/ENZYME proteins/Hydrolases	Nuclear speckles;Nucleoplasm(Supported)Cytosol(Approved)				0.0	0.0	0.0	0.0	0.0	0.0	0.0	0.0	0.0	0.0	0.0	0.0	0.0	0.0	0.0	0.0	0.0	0.0	0.0	0.0
RP4-568F9.6						None	None	None	None	None	None	None	None	None	nan	nan	nan	nan	nan	nan	nan	nan	nan	nan	nan	nan	nan	nan	nan	nan	nan	nan	nan	nan
RP11-295K2.3						None	None	None	None	None	None	None	None	None	nan	nan	nan	nan	nan	nan	nan	nan	nan	nan	nan	nan	nan	nan	nan	nan	nan	nan	nan	nan
RP11-390K5.6						None	None	None	None	None	None	None	None	None	nan	nan	nan	nan	nan	nan	nan	nan	nan	nan	nan	nan	nan	nan	nan	nan	nan	nan	nan	nan
PTGS2	5743	symbol	H. sapiens	5743	H. sapiens	PTGS2	prostaglandin-endoperoxide synthase 2	GO:0031394 positive regulation of prostaglandin biosynthetic process;GO:0019371 cyclooxygenase pathway;GO:0031392 regulation of prostaglandin biosynthetic process		Enzymes/ENZYME proteins/Oxidoreductases	Endoplasmic reticulum(Supported)	Dihomo-gamma-linolenic acid (Prostaglandin-endoperoxide synthase activity);Icosapent (Prostaglandin-endoperoxide synthase activity);Aminosalicylic Acid (Prostaglandin-endoperoxide synthase activity);Mesalazine (Prostaglandin-endoperoxide synthase activity);Acetaminophen (Prostaglandin-endoperoxide synthase activity);Indomethacin (Prostaglandin-endoperoxide synthase activity);Nabumetone (Prostagla…	(M103)PID S1P S1P1 PATHWAY; (M235)PID TCR CALCIUM PATHWAY; (M229)PID P38 ALPHA BETA DOWNSTREAM PATHWAY	(M5953)HALLMARK KRAS SIGNALING UP; (M5913)HALLMARK INTERFERON GAMMA RESPONSE; (M5890)HALLMARK TNFA SIGNALING VIA NFKB	0.0	0.0	1.0	0.0	1.0	0.0	0.0	0.0	0.0	0.0	0.0	1.0	1.0	1.0	0.0	1.0	0.0	0.0	0.0	0.0
RP11-575L7.4						None	None	None	None	None	None	None	None	None	nan	nan	nan	nan	nan	nan	nan	nan	nan	nan	nan	nan	nan	nan	nan	nan	nan	nan	nan	nan
RP3-355L5.4						None	None	None	None	None	None	None	None	None	nan	nan	nan	nan	nan	nan	nan	nan	nan	nan	nan	nan	nan	nan	nan	nan	nan	nan	nan	nan
CTC-487M23.7						None	None	None	None	None	None	None	None	None	nan	nan	nan	nan	nan	nan	nan	nan	nan	nan	nan	nan	nan	nan	nan	nan	nan	nan	nan	nan
PLCL1	5334	symbol	H. sapiens	5334	H. sapiens	PLCL1	phospholipase C like 1	GO:1900122 positive regulation of receptor binding;GO:0032228 regulation of synaptic transmission, GABAergic;GO:0051932 synaptic transmission, GABAergic				Quinacrine (Signal transducer activity)		(M5941)HALLMARK UV RESPONSE UP	0.0	0.0	0.0	0.0	0.0	1.0	0.0	0.0	0.0	0.0	0.0	0.0	0.0	0.0	0.0	0.0	0.0	0.0	0.0	0.0
CTD-2666L21.2						None	None	None	None	None	None	None	None	None	nan	nan	nan	nan	nan	nan	nan	nan	nan	nan	nan	nan	nan	nan	nan	nan	nan	nan	nan	nan
SPDYE2	441273	symbol	H. sapiens	441273	H. sapiens	SPDYE2	speedy/RINGO cell cycle regulator family member E2	GO:0045859 regulation of protein kinase activity;GO:0043549 regulation of kinase activity;GO:0001932 regulation of protein phosphorylation							0.0	0.0	0.0	0.0	0.0	0.0	0.0	0.0	0.0	0.0	0.0	0.0	0.0	0.0	0.0	0.0	0.0	0.0	0.0	0.0
RNU6-531P	106479802	symbol	H. sapiens	106479802	H. sapiens	RNU6-531P	RNA, U6 small nuclear 531, pseudogene								0.0	0.0	0.0	0.0	0.0	0.0	0.0	0.0	0.0	0.0	0.0	0.0	0.0	0.0	0.0	0.0	0.0	0.0	0.0	0.0
RP13-210D15.8						None	None	None	None	None	None	None	None	None	nan	nan	nan	nan	nan	nan	nan	nan	nan	nan	nan	nan	nan	nan	nan	nan	nan	nan	nan	nan
RP11-243J16.7						None	None	None	None	None	None	None	None	None	nan	nan	nan	nan	nan	nan	nan	nan	nan	nan	nan	nan	nan	nan	nan	nan	nan	nan	nan	nan

## Sheet: Enrichment
Supplementary Dataset 7: Human Pathways shown to be upregulated during parasite infection, as determined by Metascape
Groups are presented with significance measured via LogP and Log(q-value) (P value adjusted for FDR),
and InTerm_InList (how many genes are enriched – InTerm, versus how many total genes are in a given functional category – InList).
GroupID	Type of GO Classification	Identifier for GO Classification	Description of GO category	Log10 P-value	Log(q-value)	InTerm_InList	NCBI Entrex Gene IDs from the dataset present within the indicated functional group	Gene Symbols for Genes within the Indicated Functional groups
1_Summary	Reactome Gene Sets	R-HSA-212436	Generic Transcription Pathway	-5.41782	-1.16811	41/861	472,665,1030,1081,2353,3164,3486,4306,4929,5563,6095,7539,7571,7587,7767,8013,9975,51276,55422,55713,55762,57711,64121,80205,90338,94241,117608,133746,138474,148268,162963,163071,163255,192669,219749,253260,339327,344787,374879,388566,390927	ATM,BNIP3L,CDKN2B,CGA,FOS,NR4A1,IGFBP3,NR3C2,NR4A2,PRKAA2,RORA,ZFP37,ZNF23,ZNF37A,ZNF224,NR4A3,NR1D2,ZNF571,ZNF331,ZNF334,ZNF701,ZNF529,RRAGC,CHD9,ZNF160,TP53INP1,ZNF354B,JMY,TAF1L,ZNF570,ZNF610,ZNF114,ZNF540,AGO3,ZNF25,RICTOR,ZNF546,ZNF860,ZNF699,ZNF470,ZNF793
1_Member	Reactome Gene Sets	R-HSA-212436	Generic Transcription Pathway	-5.41782	-1.16811	41/861	472,665,1030,1081,2353,3164,3486,4306,4929,5563,6095,7539,7571,7587,7767,8013,9975,51276,55422,55713,55762,57711,64121,80205,90338,94241,117608,133746,138474,148268,162963,163071,163255,192669,219749,253260,339327,344787,374879,388566,390927	ATM,BNIP3L,CDKN2B,CGA,FOS,NR4A1,IGFBP3,NR3C2,NR4A2,PRKAA2,RORA,ZFP37,ZNF23,ZNF37A,ZNF224,NR4A3,NR1D2,ZNF571,ZNF331,ZNF334,ZNF701,ZNF529,RRAGC,CHD9,ZNF160,TP53INP1,ZNF354B,JMY,TAF1L,ZNF570,ZNF610,ZNF114,ZNF540,AGO3,ZNF25,RICTOR,ZNF546,ZNF860,ZNF699,ZNF470,ZNF793
2_Summary	GO Biological Processes	GO:2000505	regulation of energy homeostasis	-4.33159	-0.578577	5/19	3953,5563,8013,9975,10891,5290,2026,2538,3486,5208,6095,8660,10993,150094,283209,814,9821,90993,2181,6622,2525,54657,55454,116255,815,3945,25834,135152	LEPR,PRKAA2,NR4A3,NR1D2,PPARGC1A,PIK3CA,ENO2,G6PC,IGFBP3,PFKFB2,RORA,IRS2,SDS,SIK1,PGM2L1,CAMK4,RB1CC1,CREB3L1,ACSL3,SNCA,FUT3,UGT1A4,CSGALNACT2,MOGAT1,CAMK2A,LDHB,MGAT4C,B3GAT2
2_Member	GO Biological Processes	GO:2000505	regulation of energy homeostasis	-4.33159	-0.578577	5/19	3953,5563,8013,9975,10891	LEPR,PRKAA2,NR4A3,NR1D2,PPARGC1A
2_Member	GO Biological Processes	GO:0097009	energy homeostasis	-4.12141	-0.578577	6/33	3953,5290,5563,8013,9975,10891	LEPR,PIK3CA,PRKAA2,NR4A3,NR1D2,PPARGC1A
2_Member	GO Biological Processes	GO:0006006	glucose metabolic process	-2.85593	-0.0349279	12/195	2026,2538,3486,3953,5208,5290,6095,8660,10891,10993,150094,283209	ENO2,G6PC,IGFBP3,LEPR,PFKFB2,PIK3CA,RORA,IRS2,PPARGC1A,SDS,SIK1,PGM2L1
2_Member	KEGG Pathway	hsa04211	Longevity regulating pathway	-2.39149	0	7/91	814,5290,5563,8660,9821,10891,90993	CAMK4,PIK3CA,PRKAA2,IRS2,RB1CC1,PPARGC1A,CREB3L1
2_Member	KEGG Pathway	ko04920	Adipocytokine signaling pathway	-2.37742	0	6/69	2181,2538,3953,5563,8660,10891	ACSL3,G6PC,LEPR,PRKAA2,IRS2,PPARGC1A
2_Member	KEGG Pathway	hsa04920	Adipocytokine signaling pathway	-2.37742	0	6/69	2181,2538,3953,5563,8660,10891	ACSL3,G6PC,LEPR,PRKAA2,IRS2,PPARGC1A
2_Member	GO Biological Processes	GO:0006109	regulation of carbohydrate metabolic process	-2.29747	0	9/145	3486,3953,5208,5563,6095,6622,8660,10891,150094	IGFBP3,LEPR,PFKFB2,PRKAA2,RORA,SNCA,IRS2,PPARGC1A,SIK1
2_Member	GO Biological Processes	GO:0010906	regulation of glucose metabolic process	-2.26408	0	7/96	3486,3953,5208,6095,8660,10891,150094	IGFBP3,LEPR,PFKFB2,RORA,IRS2,PPARGC1A,SIK1
2_Member	KEGG Pathway	ko04152	AMPK signaling pathway	-2.25863	0	8/121	2538,3953,5208,5290,5563,8660,10891,90993	G6PC,LEPR,PFKFB2,PIK3CA,PRKAA2,IRS2,PPARGC1A,CREB3L1
2_Member	KEGG Pathway	hsa04152	AMPK signaling pathway	-2.25863	0	8/121	2538,3953,5208,5290,5563,8660,10891,90993	G6PC,LEPR,PFKFB2,PIK3CA,PRKAA2,IRS2,PPARGC1A,CREB3L1
2_Member	GO Biological Processes	GO:0010675	regulation of cellular carbohydrate metabolic process	-2.23741	0	8/122	3486,3953,5208,6095,6622,8660,10891,150094	IGFBP3,LEPR,PFKFB2,RORA,SNCA,IRS2,PPARGC1A,SIK1
2_Member	GO Biological Processes	GO:0044723	single-organism carbohydrate metabolic process	-2.22086	0	19/452	2026,2525,2538,3486,3953,5208,5290,5563,6095,6622,8660,9821,10891,10993,54657,55454,116255,150094,283209	ENO2,FUT3,G6PC,IGFBP3,LEPR,PFKFB2,PIK3CA,PRKAA2,RORA,SNCA,IRS2,RB1CC1,PPARGC1A,SDS,UGT1A4,CSGALNACT2,MOGAT1,SIK1,PGM2L1
2_Member	GO Biological Processes	GO:0019318	hexose metabolic process	-2.21291	0	12/234	2026,2538,3486,3953,5208,5290,6095,8660,10891,10993,150094,283209	ENO2,G6PC,IGFBP3,LEPR,PFKFB2,PIK3CA,RORA,IRS2,PPARGC1A,SDS,SIK1,PGM2L1
2_Member	KEGG Pathway	ko04922	Glucagon signaling pathway	-2.10017	0	7/103	815,2538,3945,5563,10891,90993,150094	CAMK2A,G6PC,LDHB,PRKAA2,PPARGC1A,CREB3L1,SIK1
2_Member	KEGG Pathway	hsa04922	Glucagon signaling pathway	-2.10017	0	7/103	815,2538,3945,5563,10891,90993,150094	CAMK2A,G6PC,LDHB,PRKAA2,PPARGC1A,CREB3L1,SIK1
2_Member	GO Biological Processes	GO:0006094	gluconeogenesis	-2.09198	0	6/79	2026,2538,3953,10891,10993,150094	ENO2,G6PC,LEPR,PPARGC1A,SDS,SIK1
2_Member	GO Biological Processes	GO:0005996	monosaccharide metabolic process	-2.07929	0	13/274	2026,2538,3486,3953,5208,5290,6095,8660,10891,10993,54657,150094,283209	ENO2,G6PC,IGFBP3,LEPR,PFKFB2,PIK3CA,RORA,IRS2,PPARGC1A,SDS,UGT1A4,SIK1,PGM2L1
2_Member	GO Biological Processes	GO:0019319	hexose biosynthetic process	-2.01556	0	6/82	2026,2538,3953,10891,10993,150094	ENO2,G6PC,LEPR,PPARGC1A,SDS,SIK1
2_Member	GO Biological Processes	GO:0044262	cellular carbohydrate metabolic process	-2.00875	0	12/249	2538,3486,3953,5208,6095,6622,8660,9821,10891,55454,116255,150094	G6PC,IGFBP3,LEPR,PFKFB2,RORA,SNCA,IRS2,RB1CC1,PPARGC1A,CSGALNACT2,MOGAT1,SIK1
2_Member	GO Biological Processes	GO:0005975	carbohydrate metabolic process	-2.006	0	22/577	2026,2525,2538,3486,3945,3953,5208,5290,5563,6095,6622,8660,9821,10891,10993,25834,54657,55454,116255,135152,150094,283209	ENO2,FUT3,G6PC,IGFBP3,LDHB,LEPR,PFKFB2,PIK3CA,PRKAA2,RORA,SNCA,IRS2,RB1CC1,PPARGC1A,SDS,MGAT4C,UGT1A4,CSGALNACT2,MOGAT1,B3GAT2,SIK1,PGM2L1
3_Summary	GO Biological Processes	GO:1901701	cellular response to oxygen-containing compound	-4.16952	-0.578577	40/942	634,688,815,1373,1604,2044,2353,2643,3157,3164,4360,4929,5074,5286,5290,5563,5743,6095,6622,6654,8013,8660,8754,9314,9475,10142,10891,22841,22849,23433,54464,58191,59338,64121,80315,84660,94241,114907,120892,222546,374,728,1571,2069,2354,2697,6387,6506,8614,23657,50506,546,192669,1828,3953,4306,9975,57828,150094,153222,375611,285,2181,7110,2920	CEACAM1,KLF5,CAMK2A,CPS1,CD55,EPHA5,FOS,GCH1,HMGCS1,NR4A1,MRC1,NR4A2,PAWR,PIK3C2A,PIK3CA,PRKAA2,PTGS2,RORA,SNCA,SOS1,NR4A3,IRS2,ADAM9,KLF4,ROCK2,AKAP9,PPARGC1A,RAB11FIP2,CPEB3,RHOQ,XRN1,CXCL16,PLEKHA1,RRAGC,CPEB4,CCDC62,TP53INP1,FBXO32,LRRK2,RFX6,AREG,C5AR1,CYP2E1,EREG,FOSB,GJA1,CXCL12,SLC1A2,STC2,SLC7A11,DUOX2,ATRX,AGO3,DSG1,LEPR,NR3C2,NR1D2,CATSPERG,SIK1,CREBRF,SLC26A5,ANGPT2,ACSL3,TMF1,CXCL2
3_Member	GO Biological Processes	GO:1901701	cellular response to oxygen-containing compound	-4.16952	-0.578577	40/942	634,688,815,1373,1604,2044,2353,2643,3157,3164,4360,4929,5074,5286,5290,5563,5743,6095,6622,6654,8013,8660,8754,9314,9475,10142,10891,22841,22849,23433,54464,58191,59338,64121,80315,84660,94241,114907,120892,222546	CEACAM1,KLF5,CAMK2A,CPS1,CD55,EPHA5,FOS,GCH1,HMGCS1,NR4A1,MRC1,NR4A2,PAWR,PIK3C2A,PIK3CA,PRKAA2,PTGS2,RORA,SNCA,SOS1,NR4A3,IRS2,ADAM9,KLF4,ROCK2,AKAP9,PPARGC1A,RAB11FIP2,CPEB3,RHOQ,XRN1,CXCL16,PLEKHA1,RRAGC,CPEB4,CCDC62,TP53INP1,FBXO32,LRRK2,RFX6
3_Member	GO Biological Processes	GO:0010243	response to organonitrogen compound	-4.06945	-0.578577	35/790	374,634,688,728,815,1373,1571,2069,2353,2354,2697,3157,3164,4929,5286,5290,5743,6387,6506,6622,6654,8013,8614,8660,9314,10142,10891,22849,23433,23657,50506,54464,64121,80315,120892	AREG,CEACAM1,KLF5,C5AR1,CAMK2A,CPS1,CYP2E1,EREG,FOS,FOSB,GJA1,HMGCS1,NR4A1,NR4A2,PIK3C2A,PIK3CA,PTGS2,CXCL12,SLC1A2,SNCA,SOS1,NR4A3,STC2,IRS2,KLF4,AKAP9,PPARGC1A,CPEB3,RHOQ,SLC7A11,DUOX2,XRN1,RRAGC,CPEB4,LRRK2
3_Member	GO Biological Processes	GO:1901698	response to nitrogen compound	-3.64867	-0.302048	37/897	374,546,634,688,728,815,1373,1571,2069,2353,2354,2697,3157,3164,4929,5286,5290,5743,6387,6506,6622,6654,8013,8614,8660,9314,10142,10891,22849,23433,23657,50506,54464,64121,80315,120892,192669	AREG,ATRX,CEACAM1,KLF5,C5AR1,CAMK2A,CPS1,CYP2E1,EREG,FOS,FOSB,GJA1,HMGCS1,NR4A1,NR4A2,PIK3C2A,PIK3CA,PTGS2,CXCL12,SLC1A2,SNCA,SOS1,NR4A3,STC2,IRS2,KLF4,AKAP9,PPARGC1A,CPEB3,RHOQ,SLC7A11,DUOX2,XRN1,RRAGC,CPEB4,LRRK2,AGO3
3_Member	GO Biological Processes	GO:0009725	response to hormone	-2.93774	-0.0349279	33/842	374,634,815,1373,1828,2069,2353,2354,2697,3157,3164,3953,4306,4929,5286,5290,5563,5743,6095,6387,6654,8013,8614,8660,8754,9975,10891,23433,57828,114907,150094,153222,375611	AREG,CEACAM1,CAMK2A,CPS1,DSG1,EREG,FOS,FOSB,GJA1,HMGCS1,NR4A1,LEPR,NR3C2,NR4A2,PIK3C2A,PIK3CA,PRKAA2,PTGS2,RORA,CXCL12,SOS1,NR4A3,STC2,IRS2,ADAM9,NR1D2,PPARGC1A,RHOQ,CATSPERG,FBXO32,SIK1,CREBRF,SLC26A5
3_Member	GO Biological Processes	GO:0071417	cellular response to organonitrogen compound	-2.91549	-0.0349279	22/483	634,688,815,1373,3164,4929,5286,5290,5743,6622,6654,8013,8660,9314,10142,10891,22849,23433,54464,64121,80315,120892	CEACAM1,KLF5,CAMK2A,CPS1,NR4A1,NR4A2,PIK3C2A,PIK3CA,PTGS2,SNCA,SOS1,NR4A3,IRS2,KLF4,AKAP9,PPARGC1A,CPEB3,RHOQ,XRN1,RRAGC,CPEB4,LRRK2
3_Member	GO Biological Processes	GO:1901699	cellular response to nitrogen compound	-2.72228	-0.0166357	24/565	546,634,688,815,1373,3164,4929,5286,5290,5743,6622,6654,8013,8660,9314,10142,10891,22849,23433,54464,64121,80315,120892,192669	ATRX,CEACAM1,KLF5,CAMK2A,CPS1,NR4A1,NR4A2,PIK3C2A,PIK3CA,PTGS2,SNCA,SOS1,NR4A3,IRS2,KLF4,AKAP9,PPARGC1A,CPEB3,RHOQ,XRN1,RRAGC,CPEB4,LRRK2,AGO3
3_Member	GO Biological Processes	GO:0014070	response to organic cyclic compound	-2.63023	-0.00643716	34/915	285,374,688,1373,1828,2181,2353,2354,3157,3164,4306,4929,5743,6095,6622,7110,8013,8614,8754,9314,9475,9975,10142,10891,23657,50506,54464,57828,84660,114907,120892,153222,192669,375611	ANGPT2,AREG,KLF5,CPS1,DSG1,ACSL3,FOS,FOSB,HMGCS1,NR4A1,NR3C2,NR4A2,PTGS2,RORA,SNCA,TMF1,NR4A3,STC2,ADAM9,KLF4,ROCK2,NR1D2,AKAP9,PPARGC1A,SLC7A11,DUOX2,XRN1,CATSPERG,CCDC62,FBXO32,LRRK2,CREBRF,AGO3,SLC26A5
3_Member	GO Biological Processes	GO:0071407	cellular response to organic cyclic compound	-2.45116	0	22/527	688,1373,3157,3164,4306,4929,5743,6095,6622,7110,8013,9314,9475,9975,10142,10891,54464,84660,114907,120892,153222,192669	KLF5,CPS1,HMGCS1,NR4A1,NR3C2,NR4A2,PTGS2,RORA,SNCA,TMF1,NR4A3,KLF4,ROCK2,NR1D2,AKAP9,PPARGC1A,XRN1,CCDC62,FBXO32,LRRK2,CREBRF,AGO3
3_Member	GO Biological Processes	GO:0033993	response to lipid	-2.43314	0	32/871	374,728,1373,1604,1828,2353,2354,2643,2697,2920,3157,3164,4306,4360,4929,5563,5743,6095,6622,8013,8614,8754,9314,9475,9975,10891,54464,57828,58191,84660,114907,153222	AREG,C5AR1,CPS1,CD55,DSG1,FOS,FOSB,GCH1,GJA1,CXCL2,HMGCS1,NR4A1,NR3C2,MRC1,NR4A2,PRKAA2,PTGS2,RORA,SNCA,NR4A3,STC2,ADAM9,KLF4,ROCK2,NR1D2,PPARGC1A,XRN1,CATSPERG,CXCL16,CCDC62,FBXO32,CREBRF
3_Member	GO Biological Processes	GO:0048545	response to steroid hormone	-2.3005	0	17/380	374,1373,1828,2353,2354,3164,4306,4929,5743,6095,8013,8754,9975,10891,57828,114907,153222	AREG,CPS1,DSG1,FOS,FOSB,NR4A1,NR3C2,NR4A2,PTGS2,RORA,NR4A3,ADAM9,NR1D2,PPARGC1A,CATSPERG,FBXO32,CREBRF
3_Member	GO Biological Processes	GO:1901652	response to peptide	-2.01747	0	18/440	374,634,688,815,1373,2069,2697,3164,4929,5286,5290,6387,6654,8013,8614,8660,9314,23433	AREG,CEACAM1,KLF5,CAMK2A,CPS1,EREG,GJA1,NR4A1,NR4A2,PIK3C2A,PIK3CA,CXCL12,SOS1,NR4A3,STC2,IRS2,KLF4,RHOQ
4_Summary	GO Biological Processes	GO:0071376	cellular response to corticotropin-releasing hormone stimulus	-3.98319	-0.578577	3/5	3164,4929,8013,4306,6095,9975,3486	NR4A1,NR4A2,NR4A3,NR3C2,RORA,NR1D2,IGFBP3
4_Member	GO Biological Processes	GO:0071376	cellular response to corticotropin-releasing hormone stimulus	-3.98319	-0.578577	3/5	3164,4929,8013	NR4A1,NR4A2,NR4A3
4_Member	GO Biological Processes	GO:0043435	response to corticotropin-releasing hormone	-3.98319	-0.578577	3/5	3164,4929,8013	NR4A1,NR4A2,NR4A3
4_Member	Reactome Gene Sets	R-HSA-383280	Nuclear Receptor transcription pathway	-3.05604	-0.0349279	6/51	3164,4306,4929,6095,8013,9975	NR4A1,NR3C2,NR4A2,RORA,NR4A3,NR1D2
4_Member	GO Biological Processes	GO:0044342	type B pancreatic cell proliferation	-2.09698	0	3/19	3164,3486,8013	NR4A1,IGFBP3,NR4A3
5_Summary	GO Biological Processes	GO:0019217	regulation of fatty acid metabolic process	-3.41072	-0.115255	8/80	634,5563,5743,6622,8013,8660,10891,54704,2181,6095,9314,9975,134429,142891,150094,345275,2026,3945,5208,10993,120892	CEACAM1,PRKAA2,PTGS2,SNCA,NR4A3,IRS2,PPARGC1A,PDP1,ACSL3,RORA,KLF4,NR1D2,STARD4,SAMD8,SIK1,HSD17B13,ENO2,LDHB,PFKFB2,SDS,LRRK2
5_Member	GO Biological Processes	GO:0019217	regulation of fatty acid metabolic process	-3.41072	-0.115255	8/80	634,5563,5743,6622,8013,8660,10891,54704	CEACAM1,PRKAA2,PTGS2,SNCA,NR4A3,IRS2,PPARGC1A,PDP1
5_Member	GO Biological Processes	GO:0019216	regulation of lipid metabolic process	-3.24856	-0.0349279	16/281	634,2181,5563,5743,6095,6622,8013,8660,9314,9975,10891,54704,134429,142891,150094,345275	CEACAM1,ACSL3,PRKAA2,PTGS2,RORA,SNCA,NR4A3,IRS2,KLF4,NR1D2,PPARGC1A,PDP1,STARD4,SAMD8,SIK1,HSD17B13
5_Member	GO Biological Processes	GO:0006090	pyruvate metabolic process	-2.66147	-0.00643716	8/104	2026,3945,5208,5563,8013,10891,10993,54704	ENO2,LDHB,PFKFB2,PRKAA2,NR4A3,PPARGC1A,SDS,PDP1
5_Member	GO Biological Processes	GO:0046890	regulation of lipid biosynthetic process	-2.54518	0	9/133	634,2181,5563,5743,10891,134429,142891,150094,345275	CEACAM1,ACSL3,PRKAA2,PTGS2,PPARGC1A,STARD4,SAMD8,SIK1,HSD17B13
5_Member	GO Biological Processes	GO:0046321	positive regulation of fatty acid oxidation	-2.48663	0	3/14	8013,8660,10891	NR4A3,IRS2,PPARGC1A
5_Member	GO Biological Processes	GO:0045923	positive regulation of fatty acid metabolic process	-2.38697	0	4/30	5743,8013,8660,10891	PTGS2,NR4A3,IRS2,PPARGC1A
5_Member	GO Biological Processes	GO:0071869	response to catecholamine	-2.28405	0	4/32	6622,8013,10891,120892	SNCA,NR4A3,PPARGC1A,LRRK2
5_Member	GO Biological Processes	GO:0071867	response to monoamine	-2.28405	0	4/32	6622,8013,10891,120892	SNCA,NR4A3,PPARGC1A,LRRK2
5_Member	GO Biological Processes	GO:0010565	regulation of cellular ketone metabolic process	-2.02683	0	9/160	634,5563,5743,6622,8013,8660,10891,54704,134429	CEACAM1,PRKAA2,PTGS2,SNCA,NR4A3,IRS2,PPARGC1A,PDP1,STARD4
6_Summary	GO Biological Processes	GO:0018209	peptidyl-serine modification	-3.14997	-0.0349279	16/287	472,624,814,815,5290,5334,5563,6622,9806,10142,23049,65981,96459,120892,146057,253260,64121	ATM,BDKRB2,CAMK4,CAMK2A,PIK3CA,PLCL1,PRKAA2,SNCA,SPOCK2,AKAP9,SMG1,CAPRIN2,FNIP1,LRRK2,TTBK2,RICTOR,RRAGC
6_Member	GO Biological Processes	GO:0018209	peptidyl-serine modification	-3.14997	-0.0349279	16/287	472,624,814,815,5290,5334,5563,6622,9806,10142,23049,65981,96459,120892,146057,253260	ATM,BDKRB2,CAMK4,CAMK2A,PIK3CA,PLCL1,PRKAA2,SNCA,SPOCK2,AKAP9,SMG1,CAPRIN2,FNIP1,LRRK2,TTBK2,RICTOR
6_Member	GO Biological Processes	GO:0018105	peptidyl-serine phosphorylation	-2.90936	-0.0349279	15/274	472,624,814,815,5290,5334,5563,6622,10142,23049,65981,96459,120892,146057,253260	ATM,BDKRB2,CAMK4,CAMK2A,PIK3CA,PLCL1,PRKAA2,SNCA,AKAP9,SMG1,CAPRIN2,FNIP1,LRRK2,TTBK2,RICTOR
6_Member	GO Biological Processes	GO:0033135	regulation of peptidyl-serine phosphorylation	-2.21643	0	8/123	624,5290,5334,6622,10142,65981,96459,253260	BDKRB2,PIK3CA,PLCL1,SNCA,AKAP9,CAPRIN2,FNIP1,RICTOR
6_Member	GO Biological Processes	GO:0032006	regulation of TOR signaling	-2.04061	0	6/81	472,5290,5563,64121,96459,253260	ATM,PIK3CA,PRKAA2,RRAGC,FNIP1,RICTOR
7_Summary	GO Biological Processes	GO:0002931	response to ischemia	-3.1325	-0.0349279	5/33	815,2697,10891,80315,375611	CAMK2A,GJA1,PPARGC1A,CPEB4,SLC26A5
7_Member	GO Biological Processes	GO:0002931	response to ischemia	-3.1325	-0.0349279	5/33	815,2697,10891,80315,375611	CAMK2A,GJA1,PPARGC1A,CPEB4,SLC26A5
8_Summary	GO Biological Processes	GO:0006835	dicarboxylic acid transport	-3.13152	-0.0349279	8/88	5172,6506,6622,6857,8497,23657,54407,375611,2564,2565,5563,6508,6542,6558,8660,9376,9497,203859,624,634,2181,2697,11238,55356,57205	SLC26A4,SLC1A2,SNCA,SYT1,PPFIA4,SLC7A11,SLC38A2,SLC26A5,GABRE,GABRG1,PRKAA2,SLC4A3,SLC7A2,SLC12A2,IRS2,SLC22A8,SLC4A7,ANO5,BDKRB2,CEACAM1,ACSL3,GJA1,CA5B,SLC22A15,ATP10D
8_Member	GO Biological Processes	GO:0006835	dicarboxylic acid transport	-3.13152	-0.0349279	8/88	5172,6506,6622,6857,8497,23657,54407,375611	SLC26A4,SLC1A2,SNCA,SYT1,PPFIA4,SLC7A11,SLC38A2,SLC26A5
8_Member	GO Biological Processes	GO:0098656	anion transmembrane transport	-3.00545	-0.0349279	15/268	2564,2565,5172,5563,6506,6508,6542,6558,8660,9376,9497,23657,54407,203859,375611	GABRE,GABRG1,SLC26A4,PRKAA2,SLC1A2,SLC4A3,SLC7A2,SLC12A2,IRS2,SLC22A8,SLC4A7,SLC7A11,SLC38A2,ANO5,SLC26A5
8_Member	GO Biological Processes	GO:0015711	organic anion transport	-2.99773	-0.0349279	21/445	624,634,2181,2697,5172,5563,6506,6508,6542,6622,6857,8497,8660,9376,9497,11238,23657,54407,55356,57205,375611	BDKRB2,CEACAM1,ACSL3,GJA1,SLC26A4,PRKAA2,SLC1A2,SLC4A3,SLC7A2,SNCA,SYT1,PPFIA4,IRS2,SLC22A8,SLC4A7,CA5B,SLC7A11,SLC38A2,SLC22A15,ATP10D,SLC26A5
8_Member	GO Biological Processes	GO:0006820	anion transport	-2.83834	-0.0349279	25/586	624,634,2181,2564,2565,2697,5172,5563,6506,6508,6542,6558,6622,6857,8497,8660,9376,9497,11238,23657,54407,55356,57205,203859,375611	BDKRB2,CEACAM1,ACSL3,GABRE,GABRG1,GJA1,SLC26A4,PRKAA2,SLC1A2,SLC4A3,SLC7A2,SLC12A2,SNCA,SYT1,PPFIA4,IRS2,SLC22A8,SLC4A7,CA5B,SLC7A11,SLC38A2,SLC22A15,ATP10D,ANO5,SLC26A5
8_Member	Reactome Gene Sets	R-HSA-210500	Glutamate Neurotransmitter Release Cycle	-2.75306	-0.0182811	4/24	6506,6857,8497,54407	SLC1A2,SYT1,PPFIA4,SLC38A2
8_Member	GO Biological Processes	GO:0014047	glutamate secretion	-2.60301	-0.00643716	5/43	6506,6622,6857,8497,54407	SLC1A2,SNCA,SYT1,PPFIA4,SLC38A2
8_Member	Reactome Gene Sets	R-HSA-425393	Transport of inorganic cations/anions and amino acids/oligopeptides	-2.58405	-0.00643716	8/107	5172,6506,6508,6542,6558,9497,23657,54407	SLC26A4,SLC1A2,SLC4A3,SLC7A2,SLC12A2,SLC4A7,SLC7A11,SLC38A2
8_Member	GO Biological Processes	GO:0046942	carboxylic acid transport	-2.07865	0	14/305	624,634,2181,5172,5563,6506,6542,6622,6857,8497,8660,23657,54407,375611	BDKRB2,CEACAM1,ACSL3,SLC26A4,PRKAA2,SLC1A2,SLC7A2,SNCA,SYT1,PPFIA4,IRS2,SLC7A11,SLC38A2,SLC26A5
9_Summary	GO Biological Processes	GO:0036092	phosphatidylinositol-3-phosphate biosynthetic process	-3.10233	-0.0349279	6/50	472,5286,5290,8660,8822,200576,2066,2069,374,634,5801,6654,64762,122809,23049,6387,3164,192669,253260,9314,59338	ATM,PIK3C2A,PIK3CA,IRS2,FGF17,PIKFYVE,ERBB4,EREG,AREG,CEACAM1,PTPRR,SOS1,GAREM1,SOCS4,SMG1,CXCL12,NR4A1,AGO3,RICTOR,KLF4,PLEKHA1
9_Member	GO Biological Processes	GO:0036092	phosphatidylinositol-3-phosphate biosynthetic process	-3.10233	-0.0349279	6/50	472,5286,5290,8660,8822,200576	ATM,PIK3C2A,PIK3CA,IRS2,FGF17,PIKFYVE
9_Member	Reactome Gene Sets	R-HSA-1250342	PI3K events in ERBB4 signaling	-2.93995	-0.0349279	3/10	2066,2069,5290	ERBB4,EREG,PIK3CA
9_Member	GO Biological Processes	GO:0038127	ERBB signaling pathway	-2.83126	-0.0349279	10/145	374,634,2066,2069,5286,5290,5801,6654,64762,122809	AREG,CEACAM1,ERBB4,EREG,PIK3C2A,PIK3CA,PTPRR,SOS1,GAREM1,SOCS4
9_Member	GO Biological Processes	GO:0046854	phosphatidylinositol phosphorylation	-2.79744	-0.0349279	8/99	2066,2069,5286,5290,8660,8822,23049,200576	ERBB4,EREG,PIK3C2A,PIK3CA,IRS2,FGF17,SMG1,PIKFYVE
9_Member	GO Biological Processes	GO:0038128	ERBB2 signaling pathway	-2.79483	-0.0349279	5/39	2066,2069,5290,5801,6654	ERBB4,EREG,PIK3CA,PTPRR,SOS1
9_Member	Reactome Gene Sets	R-HSA-1236394	Signaling by ERBB4	-2.60301	-0.00643716	5/43	2066,2069,5290,6387,6654	ERBB4,EREG,PIK3CA,CXCL12,SOS1
9_Member	Reactome Gene Sets	R-HSA-2730905	Role of LAT2/NTAL/LAB on calcium mobilization	-2.52334	0	9/134	2066,2069,3164,5290,6654,8660,8822,192669,253260	ERBB4,EREG,NR4A1,PIK3CA,SOS1,IRS2,FGF17,AGO3,RICTOR
9_Member	Reactome Gene Sets	R-HSA-1250347	SHC1 events in ERBB4 signaling	-2.48663	0	3/14	2066,2069,6654	ERBB4,EREG,SOS1
9_Member	GO Biological Processes	GO:0046834	lipid phosphorylation	-2.48531	0	8/111	2066,2069,5286,5290,8660,8822,23049,200576	ERBB4,EREG,PIK3C2A,PIK3CA,IRS2,FGF17,SMG1,PIKFYVE
9_Member	Reactome Gene Sets	R-HSA-2219528	PI3K/AKT Signaling in Cancer	-2.41811	0	7/90	2066,2069,3164,5290,8660,8822,253260	ERBB4,EREG,NR4A1,PIK3CA,IRS2,FGF17,RICTOR
9_Member	Reactome Gene Sets	R-HSA-1963640	GRB2 events in ERBB2 signaling	-2.3138	0	3/16	2066,2069,6654	ERBB4,EREG,SOS1
9_Member	Reactome Gene Sets	R-HSA-1963642	PI3K events in ERBB2 signaling	-2.3138	0	3/16	2066,2069,5290	ERBB4,EREG,PIK3CA
9_Member	GO Biological Processes	GO:0048015	phosphatidylinositol-mediated signaling	-2.22843	0	11/204	634,2066,2069,5286,5290,8660,8822,9314,59338,192669,253260	CEACAM1,ERBB4,EREG,PIK3C2A,PIK3CA,IRS2,FGF17,KLF4,PLEKHA1,AGO3,RICTOR
9_Member	GO Biological Processes	GO:0007173	epidermal growth factor receptor signaling pathway	-2.1957	0	8/124	374,634,2069,5286,5290,6654,64762,122809	AREG,CEACAM1,EREG,PIK3C2A,PIK3CA,SOS1,GAREM1,SOCS4
9_Member	GO Biological Processes	GO:0048017	inositol lipid-mediated signaling	-2.18227	0	11/207	634,2066,2069,5286,5290,8660,8822,9314,59338,192669,253260	CEACAM1,ERBB4,EREG,PIK3C2A,PIK3CA,IRS2,FGF17,KLF4,PLEKHA1,AGO3,RICTOR
9_Member	Reactome Gene Sets	R-HSA-1257604	PIP3 activates AKT signaling	-2.1752	0	8/125	2066,2069,3164,5290,8660,8822,192669,253260	ERBB4,EREG,NR4A1,PIK3CA,IRS2,FGF17,AGO3,RICTOR
9_Member	Reactome Gene Sets	R-HSA-180292	GAB1 signalosome	-2.11508	0	8/128	2066,2069,3164,5290,8660,8822,192669,253260	ERBB4,EREG,NR4A1,PIK3CA,IRS2,FGF17,AGO3,RICTOR
9_Member	Reactome Gene Sets	R-HSA-198203	PI3K/AKT activation	-2.11508	0	8/128	2066,2069,3164,5290,8660,8822,192669,253260	ERBB4,EREG,NR4A1,PIK3CA,IRS2,FGF17,AGO3,RICTOR
10_Summary	GO Biological Processes	GO:0043524	negative regulation of neuron apoptotic process	-3.06747	-0.0349279	10/135	728,3981,4929,5290,5921,6622,8013,10891,54463,80315,120892,472	C5AR1,LIG4,NR4A2,PIK3CA,RASA1,SNCA,NR4A3,PPARGC1A,FAM134B,CPEB4,LRRK2,ATM
10_Member	GO Biological Processes	GO:0043524	negative regulation of neuron apoptotic process	-3.06747	-0.0349279	10/135	728,3981,4929,5290,5921,6622,8013,10891,54463,80315	C5AR1,LIG4,NR4A2,PIK3CA,RASA1,SNCA,NR4A3,PPARGC1A,FAM134B,CPEB4
10_Member	GO Biological Processes	GO:1901215	negative regulation of neuron death	-2.62055	-0.00643716	11/181	728,3981,4929,5290,5921,6622,8013,10891,54463,80315,120892	C5AR1,LIG4,NR4A2,PIK3CA,RASA1,SNCA,NR4A3,PPARGC1A,FAM134B,CPEB4,LRRK2
10_Member	GO Biological Processes	GO:0043523	regulation of neuron apoptotic process	-2.44127	0	11/191	472,728,3981,4929,5290,5921,6622,8013,10891,54463,80315	ATM,C5AR1,LIG4,NR4A2,PIK3CA,RASA1,SNCA,NR4A3,PPARGC1A,FAM134B,CPEB4
10_Member	GO Biological Processes	GO:0051402	neuron apoptotic process	-2.04989	0	11/216	472,728,3981,4929,5290,5921,6622,8013,10891,54463,80315	ATM,C5AR1,LIG4,NR4A2,PIK3CA,RASA1,SNCA,NR4A3,PPARGC1A,FAM134B,CPEB4
11_Summary	GO Biological Processes	GO:0002328	pro-B cell differentiation	-2.93995	-0.0349279	3/10	3981,6654,96459	LIG4,SOS1,FNIP1
11_Member	GO Biological Processes	GO:0002328	pro-B cell differentiation	-2.93995	-0.0349279	3/10	3981,6654,96459	LIG4,SOS1,FNIP1
11_Member	GO Biological Processes	GO:0002320	lymphoid progenitor cell differentiation	-2.09698	0	3/19	3981,6654,96459	LIG4,SOS1,FNIP1
12_Summary	GO Biological Processes	GO:0044283	small molecule biosynthetic process	-2.83383	-0.0349279	23/522	634,1373,2026,2181,2538,2643,3157,3953,5563,5743,6309,6622,6785,8564,10891,10993,51557,79993,92126,134429,150094,253430,401494,1571,3034,3945,5208,8013,8660,54657,54704,55350,83875	CEACAM1,CPS1,ENO2,ACSL3,G6PC,GCH1,HMGCS1,LEPR,PRKAA2,PTGS2,SC5D,SNCA,ELOVL4,KMO,PPARGC1A,SDS,LGSN,ELOVL7,DSEL,STARD4,SIK1,IPMK,HACD4,CYP2E1,HAL,LDHB,PFKFB2,NR4A3,IRS2,UGT1A4,PDP1,VNN3,BCO2
12_Member	GO Biological Processes	GO:0044283	small molecule biosynthetic process	-2.83383	-0.0349279	23/522	634,1373,2026,2181,2538,2643,3157,3953,5563,5743,6309,6622,6785,8564,10891,10993,51557,79993,92126,134429,150094,253430,401494	CEACAM1,CPS1,ENO2,ACSL3,G6PC,GCH1,HMGCS1,LEPR,PRKAA2,PTGS2,SC5D,SNCA,ELOVL4,KMO,PPARGC1A,SDS,LGSN,ELOVL7,DSEL,STARD4,SIK1,IPMK,HACD4
12_Member	GO Biological Processes	GO:0030497	fatty acid elongation	-2.80881	-0.0349279	3/11	6785,79993,401494	ELOVL4,ELOVL7,HACD4
12_Member	GO Biological Processes	GO:0032787	monocarboxylic acid metabolic process	-2.79328	-0.0349279	24/558	634,1571,2026,2181,3034,3945,5208,5563,5743,6309,6622,6785,8013,8660,10891,10993,54657,54704,55350,79993,83875,92126,134429,401494	CEACAM1,CYP2E1,ENO2,ACSL3,HAL,LDHB,PFKFB2,PRKAA2,PTGS2,SC5D,SNCA,ELOVL4,NR4A3,IRS2,PPARGC1A,SDS,UGT1A4,PDP1,VNN3,ELOVL7,BCO2,DSEL,STARD4,HACD4
12_Member	GO Biological Processes	GO:0042761	very long-chain fatty acid biosynthetic process	-2.69103	-0.0095155	3/12	6785,79993,401494	ELOVL4,ELOVL7,HACD4
12_Member	KEGG Pathway	hsa_M00415	Fatty acid biosynthesis, elongation, endoplasmic reticulum	-2.58423	-0.00643716	3/13	6785,79993,401494	ELOVL4,ELOVL7,HACD4
12_Member	KEGG Pathway	M00415	Fatty acid biosynthesis, elongation, endoplasmic reticulum	-2.58423	-0.00643716	3/13	6785,79993,401494	ELOVL4,ELOVL7,HACD4
12_Member	Reactome Gene Sets	R-HSA-75876	Synthesis of very long-chain fatty acyl-CoAs	-2.49847	0	4/28	2181,6785,79993,401494	ACSL3,ELOVL4,ELOVL7,HACD4
12_Member	GO Biological Processes	GO:0016053	organic acid biosynthetic process	-2.47502	0	15/304	634,1373,2181,2643,5563,5743,6309,6785,8564,10993,51557,79993,92126,134429,401494	CEACAM1,CPS1,ACSL3,GCH1,PRKAA2,PTGS2,SC5D,ELOVL4,KMO,SDS,LGSN,ELOVL7,DSEL,STARD4,HACD4
12_Member	GO Biological Processes	GO:0046394	carboxylic acid biosynthetic process	-2.47502	0	15/304	634,1373,2181,2643,5563,5743,6309,6785,8564,10993,51557,79993,92126,134429,401494	CEACAM1,CPS1,ACSL3,GCH1,PRKAA2,PTGS2,SC5D,ELOVL4,KMO,SDS,LGSN,ELOVL7,DSEL,STARD4,HACD4
12_Member	GO Biological Processes	GO:0072330	monocarboxylic acid biosynthetic process	-2.35685	0	11/196	634,2181,5563,5743,6309,6785,10993,79993,92126,134429,401494	CEACAM1,ACSL3,PRKAA2,PTGS2,SC5D,ELOVL4,SDS,ELOVL7,DSEL,STARD4,HACD4
12_Member	GO Biological Processes	GO:0006633	fatty acid biosynthetic process	-2.09549	0	8/129	634,2181,5563,5743,6309,6785,79993,401494	CEACAM1,ACSL3,PRKAA2,PTGS2,SC5D,ELOVL4,ELOVL7,HACD4
13_Summary	GO Biological Processes	GO:0006979	response to oxidative stress	-2.74849	-0.0182811	19/404	374,1571,2353,2643,4929,5074,5743,6622,8013,8614,8754,9314,10891,23657,30001,50506,59338,94241,120892,546,1373,2354,3157,3981,6857,79901,375611	AREG,CYP2E1,FOS,GCH1,NR4A2,PAWR,PTGS2,SNCA,NR4A3,STC2,ADAM9,KLF4,PPARGC1A,SLC7A11,ERO1A,DUOX2,PLEKHA1,TP53INP1,LRRK2,ATRX,CPS1,FOSB,HMGCS1,LIG4,SYT1,CYBRD1,SLC26A5
13_Member	GO Biological Processes	GO:0006979	response to oxidative stress	-2.74849	-0.0182811	19/404	374,1571,2353,2643,4929,5074,5743,6622,8013,8614,8754,9314,10891,23657,30001,50506,59338,94241,120892	AREG,CYP2E1,FOS,GCH1,NR4A2,PAWR,PTGS2,SNCA,NR4A3,STC2,ADAM9,KLF4,PPARGC1A,SLC7A11,ERO1A,DUOX2,PLEKHA1,TP53INP1,LRRK2
13_Member	GO Biological Processes	GO:0010035	response to inorganic substance	-2.65275	-0.00643716	21/475	374,546,1373,1571,2353,2354,2643,3157,3981,5074,5743,6622,6857,8013,8754,9314,10891,59338,79901,120892,375611	AREG,ATRX,CPS1,CYP2E1,FOS,FOSB,GCH1,HMGCS1,LIG4,PAWR,PTGS2,SNCA,SYT1,NR4A3,ADAM9,KLF4,PPARGC1A,PLEKHA1,CYBRD1,LRRK2,SLC26A5
13_Member	GO Biological Processes	GO:0000302	response to reactive oxygen species	-2.40765	0	12/221	374,1571,2353,2643,5074,8013,8754,9314,10891,30001,59338,120892	AREG,CYP2E1,FOS,GCH1,PAWR,NR4A3,ADAM9,KLF4,PPARGC1A,ERO1A,PLEKHA1,LRRK2
13_Member	GO Biological Processes	GO:1901031	regulation of response to reactive oxygen species	-2.09979	0	4/36	2643,5074,8013,120892	GCH1,PAWR,NR4A3,LRRK2
14_Summary	GO Biological Processes	GO:0090066	regulation of anatomical structure size	-2.73651	-0.0182811	20/436	624,1373,2643,2697,2803,3352,4131,4922,5286,5743,5921,6387,6558,9821,51265,120892,133746,253260,339005,375611,6095,6542,9314,634	BDKRB2,CPS1,GCH1,GJA1,GOLGA4,HTR1D,MAP1B,NTS,PIK3C2A,PTGS2,RASA1,CXCL12,SLC12A2,RB1CC1,CDKL3,LRRK2,JMY,RICTOR,WHAMMP3,SLC26A5,RORA,SLC7A2,KLF4,CEACAM1
14_Member	GO Biological Processes	GO:0090066	regulation of anatomical structure size	-2.73651	-0.0182811	20/436	624,1373,2643,2697,2803,3352,4131,4922,5286,5743,5921,6387,6558,9821,51265,120892,133746,253260,339005,375611	BDKRB2,CPS1,GCH1,GJA1,GOLGA4,HTR1D,MAP1B,NTS,PIK3C2A,PTGS2,RASA1,CXCL12,SLC12A2,RB1CC1,CDKL3,LRRK2,JMY,RICTOR,WHAMMP3,SLC26A5
14_Member	GO Biological Processes	GO:0046209	nitric oxide metabolic process	-2.40893	0	6/68	1373,2643,5743,6095,6542,9314	CPS1,GCH1,PTGS2,RORA,SLC7A2,KLF4
14_Member	GO Biological Processes	GO:0003018	vascular process in circulatory system	-2.35657	0	9/142	624,634,1373,2643,2697,3352,4922,5286,5743	BDKRB2,CEACAM1,CPS1,GCH1,GJA1,HTR1D,NTS,PIK3C2A,PTGS2
14_Member	GO Biological Processes	GO:2001057	reactive nitrogen species metabolic process	-2.31615	0	6/71	1373,2643,5743,6095,6542,9314	CPS1,GCH1,PTGS2,RORA,SLC7A2,KLF4
14_Member	GO Biological Processes	GO:0050880	regulation of blood vessel size	-2.2801	0	8/120	624,1373,2643,2697,3352,4922,5286,5743	BDKRB2,CPS1,GCH1,GJA1,HTR1D,NTS,PIK3C2A,PTGS2
14_Member	GO Biological Processes	GO:0035150	regulation of tube size	-2.25863	0	8/121	624,1373,2643,2697,3352,4922,5286,5743	BDKRB2,CPS1,GCH1,GJA1,HTR1D,NTS,PIK3C2A,PTGS2
15_Summary	GO Biological Processes	GO:0042416	dopamine biosynthetic process	-2.69103	-0.0095155	3/12	2643,4929,6622	GCH1,NR4A2,SNCA
15_Member	GO Biological Processes	GO:0042416	dopamine biosynthetic process	-2.69103	-0.0095155	3/12	2643,4929,6622	GCH1,NR4A2,SNCA
16_Summary	GO Biological Processes	GO:0071496	cellular response to external stimulus	-2.65521	-0.00643716	14/262	1030,2353,2697,4929,5563,5743,6506,9821,10746,54407,64121,80315,96459,120892,1373,10891,2181,2538,3157,8614	CDKN2B,FOS,GJA1,NR4A2,PRKAA2,PTGS2,SLC1A2,RB1CC1,MAP3K2,SLC38A2,RRAGC,CPEB4,FNIP1,LRRK2,CPS1,PPARGC1A,ACSL3,G6PC,HMGCS1,STC2
16_Member	GO Biological Processes	GO:0071496	cellular response to external stimulus	-2.65521	-0.00643716	14/262	1030,2353,2697,4929,5563,5743,6506,9821,10746,54407,64121,80315,96459,120892	CDKN2B,FOS,GJA1,NR4A2,PRKAA2,PTGS2,SLC1A2,RB1CC1,MAP3K2,SLC38A2,RRAGC,CPEB4,FNIP1,LRRK2
16_Member	GO Biological Processes	GO:0031668	cellular response to extracellular stimulus	-2.47599	0	11/189	1030,2353,4929,5563,6506,9821,54407,64121,80315,96459,120892	CDKN2B,FOS,NR4A2,PRKAA2,SLC1A2,RB1CC1,SLC38A2,RRAGC,CPEB4,FNIP1,LRRK2
16_Member	GO Biological Processes	GO:0042594	response to starvation	-2.25905	0	9/147	1373,5563,9821,10891,54407,64121,80315,96459,120892	CPS1,PRKAA2,RB1CC1,PPARGC1A,SLC38A2,RRAGC,CPEB4,FNIP1,LRRK2
16_Member	GO Biological Processes	GO:0009991	response to extracellular stimulus	-2.12396	0	18/429	1030,1373,2181,2353,2538,3157,4929,5563,5743,6506,8614,9821,10891,54407,64121,80315,96459,120892	CDKN2B,CPS1,ACSL3,FOS,G6PC,HMGCS1,NR4A2,PRKAA2,PTGS2,SLC1A2,STC2,RB1CC1,PPARGC1A,SLC38A2,RRAGC,CPEB4,FNIP1,LRRK2
17_Summary	GO Biological Processes	GO:0015701	bicarbonate transport	-2.55846	0	5/44	5172,6508,9497,11238,375611	SLC26A4,SLC4A3,SLC4A7,CA5B,SLC26A5
17_Member	GO Biological Processes	GO:0015701	bicarbonate transport	-2.55846	0	5/44	5172,6508,9497,11238,375611	SLC26A4,SLC4A3,SLC4A7,CA5B,SLC26A5
18_Summary	GO Biological Processes	GO:0006970	response to osmotic stress	-2.50715	0	6/65	624,1831,6558,8564,9819,10725	BDKRB2,TSC22D3,SLC12A2,KMO,TSC22D2,NFAT5
18_Member	GO Biological Processes	GO:0006970	response to osmotic stress	-2.50715	0	6/65	624,1831,6558,8564,9819,10725	BDKRB2,TSC22D3,SLC12A2,KMO,TSC22D2,NFAT5
19_Summary	GO Biological Processes	GO:0060009	Sertoli cell development	-2.48663	0	3/14	546,5926,51742	ATRX,ARID4A,ARID4B
19_Member	GO Biological Processes	GO:0060009	Sertoli cell development	-2.48663	0	3/14	546,5926,51742	ATRX,ARID4A,ARID4B
19_Member	GO Biological Processes	GO:0036124	histone H3-K9 trimethylation	-2.3138	0	3/16	546,5926,51742	ATRX,ARID4A,ARID4B
19_Member	GO Biological Processes	GO:0060008	Sertoli cell differentiation	-2.03349	0	3/20	546,5926,51742	ATRX,ARID4A,ARID4B
20_Summary	GO Biological Processes	GO:0048589	developmental growth	-2.45143	0	23/560	374,472,546,658,2066,2069,2538,2697,2803,3953,4131,5290,6387,6506,6654,6857,8614,9839,9863,50506,51265,59338,346007	AREG,ATM,ATRX,BMPR1B,ERBB4,EREG,G6PC,GJA1,GOLGA4,LEPR,MAP1B,PIK3CA,CXCL12,SLC1A2,SOS1,SYT1,STC2,ZEB2,MAGI2,DUOX2,CDKL3,PLEKHA1,EYS
20_Member	GO Biological Processes	GO:0048589	developmental growth	-2.45143	0	23/560	374,472,546,658,2066,2069,2538,2697,2803,3953,4131,5290,6387,6506,6654,6857,8614,9839,9863,50506,51265,59338,346007	AREG,ATM,ATRX,BMPR1B,ERBB4,EREG,G6PC,GJA1,GOLGA4,LEPR,MAP1B,PIK3CA,CXCL12,SLC1A2,SOS1,SYT1,STC2,ZEB2,MAGI2,DUOX2,CDKL3,PLEKHA1,EYS
20_Member	GO Biological Processes	GO:0035264	multicellular organism growth	-2.35657	0	9/142	472,546,2538,5290,6506,6654,8614,50506,59338	ATM,ATRX,G6PC,PIK3CA,SLC1A2,SOS1,STC2,DUOX2,PLEKHA1
